# Supplementary material for: Temperature-Dependent Structural Variability of Prion Protein Amyloid Fibrils
Source: Int J Mol Sci. 2021 May 11;22(10):5075. doi: 10.3390/ijms22105075 (PMC8151363; doi:10.3390/ijms22105075)
Supplement: Supplementary file 1 [file ijms-22-05075-s001.zip]

Archive with 9 entries (9 files):
- AFM Images.zip
- Aggregation kinetics.xlsx
- Excitation-Emission matrices.xlsx
- Figure 1.tif
- Figure 2.tif
- Figure 3.tif
- Figure 4.tif
- Figure 5.tif
- FTIR Data.xlsx
