# Supplementary material for: Temperature-Dependent Structural Variability of Prion Protein Amyloid Fibrils
Source: Int J Mol Sci. 2021 May 11;22(10):5075. doi: 10.3390/ijms22105075 (PMC8151363; doi:10.3390/ijms22105075)
Supplement: Supplementary file 1 [file ijms-22-05075-s001.zip › Aggregation kinetics.xlsx]

## Sheet: 25C
Time	A1	A2	A3	A4	A5	A6	A7	A8	A9	A10	A11	A12	B1	B2	B3	B4	B5	B6	B7	B8	B9	B10	B11	B12	C1	C2	C3	C4	C5	C6	C7	C8	C9	C10	C11	C12	D1	D2	D3	D4	D5	D6	D7	D8	D9	D10	D11	D12	E1
0	14384	13126	13364	13370	13357	15209	14635	13607	13696	18709	12517	12044	12392	15927	14343	16256	16712	14445	14158	14993	12809	16193	13142	15959	12866	13679	16084	14934	13059	13797	12500	14048	12963	14791	11749	14506	14249	13854	17744	17547	14054	14215	13857	15041	12740	13937	13822	14340	12176
5	13483	13882	11420	13509	14472	12426	12977	13531	14423	12024	14595	11870	12386	13168	16065	13976	13178	14418	13108	13090	12584	12766	13649	13504	14100	14204	12590	14036	14332	15898	13962	11812	13222	13350	13045	13742	14112	12979	14062	15198	13930	13139	13642	14531	13641	13425	15080	12766	12309
10	11829	12532	11852	13656	12894	13099	13547	14092	12366	12717	11344	13105	12659	12997	13765	12747	11880	13591	13404	15277	12429	17079	13655	12388	15928	11818	12087	12494	13623	12017	13137	11755	13713	12920	12462	13068	16903	13167	13976	13364	13407	13389	13802	14468	14754	14637	12127	14239	17650
15	12487	12668	12888	12345	13651	13873	12306	13793	11681	13718	10713	13534	14504	14331	13911	13302	12763	14055	14681	12561	12569	13426	15635	12209	11933	12734	12473	12782	12488	15467	12489	12932	12936	16134	12354	12864	15197	14972	14773	13436	11757	13031	14118	13396	12820	14083	14138	17468	16626
20	13960	14018	12298	13670	14713	13650	13103	13286	13256	13718	11619	12438	12341	13511	13591	13143	12845	15556	15217	12346	13123	14053	14873	13123	17265	12903	12162	13661	13072	13927	13339	13433	11472	13125	13714	12743	14566	14791	13257	13099	13311	14139	12965	13288	17947	13306	14005	15795	11632
25	12162	12004	12332	12705	14548	13858	13291	14174	11900	12573	11693	12480	13454	11957	13216	12468	13254	12479	13355	12635	12293	12884	14112	12035	12214	12879	12697	12811	12746	13398	13149	13282	12428	12701	12832	12889	15577	14747	15166	13203	14007	13518	13921	13248	14145	12103	13759	14633	16496
30	16418	12713	13017	12897	12498	14749	12927	14957	13856	12594	12017	11545	15321	12985	17352	11927	13412	12680	13520	16513	12411	10913	14483	12859	15066	12742	12826	13384	12375	12731	13692	13776	12827	12272	12488	12969	14434	13973	14107	13643	14128	15827	12771	13268	13305	14104	13641	13300	11646
35	12309	12744	12944	12184	13291	11725	14557	14102	13657	13790	12741	11668	14802	12807	13509	12304	13459	14899	13065	12605	13331	12834	14555	14008	16406	14183	13848	13436	12955	12106	13695	12261	12875	13099	14049	13059	12085	13084	15297	13283	13854	12815	13976	13967	11176	13021	13418	13045	11236
40	13577	12317	13663	12843	12770	13061	14478	11781	12269	13406	11795	11435	13283	12933	14795	13578	14512	14942	12909	14299	12984	11804	17851	13376	15309	13716	12325	12939	12439	14955	13834	12761	12521	13215	13033	13062	12916	13317	15559	13345	13089	13145	14163	14281	14478	12975	13670	17396	12774
45	14281	14506	12913	12907	13840	14204	14209	12933	11293	13989	11764	13485	12587	12718	13753	12515	12213	16180	14091	13346	12317	12817	13611	15564	13436	12252	13106	13060	12416	13113	13355	12861	13758	13922	13122	14213	12078	11791	15571	15198	13502	12337	14757	13813	12930	13359	15161	13301	12353
50	13558	13693	12029	12735	13245	15071	13328	14299	11407	11713	13003	12995	14219	14892	14766	12496	12661	14479	16638	15863	12784	15732	13908	10300	15064	13249	12902	13605	14489	12992	12588	13336	13412	13483	13729	12056	14143	14765	14204	12357	14925	15309	13802	13713	14023	13253	13155	14134	12030
55	12604	15614	11414	13399	12609	12763	13847	13355	12676	13553	13167	12699	13580	15502	13973	12361	15021	12614	13833	15715	12750	13081	19254	13060	15034	13012	14121	12633	13184	12337	13582	12690	13282	12758	12491	12873	12374	12704	14868	12623	13972	13817	14141	16084	16637	12814	13542	16873	10387
60	13736	13984	12214	12397	13333	13149	14596	13513	13690	15059	12297	12557	14708	14323	14617	13295	13249	13272	13790	14982	12464	15813	14878	13128	15407	13283	12948	14499	14955	14833	13010	13269	14442	13491	12628	11899	13456	13033	14172	12999	13186	13690	12649	13913	13042	13673	14440	14927	12249
65	13717	15750	12254	13365	13372	15167	13864	13550	13154	11410	13108	13691	12853	14030	13181	13335	14407	13485	13642	16256	13650	13129	14419	12810	13291	12903	12850	13519	12809	12407	13791	14973	13498	13626	12992	12891	15559	12756	16309	14266	12720	13005	13901	13181	13776	14650	14190	14910	12340
70	12762	17609	14839	12637	13141	15675	13390	13923	12999	11955	11588	13391	13966	13384	14376	13530	11711	16527	13153	15836	14650	14529	13780	13547	16303	14427	13146	13499	13816	14362	15080	13187	12673	14040	11622	12985	16206	13442	15178	12778	12202	14606	12782	15426	11499	14618	14100	13408	12493
75	13294	13826	13376	13662	14627	12862	13561	13093	13653	12814	12840	12137	14349	13369	14121	12966	15763	13009	13956	13672	13318	13529	13797	13305	13739	13455	14181	13217	13975	13425	12377	13445	12881	14849	13466	13446	11324	15709	15279	11863	12839	15513	12902	15027	15759	13194	14208	13779	12006
80	13062	12836	12375	13091	13231	12179	14103	13710	12498	14786	12463	12703	13704	14504	15130	13407	16324	14003	13488	13388	13213	14386	14062	15651	14036	13240	12810	14131	14199	14123	14099	13632	13363	13154	13419	13965	15500	14140	13117	15560	14686	12938	14000	14415	14434	13396	13994	15722	12896
85	16429	14039	12475	13091	14852	13187	14010	13384	13458	13900	13867	13547	12887	14896	13578	13747	13946	13662	13309	13383	13262	16738	14761	12920	14290	13763	14231	12854	15152	13802	13323	14436	13727	14519	14069	12824	13204	13547	14930	13578	13383	13788	15003	13831	14475	15725	19904	16650	11818
90	13883	13967	12842	14752	13891	13799	13862	14003	13088	13283	13635	13025	14552	14120	14478	13363	14638	13237	13562	14941	15301	13820	14461	12649	13066	12953	14169	18256	13070	13605	13512	13550	15152	13463	13585	13757	14023	13632	15605	13544	14112	13885	14002	14471	14215	14497	13604	15688	11817
95	13184	12384	13465	13059	14270	12796	14595	12659	13463	12629	13199	13421	14145	14149	14199	13595	12052	15108	13927	14495	14475	14039	13517	13945	13224	15077	12937	15296	12698	12759	13816	15122	13423	13439	11021	14003	14182	14162	12142	13693	12766	13801	14530	13639	14239	14395	14204	14283	12509
100	13376	13406	12678	13339	14618	13952	14128	15120	13944	14522	13871	13469	13319	15416	14014	13672	16173	12915	15357	16103	13730	15166	15231	13360	14613	13289	15223	10696	12419	13341	15260	13191	14197	13635	12882	13515	13544	12296	15365	14563	13605	15757	14183	14438	14648	13340	14194	18320	13005
105	16504	14780	13343	15036	14612	15007	14089	13253	14648	11930	12735	12125	15134	14201	14262	13414	16667	13124	16374	13883	13801	15707	14517	17524	13146	13334	13026	13946	13382	13606	12467	13807	12973	13690	12437	13285	20042	13000	13609	13979	13891	15782	13670	13791	14439	13807	14308	14724	12188
110	14331	16553	16019	12299	13164	14137	13499	11893	13047	14224	12877	14081	13938	14133	14166	12781	12360	13563	14773	13381	12903	14511	14356	16688	14617	13427	15055	15357	13068	15416	13137	13834	13993	13718	13302	14112	14080	13546	14484	15376	13949	13300	14071	13011	14014	13874	15391	17611	10149
115	14225	14131	13538	13130	15189	12504	15417	13328	12942	21806	11911	15305	15283	14359	13590	14846	16783	14111	13849	12647	13478	12073	13861	12904	13206	13364	13163	16071	12824	13794	14354	13055	12691	13657	14168	13780	13590	13433	13806	14598	13349	14139	14646	13305	12986	13416	14790	16933	13369
120	12951	14040	12086	13431	12943	14468	14745	13132	13145	13197	14080	13279	14972	14054	14107	13789	15885	13653	16925	14264	13821	14301	13425	15384	16753	14112	13724	17069	12814	13575	14005	13740	13888	13446	12178	13928	11756	13488	14714	13681	13537	15541	15096	14988	12867	15482	15486	17139	11422
125	13339	13623	13645	13765	13421	14422	14464	14248	14326	23502	11708	12976	13401	13926	14573	13683	14316	15008	14994	13265	13436	13665	18493	13089	12913	13755	14177	15222	12628	13447	13435	13530	13490	14333	13105	14927	16355	13575	16123	14397	14575	14398	14527	15405	13763	15316	14040	16423	10003
130	13844	14316	13554	14455	16084	12951	14013	13016	12531	13198	12245	13427	14990	15565	13507	14165	13822	14810	13864	14171	13421	15579	15594	16178	13933	14047	16047	13644	13498	14833	13781	13402	13703	14663	13433	14338	15045	14001	14872	13620	14241	14360	13851	13382	14007	15180	13524	13752	13940
135	13521	15836	14050	13187	13149	13760	13695	13945	15757	13777	13922	12800	14973	14484	14146	12783	14078	16663	13290	14340	14511	16402	12295	15372	14335	13722	13301	14766	13900	13468	15018	13254	13371	13899	14438	13265	16609	14142	14596	17047	14161	15256	13839	14328	16166	13921	13685	13584	13345
140	11541	14068	14797	13612	16185	12937	13253	14406	13470	13167	13368	12967	13966	13909	15383	13518	14709	15067	14904	14953	13896	12172	13488	13397	11933	13713	13131	16179	14379	13883	13746	13742	14285	13660	12168	13676	14174	13920	15589	15755	14569	13755	14920	14503	14278	13416	15983	18152	12386
145	12934	13913	12891	13987	13486	13455	15366	13908	11991	13583	14507	12800	13712	15850	14244	13882	13868	14098	14061	13349	13828	14696	14338	14126	15836	14939	13442	15627	13626	14016	13602	13820	13812	13437	13346	13229	14212	13290	13879	14166	14859	16761	15695	13164	14635	13513	14426	16353	10164
150	15099	14900	13794	14591	13855	13919	13630	13793	14013	13328	13204	13876	15905	14347	13758	13410	13346	14972	14005	14958	15154	13948	14508	13177	13395	14374	13178	15686	14081	12976	14324	13922	14253	14575	13745	13912	12467	14126	15169	14934	13995	12973	13769	13973	17517	14003	14217	17160	13036
155	13919	13953	13081	14707	13608	13999	14030	12581	13989	13893	12265	12539	14223	14005	15528	15401	13359	13902	14467	13482	13619	13589	16538	13942	15143	14011	13493	15770	18087	14222	13920	14238	14216	14059	13054	13915	12199	15056	13859	15918	12952	13260	14695	13645	11798	13734	14468	17424	9750
160	13582	13926	13144	13074	13717	13403	14923	13949	12593	13438	11862	12031	13966	14811	13546	13467	16123	13857	13954	13690	12861	14685	14493	17267	14263	17604	13791	15778	14584	14486	13757	14430	14600	14370	12007	14180	14204	14012	12908	15911	13910	12944	13242	14801	14611	14611	14108	19619	14130
165	13794	14863	12940	13085	14548	14140	14806	13802	13774	15312	15587	12642	15782	15206	14954	15390	12912	14097	14847	14140	14161	14563	14575	13011	15364	14078	14451	14928	16432	13773	13617	13434	13982	14918	12978	13772	12701	13630	15391	13085	14625	13162	13682	13565	15402	13790	15051	16443	10230
170	15658	13817	13536	13825	14307	13457	14412	14319	13378	17370	13740	13394	13951	14428	14943	13188	13933	15422	16426	13970	14464	15002	15829	14994	16573	14542	13126	13720	13565	15002	14424	13746	13932	14149	14486	14877	13944	13571	15617	14652	13811	14147	15237	14244	15678	14090	13632	18065	12730
175	13350	14374	12751	16374	15081	13996	13499	13640	12532	14441	13334	14618	14509	15724	18564	15308	15782	14803	15131	14500	12706	14729	14001	15969	16645	13633	13197	14579	13432	13501	14689	13953	12068	13266	14373	13034	14287	14818	16704	14133	14041	15906	14604	13956	14759	15066	15628	16467	11952
180	12826	13923	14767	14377	13743	17264	14064	13361	14003	14069	11837	14537	13842	15424	14343	13045	16887	15513	14051	13031	13967	13252	13820	13769	12863	15458	13905	16667	13927	16280	12444	13802	13872	13764	12092	12929	14078	14485	15796	14218	13753	13273	18419	14193	16191	14637	13192	15599	12764
185	12784	15325	14356	14356	13119	14870	13890	12965	13651	12856	12470	13687	14686	15241	15407	13594	14279	14561	15239	13431	13718	15048	13714	12677	17261	14124	14250	18505	14165	13698	13679	13612	16307	14597	12753	14477	14172	14782	16472	15736	14198	13843	13682	12975	14843	14834	15116	18655	12563
190	13977	14649	13214	14245	14220	15334	14164	13146	13492	13671	14235	13795	13952	15734	15349	15910	12377	14518	14383	13357	14322	14532	14735	14435	17804	13010	14589	18092	14424	14523	14198	14602	13459	14004	14921	14352	13468	13930	16018	12357	14602	14483	14336	13527	16442	14868	14465	15448	13882
195	12611	14790	13857	14329	13673	13227	14337	13032	13906	13069	16306	13764	14304	15212	14408	15109	13900	15500	15033	16394	14269	13517	15042	13334	14238	14149	18611	12040	14035	13836	14148	14307	12658	15654	13668	12781	13244	13138	18846	13888	13695	14011	15327	12778	14829	14702	14387	16757	13409
200	14738	14566	13424	14080	14559	13726	14063	14128	14577	14129	13616	13665	15807	14902	13672	18618	13162	13201	18198	15741	14044	14065	14758	17429	14220	15174	17345	15269	15511	13038	14751	14594	13619	13988	13566	12582	18003	13611	15254	14396	14144	14483	14866	13254	14760	19580	14781	14096	12768
205	14527	14800	13258	14152	13745	14337	14355	17166	13142	26942	13429	13402	14966	14981	14389	14597	12407	13379	13699	15719	14004	14334	14888	12641	13127	14092	14147	13790	14921	13680	16445	13833	13804	14861	13497	13208	13843	16035	15707	13915	13981	15138	13156	14306	14120	14158	15159	19144	12091
210	13785	14384	16797	13787	13985	14570	14565	14271	14748	13816	13528	12695	14413	14632	15580	14013	15517	16727	13714	14084	14778	15522	15576	13972	15013	12842	12934	15016	15150	14001	13910	14084	13909	14043	14822	12414	15729	12960	16559	14201	14045	14053	12914	14612	14543	14131	14508	16744	10233
215	12480	14223	14495	14019	14598	13271	14632	13030	13626	14735	12905	13914	14695	14644	14196	14751	13783	16729	14129	18793	14857	17244	16103	13925	13869	14637	13585	13139	14994	14290	13868	14553	15308	14352	15591	15134	16756	14528	16247	13431	13748	13820	13921	14830	13832	15018	14269	17838	12441
220	15984	14304	13309	14333	13539	13339	14201	14186	14504	19808	12499	13934	13474	15084	14443	14452	17004	15679	13267	14392	14179	13308	15499	14431	17200	14780	15161	14286	14274	13624	13977	16696	14041	13508	14109	12861	16945	14978	16432	14522	14965	14453	13365	14355	14705	15973	15611	16073	13178
225	14674	15299	13161	14452	14051	15787	14232	14715	14106	14236	12741	13376	13565	15371	14442	13751	14066	14361	16360	13793	15234	13060	14861	14003	14542	14232	14660	15076	14796	16221	14072	14597	13871	15022	13431	15029	11638	14360	13825	14424	13761	14147	13893	16753	15056	13495	16001	15838	12573
230	15758	14466	12191	15101	13527	13832	14057	14543	13481	13672	13046	13089	14486	13626	14658	13731	13888	15131	13271	13543	16768	16648	14371	16475	17357	14180	14767	15530	15502	12418	13684	13256	13791	14730	14187	14223	15416	13715	15889	15187	13114	13177	14942	13589	13988	14891	14181	18482	13570
235	14481	16728	13523	15795	14344	12914	15375	13782	13420	13706	16219	14336	14768	13829	14736	13964	14259	14603	14180	13793	13618	14291	14019	16257	15394	17193	18911	13725	14706	13775	15572	13491	14838	15022	11976	13165	15625	13788	16484	14846	15181	12274	14623	14581	16142	14382	15697	16722	11928
240	14982	16633	13092	15630	14536	15630	14636	14393	14770	13504	12786	13247	14939	14665	14709	14323	17484	19444	15347	17257	14444	13964	15076	17292	16309	13934	13726	15543	12928	14322	14127	14015	16355	14480	14070	14640	12856	13987	18014	14757	15343	14725	14098	15426	15206	13939	14981	17321	9841
245	13768	13423	14584	13317	13300	13976	13946	14606	14976	13723	13214	12769	15488	15113	14732	15487	15311	15767	14022	14802	17375	15499	14962	16555	13746	13633	14971	14155	15354	13247	12935	14098	16228	14146	13733	14302	14213	13764	17355	13041	15018	15100	15303	17368	14122	14420	15892	14507	12827
250	17842	16010	19224	15045	15741	13586	14848	14631	14087	16318	15402	13770	14174	15024	14534	13227	14043	14569	16739	14549	15576	14486	15533	13606	13347	14041	13438	18754	14358	12932	13593	14688	15104	14111	14637	13161	13088	13821	16081	15309	13162	13405	15579	16518	14066	16636	16437	15329	13480
255	13435	14577	15805	14543	14972	13568	14226	14076	13996	27302	12491	13553	15858	14901	14575	14337	13782	13991	14173	14360	15638	13528	16649	13868	17388	15325	14851	19041	13996	14384	13399	14688	12905	14205	13577	12754	15579	13895	15210	16952	13986	14770	14817	13514	15039	14148	15827	18154	10230
260	14664	15305	14753	14577	13666	11345	14310	13470	12859	16164	12207	14110	13909	15243	14361	14306	14796	13259	14333	14725	14814	15845	14709	12390	13564	15885	15453	15962	13660	14206	14923	15459	15232	14101	14495	15163	12791	14269	15296	15490	14290	14994	13885	13779	14316	15104	15138	16321	12164
265	13438	13799	14310	14394	12842	15405	14270	14457	12732	13401	14351	14267	14251	17055	16396	14435	14689	14200	13657	13998	14459	13615	15469	14468	16767	13661	19623	19150	14607	13673	13788	13071	15235	14415	13239	15738	17018	18456	14080	15445	17297	12004	14854	17785	14584	15748	14239	15754	14714
270	12218	15288	13352	14815	13613	14456	16201	14017	13490	13600	15870	14567	15633	14965	14135	14810	16588	14581	13368	14014	12309	16710	14724	13790	16404	14328	14755	15619	14338	15118	13824	14400	13616	16494	15003	14378	14669	17336	15776	13984	14830	14001	14881	15237	14850	14386	15712	18062	13114
275	13160	15062	13880	13716	13991	14799	15631	14542	15267	18102	14076	13812	14424	15487	14524	14924	13721	16434	13609	14485	17467	13445	14717	14633	17531	14398	14269	13478	14018	13889	15501	14060	15399	14197	13717	14865	15335	15930	17095	14009	14578	13300	14460	14620	13669	14036	15005	16242	13922
280	14108	14955	13412	14005	14336	13449	13173	14293	14354	21502	12644	13827	14040	16006	16051	14233	14825	17004	15358	12828	13651	13684	13964	15249	17121	14095	14099	18827	14031	12797	14389	13646	14863	14098	14127	13510	17295	14233	16170	14683	14778	15221	13898	14472	14441	13728	14988	17229	10156
285	13894	14553	15310	14952	13906	13789	15273	16219	15032	14101	14331	15025	13839	16374	14635	14163	12934	14388	14145	13478	13795	14568	14113	14512	16750	15741	16597	14504	14442	14443	14160	15011	13194	14293	14242	14012	15447	17571	18145	13265	16236	14217	14041	14770	17836	14377	14453	16547	13612
290	14110	14055	14098	14380	14914	13584	15836	13224	14969	13191	13761	13725	13966	15504	13987	13339	14646	14789	15591	14233	13922	15005	14777	14533	17038	15345	14221	15542	14967	14182	15856	13946	15068	14153	15342	14341	11482	13265	16200	14425	14969	14978	15039	15308	12977	14068	15016	16593	14297
295	14630	14418	13612	15940	16183	13410	14240	12707	13652	14328	13887	14367	14447	15202	14360	14736	14344	15652	14873	13410	15593	17989	14941	13186	17114	14672	14333	18177	14223	13217	14096	14636	14909	12417	14082	15001	14419	14493	13960	14747	13404	16247	16078	14182	16776	16393	15295	15335	14846
300	13997	15550	13914	15422	14886	14698	13899	13248	16248	17838	14009	14012	13976	15446	14635	14888	16335	14780	13822	13091	13876	15287	15483	14132	14990	13912	12705	14618	14195	12946	12910	14399	14701	13608	14415	13484	15358	15072	16508	14715	14920	14249	14219	13773	13448	14854	14413	15644	15630
305	16491	14127	14447	13766	14332	13033	14473	14261	14148	13675	12505	14112	15427	15985	13858	14755	13886	15608	14748	16926	14225	15189	18303	15064	15750	14115	15869	16135	17707	15000	14430	14255	14494	15972	14462	14385	14947	14788	15318	15229	14131	15636	13040	15146	16179	13860	15339	16649	14228
310	12870	14478	15866	13943	16248	14801	14067	14945	14382	16135	14662	13428	14036	15038	12732	14380	14840	18467	14783	15553	14820	14452	15096	14675	15513	14929	15511	16127	14378	16551	14034	14607	15242	14317	14615	13881	12928	14606	17065	14142	14782	15110	14934	14604	14454	14976	16350	16906	13092
315	16991	14310	14690	13842	16907	14344	14837	14589	14309	13221	14704	13671	14727	15473	14401	14864	14969	17661	13965	15832	16048	16277	15111	16320	16391	14775	15238	14634	16972	14533	13448	14247	14936	14857	13750	14477	18315	13952	16787	13736	14488	14792	14073	14829	15056	14542	16533	15990	13468
320	11912	14448	14435	15294	13343	12899	14236	14930	14975	14291	13892	13732	14562	14892	14831	15626	13776	19887	13307	13797	15489	13952	18314	17194	14100	14883	13995	19224	14337	14810	14675	14599	15177	15033	15154	14067	14182	15136	17604	14827	14588	15148	14287	14808	15567	14043	14496	17146	10163
325	16707	15411	14700	15132	18436	13011	14325	13002	14846	35095	14985	13844	14305	14569	15836	16022	13322	19129	17624	14237	14522	14353	15803	15909	16355	14075	13659	15693	14789	13922	13967	14150	15175	14784	15556	13806	13844	15911	16085	16700	14143	14121	14009	13083	15186	14918	14692	14487	14107
330	14085	15103	13725	16858	14370	14808	15964	14420	15225	13430	14009	13848	14961	15265	15045	14754	14732	14977	13723	14825	15347	14085	14015	13384	17205	14948	14916	19340	14288	14285	14166	14660	15491	15098	15003	13526	17831	13923	17427	14326	15152	16208	14347	13819	14364	14242	16039	15606	13271
335	13059	15406	15633	14334	13667	13782	14147	14397	15171	13558	13167	14126	13889	15633	14740	15376	15498	14280	15003	17616	14717	15112	15593	16723	17053	15069	14784	14074	15762	13171	14186	15197	14209	14634	13588	15115	18121	16179	15262	12948	14421	14832	16318	13931	13412	14929	15320	16425	10483
340	15431	14452	14125	15932	14836	13318	15039	14536	14424	13329	13826	14051	14639	15198	14625	14545	14297	14542	14903	14453	14048	14155	15316	14441	16756	15863	15375	15962	15062	14938	15371	14488	13932	14822	14804	13026	16187	15873	17277	17768	13993	13143	14938	14098	14514	15539	16959	16668	13556
345	16102	15529	15555	13651	15023	15667	14170	13821	12126	13126	13221	14687	14806	15945	14288	16434	12198	13844	17370	14145	14611	15433	15799	18066	17127	15711	14440	15743	14545	15088	14491	14009	14727	14097	14520	13051	18289	13892	14132	13881	14177	13848	15221	14006	14080	14377	14764	17837	11850
350	15783	15249	15021	13937	14380	13978	15128	14723	15230	12999	14944	14067	15599	14928	14999	13980	15497	13919	13382	15783	17985	15776	14723	13683	15888	16425	14817	15460	14147	13091	14656	14745	14769	14247	14623	14191	14970	16622	13719	15898	14434	14201	16177	14200	15216	15090	14960	15693	12910
355	14652	15064	16058	14468	13843	16529	14630	13667	12391	13222	13846	14122	15196	16876	15227	17202	12256	15012	14241	14884	14074	14029	17283	16017	13609	16366	13348	13389	15555	14986	13347	15154	15681	14878	14647	13694	15056	14378	15464	16126	13309	14196	15390	14357	15182	14554	16493	14086	11968
360	18332	15357	14835	14266	15112	15246	15055	14753	14708	16173	13992	15219	14916	15095	13967	15412	12671	13569	14025	14639	14965	16795	16435	14459	15858	15969	14106	16256	14132	14711	14727	14224	14785	14921	15713	15136	14838	14707	16349	16746	14929	14954	14579	13785	15173	15159	15537	18716	14475
365	13366	16806	14507	13686	13662	14081	14538	14056	15877	17415	14718	14149	14419	16826	14893	15683	14164	15628	13253	17605	14868	14764	15058	14339	15306	17714	15287	15051	15228	14057	14461	15646	15860	12661	13544	15152	15659	13667	13577	14176	14964	14347	15023	13457	13910	13870	15857	17100	14315
370	13648	14888	15162	14591	13965	13476	15260	14910	13740	17994	13595	15574	15341	15346	14696	14576	16472	16782	14502	14828	14897	15574	20701	14308	16851	17672	14354	15703	14338	14056	14625	16034	14352	16119	13847	15235	14162	14191	15735	13752	14466	16660	14588	16279	15124	14832	14873	14941	13041
375	12653	14838	15606	14552	13500	13420	14866	13713	14666	15724	13482	13980	14237	15329	14299	14405	16868	16029	14647	16036	13784	16156	17841	16847	16506	20511	14688	15392	16203	15800	14024	14680	14673	14919	14221	13071	17579	15835	15864	17299	17577	13922	13332	14290	16461	15052	15589	15502	13123
380	12599	14619	15204	14503	14429	15835	15039	14234	13816	13636	12627	13935	16347	16846	15672	14557	13872	14858	16273	15061	16266	14542	15019	14594	14413	23612	14427	18834	14175	15001	14464	15014	14724	14820	14253	13935	14674	14706	15758	14908	15560	15010	14419	14482	16969	17497	17465	15740	14425
385	14448	13994	16121	14342	14740	14691	14956	16271	14707	20455	15504	14600	13967	15672	15710	15393	14501	14114	13953	18309	14686	16493	19438	14237	17843	20161	14196	19967	14395	15612	16644	15126	14020	16159	16568	15157	13935	14425	18292	13762	15359	14442	16837	18504	14429	14622	15959	16597	13710
390	14964	18932	16637	12801	14462	16242	15859	12952	15086	13875	13544	13608	14793	17231	16059	15790	16633	15060	14723	14124	13327	15088	16206	17177	18785	22576	14779	15699	14590	14574	14708	15147	15166	14438	14480	13400	15545	15644	17198	15261	16775	15092	13193	16244	14406	14414	14514	15912	13023
395	13624	15079	17698	14117	18122	12948	14427	13435	14088	15026	13486	14039	15392	17397	15108	14275	13380	17015	15691	14592	14625	16890	15753	16992	17405	27438	14738	15987	14452	13919	14173	15735	14909	17045	14948	14125	16452	14847	17075	15095	14728	15622	14336	13684	14537	15169	14993	15931	13739
400	15827	15168	19963	13108	15085	16328	16336	13382	14502	16510	12530	14779	15472	14860	14603	14120	16042	14984	16438	14687	16510	16384	16545	14710	16559	24814	13850	18567	15967	15124	14580	14961	14415	14621	14413	16181	15218	16898	16508	16253	14845	14742	14048	14887	12839	14075	16181	16223	13421
405	14476	14753	18065	15539	14316	15801	14405	15203	14860	13976	14979	14439	15488	15508	14898	13685	16134	15661	13981	15019	15400	18411	15377	14891	13168	26628	14269	16719	18804	14736	13938	16023	13029	14794	14535	15568	14533	15391	17762	15319	14265	18984	16648	15421	16524	13898	14600	14181	14840
410	13327	15237	22663	14785	14682	14768	15293	13194	14112	13869	12653	14160	14156	14966	14292	14453	19658	16722	15945	14489	15427	16992	15799	15103	16841	37631	15128	16244	14115	13850	15249	15434	14120	15517	14055	15432	17638	14699	15878	14513	15141	16362	14223	15032	15593	18535	16282	18217	14309
415	14935	15391	17644	14552	15590	13898	14979	16102	14513	14620	15738	14233	14749	16263	13936	14196	13256	16930	15751	15407	14812	27060	18979	13424	18540	38688	17963	15039	13704	14174	14510	15415	14627	14821	14432	15006	14830	17686	14352	16626	16222	15368	14721	14933	14446	15438	17614	17321	14462
420	17623	15350	17877	14431	15913	16639	14637	13428	13932	13507	15737	13608	15004	15825	14925	14705	15580	15329	14039	14416	15382	19248	15697	15151	15196	43219	17883	17811	14079	14364	14794	17405	15351	15160	16037	14437	13142	14255	16015	14402	14596	16125	15304	14990	14749	16084	18232	17077	13843
425	14614	15298	25068	15295	16262	13270	13960	13686	14583	15535	15748	13174	14879	15714	16158	13276	14261	15174	14886	16164	14549	24077	15376	17103	18524	46582	17048	14692	13765	13880	15195	19378	15631	13979	13449	14495	15416	15169	16547	16673	14431	16996	15362	17405	14855	14469	14499	19848	13134
430	12227	16477	23272	16614	18044	13544	15598	16294	14362	30477	13654	13899	14985	15532	16613	13734	13874	15522	15279	13303	15721	29514	15090	15240	15245	41369	14714	19025	15263	14206	14033	15923	14179	14757	13774	13772	18469	14451	14213	16528	14396	19819	16305	14020	13884	14385	15572	17583	15104
435	14430	15857	27647	13807	18283	17937	15102	16419	13035	26163	14866	12507	15526	14985	14367	14565	16234	17430	17581	15618	15994	25002	18539	17506	15700	49195	14305	16335	14437	13703	14269	16826	16225	15116	14484	14312	14160	15491	15218	15729	16318	18601	15024	14218	14634	14209	21577	15624	10932
440	17385	14938	34026	15553	17335	14728	14647	14640	14625	14758	13782	13769	17253	15415	14739	15578	14301	15391	14981	14623	16191	29416	15650	16542	13405	49789	17700	15681	14158	13945	12719	16776	13011	14370	15380	12770	16605	14314	16092	14147	14600	20393	14156	17367	14034	15034	18283	15006	13823
445	14110	15380	42138	14527	22890	14462	15217	14977	13871	13462	14212	14191	15107	14956	17136	15686	12675	16916	15590	14295	13015	34977	15980	17971	17589	64573	14891	15933	16457	14017	15573	19584	14264	14561	13735	13177	13182	15230	17102	14560	14593	17393	14243	17060	15096	16775	15757	15611	11355
450	15011	16016	40080	15060	23965	14321	14611	14322	16052	15010	13245	14221	15575	15906	15741	17348	17098	16767	18090	14410	16345	36603	18801	13900	17181	78474	14867	19860	17352	14603	14932	20036	14660	15915	14687	14917	18521	14846	18128	13947	15133	17875	13206	15096	14124	15531	14554	16092	13898
455	13128	15245	54558	13493	28859	14526	15269	14119	14320	16707	13678	13994	15561	15462	14933	15025	14122	13606	18277	14619	14578	40093	15929	14469	16688	76238	15994	19595	14371	13445	14258	24595	15469	14539	14602	14662	15119	17416	15837	14528	15421	21020	13891	16629	19334	15194	15818	15849	14066
460	15130	15554	43893	14246	23729	14555	16453	13892	14111	15161	15315	13978	17249	16208	14483	14761	15043	16049	18370	14396	16238	40510	15300	14085	13394	68175	12913	16720	14381	15532	15428	24308	14499	15081	16578	16014	15258	17354	13446	13227	15347	21043	12580	16039	15641	14832	17795	17890	12285
465	13593	14740	54721	14543	22696	15088	15251	14680	14597	15619	15787	14350	18557	17906	16337	14841	14936	15204	20219	15616	15102	53445	16368	14387	15480	63010	14862	14457	14022	13420	13392	19076	15102	14429	15398	15318	14359	14709	18556	16429	18836	22720	14936	16631	16091	12800	15231	23410	10459
470	15440	14834	56525	15647	23991	15991	15247	13730	14736	14829	15417	14338	15848	15456	17683	16493	12956	15686	22465	14969	17472	49959	17647	16616	16845	77525	16729	16079	17133	16511	14225	32793	13336	15428	14689	15650	15094	13824	17429	13878	14248	23186	15223	16984	15411	14594	14178	18922	12290
475	16219	14693	55392	13826	40690	15304	15545	15164	15393	15513	14373	15621	16971	14537	14199	17655	15040	17775	17855	13936	15539	50983	16032	15745	17527	77581	15810	18966	14923	13286	14234	42932	15256	15227	12846	14765	15076	14534	16838	16644	14347	27845	14892	18065	14125	17809	15618	18322	13646
480	15718	14863	66633	15507	38895	14828	15336	14735	13334	14269	13898	15953	18034	14791	15296	15183	14842	14262	19074	15505	15189	66041	21129	15387	17231	91560	15385	14901	14297	14921	14624	42975	14637	16057	13173	15902	13924	15457	16028	15554	15219	27471	14221	22445	15413	15128	16057	19432	13047
485	15999	13731	58359	16039	34058	14893	15631	15375	14573	15274	16038	15631	18990	16198	16168	17029	18096	16443	22686	16173	18903	73183	16435	16095	13753	73885	14600	15936	17305	15287	14884	32315	14932	15294	13268	15193	14597	13540	17268	17074	14621	34070	15077	17962	14308	18602	15285	25852	12722
490	15400	15104	59048	14036	39528	17730	15240	15273	13760	16532	16064	14147	17942	16254	14484	16649	17660	16823	21294	15044	14283	71663	19842	15893	14599	71663	15768	15024	14986	14872	14659	39119	15834	14555	14477	16539	16252	16979	16008	18446	15180	31654	14732	21839	16438	16311	16643	22293	13220
495	13289	16107	60230	14340	50318	16843	16465	15772	16352	16082	13991	14258	19142	16645	15013	16196	13917	15151	40523	16166	13738	67577	17010	14553	18031	71314	15346	16561	15532	14308	14976	61036	15775	14160	15821	15442	16125	14233	15018	15584	14726	33735	15406	20248	12720	14402	15168	24174	11995
500	15006	14465	69562	14537	53984	16902	14514	15632	14143	15249	14524	15227	18779	16986	15776	19712	16484	16275	21861	15912	15677	70631	21596	16546	15456	67777	14806	16896	13988	14920	15018	61906	13097	15000	13387	16731	17360	14662	14167	17070	14198	36518	12567	25887	13538	14681	14619	26312	12676
505	13216	15984	84131	14485	62131	17848	16442	15850	14302	17009	14238	16795	20179	17590	14481	22209	14275	16612	36479	15339	16081	85835	18095	17332	18511	61425	16610	16475	14891	14469	15188	67104	15007	15116	15679	14720	17068	16308	15653	17124	15317	48372	15770	22221	14173	14860	14488	33210	13290
510	13235	14756	75198	15626	69484	20317	16547	16614	15982	14123	15534	21708	22149	15940	14656	17968	14254	16946	39970	16153	14473	72157	18904	20167	15393	260000	14327	19412	14527	13888	13545	70787	15064	14872	15875	14560	16142	13483	15481	16563	15022	40369	14932	27171	15807	15410	14698	34522	14658
515	12134	15367	68400	14653	68791	22845	16868	21311	15836	17445	14095	17151	24478	15625	15311	19446	15201	15185	47921	17133	14217	68203	20865	16331	17759	73923	15316	16171	14388	13789	14552	72052	14499	14188	14585	18416	14563	15999	17393	18296	15042	41592	14154	29938	14098	14720	16039	33744	14310
520	14800	16319	74864	15552	81078	24889	16283	18199	18107	13903	14421	22611	22652	16891	14756	24039	14490	16275	45243	16875	15310	73970	20512	33226	18225	103783	17271	12842	14362	14801	13960	93024	13267	15575	14516	19640	14467	14904	17120	16224	15176	45636	14647	27571	14803	15458	14648	37982	13882
525	14747	19124	86589	14022	87315	23199	16445	22966	16471	16062	14834	20401	26155	15224	15344	32442	15045	14885	51210	16092	16139	108135	19957	22788	14912	74639	15908	15191	16352	16017	14614	96027	14370	14566	14646	22187	15610	15201	14781	20304	15392	50339	13805	34394	15357	14507	16148	48081	14828
530	14231	15308	77335	14646	98100	29549	16715	18710	14416	17866	14695	19896	33609	16156	15214	33089	15773	15088	58564	17158	15638	260000	23097	24627	18365	69500	16557	16022	18257	14687	14531	102924	16346	14749	14261	20324	16348	15381	14705	20590	14968	58570	15840	36301	16455	14560	15174	58420	14490
535	14913	15191	68720	15729	105448	30935	17307	24153	15165	17707	14711	31761	32390	15871	14786	24082	14393	17870	62922	16591	14747	129878	21832	18626	17414	83927	16658	19674	14936	14107	14995	111303	15874	15480	13412	19653	12963	14956	15671	26371	15918	62011	14823	35307	15667	15665	17002	52340	13282
540	14499	15320	68009	15122	120143	34647	20274	22638	14312	13962	14640	32743	39936	20215	16829	35149	14323	14928	73375	20259	15452	80238	25349	41761	14737	321959	18914	19786	13709	14529	15137	142185	15833	15603	15078	26121	16076	15245	14875	27509	13494	61068	14331	39449	14356	15428	16769	61181	12910
545	13944	14831	77960	15125	121231	40736	19153	35018	15180	14197	13555	31546	63602	15652	14479	43882	17443	16584	82927	18418	15009	89409	25337	24679	18032	90908	14343	16242	15657	15800	14397	136271	14394	14702	13541	22143	16940	15374	16694	32462	15155	69879	15429	45809	15421	14885	15663	54824	12856
550	14418	16211	79198	15481	161629	43603	18803	27921	15346	15092	15383	39054	37705	16991	15939	39893	14138	16323	77577	18240	15151	70905	28361	41416	16306	271420	16620	14705	16791	13983	16203	150025	16130	16173	16228	28461	14317	17722	15649	33060	15223	56794	15591	58155	14925	16287	15067	63504	10523
555	12973	15093	260000	15804	137498	61259	17871	25644	12684	14056	16680	41400	62778	16095	15020	35859	14210	17594	69499	19350	15655	117380	28233	39771	18725	155573	16204	15448	14386	16423	14658	143357	16294	14898	14780	33482	18350	14646	17698	36107	15020	66526	15585	57304	17353	15157	16356	90859	12497
560	12912	14624	78360	14141	160296	50822	26567	30928	14362	19449	15805	35014	51180	17552	15536	49262	15808	16652	65727	19783	18974	104347	30404	38687	13822	167910	33191	16251	15072	17109	16262	169210	16166	16027	15411	35054	15438	15854	14084	31617	14736	65049	15238	56822	14446	14127	16052	65586	13127
565	15230	13818	117773	14679	163900	67221	40605	32828	15286	21272	16114	48515	51208	16099	14410	72017	15785	16548	80060	32687	14736	121327	30563	38915	15515	213334	16159	15796	13810	15922	19648	184226	16760	13827	14358	38390	18360	14957	15198	41935	14531	53925	16003	70680	18790	16096	16540	66434	15471
570	14403	14173	86320	16490	171017	65342	26951	34037	12270	13569	13924	55566	70029	15646	14173	56520	13757	16637	64935	29063	14583	119288	31188	46050	19499	90344	15725	16822	14780	15082	16916	206564	15743	15652	15356	44767	17936	14870	15676	40922	18302	77128	16681	65960	15919	14692	16646	62812	13972
575	15556	15826	77482	16221	206306	73619	34148	35450	14764	20492	13479	51400	73044	16212	15586	64144	14188	15123	70170	32952	17320	103395	35958	57600	19411	78362	21047	16427	14885	14911	18670	244997	16826	15074	14949	47585	17258	15800	16420	40108	16061	63600	15217	54394	14863	13554	17545	78359	14833
580	13494	16438	121725	15908	205736	62682	34846	37916	14501	14239	15036	50479	78944	18801	15712	103020	14972	16979	144574	41092	14762	122914	33787	46285	13760	88904	38429	15943	16952	15307	16707	195367	16182	15836	15690	50368	14761	15605	17649	45556	15382	93690	16324	63995	14532	17913	15624	260000	15371
585	14594	16582	122595	14265	211505	77040	53876	47878	13902	14022	15413	57603	78079	17214	14832	85876	13736	14476	72203	37626	16360	119074	33133	51260	14105	95069	20930	15150	14195	14812	20232	251862	19194	14375	15825	43322	15015	16932	14764	52902	14906	61683	17488	71080	15942	15511	16151	76398	12252
590	14506	15252	110672	14969	241490	57332	42894	42864	15772	13973	12560	57928	77208	17686	15172	60061	15999	15326	126740	39503	14384	116519	39394	59018	17667	85251	18360	18710	16509	16065	18107	238283	17812	14869	15306	50027	14351	16370	17149	53272	14024	137821	18740	53940	15304	14925	14744	77125	14617
595	16104	14717	98236	14100	262890	60359	57175	54106	15978	15362	15363	69195	76443	17256	14606	100121	14614	14160	94332	43379	16360	260000	35483	59566	15911	207708	23123	14572	15239	14106	16475	264978	19379	14588	16456	61861	18226	14328	16536	57582	15314	116993	20343	76536	14830	14575	17011	111401	14572
600	16627	13694	997379	14276	256953	82516	64128	52926	12351	13750	14912	64062	88115	20825	14688	107234	14956	14968	260000	52746	14812	156712	82004	69379	15752	76929	23179	20140	17145	16027	23623	237013	18522	15375	15755	59248	13667	15106	18545	71318	16218	76078	22636	122094	13762	14356	15110	136731	11193
605	14663	15496	139660	14213	244697	68546	62804	65079	13710	12839	14460	67330	66980	19723	15233	68090	14298	18088	89437	54553	20765	148606	38668	75689	19648	101855	33326	17355	16055	15529	22586	487375	17112	15324	15446	66040	18863	14539	17742	74711	16383	73093	22773	83121	15178	15722	14655	87669	14572
610	13759	14825	103383	15159	345257	74184	76121	56509	14646	18710	16708	86250	61338	18597	16777	73821	14614	16798	87541	53648	15664	260000	43438	72382	14553	117305	33597	16221	16330	17550	25060	252258	17292	15277	20122	61566	14066	17813	16614	76478	15455	77430	24360	167785	17130	15251	15206	79710	11481
615	14759	15789	100450	17938	320185	89910	81657	52667	14875	29646	15025	67300	62926	16339	13688	81134	17097	16657	209518	64577	14908	197818	89244	79678	18741	87989	45089	19360	15049	19633	29609	244015	17629	14450	16890	55611	13556	16392	15469	90578	18047	180392	34250	66089	15465	15797	15963	86361	14255
620	14288	15053	156597	14857	365415	79899	89479	59251	13657	14837	15429	70796	93767	21347	15624	65096	13836	15183	191995	73482	15353	260000	46081	83764	14848	168519	33888	16123	14027	16495	34518	297283	19205	14940	18059	119475	15683	16750	16328	86020	16110	149293	37987	58958	14867	14847	16114	97712	13332
625	13615	16736	160393	14887	378613	89552	79944	260000	15592	15412	16377	78550	72629	21406	14692	340780	13823	19612	101966	72222	13814	208177	38574	80529	17289	121994	41508	16137	15829	18459	37894	405390	17729	16615	21062	60769	15360	16738	15633	122679	17510	78629	30089	181388	15358	14940	15987	260000	14831
630	14575	15753	260000	15319	389777	97397	88052	60629	13175	19094	15050	138318	70676	44268	17097	148349	15908	15276	166326	62118	15223	260000	57897	80218	18295	115081	42410	19091	17090	16518	37576	333424	18348	13740	19934	61687	14272	15503	18320	110943	16858	109297	32510	156414	15906	15541	17475	260000	13046
635	13589	15654	160958	15850	399836	101491	84755	75040	14475	18102	17107	70104	153409	22210	16667	104261	16069	15063	89217	78754	14692	583813	62247	85729	19314	94759	58809	16446	15469	16521	42390	395536	21458	15307	20828	303234	17621	14842	16434	111715	27506	139228	43401	122285	14570	18302	20024	98951	14678
640	14793	16281	79355	13779	415927	99543	83970	62919	15323	15365	13263	72740	100555	27291	14998	101877	15270	16310	139753	78908	15646	181355	38619	105405	13128	142867	54615	16175	16139	18056	43589	811164	22268	15335	27916	77338	12759	15700	17384	128704	18121	109677	39828	176782	19067	15111	17538	260000	15164
645	15320	16879	166084	14594	466698	67694	78547	63068	14969	18860	15026	81895	70223	27820	14732	76372	14728	16028	260000	96267	18329	260000	43852	87438	14289	99062	56084	17869	14893	21674	48700	334133	20485	15443	25521	66488	15790	16017	16765	138185	17883	103574	55141	88048	15877	15170	16238	96380	15621
650	13572	15824	159090	16009	456585	89500	77384	91878	15690	11799	13704	86558	111769	34728	15573	71822	16587	16109	145788	67638	15053	260000	85615	95545	18967	130721	49856	17000	14884	17500	51803	318343	21550	14523	27567	80139	15711	16712	18148	164197	22077	209173	56432	116641	12760	14477	18869	261594	15624
655	15471	15650	212909	16527	488781	69466	81918	67917	15165	14055	16338	86548	164835	35780	16521	82478	13936	16828	155081	84949	16808	260000	51906	93111	19123	265319	63250	17203	14444	19207	57368	375365	20547	14978	29496	85340	16899	15501	18609	161951	23350	260000	62527	163734	15773	15294	17292	260000	13573
660	14901	15194	121441	17950	453964	77239	112378	112700	14789	15624	16953	81989	163014	51306	15897	77645	14448	16359	222341	82331	15341	184255	68127	80011	14190	233669	67665	16205	14327	22029	64418	425658	21780	16529	34009	64229	15318	16658	17283	185585	22046	116966	75674	178184	14449	16262	17013	520840	12882
665	14028	16140	172421	13685	569755	105307	84430	75097	15137	14219	16233	96305	89405	51712	15560	138544	14312	15685	242281	72637	14676	157636	117073	260000	18086	227991	67526	15750	16084	23764	64987	481165	22322	14024	33043	260000	15503	18313	15917	181559	27316	90745	79693	75293	16187	15261	19283	102333	15101
670	16979	15325	193858	15114	553800	260000	78657	96993	15422	16284	14880	78788	85218	53196	14806	76325	15401	16799	138214	87782	16457	260000	62637	90403	18162	164842	65199	18429	15461	25308	64351	888958	22260	14970	36251	106601	15295	20639	16416	195331	24256	127842	95898	83099	16325	15911	23115	260000	14703
675	15650	16160	123752	15617	551849	83436	81446	79077	15983	17708	17015	90927	260000	69126	15223	78483	14611	14823	162168	84269	15226	425781	47508	140464	16650	260000	56983	16931	15266	36848	73384	720376	21897	15793	32375	260000	16036	17387	17543	244397	32314	150553	96865	150147	17398	17587	18848	412733	14320
680	15062	16168	137082	15344	764528	398239	133195	70137	15040	14596	16502	88059	160973	68640	17724	74969	15754	16723	96105	60636	15298	260000	44802	90105	19733	625085	64888	13028	14806	38013	74551	661703	23173	14426	41367	66509	16979	18656	15380	256339	29300	125124	102977	260000	16315	14775	26415	114839	15519
685	16422	15667	86591	15429	753173	79210	221277	90588	15685	14076	15637	80928	115852	93869	15325	77311	14354	15542	260000	67462	17699	262726	99212	160889	17946	260000	53835	16231	14991	38789	81571	408216	25258	15050	42343	221836	14888	19713	17787	241954	36402	174471	112972	260000	17721	15515	21863	161929	11517
690	15474	15184	611600	18191	659669	145677	115538	260000	16243	14459	17225	95057	74423	63230	16092	260000	15640	16844	118434	87920	16584	91818	55358	92213	22119	322492	76471	16181	14589	41178	62352	585205	22950	16107	50428	146185	17410	19757	17369	252941	36433	311409	117770	95427	18791	15769	24824	162399	14975
695	15209	19692	112105	21187	656039	75950	78173	89859	13810	14631	17923	162542	108301	85471	15306	97913	14887	16827	128374	83865	16893	260000	56561	127506	22799	109812	64296	19941	16364	49885	91944	799440	22841	15737	54920	196328	18861	27848	16797	301337	50619	179215	152330	118192	19468	15595	27628	173395	14438
700	17198	15464	653432	28672	827432	137314	148974	68432	14238	14462	16736	96235	75826	68612	16724	128058	15583	16451	260000	80534	17775	218247	115993	87286	27191	513852	77213	16595	14821	52288	62426	769810	24601	14938	48763	260000	18279	32181	19196	274491	47020	102233	122213	260000	21479	16666	30727	260000	16703
705	15708	19346	107636	21556	657171	112356	81861	83789	17157	15013	17821	124634	175321	96007	17994	477330	15501	17546	90090	80129	17341	178320	71050	121379	17809	322314	63402	15275	14825	51632	72535	739306	29288	15124	56336	260000	15154	26342	17200	341435	51554	158086	127022	213962	31343	15637	30613	372266	13993
710	13453	16554	210072	22483	758427	111213	144658	88424	14427	14894	19451	137551	160152	84633	16091	127890	15356	14730	186897	63079	18434	200081	47459	260000	16463	260000	96335	16824	14700	55675	140054	1326149	23831	14755	60159	182816	17258	38343	14988	349488	56174	170410	177563	260000	26594	16513	40852	353951	14275
715	15553	18802	782789	22308	717032	181656	144356	116364	17688	15330	19793	90697	121759	90546	17420	75661	14622	14648	234297	122329	21365	118511	175583	260000	20630	162103	77391	16044	14305	76376	154631	745693	22107	13674	52764	105036	18005	31345	15182	339197	60055	111619	131868	119786	22553	14893	47078	162235	15138
720	14521	22207	236986	25262	825426	132800	114548	147855	15966	14885	16281	142648	79852	81572	18189	103014	14754	17111	248292	195141	23154	255684	108096	86580	25649	260000	192793	19596	14331	62571	82018	570110	25143	16448	61520	96862	17961	39183	16139	364855	112491	97140	159483	326381	31889	17337	41182	116282	13253
725	15484	18579	260000	32291	864296	119988	100810	177049	16090	15187	20869	122655	260000	72098	17031	206175	13339	14772	115217	119536	21063	239252	113655	176883	18482	260000	71838	19331	14619	78483	85710	905991	23718	15487	62640	111857	13804	47670	14702	414371	71259	178563	170094	329493	29215	17520	48540	283990	14228
730	15797	18739	214958	26843	977616	147113	260000	153939	15683	15921	18061	98256	260000	73240	19828	103108	14788	14669	499863	260000	33631	497174	120302	260000	20432	508188	83773	16467	14794	62534	89785	686378	24646	15086	61089	463818	16174	44045	17961	390869	60551	255623	173911	231458	34847	17186	51314	260000	11732
735	15598	18526	260000	33507	930749	205213	260000	148618	15968	13441	19059	147716	204489	357827	17024	260000	15941	17578	227200	150597	33631	260000	121683	260000	26517	281875	78236	20568	15487	92743	163979	814043	25474	14246	63500	291333	19129	58198	17714	438951	70661	318738	188012	207902	44852	15371	53046	295714	14560
740	18016	32681	177038	36379	847577	189873	80874	113501	15457	24259	18140	204634	166730	93746	20018	260000	15663	14366	314808	122525	31214	805500	100767	149780	22018	266439	86466	19159	14620	68801	84373	646417	21789	15203	58245	146211	18091	83857	18326	432264	65467	260000	205650	182825	44447	15635	48551	263259	10900
745	14779	20147	260000	40214	841408	260000	206900	97369	18969	17790	18190	163291	338774	74763	18340	277234	15917	14881	260000	186187	30764	279773	86233	155520	21290	451903	79750	16893	15033	68466	93331	588931	26208	15061	61028	260000	15820	56586	17155	564200	105889	280237	195038	172717	57663	14850	65511	326886	11528
750	15004	20647	131740	47454	951958	214405	143155	143210	16408	19133	21640	122557	260000	157593	23107	127471	17890	15951	208939	163641	31687	246526	47581	260000	26491	137204	89804	19371	16652	97853	260000	712392	23808	15187	54438	106646	17531	90571	16307	570192	149121	188353	260000	583035	52352	16683	90488	300518	14225
755	14543	22174	159613	52044	884345	260000	116377	86700	17179	12637	24451	260000	116231	127762	23990	183228	16348	13816	177821	107282	48673	288549	105126	111590	21721	233396	98144	18059	15161	77290	157170	1045639	27141	14747	59538	99619	18778	84775	16364	532332	83459	361607	222034	580428	52191	15471	201737	560870	15214
760	14225	28374	260000	45620	1185614	260000	135949	97738	17250	16449	27719	120058	260000	191268	25142	152436	19223	14879	205090	193639	44422	334543	58540	146382	22868	639443	156835	14828	14195	63438	260000	1340643	26834	15346	143269	260000	19026	69384	19729	656475	83840	157011	171038	187279	75010	15407	63377	150429	11301
765	15374	26500	260000	47629	792425	164391	199190	149714	17386	14499	20935	135579	185846	79957	24897	260000	19578	17395	260000	102808	37350	473044	94365	568991	26038	260000	65656	14955	16692	73243	109280	915981	26351	15066	92060	140821	17285	166002	17853	631922	70857	264473	260000	171332	68586	17106	169814	209988	11962
770	14185	40042	163277	51331	1146826	213170	417674	115835	18428	19855	21069	109195	260000	585642	29178	493981	16866	16365	260000	126900	44157	260079	142159	260000	26364	182790	176342	16266	16530	85959	90427	767667	25419	15301	83526	164200	22392	60985	16116	562399	71332	239825	239484	502893	67877	18058	106244	737696	14037
775	13697	38539	593148	61039	1486215	291087	257240	142391	18772	18052	20766	145522	217024	180501	32976	101337	16517	16520	329916	260000	47268	388426	186331	153321	31105	349283	120129	16549	16873	72052	93911	1153623	28827	14807	260000	203105	22606	78944	18425	616964	94159	245516	248019	501064	81541	16377	62169	260000	15339
780	13697	36493	113594	58588	1077739	515954	131841	187161	19471	20466	21789	136295	105746	260000	35110	80859	18301	17616	173296	260000	49259	512583	102739	165545	33630	608311	72310	14687	14516	74138	108717	1466629	23004	15498	76047	91961	19742	64674	16082	674505	140245	415736	346144	260000	65891	16563	75437	391756	14417
785	18913	35948	260000	57345	919680	260000	280128	187702	19342	16236	24447	157568	105681	133494	49217	104612	19113	15383	338583	102767	59691	400736	260000	554892	33174	240548	119639	18345	15120	195294	260000	1445011	31210	14465	149215	314876	18067	65455	18404	818083	63820	364992	437777	241381	61950	18763	123728	537477	15839
790	13885	47910	383758	60245	1582434	214139	898239	129166	21077	19712	26987	472935	317155	316773	47095	546581	18558	15786	432946	831103	51044	239729	89837	141645	36090	210031	86624	16663	15178	77671	79814	1335130	26394	15596	94293	241667	17226	88149	16488	683226	57791	228988	358632	180353	76613	19872	118552	260000	14378
795	15832	49676	351494	61862	1088835	194559	218015	269373	17918	18535	23358	302006	280305	79418	47975	317019	20056	17644	1115722	260000	50131	257499	206398	260000	30147	593926	94136	16502	14330	112862	336604	1254988	26026	15562	97658	120417	17908	72570	17287	712201	92767	324389	240589	129698	82013	19293	109103	506359	13428
800	15872	49376	260000	57736	1474968	260000	137532	121068	19088	19584	23721	260000	260000	120818	48444	183581	18426	17194	209839	261321	54375	260000	209664	191363	29946	330298	124496	15572	17929	143168	260000	1521754	26793	15862	308243	458591	21797	67717	17009	712665	84432	295864	480633	158640	65180	18349	85205	523774	13574
805	13767	66292	216582	54986	1335607	480114	174253	165139	18385	17226	23000	260000	260000	737423	65842	260000	21756	15047	357390	260000	58563	254415	122561	108994	37714	254551	449037	20114	15933	99472	172804	968800	27286	15146	135739	123297	19343	214441	17717	746294	70341	262071	622178	185331	96265	21045	68438	239374	14805
810	15576	70667	249160	55135	1616882	109434	288617	269318	19039	18647	22024	127014	126995	109840	59921	132391	19182	17083	298539	260000	279555	531977	260000	429739	28149	586119	260000	19483	17852	82116	207089	1844779	67716	15630	260000	129711	17035	152383	15255	985055	74708	194281	398307	667735	123023	21600	87612	255138	13559
815	16283	77274	310427	123017	1429657	230547	260000	260000	19450	20287	23031	533369	735990	177705	62533	309403	19916	17511	194499	267367	105616	313361	48424	260365	35741	279514	447413	14122	17196	260000	192576	1642677	32919	14797	418274	211123	20541	184598	14398	890323	99177	118889	496000	252599	72740	20849	69279	311314	13525
820	13943	57956	403480	62762	1379418	323010	170274	194258	19015	20473	23035	262726	260000	175799	75194	152668	22024	16150	378585	249570	57343	266329	131900	258304	30321	400600	100641	15937	19231	123447	209867	1723105	53083	15674	124921	133751	19498	69269	15093	930953	141756	403780	278012	177080	96002	25128	165597	734925	14620
825	13118	59732	370165	86717	1309321	190155	275583	206155	20571	20516	30562	414466	147309	260000	77371	320676	24260	15999	290432	231554	65516	622519	79475	260000	33408	340685	155337	19022	16576	91532	120508	1274136	33561	14255	79455	213675	22880	78843	16051	951535	260000	364405	367203	242677	132394	24219	76031	391428	13892
830	15829	75754	454128	70024	1604844	222246	366288	242472	20966	22617	25525	287184	246089	260000	55909	273167	23444	15130	260000	138760	63179	303725	179095	188194	52533	387566	176292	14655	15569	109707	260000	1087266	27095	16434	125710	208366	23889	128991	17127	928387	116196	726490	364269	319516	124634	25211	89755	219530	15380
835	16821	68092	372184	80211	1436713	293312	260000	288248	20112	20371	25653	215627	182434	260000	112975	202947	26538	14760	375064	244793	105133	317319	176965	478572	34858	671352	168271	15245	20059	550402	143856	1306605	44514	16579	100859	226723	44574	123571	21857	1082680	142819	242168	548832	620526	67621	26411	260000	543646	11337
840	17415	65269	349952	107915	1799426	222624	282680	260000	21534	17097	23230	324307	444670	608570	64230	222519	31791	16425	261962	229575	72483	260000	75205	274860	44824	315736	164981	16540	16051	77599	130216	1373522	31698	16626	94078	977630	30338	94458	17323	1116473	137992	362030	421632	359423	159626	26907	79447	260000	13787
845	17021	81209	551235	65342	1311259	260000	707656	131240	22373	22743	35492	482612	488849	184923	61607	418629	32363	15388	375296	260000	79811	876961	118463	899699	48694	1281206	260000	20090	15797	260000	171516	1549692	28785	18826	169189	613102	31159	83044	19935	949174	228319	316364	555711	516377	112515	30403	216130	390814	13049
850	16273	70413	290691	73870	1766261	161264	433642	206676	22005	21954	27811	213252	199781	151306	74725	330626	45569	16811	260000	260000	260000	453882	124580	260000	42061	561184	135937	16711	14621	313811	260000	2035989	37987	18881	144861	295168	24975	260000	18744	1154319	260000	555138	480769	491333	84539	34090	159151	770396	13175
855	12672	63566	371611	124430	1833860	526736	319393	212720	21338	29193	32809	547413	200027	122305	73447	676811	39685	15962	286447	198916	85207	853705	211437	404722	39833	799139	324580	15802	14804	98908	254442	1917933	35723	18218	102006	267012	37991	229875	18406	1130257	182574	228510	343032	382448	79040	31556	260000	603029	11447
860	14055	70458	417169	65465	1737450	134910	207642	695577	23535	20773	27521	448792	200014	122587	118363	385341	42881	16658	240439	118803	102113	518479	78674	118969	49687	327446	260000	17462	15607	170670	260000	1892397	42830	20202	129286	210386	33273	79633	17673	1218206	81250	315231	443578	208939	236617	33910	260000	302770	12766
865	13060	84521	375542	291196	1534242	326818	184550	990896	23756	19769	51808	573809	281493	392780	119686	318670	61506	15592	386870	294390	71726	707779	123198	221496	40825	366084	266439	16296	15510	144274	238583	2198880	35104	18642	131336	297734	36482	77680	17383	1175050	67148	665156	494950	260000	154101	34033	260000	587006	11515
870	13147	87393	531431	116612	2099344	483581	258768	198547	24478	20314	25573	498061	545598	260000	75421	258236	63592	20314	852231	325699	68697	944465	159109	647782	40677	622300	419694	16527	15007	167935	413402	2359614	40294	17083	101869	275706	43339	126962	16882	1339633	154772	685764	370287	705308	90130	34494	134297	646580	14791
875	15305	95284	215586	85606	2249146	888357	148723	546799	23919	23478	59449	260000	386174	260000	72539	311177	63590	17108	365879	184236	73915	637996	216091	251344	53406	266411	260000	14261	15297	988699	171052	2134283	37895	24808	161666	351344	37332	260000	18983	1254524	108126	394254	563245	298935	134927	40911	268813	310181	11246
880	18083	178081	580346	260000	1952217	407233	253377	370287	22327	22677	26879	323160	854264	210101	86051	315517	75333	16915	302483	260000	73415	347222	165929	379978	50806	483062	260000	19313	18985	175351	226177	2193830	48981	29748	238119	619680	37333	276415	16492	1069318	146357	527350	474286	459669	137054	50925	134857	260000	15344
885	15085	82469	309007	205743	1844369	260000	438733	310672	22243	26778	31683	238337	730448	331745	61216	301091	71247	20607	335526	526136	78335	327801	119216	881138	90906	373399	260000	15573	15739	179050	129798	2300791	31351	23347	91179	299003	50479	82414	18727	1535430	260000	330271	574286	313934	205814	50093	351439	1154783	11674
890	14936	74150	619557	150977	2246102	247113	1223665	337382	22935	22107	49399	599917	281083	260000	260000	259560	59355	17517	461430	360065	122027	421782	151514	753910	54739	379595	721618	15510	17620	352381	260000	1754646	69933	23967	456271	895673	46501	125235	16312	1575651	140040	303725	709239	392343	116784	39383	107565	615394	13828
895	18171	76620	1164541	81731	2733683	366930	339743	235553	21068	23030	30936	181037	291142	220230	132414	911395	72865	21578	505063	284918	64601	828169	114383	514330	59341	604708	113197	17496	18885	121659	322546	2011818	40110	22101	260000	457513	46620	212297	18244	1357171	143862	386965	537846	609444	95674	37121	134034	260000	13239
900	17278	98614	306032	76054	1915667	483581	350470	933847	23037	26268	25542	372662	503275	462535	134314	260000	65004	18216	630353	538787	139593	801924	331759	987757	60699	570738	183275	17626	17439	185662	104653	2005199	39573	25570	115133	416555	48355	224440	19580	1725426	260000	318588	647345	360870	143662	65092	188200	428715	15229
905	14935	91650	378763	158143	3052096	292957	1052190	177490	23809	27209	49780	256066	406864	260000	115877	557581	61828	19437	454892	365429	260000	465319	124775	183417	59318	464501	260000	20906	18004	332973	413675	2549682	72397	31846	148710	1166643	47846	115529	20206	1532782	306864	238132	384113	1087839	118138	42093	272362	388180	13806
910	16048	80308	577480	118511	1699532	445980	255766	574600	24001	28398	31862	294022	391224	829807	121383	523624	118204	19270	260000	354865	77136	456093	408052	571406	91568	885000	102223	16304	17714	260000	402988	2587104	48335	32250	260000	677057	49450	260000	19722	2273972	254660	276374	777726	472457	260000	39633	260000	537818	15030
915	15090	109604	731718	260000	2460037	340876	631677	534406	30877	41300	44589	339866	260488	421700	152248	227692	52514	18648	505923	462358	82809	897365	142236	363873	64908	935280	323092	16150	17515	151704	285969	2378094	51069	40605	215299	294799	64920	151048	16474	1447126	141736	884304	677507	922601	260000	44383	260000	1120676	15631
920	13035	90339	639470	136731	1795495	246622	260000	260000	26473	31661	27420	546021	436631	351603	173986	338692	79714	17689	515094	389449	68819	614016	86684	443496	49955	483280	303753	15864	18093	151116	173959	3548518	34406	33534	124239	342664	50306	260000	18551	1657690	281247	327350	888248	568254	108379	53636	166589	700491	13723
925	14342	80041	666193	234074	3079155	646417	504176	760283	26645	38805	47302	246826	328551	260000	80318	405500	69351	24092	330790	429807	111684	1166725	170992	667408	83349	539961	293885	15805	22213	214284	312051	3097665	44484	41112	143207	493789	66421	260000	18239	1613811	184891	368732	485150	424225	120240	34351	263750	656666	14643
930	14558	67308	808993	160038	2753472	756366	596205	164091	25957	38423	28027	579391	260000	253255	113960	318697	62591	18979	545489	509594	81986	773495	260000	422710	74097	737518	149109	17031	21723	107663	289504	2546744	32490	44448	221045	386024	60740	208425	19267	2190746	156860	973836	701828	663463	187538	43816	358004	641954	12353
935	18271	260000	706673	75487	2654080	605308	360529	328101	25465	37805	45711	485164	292084	260000	89343	399003	67751	22286	468745	539825	84960	986160	193066	534488	158162	725521	323256	18967	19957	529725	217606	2969384	34349	48602	156980	249297	74765	209048	19406	2096478	171479	573222	826681	409976	152545	44412	158269	561976	11166
940	18854	90828	1082188	172640	2553636	738064	698894	260000	29397	62339	34804	675556	756926	329534	92001	412911	260000	23931	437887	757417	110300	595727	211115	544042	66745	855998	268540	18698	19968	157308	452845	2904953	65819	54139	169811	1113088	61110	260000	19659	1754182	224798	819038	922546	719230	213707	60601	260000	1154360	16248
945	16714	98408	513784	175762	2452577	665074	288194	263955	38027	42383	66880	569905	477903	146403	115872	460352	137893	23984	658441	263559	135661	454456	135729	499140	85426	675665	271993	18179	19463	260000	260000	3076276	77114	63965	306796	473604	60592	140029	21366	1545202	198471	233315	844301	500968	294076	53587	193039	543496	15036
950	15315	114275	718643	85052	2795324	458236	585300	516486	35501	39895	34184	262467	256475	389013	260000	247454	99582	23553	441954	592452	68697	537750	230525	298798	64808	748437	74150	17324	20382	640794	237539	2270841	45712	80671	260000	559847	82811	136099	23233	2048273	350061	378558	1448013	579677	179200	71390	548928	390077	15006
955	13729	91609	1697365	98157	2791102	1477220	667762	464323	25299	48456	48517	275146	354374	260000	143061	486392	119141	21832	754592	540466	149185	858045	312023	676934	116258	1015080	264105	20049	21204	196492	294049	3524956	36089	58459	234734	622996	107627	258468	19739	2071665	480428	927145	812528	497843	451371	102361	246731	870656	12813
960	14278	104759	555343	158031	2690542	291251	621086	227050	29264	63604	44462	660911	974409	444178	126476	803384	205276	23546	430994	332878	403398	632755	158987	448914	69316	891155	172580	20284	23668	227719	407137	4187804	37809	174369	260000	758932	131021	107701	22451	2560733	556052	748751	561402	433628	260000	71690	473126	580401	16833
965	15988	158523	580742	137686	3236135	465019	844752	417428	38217	55900	52328	284277	539866	347263	260000	683594	84429	21413	1143851	815545	427937	1001214	260000	785205	63505	736058	260000	16916	21105	308202	349201	3908387	35302	59280	226591	1831021	67721	399590	20646	2009566	260000	423461	623160	327801	131841	75739	232141	560215	13535
970	15748	166889	841926	446362	2546420	506332	452381	260000	26112	52600	72160	543400	584222	260000	100614	368186	62714	29548	716200	280251	316432	631731	240029	716022	112633	782543	247405	16333	27870	186870	488944	3686158	51091	85438	260000	814316	74608	305227	23897	2440152	207021	570683	442008	576757	260000	131853	707069	974027	15274
975	16053	260000	911600	260000	2967657	453118	380401	623160	28330	55022	31073	276525	256940	253650	187153	1124730	113902	28005	270738	328783	187416	716841	250975	577425	101951	815381	260000	18672	24232	144533	260000	3548518	81651	57170	186037	1290896	66894	134785	25983	2260064	225276	621250	1454674	611641	430012	43588	260000	587525	14539
980	17320	382844	618288	155998	3574660	875146	1088030	462440	36836	70607	38643	465688	340275	174559	260000	370506	260000	26297	260000	612706	260000	795400	260000	825330	77500	983594	236795	20690	22547	360365	182956	3946960	57923	85921	391838	411573	82124	185184	28299	2426736	496273	594144	1005431	317606	290610	62963	508529	631991	14576
985	14763	108843	488576	137220	3052480	436536	726163	422137	44648	51959	65882	334024	439784	314712	260000	425781	202040	22374	770970	348723	166018	915736	121489	698443	60929	906823	1210167	16841	25266	462699	658564	4251709	51421	57390	365906	703602	96766	194963	27161	2196642	270820	960270	1164883	333451	223876	137464	309840	823570	13749
990	13875	123337	959724	150675	3395610	353609	923515	396833	24103	78647	65165	528742	588357	352135	96287	559273	86479	25033	828483	538023	215464	1174313	176811	1052231	111708	717319	369291	17581	22094	223297	595714	2963051	141222	60566	911204	718424	68786	187866	29338	2114521	620553	544274	786802	1016664	144289	127801	418111	858482	14772
995	14525	127383	739333	141995	3055166	579131	529425	474395	26950	59681	43749	338037	282898	525672	205299	431431	94089	25426	535184	239579	137866	550047	111899	650811	80489	745680	260000	16969	27737	897352	1197160	3890923	80333	80704	683390	786529	85147	348150	26654	1762835	444410	756066	1679090	686460	338146	93606	373658	2359232	11142
1000	15749	126696	840616	260000	3794394	443155	452818	700122	29461	88195	93688	865647	322997	759055	260000	510549	81797	26810	884809	424703	176975	630407	213975	479241	115478	590186	260000	18855	21913	524293	633110	3747377	42941	65483	190528	1332577	260000	161757	22754	1732195	260000	682598	761866	898989	439101	45573	295441	1076675	15125
1005	14488	150881	1022942	266125	4285485	854333	551453	964678	38619	59083	44882	1542663	418356	368377	327500	970083	219429	33955	508379	421877	192397	1086037	209335	1159246	97242	678681	413893	19241	28228	258414	473222	3960970	54933	63138	423324	644520	184651	471693	21673	2963190	714193	894090	999399	1035839	274900	61853	206250	1089722	13425
1010	15805	102893	2214684	105637	3304262	382243	843046	376729	42157	74276	101103	522778	817223	463968	98428	424047	260000	26717	691483	475542	108873	728906	193366	414043	131958	716295	500818	18374	33350	393489	434802	4199894	54818	145871	228742	744506	126879	233164	28363	2771911	267926	1165920	1254182	866097	281725	80043	177589	527514	13470
1015	12805	97916	1096533	260000	3787677	1759996	898675	540616	31518	70437	152200	492002	501992	686201	161622	1190295	100324	24644	1301855	525958	260000	676060	234488	459915	78491	1135171	509362	27285	32942	419885	309635	4274163	96536	260000	260000	388999	131698	325371	26810	2723733	467858	541094	1716008	642855	812501	106994	388057	732878	11168
1020	14162	178613	869127	113489	4010290	1139238	554142	559123	28912	70551	38635	1630530	485382	249447	141865	761239	306987	27713	713402	432878	175105	771870	408748	992029	145835	983813	676538	27080	25801	283540	264323	3876530	88063	135380	302074	1433219	204622	557786	23052	2205016	260000	770137	1331213	543073	179336	79422	475187	575228	14207
1025	13585	395072	530162	172389	3577155	424511	572307	1233628	36699	85319	44218	1080087	530926	455152	212064	523993	260000	23804	669960	279363	158076	605609	412351	450989	185668	820936	264487	22623	26794	350443	120608	3848320	109655	69005	260000	824702	82534	260000	28202	2996655	975992	932891	946922	760583	242664	144845	240180	1789763	16458
1030	16942	139693	680633	247218	4575649	563545	599494	781247	46038	95673	58998	349883	1267953	500600	169002	591619	108516	25212	765074	614371	135791	1312651	357172	702360	85292	959382	454387	19485	28798	413047	202115	4934900	52853	85791	415940	557649	171768	397788	35380	2719516	239770	494349	1123515	805472	426136	77727	321168	1600613	13469
1035	14475	85965	468090	190505	3549520	477262	757062	392138	27442	75999	44590	502306	1182107	468950	239990	532086	90514	25327	689982	375214	260000	1085710	260000	480196	78689	340002	634707	21525	24658	606455	527419	3995705	71317	90666	561512	656011	113428	489518	23968	2448040	260000	508693	1422287	699931	260000	74968	434911	758332	12771
1040	16224	239634	1025617	260000	4838179	775173	1730339	738119	35748	137690	45318	554183	548505	492315	127869	942349	132482	26801	1046253	669332	135526	899972	187075	1178285	150419	745120	343605	22870	23641	569509	402620	3814928	104917	81668	402442	475569	123901	284345	23298	2581547	746144	803671	991264	1381492	276702	93475	737968	1253186	13571
1045	17084	260000	1083239	383936	5040833	791619	1364623	870001	49610	107253	91951	486392	736645	436890	260000	596424	202797	28395	482953	471693	236758	1055465	260000	749720	105407	1448846	628783	27869	27879	810822	253978	3349744	47422	260000	715531	949556	128460	256817	27362	3279890	1348914	968663	1186993	685027	447454	66971	260000	756926	14143
1050	13905	1130093	611204	250907	4876368	1215940	890227	687580	34820	146840	39983	301050	443810	385314	213592	374232	234516	31117	1231213	413020	143385	633942	260000	985123	84981	931240	428456	32068	24961	351944	862972	4852764	61725	81000	370601	806387	107979	400518	29461	2788766	259464	512706	1316554	1072389	260000	98137	300177	791333	13270
1055	16776	138979	987143	315463	4310817	1248614	1116950	585041	29920	112938	54791	976606	674846	501282	260000	797379	260000	30786	733874	585642	197393	1065183	436617	980551	117769	1222205	636849	27012	23915	523966	810481	4180704	49989	210571	734133	917264	90849	360870	27801	2450743	359069	1411300	1476320	455056	734884	102105	637081	900968	15741
1060	14687	111082	1092465	241162	4448606	535430	856066	616254	28014	84870	38740	603125	602565	260000	119625	649528	1014343	39916	1086924	775146	86550	1277562	752845	983867	84577	1218588	643851	26395	32074	996642	657813	3920093	54341	198730	275678	666070	136596	260000	24044	3273749	462139	964705	1290950	1655124	203985	123424	320008	1782994	15199
1065	14620	260000	849897	260000	4971746	738460	1252149	470028	33598	102924	32600	683540	1119352	263027	224975	785969	226354	26036	907069	846949	260000	854756	304476	1178244	144477	1029466	829889	25799	23966	511205	388726	4687915	75120	86523	379050	685546	99283	737272	24872	3405973	892698	629752	1598061	749597	361362	127787	497311	628155	14636
1070	13922	241886	982298	260000	4546287	1295632	1143673	794963	33944	137712	85285	574177	620840	225521	272444	1376019	152572	27078	908188	629179	137768	1133273	250375	564405	143456	826327	230257	27044	23496	231527	512365	3949647	89931	260000	241626	939183	94920	280960	34644	3119038	725439	629889	1949255	1282994	522846	156230	1177193	1079391	15719
1075	15560	136626	767367	401501	4695783	1117687	1240466	574122	32907	84030	64869	1021795	397324	253760	162934	413798	235753	27733	1332823	1209594	213566	1245393	296929	1320690	180097	1082762	291019	24841	38771	503166	317114	4569892	53636	820826	872580	739661	161615	732659	27398	2615026	1413470	1030899	1975050	1383580	174981	129152	539988	1219980	15195
1080	15693	198198	1385218	508393	4414831	553964	785014	825439	34900	108336	60857	1314152	675337	559000	324593	863081	260000	33596	825549	567899	669455	1182270	576675	796601	70483	1202415	482721	26620	35069	550484	660583	3943506	99042	260000	574941	715354	228715	760952	23686	4202197	834857	576456	1959246	926968	340248	61296	245584	799003	14476
1085	14592	179669	884509	174622	5811917	1071638	873822	330189	34169	94339	52980	811805	387580	218656	161584	640466	157858	24961	1344219	709908	179034	509990	195741	791142	181267	342650	207907	28745	24017	747058	342240	3961162	86812	260000	781834	1649719	87948	194172	30613	3455485	239456	589709	2573535	1437982	913142	163931	1131472	624716	15217
1090	13527	147516	1010986	315285	3930073	1288194	934556	789081	48565	140914	66068	1129111	935089	238965	284127	1573645	134719	28437	1300859	928811	260000	1177616	342759	883239	155766	1565633	892684	25708	34341	1366179	338979	4148079	46970	130014	480018	765742	201751	321427	61570	4102214	489872	1381683	1680073	986842	537300	155947	649938	1451671	14707
1095	15494	404039	989640	510727	3681936	648901	860966	736877	51975	150325	77985	711464	619503	239170	933778	1095591	260000	53069	986665	1174218	380496	1461907	259833	1567790	260000	824348	503671	27354	28938	378176	457158	3480433	44618	211518	687225	958250	284891	481438	36680	3235943	544342	1295987	1702551	1066684	311095	133389	583458	761443	13483
1100	16158	137273	972880	445530	3814736	619243	882734	1161812	35943	91407	59695	703152	614821	463054	526313	1186610	239205	40302	890841	1157376	260000	1104926	333001	854838	191707	853050	752217	29143	25140	548055	580605	4317150	65900	109799	921754	1032318	131540	430162	39679	3645282	697829	687661	2440602	1084536	411464	155757	819926	1457021	11559
1105	15135	611327	1053391	555138	4624202	1352749	1355288	747877	40074	133379	86361	1141203	1194485	1191169	452900	1341681	260000	53137	1537286	1335225	613484	1103234	402811	1552599	194983	1424852	1007192	32933	28971	683785	871161	4304292	80201	240221	418779	1369605	272144	516295	31841	2617042	1028606	1324170	1431554	1394977	1043482	107400	624566	1480769	15206
1110	16648	366152	1211887	866179	3925659	1190364	1167421	660693	58811	99235	62375	559410	902087	863026	441012	849119	260000	33924	1273085	1015504	306400	1349910	241285	1359150	173484	1213088	894786	27931	25452	553596	860775	4031016	64439	256093	402388	1762125	260000	271052	41159	3151312	546430	1151890	1997501	844096	360188	125453	535976	1075706	14838
1115	15677	623870	1144574	320704	4506563	1110331	1053746	1047563	50839	260000	61895	959751	548164	575242	647686	1135266	260000	33892	1356393	947167	255411	1393121	266029	1056312	185072	956871	1039620	28598	52209	815258	647031	4334805	52109	208298	668336	955479	184285	667176	42813	3729913	943291	1227637	2945393	1053800	311382	85493	472253	897993	13887
1120	16054	193380	1339128	290091	5656664	1038146	710645	864541	43036	173821	98382	1893093	608789	1011791	193837	1473467	214171	46969	1520990	752463	334079	1136767	456271	1689231	181172	1170219	879391	30702	39077	1021891	485177	4653372	52125	591674	2190650	828428	119893	376088	29479	4071508	383744	1303616	2188903	1623556	360720	148541	1009908	1361552	15654
1125	15073	219407	828606	295209	4482574	923570	1075787	643578	45648	146280	199744	1728906	1119011	636003	311300	655220	1487566	34510	1434938	957226	287266	621086	250211	1208843	90994	849856	1017742	34388	30407	643387	648955	3886701	66125	123686	379241	1457335	203179	370124	31310	3470646	751426	916691	2293844	1700722	330257	118336	273659	1376442	13559
1130	15473	260000	1134979	554838	4792121	1169482	1128073	1183922	33744	110731	36327	1515271	1118288	863095	334284	730407	213811	73259	1205882	1001896	148587	1502374	440876	1612323	160386	837245	584236	32203	34982	520308	786761	4320028	85557	137655	370178	1431281	160925	379118	41487	4016815	535280	832509	1995236	880401	382011	260000	260000	1333710	16081
1135	16536	332018	860802	637723	4688875	1120035	689804	713511	32425	150905	137250	900395	643878	1186870	288603	978244	215763	32887	1108966	769673	236126	1025753	415190	1192616	137606	1367053	428524	32563	31106	653173	260000	4053469	100580	260000	466807	1134161	183271	587402	25150	4164775	594963	910549	1726122	950143	541244	126477	620594	1112528	14441
1140	14526	486720	872403	260000	4157483	1462044	1186037	1357949	45759	233697	47298	1307437	896328	706673	548327	668035	260000	46872	1138678	719257	269141	1266275	438610	1572539	172754	1370069	2254905	32109	37556	1230953	342486	3459132	94821	170287	648519	1196096	337341	281984	34790	4365511	685232	1108734	2136153	919284	505268	88836	653828	1034092	11326
1145	16238	323379	834666	444288	4778304	1392111	1111382	738201	34462	121071	64768	763286	994485	612187	215196	549146	260000	29723	1372444	578613	270683	911245	318001	960283	260000	1090787	695182	33122	24433	569318	541845	3913952	37843	295960	562849	928346	229840	323966	39361	4405619	730298	1117537	2021945	1168922	791865	115034	882762	1165033	14878
1150	14133	174000	771106	810754	4444001	1238856	596956	1152122	49108	137267	54335	944315	666821	692261	259737	507328	360570	46299	1181929	818220	811382	963955	287320	1216964	154781	967708	599522	34550	47152	622710	589067	3249952	70580	260000	1598716	1143933	140560	721673	33051	4121020	417469	955179	3190240	996232	812501	253255	702606	1462508	14326
1155	17167	344383	952763	385150	4676017	1163531	956284	931213	92159	157746	75182	854756	1232209	1030803	836030	897816	260000	30271	1208871	1231990	449761	1389504	411669	1305458	227610	795523	1542732	31215	26675	1275487	558482	3476403	97516	210904	1007874	954455	188950	348641	26956	4475857	1204776	1562276	3280274	1779800	497229	150116	929657	1288808	13772
1160	15947	196656	1016445	879732	4981534	572103	1334038	1026927	51076	101542	114527	906305	873249	711355	240971	582543	154415	39394	851999	925221	220622	725535	281138	1289668	404353	967367	596028	31467	30865	1106673	622778	4122940	90904	190866	432755	869837	202475	901733	39512	4178785	948464	700491	3021126	1187757	326927	110312	505349	1148000	15873
1165	13572	409458	1021823	928933	4938546	678790	1007219	852558	38759	133724	60264	1260092	750279	561457	376893	710058	260000	128952	1141954	919134	1171829	683744	222969	935730	188480	1116063	1061402	31734	26997	1320471	450538	4076114	56011	155219	426095	1149351	150575	1367926	33029	4364743	525494	918001	1953008	1052995	524157	124713	380278	1282666	14909
1170	17040	187730	774505	374969	5458424	1050484	1167094	834297	56356	373768	124224	739947	438255	631008	682543	639688	327541	66508	1313743	939101	406250	731295	409048	1038883	146011	864705	1086638	36675	45696	1183717	2011696	3965575	96751	266957	437000	1291892	260000	529493	30208	4379520	776961	1063272	1983362	1033465	262085	100067	278626	1034352	14943
1175	15375	550675	1135594	606209	4320028	1440834	1084181	1009744	69403	172571	121043	1002210	852053	549228	897406	1217551	647236	68408	1260774	856817	260000	977507	531881	865988	401446	931404	629043	40703	42925	1007547	489504	4131959	58522	225672	1047372	1124593	152845	1097911	49014	5887721	1343032	1079445	2524634	1328060	976538	167704	898907	1693721	14549
1180	15173	644820	1217141	316459	4203733	1231445	1101733	1021713	40738	260000	119274	1305950	580742	942295	154483	1101214	230037	40898	880455	1182120	260000	1057499	319503	1083853	260000	1285246	803985	33317	26139	1741667	511928	3590972	70502	354469	2175883	784468	326900	678381	80909	4076306	1289040	1272239	2682393	1244629	1009717	152268	985573	1210331	14304
1185	14153	392588	1261634	711600	4172260	822846	943578	1525767	64441	189181	48810	1253418	1320021	876279	275815	536863	527582	60538	1228278	628456	437368	1291455	459806	1341148	280715	962098	1042882	33727	40366	1077234	340739	3813201	86767	333519	974928	1299071	189286	389299	43349	4392186	1254210	1486569	2639169	1236986	692015	89212	570765	1102551	14857
1190	14900	583349	991142	422287	4704227	1345488	1150102	996301	41723	121604	53414	873276	748928	1037736	445939	1377193	566220	29876	754578	825003	322560	1032127	514303	1193680	334065	1011436	1107983	37514	27946	899290	794417	3486766	60703	260000	1196191	1541926	276334	1667926	32707	4595032	1417278	900586	2360845	1047536	597679	178397	474464	1048696	13579
1195	16274	678476	544479	636017	5248669	1084154	1122723	1280455	76409	1035239	94692	1187184	1191524	1419584	426818	664105	284850	67423	1014616	958454	315285	1002374	356926	885041	260000	924061	862289	35022	97041	997420	791128	4103365	54108	206578	512924	1113224	212023	366152	31515	4975968	969100	1426245	3270573	1165388	910877	159587	1346962	1245052	14563
1200	14576	382407	1330708	266411	4192026	1217523	1601214	1006509	77388	260000	63459	1136795	925849	758031	190697	977998	241001	35256	884768	832728	260000	926559	451030	918452	426600	906537	1136426	36995	43385	1151262	427924	3827018	116391	510631	711464	1868335	182794	541654	41037	5092456	1017851	909307	3186623	942677	1149651	217072	709553	982898	11379
1205	14790	222846	865852	386010	3937749	1266479	1315012	860624	57788	96577	80788	722396	891537	766493	652012	667216	238897	39713	1029534	1008366	762208	1072785	650743	1276156	203156	1428415	917100	39936	61829	994158	721550	5177087	68395	260000	431458	821932	261130	379036	30987	4449182	1261566	1234734	2860572	1087470	492029	146736	506537	1575678	15467
1210	16224	875583	1360174	705227	4467605	1407383	1274300	955274	56250	260000	103259	1272130	973167	817455	677384	718315	711245	39879	1138856	990637	363518	887252	792042	1628483	171322	1332919	957049	36833	31597	827623	1141258	4127929	132410	192029	1155097	1075050	196383	859846	33932	5722680	1216896	1302783	2531594	1401528	746116	173099	664814	1297829	13433
1215	20832	664910	962317	1211996	5242720	856257	1205909	1641899	65986	380128	129348	1081410	844383	861061	628811	626886	246608	161318	1124907	1398552	531117	839456	544752	1220703	260000	976497	1311737	34875	48299	1269154	1034693	3911457	134507	510058	747454	1382311	260000	672116	37844	4804019	1272403	1144001	3150238	1178954	976238	111241	501391	1117633	13263
1220	14748	406687	1018452	1295823	4316766	1125985	898266	1091660	65671	163772	70715	1156789	1073617	870751	445147	927746	551467	34232	1370587	1103493	485805	1204872	646540	1078462	183417	1084004	1144588	38620	34811	867558	1138856	4428264	118375	591155	799221	1097092	349324	793626	46170	6518520	869059	877234	3258204	1129575	1058864	424853	1941885	1138310	15794
1225	16179	543851	647440	370833	4588507	1144861	1213961	1167175	96321	154483	144300	1195959	1144465	535034	683458	874900	364187	40655	1070847	1081124	649720	1183171	808488	1262644	905568	1158836	1040275	42821	64137	1486310	1142213	3933719	121255	364978	1067735	1106305	961976	321550	42577	4901700	1345147	1222874	3201391	1137818	862549	250115	914767	1141503	14656
1230	13765	404299	903275	502633	4818988	1047618	1017032	869837	42587	243564	101864	870874	960515	767571	243660	881847	333710	96616	922683	809894	262917	845734	703507	1270942	285928	1094554	1717592	43148	49692	1070956	880005	3512674	57218	411150	781916	1177998	260000	422792	59457	5550347	1469905	1553718	3548518	889968	657021	260000	681424	1178572	11702
1235	16288	363968	878517	388549	3474868	1269591	857444	1419025	78012	293148	137188	1324552	1082366	803862	237655	576634	287648	96395	951903	1007042	331458	1757035	409594	1364855	152620	1151275	944274	46037	80284	1544642	866179	3781536	58031	428046	676279	820936	260000	1611191	100271	4431527	1131445	982243	3864440	1302783	1025767	260000	1407451	1392124	14572
1240	16028	310004	1335225	532073	4135222	970997	941176	787225	66910	205773	100732	1376838	866930	1227841	531076	961566	256544	40005	1161539	796983	683690	885573	709594	1244697	260000	1133314	769032	49008	38968	1288548	1200149	4273587	83368	353719	941421	1335744	238774	869823	51674	6225862	1163914	1365783	3121183	1369182	907615	323529	1147891	1055302	11280
1245	13851	530353	2069482	502961	4240771	1076251	1160256	1535948	70954	260000	125354	1243742	758031	957322	542172	756148	571174	51098	1349269	1649337	366411	1012665	562481	1403943	260000	1434256	1125494	45514	48815	806646	565824	3901670	147633	546348	1675446	1289449	169430	825958	57168	4497159	1292315	1133574	4562791	953268	840944	186724	755220	1106619	13446
1250	14806	861730	1174245	1458686	5068660	1241067	1235211	1448914	38923	237477	82731	1132072	1103561	652367	260000	942977	534570	70301	1539279	1118315	260000	772949	674300	1320499	442691	907096	1234229	64165	71370	1509498	943578	3987261	167606	296437	839756	1390200	218933	735334	76346	4564135	1261279	1133260	3711682	2077821	1139838	260000	836426	1054046	11447
1255	16551	1293503	708038	462672	4805554	1216009	1180892	1477139	55846	254428	117762	1127145	849351	557090	541135	936290	841094	48347	1338569	1208243	367490	1008693	943701	1357048	210154	1350102	904872	47482	82414	1308338	1119202	3721085	140250	648519	632291	1372717	245898	870301	31454	5997300	1161088	1559123	3335375	1301637	1171106	260000	1036413	1164992	14377
1260	14585	614958	925016	765142	3840260	1185123	972007	1307001	63882	260000	124648	1294704	922819	592234	389968	1201514	669223	41828	1041053	972758	453691	885205	660474	1486883	204877	1408652	1029029	48055	118451	1465347	673413	3724156	80992	754824	912010	1256748	295946	612638	42249	5604081	1609880	1381260	3863097	1152231	1210140	260000	434011	1034270	15075
1265	14258	431813	736672	428115	4512704	921277	1005349	1292111	153192	575856	67450	962289	817414	1160788	422232	799208	430967	184610	1195768	710126	672908	1219175	664350	1251125	307178	1055151	1270697	43825	59209	1134147	976402	3663513	101731	642240	1148518	1176511	209007	629971	35679	5710590	1364227	1052954	3509987	1005308	1017455	123256	528374	892097	14993
1270	17532	818274	1042131	508652	4288939	1523692	1190091	971911	104225	323147	80924	829766	598908	865715	380537	869537	361634	33914	1336890	1218533	265224	674286	502497	766507	217537	1205186	964064	44498	54590	1128619	483212	4374338	147235	787784	491674	1121359	1032509	1292807	31271	4839138	1114767	1069891	3367592	1115217	880646	281493	660693	1399153	15372
1275	14170	464596	1133014	444260	3755053	1118520	1371925	1452749	48647	586447	137682	1255574	891797	927186	605622	1109457	467640	43565	874682	960652	480141	1689012	793339	1298498	194090	1168267	1399153	48547	51456	1001842	533560	4038692	97630	841053	961976	1835157	457745	965456	78867	4726489	976443	774191	3940819	1228742	1309608	196983	1059396	1129984	12614
1280	15679	736030	1138514	993271	4425194	790364	1129957	1124293	45679	427828	227374	1181137	642172	1138269	650566	882994	599071	70937	1234843	1117387	703452	1026081	728579	1446212	387894	1100955	1400914	49290	54675	1324852	628579	3416528	60597	608011	1254114	1410208	436781	961430	32818	5640352	1150020	1223897	3829705	1522614	663204	212013	966479	1258168	12743
1285	13880	1098525	1147181	990923	4745295	1067435	1148164	907165	68029	694950	175174	1181370	1178681	883854	693516	898020	278422	28060	1047850	1089436	979513	994417	465442	1241667	260000	1208325	1291305	52977	58102	1131431	1018315	3694410	90786	466493	1730421	1312828	331158	539483	44200	5127959	1331813	1028333	5170754	1184031	451330	304585	1048587	831786	11615
1290	14892	1121686	1151248	663081	4667957	861334	1321727	1448709	50913	590978	139697	999972	1225712	965647	822232	1411218	540029	63280	1412801	1044792	615217	1162835	886201	1629138	377139	1034925	1354210	50215	37426	997242	720390	4284909	118961	681356	1374791	1585669	685491	1440589	56616	5682188	1069946	1297324	3700167	1036590	977657	197529	981697	1046799	14910
1295	14288	1053282	1546144	1075828	3900903	871666	1154019	896519	83997	628483	124028	1090364	638037	640316	455848	913183	474505	51106	1352367	1194513	746130	924593	719189	1637532	260000	897993	862481	51511	70073	1115040	1333696	4353612	104801	404299	1162849	982571	209043	859737	44662	5338865	1001774	1284672	3607284	1467421	889081	110932	918220	1171543	14183
1300	18527	737709	1021427	763272	3899751	1307901	1777862	1211546	45896	656011	92218	819448	613470	703834	637641	761921	703070	33892	1175378	985860	401992	774300	831158	1021168	315285	1332455	1159778	51053	94439	1253363	851671	3479858	260000	690528	1884481	1309485	260000	767053	58960	4977312	1316145	914999	3145555	1013033	808120	338242	650074	1054483	15178
1305	15802	784386	1242854	797679	4013360	1166534	1092793	885914	78454	1057281	149427	1161402	621482	876238	1022082	985464	536631	43251	1110904	1032414	476934	1246812	849501	1315053	167300	1094281	1260925	51460	61847	1351125	885027	3946193	54725	758291	1026845	1082502	155565	563381	78488	4811504	1552845	1145297	2960940	1269032	755520	165129	807287	1043455	14435
1310	17747	1446198	650033	1027978	3875955	1112788	1049187	1137150	73447	275337	156713	984454	1616677	674450	392971	732714	408270	143543	1141708	1220144	501391	1279418	604571	1357335	336768	1335539	1286952	50410	67286	1303384	957240	4045985	260000	788166	912460	1155902	198615	805117	34304	4416942	1063518	1209853	3196602	1174518	941108	260000	1328851	1306700	14278
1315	14926	705868	1156871	1952039	5001876	1122860	916882	1197488	64064	227883	182395	1476333	926354	833492	686351	963190	1128592	50122	1137668	1117401	591592	1280005	608106	1376019	587675	1322096	1306851	49772	90426	1263954	803521	3718782	188272	618001	1466902	910044	260000	1059341	39123	6525429	1202770	1333246	4141363	1184304	1135130	302129	1140835	1143018	14639
1320	14248	981956	1274450	1279363	3939284	1067953	1361211	1381124	89296	449215	171473	1016186	1204831	1282639	1063545	1060979	478654	44088	1009553	825917	464405	1058618	582680	796792	537832	1192902	1417783	55362	41032	1171106	1327732	3180098	71071	386515	752285	1367257	579513	970001	34950	4878671	680578	1196915	3724540	1163204	841462	267312	1288658	904667	14580
1325	14311	1101869	1140575	911109	5036227	1355766	1205991	944178	57248	325863	204533	956380	1237996	664582	574709	1077275	557717	70921	1394035	803097	481738	812119	647522	1402524	348000	729698	1052763	52491	80550	737382	849583	3862905	125958	1491401	1377330	1233792	260000	845502	94367	5301827	972580	1144424	3387166	1025494	1619461	243109	1193557	903998	11521
1330	14489	1276197	997829	1175255	4598870	1799904	1212692	1368254	83705	851439	168034	1421495	723215	857008	630066	957076	668213	52855	1218110	1155684	833833	1201937	893585	1220785	523420	833833	1224648	52276	59720	704449	1289927	4093770	260000	517251	1097993	967448	260000	860106	79334	5044863	1497133	1213975	3408084	1248041	1695987	260000	1482011	1030830	12633
1335	18224	1228319	1065374	1112092	4824361	1401159	937859	1639947	121659	535539	100809	937955	1067367	826572	659287	989067	274273	55547	1683744	706373	393244	954483	884509	1042718	433888	949242	1169264	51964	77320	1196110	839565	3232105	107082	659410	800177	888835	1048450	1141749	38024	6862802	992247	1408734	3875955	1181260	1311163	427036	736576	1174818	15150
1340	15879	869523	916200	1222382	4268405	907888	761211	1076893	80901	1427992	111401	1024812	1049801	1005336	560351	951589	771584	41219	1448832	823433	1238623	1126777	759546	1258086	343455	779104	1303520	52863	84277	1064869	990254	3989180	73598	361457	1088548	1256694	313457	898252	57011	4231943	1468090	1641012	3639717	1086965	1155520	398853	1027227	987743	14198
1345	14479	1062194	770042	663354	4448990	1084823	1004544	1352804	72499	433929	260000	1165046	888958	1227568	808434	887716	388699	68262	1389040	1159805	614480	1335976	1031213	1382912	270765	1349433	876552	55060	49487	1302470	982966	3993210	149870	364814	1555779	1146157	426804	1252067	91806	5896932	1311900	1411737	3320191	1266616	1605131	484140	1427268	1179855	14005
1350	14940	882120	1015640	773849	3798616	1094786	980455	1325044	102240	511682	173885	1103084	1030626	851876	1089163	1190268	568786	105523	1158045	1232905	990910	692616	695550	1489940	519066	1107929	1005308	72144	84337	903084	660270	3559499	143395	1247863	1444110	851808	235403	921768	38778	4299686	855438	1478271	3741044	1016950	1016227	502210	888480	1328183	14482
1355	14828	844861	674846	991865	4307746	1216595	901828	1477289	107427	590064	123272	943537	873372	882284	778899	743291	479418	50673	1192343	1097788	399303	1279704	1118301	1565811	328524	1483226	733683	58665	166795	1469209	848532	3833735	220614	1695195	1507315	1233765	329643	1354032	45701	4468949	1190118	1692015	3391580	1386310	1044151	260000	1397338	1394827	14105
1360	14854	875105	1340166	860147	4176674	1098675	1071816	1217523	102814	1269018	220895	1083731	766207	1127910	660624	915572	523693	61746	1593052	1197051	1033424	761771	596096	1260761	757444	1061730	1149460	57834	52082	1209853	932059	4064983	122410	458495	995564	995004	338187	1333151	96151	4737811	740016	1138937	3557388	999058	1426354	298034	1308993	1198416	15088
1365	15386	948791	610249	910536	4084750	1004612	1137764	1402974	58656	252135	260000	1520526	756898	1116991	759696	918301	780810	31943	1078381	574191	427883	882598	577903	1367380	412760	1357158	1200231	55128	102570	1188685	772744	3552015	368827	974914	1302702	927036	542104	875010	77655	4117758	1415381	1169987	3829321	1551739	1160256	123075	1371174	1309212	15489
1370	18919	1553705	1075160	794103	5392216	938528	1325398	1296533	55255	498403	209613	1411709	633110	879664	761716	869823	727036	67845	938487	1015927	680360	1049856	755561	1456694	329575	794445	1259014	62859	47267	1362044	1108420	4235781	127050	1137068	1451548	1553623	501296	1963013	69958	6843995	985095	1395154	3600375	1010072	824989	459355	576129	719694	14835
1375	17486	699863	1371447	884181	4772546	1053773	1093776	1140002	131635	942609	240398	1456134	567421	786201	872007	972321	1206823	48968	1321864	630448	686897	1089176	752040	1454059	476729	1313443	1010345	56472	67927	951002	1499822	4208338	150306	905049	1178080	1768240	389572	1477889	58131	6805422	996928	1356093	3896873	1558304	980851	382339	1552940	1518561	14958
1380	17540	831363	1311082	1148082	4970211	1072730	1222409	1341571	102109	559410	176920	1001241	600204	808134	368459	983076	392602	83665	1184754	1089149	410167	1193817	660338	1428537	1588371	887634	897120	64003	48211	1205295	654387	3435335	130066	974859	1373112	1059028	1112146	940985	52526	4570276	1471707	884454	4418285	1282339	1447686	414507	683635	599044	14009
1385	14138	797734	863682	1502920	4802100	903589	1208707	713511	81083	484481	103502	1262712	1207533	533683	878599	911682	761580	94027	968131	1199876	590746	784318	473931	1093503	302470	1362685	1087170	57534	63864	1288835	843632	3721469	235456	521400	1341394	1276565	464637	1517906	40767	4642433	1418342	1547222	4045025	1229520	1147891	391442	1127637	1258427	15123
1390	17944	1122259	1309307	1073372	5687753	1186024	1130830	1008502	58359	749187	169714	1189285	1235771	570356	771816	1357089	845884	79761	1067094	964118	771789	956898	581861	1483430	701118	786570	1120936	97583	68840	1158973	638460	3524188	201727	1942090	1055629	1164610	513170	1527186	55607	4508290	1218724	1230148	3888812	1232291	1326804	260000	1159273	1233110	15475
1395	14695	1358017	1382270	965974	4017199	1117455	1079991	1017128	74389	756544	245337	1412610	527801	983785	770792	936112	462412	47233	966288	966602	1023433	1290159	610427	1108802	590473	1062808	1548860	64855	45871	1242063	1085723	4260345	135373	660747	1188972	1091483	468008	1299699	122351	4857753	1565783	1240302	3480817	879527	1209171	598116	636426	1237723	15884
1400	17125	934092	1010167	1473372	4017199	1253882	1053691	1411505	94717	819857	177576	1085123	512528	1098484	691265	780523	593994	60111	1448709	1029998	1052545	1304694	1045393	926913	356407	1222287	621045	70030	70248	1225166	931731	3945809	177562	2153582	1627814	1301323	1197229	1023324	69500	5688137	1132236	1415831	3570054	1056789	1507847	778203	845570	1332891	14572
1405	15217	1243005	1251043	1091237	5496037	1190623	1330175	1016705	95469	1394267	259669	1150088	1413934	572307	692943	598061	939033	104334	826982	905158	653841	993243	927773	1127064	783321	682775	832605	65653	62548	1051480	1048273	4143666	260000	1614221	1059492	1300641	288317	1249378	260000	5842047	1121263	1331267	3509219	1348082	917783	159205	1175555	1071557	15087
1410	16124	1108284	1124621	1258659	4549742	1766998	1427200	1606714	190824	3045955	260000	1013443	569086	987702	581206	766179	973085	53304	1044055	880946	869277	985123	630680	1237136	281438	843141	930407	64024	92838	1202592	560652	4126586	223911	572648	1349542	1343400	455479	890978	34679	5404498	1172812	1664691	3468727	934379	1014398	980291	1037586	1609321	14828
1415	15597	1359573	1138310	1011600	3459323	1121809	1200149	1272758	141517	1478749	384741	1170956	1093503	927814	890964	1033901	790295	163926	1159150	1415108	1393448	1006646	853596	1829902	945038	1413224	1014152	66729	58627	1118288	815831	3595962	263559	698293	1782598	1303015	1118288	1325357	106790	5033732	1060843	1330203	3214641	1018220	1176524	305281	979159	1215749	11588
1420	16772	1710768	1007506	1681752	4458778	1019284	1292452	1001391	96098	471174	260000	1272334	1212992	804735	1197775	904681	875719	123984	1045475	911941	739729	1060884	743441	868363	513238	1047372	1441217	64189	72392	1583471	835826	3869046	163783	615845	737231	1342472	545107	1185177	62157	6072911	1208584	1331172	3507108	1426326	1154756	227364	1579377	1444588	13711
1425	15598	1095018	1248709	1426013	4046944	1269305	1254333	1470192	60741	939374	183191	1155861	834597	1302197	776647	703289	476211	85733	998948	1174327	853828	1356816	668363	1138323	508407	790459	1328510	70566	77976	1271461	1374136	3761962	124937	564541	873727	554374	258222	1521959	53400	4572003	1009471	1878817	3639525	1219189	1564869	161170	638583	865852	14788
1430	16833	994172	655070	1148696	3742195	1007642	808529	938883	56725	1444301	83279	982994	642745	961075	569905	830680	751180	186897	1163013	655984	1012433	1156612	766534	1365988	446458	1560911	1106086	62437	60720	1331185	1233014	3865400	260000	562658	1503589	1637190	368295	949283	57847	5738417	943783	1164446	3780193	1318260	1420867	587388	983185	936140	14816
1435	15595	699754	1394922	1084058	4354956	1073426	845093	735212	76065	657949	181738	945434	718588	641531	1361839	925385	506673	68222	1326599	743237	898921	830639	597652	1210781	497215	1219612	1649078	93331	63458	1349910	801910	3939092	215675	1006182	1006127	937327	530298	1406073	71419	4445728	1122109	1232482	3674068	1729520	1606782	456953	1003329	899058	15726
1440	16121	873972	756598	786802	3614193	995468	1420676	1435976	86780	1162358	260000	1012856	751084	929889	811259	1139934	908256	61469	1169728	1149665	1197829	1127609	671830	1590323	956134	1148109	1341571	69787	142851	1235157	754824	3421902	229398	639170	1355465	1138910	740098	927173	50611	4399862	1212392	935662	2901637	1489627	1595045	128649	760815	1549706	15429
1445	15088	978381	1219352	1389258	4128505	1091005	1168308	1031322	94501	1787566	307342	1082912	770765	879159	838910	885437	799808	83463	1081219	1201828	1164569	768076	888508	1863995	342254	1430230	1277889	69147	74825	1233642	872021	3829129	294431	1490459	1134461	960870	772157	738883	110925	4444385	1315094	1019093	3813393	1293748	1167721	267803	1557226	1051234	14350
1450	15008	1157089	899071	1273399	4425386	1128551	1353800	1169728	158543	1090719	323379	1045980	710604	793653	796383	981124	528893	98940	1047454	1293475	676934	889367	887143	1182352	660529	713320	946867	71820	46361	1319284	778749	4142514	139647	2255765	1153459	988371	468459	1738801	56121	5873519	1109580	1418670	3230378	1438637	1158058	639047	1017196	1046731	15109
1455	15222	956844	849556	1116049	4124859	1190132	1046335	1364705	99594	702156	239333	926982	1194540	629125	1098020	651412	711750	91641	991933	663545	744656	749010	521509	1352586	595482	1250183	786283	70369	45150	912678	710986	3812817	249406	1311477	1075828	1136262	495141	725030	76549	6129716	1514930	844506	3156110	1111232	1272635	402251	873822	1157240	14505
1460	15293	1229848	1045775	932577	3928921	1346307	1412173	1456366	136373	1147208	260000	1385791	491961	649638	794622	1048546	717060	141016	1544451	1107451	791578	1023106	811559	1021140	968841	1152886	1470069	112807	65198	1169318	750020	5018572	336768	1002210	909048	1245338	698744	1077248	90896	5292807	1380851	1097092	2849825	1077398	1434010	315231	701883	983649	14336
1465	18700	1061116	1096041	1109635	5092072	1186801	1369864	1420512	86703	1055615	302074	1270137	915640	487893	1004872	918629	581984	85715	1236317	995113	963600	1459369	788985	1074750	580046	1298744	822055	72399	92979	1235198	1363818	4676401	188303	1480359	1121536	1483307	2809141	1188016	80956	6345420	872253	1291974	3637797	1071884	1714289	677439	1102442	1488726	15534
1470	15807	1355643	1129315	1825753	5131413	1340411	1123570	1190500	142459	990391	214097	1083499	1427200	1106359	886556	1172007	918574	97625	1147604	953213	755465	1560051	548136	1222546	789640	1003166	780701	83966	57926	1135362	1120936	3859067	321236	972648	1343482	1010235	713415	1562071	98424	4829543	1254373	1279172	3378914	1077248	1041872	514453	976661	877562	14798
1475	17825	1244492	743769	1454496	5368611	1229943	1312310	977903	124581	1240002	261976	1003220	893912	648423	1107792	779077	603275	100717	1064241	1029698	887006	1104940	663818	1181233	580510	1318929	1284290	106028	64627	1281342	829902	4150190	269810	755152	1142663	1615626	520281	792998	166640	4581982	984277	1125603	4284909	1141572	624075	650962	698034	1553391	14756
1480	15213	1492834	1103520	1530284	3028491	1315258	1179159	1287115	183392	1001173	194499	1073549	431759	871406	1172007	996587	1164719	99177	1078899	826791	1010467	1259300	547959	1355943	570151	986842	1442213	90487	110385	834802	1303821	3758507	260000	1117578	1514221	1237013	400573	1083294	87780	5211631	1249842	1107765	3443971	1063586	1291592	481997	1239033	1619107	15693
1485	14642	1407301	1112446	791469	4445152	1383430	957690	1347931	78266	1179732	226982	1347467	1056339	1110181	707683	988276	1183853	180146	1120649	885532	653841	1248027	931745	1657199	522928	1080537	1038173	71215	101111	1272935	616309	4050015	249529	567285	1450156	1178872	505049	795154	80134	4592153	1322273	1351425	3965192	810276	907547	985546	1153200	1461252	15215
1490	15695	1571106	1145338	1563149	3642787	1060351	966070	1464214	126147	1367735	231281	1631444	1099139	635375	1400750	1052517	1006973	64996	1264446	994103	913620	1240411	686556	1721809	443578	1435389	1233383	75293	149608	1148587	1267203	3599032	253459	646621	1608898	1115681	734079	1037573	111050	4371460	1576988	1342008	3372965	1249419	1670123	333356	884795	1422232	15437
1495	14825	1347031	908038	1017073	5372065	1069646	1045093	1029507	129443	1609839	233806	1144301	844847	750074	999535	955575	924580	92253	1125439	747904	1413716	1272293	1024361	1467749	557267	1051139	1361197	87800	81488	1245857	570615	3543763	260000	887934	1681642	1507710	388849	972321	102288	4207763	1049829	1376388	3109860	966070	1132523	805841	1083185	1176429	15348
1500	15273	1479049	1663313	1398730	4469332	1489299	1294144	926313	99833	987498	288453	1436849	845202	1115613	1463654	1110031	857390	159399	1015749	1079623	799372	1299194	825576	1074955	1233806	1467285	1306387	94307	122395	944288	809744	4082831	355384	625412	980046	1475815	771024	1015804	169542	4811120	943551	1148928	4130616	1316377	1624388	467981	1461307	1088671	15431
1505	15416	1480428	1153241	1487238	4282031	1217100	1351767	1548532	192867	880264	247045	1416732	676702	867353	616391	1022655	1467025	119086	1267544	854578	679077	1274832	801350	1405076	656666	1342813	1425999	74157	59227	1381369	894062	4285869	306987	1528688	1414685	1615913	751303	1201460	110508	6436768	870820	1276565	3389661	1288262	931704	634816	1770929	1303602	11680
1510	14654	1032823	1367285	1239360	4219853	1384195	828974	1239511	126634	1297502	260000	1068349	755916	850525	606387	1028019	767626	71314	1034843	940084	1045147	890732	627214	1277630	467025	924320	850211	104869	70693	982311	950484	3834119	269919	1205677	1049897	1062726	796328	1120663	85963	4491594	708216	1182557	4310049	1391906	1218684	633915	1543182	938910	15913
1515	15441	1113879	1128401	1341517	4210641	1121386	1354401	1435566	143560	1240097	340221	1213784	979513	650893	973372	1011887	1348573	185661	1285873	1223379	965156	1362671	817114	1471133	589422	1499549	1396724	96508	76082	1440712	765388	3672149	379473	1229861	1201582	1202197	1164364	1123201	85596	5326775	1402237	1142581	3541652	1195086	1042227	731117	1192206	932509	14854
1520	17634	1895181	897133	1201582	4443041	1273658	1524034	1423474	93709	873003	292015	972266	469223	1006482	950306	637081	666930	71633	924088	1144465	1127541	1313224	689654	1193858	1893311	935225	1464896	78266	112353	1290446	920472	4035238	430148	1215572	1148628	1164077	1088890	1053268	42406	4263032	1059437	995291	3176836	1221645	1441640	358427	1617946	1326094	15324
1525	16339	1335184	1299699	1389395	4343633	1293694	1423733	1507669	133920	1346048	239893	1169782	974941	1066247	881438	773372	842609	134192	1051767	1214057	792561	1054292	757540	1228974	976907	1176511	1208475	92807	90936	1203002	964651	3453374	303193	1271884	1116800	828347	823078	806318	61738	4874449	1008447	1383035	3411347	881547	1281984	858359	1734420	954960	16748
1530	16675	915190	1575856	1218929	3663129	1488139	1020635	1225630	168175	1124743	293325	1430980	1142800	1019721	859737	1119694	1099358	67149	1333410	1165292	1141353	1014398	1028974	1510235	1735471	1396232	1281124	106825	121137	1537600	948669	4318493	400354	1300818	1317059	1077534	908516	1437982	111628	4176098	1310044	1627746	3557196	1275064	1791019	991442	1842431	1509416	15482
1535	16263	1109921	920813	1054251	4898054	1074573	1070942	1230749	96510	1019584	284986	1380291	846744	963313	1416554	461771	1107533	87832	1570505	901337	651248	1220976	664992	1428851	2165291	1000149	1470874	102943	126014	864541	870369	3966535	478790	1032154	1560570	898689	1219093	1274559	105899	6573598	1273808	1151043	4057691	1478244	1315326	749829	1085669	960597	15640
1540	17032	1115681	980824	1123597	3130202	1157881	1385518	1649760	284509	911778	358632	1129397	503998	1496314	816445	1136017	880428	61190	1206673	857049	1072061	927855	835403	1286488	466357	1390145	1131718	103794	266561	1032768	923338	4063832	380401	1365101	1380237	1029193	625371	1308147	118509	5063286	927855	1295427	3591548	1103152	1633301	905868	1460256	1298293	14250
1545	16143	1029930	1078026	1307642	4025642	1457690	1161389	1074600	84008	997242	241763	1272075	1099494	785573	1341066	928524	1258318	60652	1081342	1040261	1125999	1223010	851862	1213661	1062003	1230626	1307328	89100	177830	1489586	777835	4486796	339265	891865	911177	1593789	591551	1580346	75539	4510976	1324047	1344301	4320796	1344165	1620144	637300	1301023	1182229	13220
1550	19129	1537245	1044629	1327896	4993240	1392179	1154237	1218083	165895	1134297	230530	1182898	528497	665169	771911	1012433	825453	77443	904858	846307	1028811	811164	888262	1270751	425180	1239265	1046417	76207	147801	1063422	819803	4499654	280182	847891	1134788	1151876	866015	1033997	117913	4805938	1129329	1573399	3696521	1357949	1443496	1183635	1024020	905390	14512
1555	13865	1154346	760583	1004490	5151755	1177862	1224839	1275473	262371	1219380	302074	902579	1207629	1082953	647618	1190418	1102306	171810	1235525	885573	937368	1434843	724443	1287320	902934	1021263	1084099	90622	173732	849174	716473	4598678	367421	1054933	1146130	1070724	1377384	1152627	97199	6362308	1006114	1508215	3645090	1378353	931950	694008	690077	779227	13600
1560	18811	1478135	1232004	996874	4499846	1188521	1339688	1213306	155733	993284	260000	1090937	1150989	1048887	959492	740330	728770	102113	1112815	662344	947276	1100600	765797	1321277	1214043	1216404	984031	115331	192598	978285	604954	2890126	333192	1235935	962576	1077493	918220	1888535	135198	4377985	1628565	1217974	3109092	993189	1376224	579896	956107	1139142	13958
1565	16149	1295577	1095427	1025562	3731832	1314999	1140575	1176088	87533	947358	349624	1221249	944069	1048710	694458	1172744	1198607	142901	1014507	613320	1079363	908407	493844	1265428	881479	1153978	1283826	91554	63684	1234529	812446	3783071	267653	849829	1391114	758304	701651	1266411	169273	5901154	1155124	1188385	3962889	1299030	1106687	674928	878927	1242964	12657
1570	14117	1467626	892370	1001009	4379136	1272635	1279077	1209949	190923	1539265	361061	1251125	704394	935034	826545	1053268	1607451	93924	1337668	972048	1020062	1417742	656639	1245216	2332618	1351616	1385846	113242	101868	1027951	811491	4325018	481561	1607588	1195577	1565074	1215067	1314070	148619	4252861	689504	1135566	3562570	1345639	1400286	976524	1282721	995181	13709
1575	15828	632004	455138	1027405	4841441	1234843	1187170	1181765	178079	1031240	294404	1295222	897188	1045175	1313156	870533	959396	94358	1082216	848355	531759	1044847	700846	1841953	769837	1275419	981520	124165	60908	1125808	543878	4696935	384700	1710235	1780892	1337791	818984	938637	106163	4622858	1503807	1380278	3726075	952517	1235757	942909	1082393	1003971	13678
1580	15724	832878	973153	918957	4078609	1084795	982420	1001951	107424	1149174	302770	918370	933028	906933	940371	861716	864664	64234	998375	734720	669264	995277	602265	1144315	1471911	1292165	1080523	93692	260000	949337	1030830	3529178	346294	790336	1577193	1139784	1452353	1220403	186308	5372257	862904	1087279	3634535	1144287	1586487	659137	1357103	992452	15090
1585	15481	918261	1383512	953268	3646241	1260761	1520785	1198553	196258	1104803	340493	1262562	836222	1138692	658837	960256	693762	120922	1197897	969782	940289	1078203	1165633	1023884	1936631	1112310	956503	86302	90934	1434556	975924	3650847	510891	1252026	1516786	1123897	683540	1318329	82155	4921658	968349	1707164	3057853	1675159	1103398	820799	1296724	1004735	16201
1590	14906	1118452	930244	1053909	5733043	1519530	971611	1112474	137311	1054960	268322	1449160	863040	869086	640876	710126	396041	260000	846635	1152285	804626	553145	608502	1328783	1518438	665087	826968	91140	87313	789791	946048	4085709	387361	1066602	1262303	1610181	995673	1298744	89395	4746447	1396260	1425985	3370087	1615381	1210426	1125590	1184550	1885669	14286
1595	15480	1193202	1079623	1304885	4495240	1170601	1013402	1114412	170469	1147208	306946	1053718	899931	540930	1167312	1129070	1141039	71597	1100040	845106	1432072	1279800	830871	1411286	1129875	1451712	1039183	105515	60243	974409	697174	3676371	452886	1358290	1224197	1027418	1722887	1093421	85032	4872338	1259560	1173085	3864824	1149651	1692929	675501	1169182	1500163	16155
1600	17374	1592397	841176	1059505	4797110	993462	1291278	1298471	211901	1139251	396519	1193421	952272	725016	942595	722341	1017155	173089	1211191	948368	1112310	1116009	784113	1459955	757908	723706	720403	81596	100806	1091906	855547	3759467	396901	1544356	1167940	1038705	1022000	1157990	124778	4649534	1274354	1196110	3651615	1114330	1671666	1088480	1031827	1096191	14318
1605	16028	1587347	721290	1268772	3166857	1305281	1017428	1304844	120150	1120881	256216	974586	927473	817332	916077	850566	1147672	88273	1179472	829247	772471	981465	797065	1160037	1714630	1151357	771093	90118	72220	1344219	958277	3268184	276443	1353418	1198184	1069919	952340	1041203	260000	4600021	1200122	1379827	3766759	1200013	1200859	384577	1089108	869619	16034
1610	13197	1090063	986119	1345448	3801495	1055343	746499	1428183	169782	1056120	271775	987907	1315736	760979	1195373	1064296	845898	126949	998375	983594	706346	1058140	644956	1070028	2070273	1111136	1483458	103159	115436	1009717	1003889	4277809	267066	1497829	1504585	761703	1372676	1126245	75608	5345966	1087634	1270997	3522269	1083308	954483	680837	1145175	1127132	14419
1615	17414	912610	966793	1318492	4922810	1033765	1335771	750648	134580	797161	234256	822096	588248	986447	825849	879008	1099017	186228	1109812	1094363	1335921	854305	682448	1257472	1711013	973317	1493776	85666	95166	1361184	979623	3979393	316445	1039210	1438132	887798	916295	762276	66461	3998967	787593	1251944	3739316	925617	1119134	662808	1449228	788262	14821
1620	14451	1064937	1020567	1195113	3798424	807438	1072935	1504135	90291	1442486	390214	1104189	1004462	861198	855220	1329561	707069	83448	1336399	1432727	992807	862249	591101	1268144	1082202	1259423	948259	80314	97672	1078572	760229	4307555	320745	967271	1212119	1095645	1410167	1245052	67603	4891145	1032932	1286829	3741044	865469	1535252	690678	1227951	1361730	14963
1625	16112	1084986	1002442	1159273	3910306	1289831	1302197	894103	211779	1465251	239197	946430	825426	849187	1114221	789408	728060	176381	1067298	809649	1073385	1053514	774300	1516459	1644124	807724	1315626	98089	203983	1367639	1112542	4216974	439197	1147085	1540575	1331772	1399167	1445816	260000	6113404	915422	1283267	3588669	874818	1121632	570874	826531	1256407	14554
1630	13931	1262248	1087388	1051275	3772900	1173454	1367626	1106660	157731	1320458	220922	1128756	778845	842923	673112	698757	695386	70284	1160693	1286569	1118097	992370	564555	1474327	1760720	833615	1076238	112937	205950	911982	666807	3855996	324525	836017	1344165	1155165	828606	1336563	185796	4716893	912324	1257226	3261467	1252422	1192411	976920	1392520	801214	14158
1635	14912	958645	838282	931322	4052126	942390	1360515	1141681	260000	1225125	313907	1176825	1206878	1009335	1340016	1097488	1227623	128833	804790	896819	1206755	866875	866916	1089763	2655943	1275501	1022096	122362	59580	1309567	1328428	4395448	416896	1266002	1088658	1319093	987470	1182516	97009	4983836	1379131	1225412	3060540	1219148	1162167	671789	1242186	1578558	16011
1640	14346	846785	1246553	1144233	4094729	836413	1151630	1296792	260000	1117824	326968	1245721	1120226	1198621	1321495	992957	1139156	147133	935444	1107001	672007	667189	870287	1482393	3534743	1010672	1011532	98603	121384	1267476	1189517	3452031	358250	1521331	1365988	1231172	753500	1193011	211736	4769092	801528	1130366	3400792	1150757	1227446	638678	1062726	1066930	14378
1645	17711	956857	719284	1004585	3688077	1364350	1094240	1208898	126395	1754483	227528	1191060	891961	1060774	600231	1056830	1014234	94008	915749	941230	1020199	1006018	940439	1472252	1696123	1066930	1413961	98168	212528	1344014	893748	3810322	468609	1069004	1711627	908707	642759	975651	73017	4581982	1711627	1067680	3771365	1001200	1274641	823993	1250880	1146444	12599
1650	16358	840002	972826	1002838	3846017	1200668	1227214	1552695	130967	1381096	363381	1338310	734816	917264	990787	1104858	965306	169346	1063832	953841	1484017	1354960	723188	1128142	3280072	1275173	1119393	107154	96394	1479350	851071	4231175	432741	1271980	1432236	1091797	538869	621577	83515	5682188	828401	1320567	3740852	1263067	1406823	724006	1236631	1086542	14543
1655	15750	944615	814057	1305404	4409649	1295577	1131950	1074682	250975	1219202	341613	1163722	983594	912283	616445	932605	1527527	142391	1097174	946690	839019	1630912	690077	1300245	2020772	1136836	961894	116376	84383	1456680	708639	2824197	347904	1004913	1054906	1038132	1330298	1327992	121181	5163462	1288548	1026681	4177441	1486952	1181329	872703	1257594	1524539	14589
1660	14241	818315	459628	1278967	4050782	1058550	1081069	1416650	246321	929302	360324	785955	1191196	760679	743673	865306	917155	121674	1143073	1175296	1313129	971011	864036	1227132	2003043	1100477	1296724	111065	260000	1023010	836672	4702884	532618	1232304	1301323	1011082	1077029	1618574	197110	5379358	819721	1262917	3865400	1360188	1646921	768936	1364773	1023652	14993
1665	17039	962317	794363	1402729	4961959	1095031	1402510	1358168	280660	1182366	227623	978626	1278667	1036276	1401268	831008	891742	145004	1050456	1233642	754155	1031731	854742	927596	2533423	1190377	1507451	121633	97470	836713	847031	3553934	427787	1016145	966957	1063968	874150	1207560	139156	5582780	1011177	846963	3376803	1556189	1156025	1006004	835525	1174286	11369
1670	16299	1690172	1108297	1265660	4016815	1460283	1345611	1263900	238979	1063859	288958	1260652	795823	627118	863777	1110931	1000163	154810	1208611	1041217	696560	1094540	801487	1572798	2182243	1089463	1310140	100842	161365	1426777	1036795	3736822	456093	1352053	1322314	754196	1507437	887730	228415	5489896	1332741	1333765	3681169	1263449	1261703	828715	1263736	867462	14803
1675	16411	931445	906755	1098921	3943698	879554	1226804	1032291	208202	1200886	314971	885723	1122177	1028510	1276838	887566	586065	105244	1140903	1009689	905568	1052558	863354	959915	2356571	1122573	1300600	103218	83176	1136672	1013770	3875763	410672	831158	1157158	1700531	1148423	1407588	127872	5230246	866466	984331	3336695	901487	898225	647891	1165988	1490609	14985
1680	13530	1110959	1337941	838364	4819756	1400941	1076634	1461429	207001	860829	299604	1456407	647836	830899	774013	778231	785205	155939	1341776	1326627	1085218	849856	1042663	1395891	3548518	1408147	933546	103654	99140	1182775	928046	3648352	326545	804462	1359300	1268977	951221	1261225	96936	6251385	1097324	955111	3438214	1092752	1379622	830694	1175323	772580	12249
1685	15868	1029466	458427	980619	4132919	1406632	752217	1423924	295113	825999	305868	836467	1010345	1205349	956721	875787	845270	124831	1133478	936167	1112351	1099603	571297	805964	2224020	1390227	1192438	101361	210444	959109	626791	3833159	450852	1344547	1283853	1090418	1105950	948218	438364	5897124	705472	1448355	3738549	1094526	949269	738733	1134570	1078954	13536
1690	15201	1242145	1452040	1262917	3411922	932605	1107833	1393503	219134	1174573	334502	1379855	644711	714849	745543	1544738	989886	112512	1037818	936658	533683	927787	718943	936904	2212514	1294936	1065893	95766	111243	1215258	604531	4965221	273317	1262931	1513743	1669891	818261	1511177	94738	5194359	1534747	1015108	3311555	1246908	1093939	792438	1300791	777166	17366
1695	15304	978394	616473	1149037	3779425	976852	1306741	978899	430885	1058058	290446	1471788	967680	1072648	826081	939565	1031745	184946	1266343	1268240	943073	1106141	1017305	1114057	2709935	1411491	1147222	120870	328620	1362876	1023720	3779617	346294	1045639	1218547	1418015	1639797	1195168	147713	4686380	900941	1330394	4243266	1109935	1058536	749801	914043	1458618	14286
1700	13436	1265892	334611	1037136	4874449	1378176	1258086	950675	301200	1013866	298785	861512	912460	901787	688712	1153350	934352	125144	931731	964855	915176	912706	681383	1184195	2409785	1133151	714808	95554	82306	1044779	689654	3679825	515135	1275282	1324771	1256953	1556175	1104831	44359	4647039	1138978	1229684	3516512	1008529	954155	766643	706796	1368417	14396
1705	16218	962016	1283976	670014	3969797	1274177	932864	1128169	318274	809512	283226	891251	839333	793626	704353	813306	883581	192108	1002620	1015858	1077493	934188	759614	1785778	2195836	833355	754660	124520	128199	1100422	892725	4257850	396014	1087757	1154455	1582939	1424211	1484618	98061	5827462	1114221	957158	3363754	944888	686638	759860	707465	1414221	15674
1710	14906	1110945	1257540	968963	4437860	1193011	1147031	1111587	260000	1359082	290473	980633	882161	954783	988890	851712	994758	369455	976866	1045939	766643	1108407	890418	1142663	2315653	1259410	1596805	146244	140413	1332809	928046	3841411	387348	880428	1034161	1521045	1013484	835171	228312	4971554	1425084	1289449	4018926	980441	1580100	890732	1298730	1580305	14210
1715	16729	1314821	551507	1369345	4038692	1270792	1386051	1015585	337204	1164801	256708	1162235	620745	920540	1064391	777848	658659	152098	1116473	552681	738487	989449	832878	987074	2416500	1006864	629343	111084	145885	1190759	1168554	3740660	424198	1579991	1430694	1363695	934570	1207902	78258	7021318	1174818	1597174	3352431	891319	1175787	556571	1275719	872048	15157
1720	15038	983471	819816	1019680	4490634	1241107	1063600	1188944	287743	744820	245925	885901	1387852	1170710	1130325	1097597	914562	109722	998580	964159	1113702	735375	700846	1379568	2472512	900764	1107219	281411	227746	1342813	884359	3669270	412692	870233	1820826	1243823	1061252	620881	164364	4840482	1316473	1106373	3743730	1035266	1128565	814999	1302319	1076443	11667
1725	15128	1159314	1086692	1136972	4492745	1033574	1270628	1258004	299590	1237914	309499	1069850	1158686	852777	1080646	1066138	1220703	221091	1187648	1146758	1025808	811491	737218	1133505	2852512	1243714	1455629	101721	119504	1051289	1018929	3828362	414548	1131431	1484140	1385710	1526436	1044984	136617	5002068	1321372	1407465	3737206	1237504	1104326	853364	1326176	1229725	14121
1730	21700	1464664	1348805	1126163	4577952	1520581	1225699	1309512	347959	1018452	255820	1261198	859437	733615	926463	757076	1225685	154793	1200818	639320	1039169	832496	584795	1343796	2933969	981492	1252626	107956	192220	1140807	807711	3925659	475160	1186365	1144124	1008202	1809102	1096642	175727	5221610	1098034	1184932	3942738	1170451	1190582	554892	1183239	1059232	11877
1735	14970	1085368	471570	800313	4387388	1239197	1338896	1262330	204503	1012651	233923	1009253	1117687	1058809	949269	740603	742213	314412	891183	856271	1358741	979541	560079	1455056	2515708	1142581	1026449	122744	104131	869878	1156694	4006836	401050	945789	1744547	915135	1025562	1151016	174363	4588891	1117251	1229711	4885196	1252640	820594	428579	1368786	848300	14913
1740	14532	629097	732250	869427	4301413	1003302	1069332	1374518	257240	965974	274600	1242158	933014	699767	1168076	906469	746922	210700	1045461	927910	1070369	897556	698757	1503752	2824511	1388426	1257171	132292	337054	1110153	1121086	4165927	459505	1173385	1637395	1018465	1530707	1197242	124496	7094819	1037013	1368595	4123323	732100	1320703	808680	1159451	1037873	13621
1745	16355	1341831	708598	1261416	3942355	1084154	997857	620608	480223	1295495	321154	1219734	1202333	835512	1051494	971024	1021086	198171	1299835	846226	898362	886187	696628	1198361	2882066	991565	1222341	125079	193547	1062317	997488	3781536	346635	1087225	1074272	812078	1393735	1068663	94252	4874257	1255615	1377657	3149585	1622287	1430708	685491	1003452	999754	14271
1750	15396	1042732	809185	1231322	4310433	855138	1244315	1516077	312160	1381110	260000	1149419	827050	1043182	749911	889941	1111914	156926	771584	1288412	962399	1202893	459382	966780	3133300	946307	1168827	127959	260000	1083403	1087620	4388539	384550	1576866	1568731	1322819	1711382	832591	155657	5928597	830421	1055042	3691340	938910	1409771	646881	961566	953814	15111
1755	15487	1388726	1076347	1216241	5245790	875897	1250375	1089886	235057	1067612	355493	1316445	1167421	1146444	1081806	729629	1180755	137136	1261975	795768	700805	941408	866793	1172689	2040138	623815	1041476	113388	93887	1293230	770724	3949647	414125	1093571	1038323	989886	895031	609471	260000	5605809	1098812	1049665	3585023	908256	1124607	955547	733260	1099194	15408
1760	14815	882953	714234	1022983	3938325	1234870	1045475	1378176	355602	865620	318656	1077971	1139920	669700	738378	1035130	775433	148696	1075037	658823	947372	1152968	590336	1074259	2470983	1060597	949392	260000	92551	1167967	827637	4257275	492739	1335170	1252135	1061853	1424347	891142	105281	6468816	1096765	1084550	3952334	1021359	653991	813825	907083	1258236	13975
1765	13925	659792	880373	1115053	4280304	1239593	918247	1064036	282857	982188	270519	1115326	1323187	1239579	964500	704080	896628	260000	1573399	1002729	1019912	701078	612214	1030312	2898388	1562944	770874	147320	192953	1144083	1251152	3517280	397884	1391756	1685109	957103	1181793	1114221	314971	3645858	1249692	1371256	3296778	935539	928729	1190527	1192998	1326941	16012
1770	15936	1057567	1142281	1341189	3467576	1169905	1332850	882093	203275	1072962	321318	1211505	781779	592370	1016418	723433	949733	225303	1407437	925057	1143632	1239074	770997	1349583	2946812	532755	1424484	116110	105827	1561020	794745	3797081	450607	1282980	1347822	1155124	964869	870888	358536	4919164	759765	1091728	3236711	1058331	1570369	583594	1140029	896983	15208
1775	13166	945912	914535	1016773	3868278	1098457	1273003	1182898	375897	620581	260000	1039292	806196	997120	764896	895168	1276756	260816	850074	1271966	1303275	993380	606346	1103507	2969536	1150948	1168568	142850	577876	1155356	1158127	3601719	378572	1034270	1271925	884208	1518397	1102879	65641	4417517	1068158	1172212	3420174	924621	1651821	904749	1217728	929070	15601
1780	16552	950456	564214	1187798	4218893	1062781	1269850	1158645	437859	874054	269714	1067872	1233847	791101	1136754	698430	802797	260000	833778	1153009	766316	1202715	751194	1584768	2245802	1146212	902920	108909	155450	1257594	855807	3451839	296915	1109867	1446894	1249733	1385027	689245	85396	5882155	907328	1199371	3640868	1258086	1142854	613497	1256721	982748	15840
1785	15595	824252	908134	1202265	4438627	1244383	1313525	1206100	339989	959956	313429	1368991	852176	711191	1555875	1000327	982325	286351	1106578	841012	1308052	1222218	830012	1548095	2780482	1204244	790241	132769	184561	1075774	995059	4126202	474464	1525917	1209758	927105	712446	622232	94409	4254396	1414657	1392561	3328919	1115872	1278544	605390	683567	1300791	12804
1790	15735	1061784	1177876	1362235	5568195	1194267	1491524	1077685	364774	1162658	292520	1036890	1000832	1119380	1048450	1171406	1017810	329548	987006	862303	689340	960884	622887	937682	2518274	1536426	889599	181217	108309	1128674	1009935	4143474	402251	1249569	969018	1339552	1279036	1120908	168636	4120061	1306086	1859764	3387742	831281	854455	518206	1149255	1407369	14747
1795	15824	1558809	651166	791756	5507360	1166302	916609	1214848	344492	1501514	358454	1339320	844520	1341735	782734	611846	968322	198229	1258905	1318820	912269	1029902	810304	1349255	1977370	1167953	1029684	228052	159636	1447577	1107165	3313282	279582	1346362	1038132	1251330	1449269	1405022	193148	4547247	1254837	1316541	4166119	1182120	1585341	807997	986733	1231636	14778
1800	17698	1395127	1368158	1173508	4861208	1544233	1070083	883922	270833	1004967	254264	1156025	624580	815708	1384304	1074818	744615	391783	1009294	1209130	1238405	792848	617237	1187498	2755902	1004421	1350211	128459	272826	1270574	836454	3803989	382175	993107	1196737	918069	1042663	965579	116971	4330008	1228155	1259355	3519199	1279090	1316541	613361	1181315	1789545	15207
1805	13971	580987	1058946	1290759	4613839	899999	1096901	1257799	257240	905882	244738	1254537	617633	389245	1211819	558645	951726	260000	1045502	769769	953473	821891	719557	1260611	2514562	1043823	1295741	204373	260000	1442745	873003	3235539	427064	1392001	1319475	995618	830326	1113920	139356	4125434	1109294	1085682	3213298	1353841	1427241	767735	881042	1353090	15901
1810	14821	1099426	1131417	1419284	3689421	1125344	1248382	1383021	332359	1212283	274041	1104762	1217387	890241	785873	1167844	1215708	246840	976511	893489	579732	750306	640452	1360297	2666170	1184099	952381	118014	260000	1236890	827418	3430729	333315	1398812	1271284	1227064	1357731	1314398	143820	4760072	1250443	1150566	3508836	1147822	1335130	846116	1500436	1321632	15696
1815	14216	1033546	1577357	1186406	5571841	1287211	1093503	1226163	392698	930216	288057	1141135	957240	1004135	624525	819571	719598	346144	813702	729015	1264637	1613907	888016	1607028	2468049	1384004	1419038	131176	260000	1182366	1222355	3465656	317606	1294649	1518602	1227050	1056939	1508516	312528	4824553	1309539	1409580	3410003	1067107	1087866	820676	809144	1012815	15735
1820	20652	1431240	1240097	1342650	4730519	1401282	1108748	1505963	463750	1129998	336877	1510426	753405	1158987	856175	857622	975979	295878	1050184	1044833	1042704	823119	1007287	1176838	2674354	1190077	1134283	190156	177078	998594	1132223	3877874	265797	1248860	1367448	1318806	1989203	1123474	260000	4578144	1185355	1834038	3016209	1163177	1285027	1152217	1484222	1258004	12725
1825	13969	1086583	906755	1463299	3973252	1262794	1288835	1222491	353678	1224962	325808	927214	1026968	918233	733369	958400	1063272	320472	1268622	1147672	948000	1234215	857281	1388562	2487647	1363217	1211955	144598	563518	1363559	691046	4147696	425685	1108529	1432891	1241353	1375978	962931	171812	4732630	1302470	1336576	4261113	1277521	1067735	937259	1243127	1339142	12795
1830	15136	1032427	1223938	1045038	3231529	1242650	1255998	1568963	327528	813975	272621	1031158	660993	1205349	641517	881097	1133000	230121	1262016	729793	1037996	1221017	839852	1641230	2273522	997775	1113333	129683	226834	1052299	582380	2981666	305322	1450211	1155998	825603	959942	1166438	113409	4549742	1328292	1023338	3671189	1238555	1397925	701200	1007328	977343	12292
1835	19626	1404476	1124880	1079814	3681360	1080605	1185655	1040835	213702	994663	291360	1268759	457335	969796	914030	891578	1068704	298853	798907	1008147	718424	823037	578995	962317	2461457	777876	1299126	129980	239565	1260051	1155342	4167078	474832	715572	1600190	1091769	1459287	921140	260000	4719388	1168417	1335798	3874611	1100231	1237723	939524	1013852	975678	14426
1840	16161	1340794	958850	749392	4062681	1113252	1385723	1130012	292575	1101077	246676	862904	636372	548314	881888	804039	654387	164719	833205	1064705	866507	1048409	690937	1244861	2894881	606946	1267435	140706	149698	1227650	837218	4524410	302483	1148532	1468540	1619857	1275487	1375160	153719	5131989	682953	1187115	3735095	1381288	452749	1018533	1283103	1417182	14504
1845	15273	1029070	682598	1283403	5620393	1433328	857608	1364787	310836	1241367	348532	1113893	1227241	1159205	962194	993475	1103985	376538	1112910	1340111	751753	1329657	772635	1263627	3249651	1010304	1240398	136227	181877	1099522	947945	3484080	478463	1224989	1075132	922355	1716977	1239797	139880	4603860	1761621	1151494	3601335	1113470	1232632	700013	1708256	1260078	15318
1850	17705	1713415	947672	1303152	4195097	987238	1243455	1269823	336304	998907	304667	1245843	790091	1004681	894922	700245	689408	281902	1457744	872717	1595727	823119	801255	1297747	2635465	1167858	1171720	137834	284481	1161348	1159683	4185885	320663	890664	1732100	1256926	1310577	968035	178004	5416012	1051234	974914	2784536	1107451	1349146	726245	749296	1320512	12808
1855	15451	1392616	818943	1308584	3979777	1268636	1191223	954019	290145	1355725	299372	1495796	695946	774791	857717	660229	766316	291265	1431226	1272798	1234747	895918	725753	986065	2998170	1366998	1436344	156082	328005	1253596	988835	3782688	463450	987470	1043646	1224307	1050798	1295891	283458	4357067	1157745	1318138	3781920	1295454	1299972	608611	1227036	1563204	15220
1860	17921	1180837	681015	1391019	3346674	842800	1274232	1108898	291783	846744	264965	996464	1310795	1196287	912801	1116691	938528	297283	906373	933451	771911	953022	727910	1432195	3085680	931649	1240152	123237	342609	1154769	769646	3480050	376757	1312979	1271406	1043523	1343578	1099713	124818	4201430	710167	1227801	3444739	1413088	1185000	929889	731144	1088180	15460
1865	15561	1007083	988548	707274	3149393	1110358	1206182	1382775	256435	914507	335703	1128046	1186296	585218	1028183	702183	1351425	466602	781997	955165	819148	1221795	754101	997352	3104295	1252531	998102	161260	248027	1428810	604026	3548518	354155	1111614	1213170	1531909	1392138	933151	177398	4408306	946034	1560297	4050398	773344	840343	500054	647263	1385628	15334
1870	18798	973849	1791728	1412337	4016047	1090527	1121277	1379309	254879	1009594	288890	1027173	880960	649883	558987	1147672	1312951	220867	811696	973467	729397	1105704	577248	1533806	2909744	1176115	1290978	118280	438883	1105800	934720	4107203	359423	1251385	1129234	920267	1259724	874313	174778	4553004	829943	1470369	3775203	1387648	1084304	799781	944574	1632905	16224
1875	15248	1444547	790091	1096587	4468949	1575432	1364227	993394	303234	1026026	299836	1116609	984604	839442	983526	801951	1187620	364050	1293926	1025412	1027719	1037859	654387	1532864	2787142	1532809	941026	142830	326450	1240971	864814	3796697	386133	1096560	1695782	1038023	1460365	1539401	153056	5769889	725044	1236071	3461818	1238555	1431717	787279	1067571	1487375	15092
1880	14151	1155779	1283321	934911	5691015	928401	1423433	1168868	360079	1662944	363450	1067599	1119844	657540	892274	1147659	770274	260000	906578	1429493	713511	594963	764869	1041121	2389823	1203807	960815	168080	219612	975883	631404	3562954	347836	1428005	902265	1154196	1178694	978026	342227	5909982	1522996	1528810	3745266	989122	1162562	767380	1050429	1055738	14524
1885	16794	917537	719789	1333860	4123707	869550	904954	1027487	345339	1260092	277193	1477302	773003	618943	879964	698389	1173877	269933	1158413	1204954	1125412	1133451	793940	1480209	2422327	1068008	1084672	190401	291224	1317892	969632	4554731	397652	1248136	1442923	899876	1071816	980796	162639	5060983	788344	975173	3467192	1175323	1225753	653077	1520157	1137982	15665
1890	16488	1204394	385614	837436	5654169	1153213	1127514	1423215	309553	920212	297311	1103015	1301965	1302510	579500	1247822	867585	324416	1223310	1146253	1218711	1421468	790200	1465210	2809048	876797	853445	171806	430694	987334	754114	4499654	405732	1304135	1277111	1081629	1039210	839797	327227	5008209	922096	1055875	3494059	1451098	1308584	534952	1346294	1210549	14838
1895	15668	1142213	610072	1004899	6095940	1049815	1338460	1268076	345830	1777684	312556	935798	735239	1140698	795973	1145802	1084031	307110	1080960	1277862	638842	1183526	535512	1301432	2997978	1209990	827077	166218	232032	1165729	796956	3295626	404258	1072266	1239606	1224034	1436549	1038951	260000	5686218	1304599	1335580	3766567	1387402	1664323	724539	698989	1402893	15575
1900	15310	855274	984863	1369141	3688077	1321891	1066916	896205	332537	1112788	369933	1252476	1079268	1330489	528838	906741	1010904	181342	1306100	505117	1458686	1146157	704299	1186665	3030026	798730	1355192	124859	260000	939538	906277	3439173	437887	1274150	1356789	1245680	1191592	888316	362876	4540722	1193448	1267967	3199673	1124948	1816895	501692	1418247	748914	15617
1905	14607	1016159	1454646	1243086	4483150	1056830	1046553	1289613	411423	858099	337477	1234406	599085	899658	992684	777125	1062426	252709	1082543	966316	1198580	1278462	911887	1035184	1937873	929684	1174245	317988	329288	832891	868745	3860218	424471	1138733	1567953	1099167	1364596	1038555	126484	5040065	1530762	1149214	3589437	1338473	1173863	767012	1032878	976101	14601
1910	15899	792670	772143	815940	4239427	1457785	1172143	1485805	255001	1212433	253637	1233792	1015531	656830	699017	1024675	842582	216568	1096410	1194595	851071	1003111	692834	1285682	2693805	938828	673481	153350	247618	1121864	681956	3451839	307574	1142022	867844	1365074	798594	964541	279555	5475695	797420	1383075	3295243	1267612	902715	737354	969100	833028	15888
1915	19458	1515708	909048	1435566	3301576	1236795	1232878	1095482	488153	1076593	243455	1114548	1078790	922450	741340	1117046	1098402	269196	1119284	1049078	1154292	918615	1059000	1494403	2931386	1279431	1062180	169463	307424	1125862	775542	3932183	357854	1467653	1234311	658386	1513183	1215886	338651	3790556	1454960	1320553	3353007	1014111	927241	609635	1368745	1184891	11158
1920	15835	1232345	789995	1062016	4203541	1266834	1614521	1360297	291237	1158973	253009	1277548	785955	1085560	948750	891155	1154401	353719	1212992	871707	1132550	1221795	896601	1423597	2787497	1116104	1164173	214123	432960	818806	1546280	3892459	347809	1215326	1459955	1424539	949542	976825	480674	4832421	1263463	1283280	3615152	910495	1370901	797365	1022587	917715	14270
1925	14625	1141954	1416800	975078	4088012	1487388	1341080	1194499	270233	1032741	262999	996260	1033273	1351630	706892	960078	991264	399508	1020512	1087771	683198	971557	740248	1112624	3031754	1408789	1405636	161057	400873	1262480	1063026	3599224	316159	1196178	1068881	1122246	1761880	1222996	279459	4696359	1146963	1343687	3410771	1054578	1104094	661266	1257431	1341995	11132
1930	15731	1330967	691046	1275296	4412528	1007233	1101050	1216145	271557	1042513	268131	1080319	823556	594486	605254	719789	823979	298962	1126572	1045762	899044	821304	705977	1365128	2309375	1279199	1105063	148297	388057	1172689	664678	4106052	413033	1314958	1375105	1113606	937231	917346	249269	4681006	1189736	1255847	3833543	936904	856271	744752	668745	959123	14619
1935	16399	1092861	740316	949747	3637606	1182953	1289640	897256	327077	1070028	253678	1309403	1085396	1004312	603616	948273	1032618	318233	933424	1078626	752135	1308502	591660	1269332	2273958	911109	1787839	139425	448478	1383062	686911	3893994	342227	1199958	1289313	1507260	1109089	1069073	324566	4884620	1143974	1353978	3223853	935048	1765933	600190	930339	1387620	15284
1940	14683	1419653	932714	1467175	4952172	964664	1467708	925480	361443	1100067	343878	1133888	685369	718834	707833	1347017	1078367	383431	1170628	1073426	756448	986856	754565	1493120	3156685	1394281	1300340	189459	323815	1351985	1094049	4826088	366834	1232536	1205104	1301282	1310304	1019571	240139	4326361	1310740	1297788	3770981	1052763	1051548	516636	1112269	1625221	16183
1945	14779	1242622	845775	1155274	3918942	1519011	1066411	1259451	409130	1106796	281315	977302	852040	1014234	1258550	1248341	860379	283485	1299057	1041817	991728	868690	746321	1184604	2080032	1240766	1726913	210058	323583	907246	859778	3559115	337969	1331977	1323447	931417	1217032	1271284	545339	5619434	1108598	1103602	3585791	1329193	1017756	874982	820062	1311082	15532
1950	16901	1110249	890214	1065115	4022572	1385778	1144151	1341503	228289	824075	284072	1065442	775433	1061689	975050	757704	952517	260000	873467	977480	1124429	686037	707519	1404162	2443618	1049324	1257772	149405	368172	907874	914084	3250144	358823	1531185	1470123	1215531	660160	961443	481656	4577568	744861	1565783	3784223	1107847	1534679	565579	1223065	1309362	16810
1955	15858	1263654	1528046	1415463	3984958	890555	1113333	1426122	324648	1394649	356421	1053909	847700	993557	863340	1034010	1285014	194619	1225194	783417	953391	1285546	667626	1733533	3548518	1237491	1310563	208518	260000	1220758	609730	3453566	293776	1090214	1403343	976047	732796	1099330	495086	4264567	1048136	1044315	3895529	1179199	1751316	628060	989886	1276784	15415
1960	14361	1372293	1249542	806155	3825867	1248518	1251453	910850	322328	1310235	302101	1086256	1049719	701432	1042022	1224634	924402	286665	1271707	1007301	862249	863559	811218	1542813	3548518	1117837	931062	194701	123843	852381	795646	4082639	287416	871052	1423201	1037136	1176907	1553582	422546	4740498	1066780	1463272	3198905	947072	953132	871830	1420007	1028155	14744
1965	15945	1492124	1018452	1162098	5078639	1152572	1233424	1222123	256899	863204	261252	1035143	941612	902606	988439	900682	1161143	267394	891442	1028306	929957	956462	790910	922355	3038978	1496355	1024389	338078	420089	1158959	1085955	3742003	273386	1443892	1072908	996150	1306455	1293394	358100	5167876	1152654	1119079	3724156	1100832	1089654	690336	1163395	1424934	16413
1970	18203	868977	979309	1377562	4328664	1099358	1655765	993762	239961	2121004	324662	932919	1211491	959573	560433	972976	969687	275146	923406	701351	935471	910809	676838	1454251	2296000	1439060	1250047	289804	326422	993858	1032809	3299903	368964	1072785	1561143	1564023	2169181	1235771	403330	6536176	1293394	1287934	3790748	1121086	1019434	694922	1101637	1513716	15160
1975	15046	1185055	864364	1704326	3888812	1121140	892220	1506359	283581	854701	297829	977807	1374245	892875	952859	1025685	1302183	571611	1116582	1066616	1312173	995768	763982	1168336	2877561	1220867	874818	164866	401692	1323488	952599	4271476	416418	999453	1471338	1203643	992425	981629	399658	4395640	1165401	1237982	3988412	1181874	1181110	367012	1438419	751480	14424
1980	17135	1070806	897420	1191606	3926618	1362371	1349747	1012733	279595	1449037	264378	1441476	1234297	948273	987102	1161648	928742	260229	1090282	839784	1746498	1186651	603070	958495	2166083	1220963	1517892	203712	304299	1002128	1178067	3974787	401937	1136877	1183608	1160338	1264118	1264801	435102	4323483	1231199	1310440	3707844	1141531	1315394	576224	988903	1193735	11533
1985	15150	1423774	726436	894131	3914720	1297338	972730	1167189	407069	1166698	379500	1015449	822928	687934	922491	710904	1603766	279186	1289941	955056	1050402	965865	821659	1158290	2788991	941340	1383963	262494	292397	1058495	936576	4149615	405773	1300450	1183935	735990	1077930	836972	494199	6080012	604722	1522682	3898984	919107	1091319	714917	1207629	1075651	15922
1990	16698	1105677	761198	1329466	4420588	1368404	828756	983212	251535	1213224	286774	883703	840548	463559	1492274	1179145	861430	270861	881902	848123	1157608	1057062	618411	938432	2784522	681779	619462	194644	239907	649679	790869	3251872	312979	1179131	1182325	776716	1220130	1090882	343551	6104960	1031240	1355179	3580033	1247945	1442977	533983	1473399	1123897	15371
1995	15158	1400272	978981	1266889	3988220	859451	1492029	1134229	363573	1059956	280742	1006373	1264459	1183813	834857	1065142	1083635	267162	949610	1085928	770615	878517	682434	1197474	2828524	1218015	1282734	247672	302702	1083157	989517	3194875	470055	1090773	1389654	939920	1389708	1238869	490282	5343087	1241353	1359996	3168776	1411409	1357499	676593	1055629	1120158	14972
2000	13245	887730	1399371	1400218	3893034	1055779	914207	1235443	387962	1070178	284905	1255438	661621	868090	855179	1379691	1044124	222082	1422478	1049051	1584836	976920	603889	992889	2294294	1646335	909608	184606	336385	1008175	559847	3928153	454442	1223365	884754	893735	1772116	1113429	433820	5875630	827186	1158058	3202935	974095	1192465	785409	1115613	814903	13753
2005	16251	1053336	1500477	1507656	4480079	1109949	1805527	1242254	308693	1276019	216910	1191360	805145	1006264	842418	693803	1159341	315790	1205226	1064787	1749596	1075596	733560	1533860	2375241	1455506	943305	215395	402756	1588835	967257	3414801	378285	779554	1307833	1440111	1507233	1147672	509144	4591769	1250484	1094253	3703430	1052340	978981	713265	1224457	1185751	15426
2010	16728	1376470	917360	1216213	4084942	1332618	888508	1032263	329602	1469823	318506	1368950	902661	481179	915463	771311	671502	267763	805936	780305	783553	788808	715394	1058795	2590432	1260365	513061	216432	137972	1105691	965988	4097416	285259	1014889	1346580	1057567	1343974	925985	391824	5098213	1185614	1281520	3464121	1105322	1056462	567640	1371816	989272	14713
2015	15225	1297392	998689	1229848	3656221	1003043	1466165	1770137	395755	1145761	328442	1432809	937313	1057117	858727	961443	1037068	366630	1166643	1027541	1491674	930571	1067899	1210345	2648081	1110304	1482120	434297	174559	957826	764009	3665240	375979	1127132	1257581	1140698	1536740	937627	443250	5654361	1165196	1261238	3953677	950839	781274	692971	1490009	1687334	15531
2020	15680	1175706	1601855	1440248	4364359	1084631	1005472	1295645	280851	1045529	293093	1212897	838801	922819	929861	785723	1011013	402511	928974	975146	1010426	1173986	682639	1393134	2301132	951890	866957	200242	373386	1095796	723188	3907236	499071	1262699	1162672	1138583	761348	1140439	264241	5027399	878026	1225016	3419791	1289777	935989	557758	899631	914125	15514
2025	17042	1190022	986842	1168226	4479312	1134979	1134570	1099603	313197	1116814	316473	854128	1082134	971338	913115	821809	720403	296014	949501	1202210	893489	1665770	766411	1525535	2467803	749269	609075	192515	187891	869141	908925	3781536	426941	738719	1469386	1122396	1511041	1037764	449938	4635908	985478	1387784	3257821	1187498	1460174	641149	1130967	1403357	15577
2030	14827	1626654	1101077	1618465	4668532	1164678	1226217	984290	385382	1077220	273972	985969	664855	1020649	1089668	842855	657813	259901	1195727	952968	1271024	970069	1058195	1173303	2323296	1674846	1415968	260529	257308	1193980	1077466	4126394	438282	1056011	1297829	1117578	1451985	951808	323870	4735892	1109921	1178817	4378176	1325276	1123542	846321	1109826	1298320	15576
2035	20128	1057704	1324102	1577411	3978625	1440480	1247713	1335935	369537	1175978	338419	1314930	1031226	919489	644656	742295	1337859	292507	1546021	1104803	1179650	1451344	738241	1236412	2231731	792397	1165811	267558	260000	1392274	856312	3367784	388781	1668854	1010222	1571952	1134270	1057786	315545	5606384	1155998	1297816	3803222	889504	1245570	684945	1468677	886720	15111
2040	14973	1246881	830134	1462726	3826826	1034679	1065551	1359560	370178	996028	235266	1572007	833669	1582584	686802	783594	969141	371106	1268991	1138937	816200	953746	653364	1014562	2065128	809812	1391046	237354	339129	973945	968404	3759851	410345	1215749	1452763	1077166	1299808	994035	287580	4691369	1240875	981383	3668886	1281779	1496137	477535	1203862	1307492	15091
2045	15373	1118970	1397938	1097433	4347279	1336071	1192425	1044574	274082	1314548	344997	1199453	990773	724662	783840	1058318	987525	357308	1091783	906933	924989	933956	540480	1353090	2363272	825030	823379	195489	362535	1339715	899453	4041187	348205	1241599	1398634	866616	1360269	1206045	471202	4379136	848136	1193011	2845679	1227787	1581438	678285	682939	1028155	15311
2050	15279	1293257	903862	1374846	3966151	1171898	1051425	1121713	371229	1244779	334802	1412842	739483	529084	893421	1175187	772212	263204	1207861	931813	1083062	1147945	489354	1394417	2373713	872280	1193817	259041	289436	898744	684208	3625515	376770	1119270	1074627	1393980	890937	687812	289490	5888488	849133	1214753	3802454	910877	1149406	1003739	1297856	1015299	14680
2055	14699	1412515	1342268	1099549	4898629	1167626	1091551	1415490	351671	962644	287934	999098	1260242	1001460	976115	1106796	1057704	305868	1087743	1344997	1080551	1378340	881806	1413211	2779540	893899	730790	373672	359601	1287197	737668	4159594	383089	1288439	1470478	1246744	1660474	918711	276593	4867732	943496	1220294	2931962	837368	1102743	1242117	1186351	1259287	14851
2060	20006	1255097	1096874	1136208	4713055	1725016	1320239	1098457	285805	1178258	250771	1258795	1066534	517169	841722	919107	1248491	298307	1216896	863613	720349	781615	719052	1274218	2676579	1445420	1337818	299112	489422	1180346	888671	3296394	478681	1150156	1189094	1236836	1720430	1097952	395673	4169573	1170110	984290	3301000	1040029	1323529	769073	1159655	1175719	14710
2065	15186	1337436	1286911	1252272	5506784	1200313	1325016	1378148	425494	1000354	260000	1253855	1374313	1390036	517537	808680	760406	226791	1043305	934775	1076101	949242	730121	1031294	2319857	1182270	1541189	271502	336590	1066493	873181	3876147	398471	1316855	1113606	1141885	1038351	850443	515203	5036419	1235744	1052545	3370470	1241421	881929	950047	1696573	934515	15645
2070	15386	1224225	1231581	1315858	4634757	1043005	787989	1280073	272075	1275160	383663	1080387	689258	1436972	1199276	1027227	1112788	377507	958891	970683	815899	924252	872771	1156939	2268786	1112132	938269	342309	434133	1066152	758987	4020077	359696	1466493	1322287	1156557	1312201	1341271	345134	5164229	1436249	1686528	3626667	1000832	1190609	757090	1257799	1307847	12194
2075	16555	952654	1036208	1254182	4188380	1056598	1547781	915517	332878	1157362	236658	1131049	779227	840125	950866	1174655	1131090	360897	1131909	952422	950729	1095523	666889	1207042	3271351	1081752	929725	354114	378422	912883	777958	4066903	364992	925712	1615613	1371311	992534	880100	386392	4544176	765824	1419789	2836776	1145188	791237	1003793	1635007	819625	16083
2080	17063	1214412	1073508	1068090	3931032	1098689	1209184	1195523	345762	1077575	314043	1196355	990350	1416336	584127	1257745	1150880	392438	1033342	927514	931977	872880	621891	1574586	2789108	1212010	1637272	369155	396192	1283335	1006714	4225802	443278	830981	1123365	1310290	1367830	1116309	363750	4678895	1084208	1722969	3255902	1054005	1187702	596355	1340862	1231990	15679
2085	16012	949392	588153	1049187	4102022	1149638	1369468	1247154	266821	1135621	274300	1320130	790104	427500	615449	802224	1188194	330762	1322710	771133	809430	1088958	706619	1173276	2448477	1193776	1668936	324143	317565	1306919	715913	3421134	361512	975596	1327582	1198048	1056462	1033246	374163	4858521	740016	1485150	3194107	1373945	801460	573044	997502	1131649	15197
2090	13455	1483594	1068431	1241285	6071952	1031022	838883	1303862	357131	944588	350020	1377684	1055452	870506	968745	850689	825631	384263	1212023	818356	730762	1119571	516500	1249719	2370833	1294717	921140	399303	362590	1345529	1256325	3495018	388781	1100231	1535321	1423651	1061552	880837	420472	4560872	1322218	1150552	3300232	664910	683895	458509	1229807	1255411	15235
2095	16727	720212	1036167	1069537	4558186	1017141	1299549	1339579	260000	1172171	226286	936426	887115	745134	706974	895222	1129984	221604	941585	1295877	625617	1002292	651794	1188767	3087599	1067503	1713756	362030	264078	1079008	793107	3890156	337859	1519571	1381656	1040289	845666	1084659	457977	6432546	889176	1031144	3770406	948437	1144833	908093	1408174	937750	15448
2100	15806	1310044	1454619	1420280	4573538	1408666	1335826	1408638	415517	997829	382161	1022341	789791	1351917	1288603	1060815	992725	512501	1146717	1124853	1104681	1050334	918124	1330789	3077620	1270874	1582543	451548	417060	1224170	665920	4077841	403480	1109130	1326381	1179022	921181	1224348	363996	4486604	1414180	1410031	3108133	1333369	1062753	717837	1425862	1459068	11376
2105	16031	1511341	1217701	1387962	4557802	1140534	1235935	1294827	344683	1473140	302879	1304653	970083	801760	1519066	751398	895127	347495	1391019	997665	756803	791196	869032	1745420	2514057	1145748	1657663	302947	379445	1041408	857977	3703814	395223	1351944	1216391	963914	1891469	1625589	518397	4372803	1097160	1448546	3755629	1008161	1185109	827255	1059000	992343	15286
2110	20183	1607779	1130012	1331649	4109698	1280346	1026340	1046130	232564	1214685	302661	1093612	855424	1212255	1346376	962590	1262549	294745	1141326	1478012	992220	1069591	930790	2236685	2589463	1408679	1301801	436222	337641	1117851	838637	3782688	400914	1039797	1431322	837968	1212201	1048164	260000	5857591	837900	1391223	3353966	1191305	1191319	531322	1453241	1387033	15612
2115	17589	1167558	867080	1104913	4227529	1226927	1405295	1393448	335280	902197	287934	1102087	1166684	598280	1343796	959546	1084577	186117	1251917	1155984	1033888	1091810	724361	1477794	2925439	1218943	1274791	409335	260000	1408256	678039	3561994	355670	1033192	1259696	1087416	1149133	777125	442418	5927637	933847	1136017	3344947	904803	1136140	991769	1124307	1215817	14913
2120	15172	847072	1486870	1042895	3968838	1244124	820089	1106414	318343	1295372	254456	1337136	1294335	1155752	730053	558605	996150	306564	823392	767967	431827	1035730	1026081	948000	2231635	827050	1392752	478217	272348	969837	807970	3584063	409703	1626504	1337586	965442	889599	1350429	341899	5539984	964937	1422055	3332089	1014712	924293	899030	804107	1344206	15819
2125	15910	1062453	770396	1274150	4391034	939333	1158359	1158277	415408	1216923	324102	1116350	578667	775064	1063450	895509	1273495	320827	1209430	1022792	1032837	901692	912829	1404994	2817201	1212269	1177493	284359	320117	1450593	660952	3281617	367408	1243482	1951357	976251	1213948	806687	321454	5890791	1023856	1485396	3419791	1171652	830285	900968	1198048	1242227	12084
2130	14518	1196696	1220663	1352340	4845471	959205	1395140	1199153	386624	1228524	393694	1353500	831977	621836	998839	1144315	1356230	309881	1318724	1189709	1156189	820417	858386	1497911	2916445	1283580	1427623	375119	324457	828374	530230	3638373	411942	1319680	1098457	1138078	1710617	1287893	457854	5768354	1537409	1180305	3618991	1278599	1407437	739333	1599672	1384154	15320
2135	16421	857240	889927	799876	3888812	956312	853500	1516063	336576	1133424	319080	1001705	1024006	1243428	985737	1111491	1120349	292002	1380537	1011587	906933	1021563	877289	1462303	3348785	1010508	1119612	338010	363068	1157062	676047	3994170	446703	1278367	1342104	1212542	720458	740452	308516	4773506	1347577	1091237	3314433	1309689	1687375	750252	1095373	1047918	11876
2140	16334	1156612	747208	869673	3876914	1135102	1257158	1016636	216241	977521	269619	913443	1015367	970396	1226640	966862	852736	217414	1048327	1008775	777453	1049474	789736	1377371	2876893	1282898	1166930	745680	329793	942691	563340	3205238	349419	1379472	1103930	1314275	1136453	1019011	451644	4773698	1122532	1556789	3907811	1190323	1046717	712242	1060843	1054674	14034
2145	15515	1367175	1488835	1173508	4255548	1058168	1203357	1391251	382516	1043701	317851	1308816	1383171	1147222	879022	986406	1033096	228046	1110031	730366	1022573	1068745	641462	1022682	3319231	735826	1005527	547973	426914	1259683	484127	3334392	326490	1427623	1175883	1155575	1255861	1200695	425098	4859864	828401	1351466	3567175	1046990	1708557	575556	927364	1049187	15440
2150	15714	878381	1074423	899208	3755245	1307451	1120035	1230421	283731	1248109	333683	1586556	989982	1228974	690145	809034	824798	285532	790678	842527	693981	1139361	664432	1357199	2579636	1146294	1366247	414426	411982	1026463	480646	3711298	305909	1409075	1480114	943346	788589	1347194	345789	7692610	968581	1437573	2801678	1306291	1285914	448887	1042418	985205	15565
2155	15290	790541	840644	853828	4927224	1090869	1064773	972334	326695	1016746	311095	989422	1194458	850962	915599	885519	1099563	243651	1057813	976347	1188999	1000777	761552	1667148	2842131	1247126	1003616	433355	362235	1203957	875719	3794778	313866	1277657	1388890	1030749	1981629	810276	202934	5830340	1311464	1252381	4125434	1256584	965906	921345	1237300	1189749	14823
2160	16237	1169400	1156871	1270779	4455515	1345079	1020936	1221304	369619	1088753	291374	906728	659301	781765	1085696	796710	1029479	390664	1244137	1009853	1180428	728101	891824	1504872	2584304	1407970	1152340	450429	374546	1239060	769100	4478736	228347	1490855	1216568	1187525	1025985	1152067	458714	4815342	1200108	1174191	3871541	918834	1118015	872703	1194636	1051562	13779
2165	15663	1114603	789859	1075992	3553166	1305322	1169741	1484604	426436	1059287	299617	1060966	711041	846881	652395	934106	958509	350730	1594212	1009021	949515	831909	796478	1259396	2468949	1225972	1356489	569086	287580	1293175	875869	5102051	470874	1270342	1599276	1075282	935839	1045543	418670	5191480	1055465	1025863	3348977	1145489	1067612	476975	824853	1061143	16130
2170	18059	1274682	1075883	971270	3461626	1475596	1182489	1169195	414808	981069	295973	1106332	1136180	731404	866152	1037477	923692	265497	1211163	1081711	1363900	927787	707984	1101282	2476373	888480	855452	400859	218356	1003998	1030653	3796697	374573	1107465	1310768	997515	1196478	1201187	387429	4411760	1062399	1200286	3414225	1414971	1347290	777917	1180592	904080	14426
2175	14765	1227296	1178558	1394540	4134838	1099440	1015135	1273426	222710	910904	346321	1218711	699740	948887	901364	927869	1296546	440398	969332	1228810	954660	905991	941831	1471939	2637000	1039852	1369332	441626	307301	1021782	886433	4322331	398184	1164773	1088125	1053636	899958	839593	354428	5088234	964405	1236767	3725115	1106755	1385232	577371	1178776	887798	15006
2180	14994	1112596	1012105	933123	4801332	870410	1350961	1332154	284741	1099904	314221	1358509	693244	973904	1190077	897979	1109539	542896	1139115	1147577	697706	1410972	836058	1387047	2473658	1253295	1067844	597570	389559	1384358	735730	4169765	327405	1273181	1188316	1220881	1159846	1275392	587238	4411376	1400941	1209075	3783647	1222710	1268199	912255	1033683	1420349	15541
2185	15941	833778	1251971	1207806	3214833	1259778	1322519	1311423	279213	1122191	281725	1237149	712556	967953	889354	1138214	761225	283553	1140521	1208666	795823	1196287	622109	869414	3095290	1414166	1407424	408830	291701	1235675	738828	3078963	278845	930817	1219871	936836	1296614	929056	375542	5192248	1090882	1171188	3438597	984618	1450061	765920	1324334	1151494	11873
2190	18268	1430789	986310	1460406	4220620	1210495	1022082	1239333	326149	902497	231895	901378	883840	949324	1163313	1009184	772812	344615	821727	906960	1130489	971666	563177	1406086	2736917	964391	1302852	616282	423488	1400395	824539	3314241	382775	1267899	1228033	1610931	999617	1132673	501159	5685258	1052681	1068813	3445122	1149214	991428	1160256	1199603	1433123	15796
2195	16290	1172171	1066056	1485914	4785788	1000300	970383	1332373	348573	818206	279759	1069769	732400	565292	950893	920649	1058700	205882	1356639	1118492	745216	1230680	867489	1586774	2560952	1023024	1264036	518302	159574	908065	809157	3321726	302442	1008966	1114207	1035812	943742	1148218	445216	5230821	1258864	1311327	4017199	1246881	920895	339224	960297	1241230	14947
2200	16011	1075269	1190418	1053677	4491402	998143	1151971	1000149	291046	1307833	270356	1550579	906905	704039	989900	613934	988671	315613	897966	1173454	1234925	1244506	675433	1241517	3548518	1266084	1612869	440930	421714	1142377	1206660	3344947	436508	1166466	1104326	934256	1403589	1145202	450934	4810544	1235635	1232168	3562954	1140957	1146239	781765	1310945	999276	11302
2205	15100	958714	1136290	810085	3154574	1058987	1417018	1257485	313907	1259492	343319	927186	979977	986911	829793	1081165	1570328	394226	1115544	1141640	1414985	796724	747863	1081779	2224538	1246403	1253650	590186	368459	942268	920744	3143252	321004	1360583	1602115	1125740	1614780	935130	281452	3790748	944683	1239306	3921437	694103	1658782	992561	1283867	1466657	14435
2210	18487	1029957	1393503	997242	4051742	1075228	1123379	1346703	421891	1060037	303070	926531	1291865	1198634	1385054	1081056	1010686	413811	1367830	1376170	1244151	1355875	970151	1617155	2620512	1211832	1405800	458441	495113	1211819	930162	3254174	299358	1322355	1179254	981329	1739620	1113006	300259	3762153	1474614	1451125	3536662	1232468	1560774	980360	1472157	1650538	11415
2215	15314	1167667	762426	1139606	4270708	1213265	1018247	1260078	296642	1086979	272444	868336	690391	931008	989490	912597	1156571	367217	1220608	1051698	1110986	903029	730871	1284713	2104585	1057581	814876	654333	283977	1323965	893435	3638565	337150	1326818	1180319	1086993	1711313	987771	415586	4168997	1481547	1727541	3759275	1013661	1484945	689395	866452	1462385	13821
2220	16187	1290896	827514	1096533	4354572	1032905	1219284	1629643	318684	855465	260000	832168	1075187	1061334	1094472	976265	801937	356243	1097119	1142650	1197420	1216664	980482	1323488	2504271	987607	792916	670178	601815	1068704	964173	3722237	264774	1465742	1038146	1262944	1167066	867476	463586	6061973	1272512	1344724	4140211	1153773	1669550	733328	1104489	1117960	14436
2225	16995	1478285	1257130	1271652	4074771	991032	1153104	1180482	454114	1106441	250716	1210972	1094117	957008	1305117	1051084	1102497	209894	1165838	1068499	1288002	1007410	663518	1333178	2585518	655998	1259082	562017	308966	1344137	1004749	3852158	417797	1047454	1255424	1353473	1176265	1156748	401187	4614798	1183389	1287061	3580993	1610071	1400054	807233	1367380	1591715	15883
2230	17924	1071939	1011559	1080605	4731478	997488	1246621	1275228	297215	1029984	248519	1269468	720663	1254483	643155	686570	1030557	349679	1136754	934461	957103	1248532	979199	1314016	2414070	876347	1052203	723324	254060	1279855	1071679	3657180	248000	1309758	1044847	1541872	995646	899672	394840	5145423	762658	1041776	3770214	1599794	1396573	818138	1099208	1252681	15216
2235	16317	1273563	1263477	1588398	4084366	1311259	1224552	1095086	389463	1160078	326204	955206	857595	790350	628265	778790	1055056	257049	1178108	1030353	928619	1227732	617032	1135184	3548518	1032182	1219584	402497	209389	1525985	1035826	3915679	304244	804230	1337027	1053773	1223474	832632	288767	4303141	1393134	933164	3674260	1068431	1208243	789504	1498757	1077698	12236
2240	15465	1180865	1012924	1442090	4069973	1024621	1077453	1106455	374559	1279090	247645	1208434	772689	818247	982571	1175842	1188890	290719	1196696	1134529	1319093	1001814	746417	1456912	1893462	1096205	1334120	671038	295113	1199549	658495	3163978	271898	1178135	1440425	1154988	1344711	1371884	549788	5558407	1109430	1055697	2825069	1301883	1336440	830257	1096396	1460201	14820
2245	15721	1255465	1255356	1127787	3639141	1085287	1347072	1127077	290951	1104967	272758	1198020	773167	1170574	1131445	1057444	1097952	353336	1145407	1097938	1323310	842513	835662	1292179	2647672	863859	1686938	571311	477807	1230667	655179	3401943	382066	919857	1288303	973658	2004012	948614	417769	4906498	871461	1183280	3254750	1157745	1623010	822464	1022983	1330107	12493
2250	15842	1137150	1059792	1034515	5207217	1389627	1277821	1364473	327541	1231062	397324	1359546	565538	582953	971993	1169427	1203466	296956	1066343	1223501	801187	1413948	825030	1199385	2733778	903179	965715	467176	260000	1453418	871297	3615536	442923	1471324	1436945	961307	848177	1468718	423652	4320796	882734	1435880	3848512	1274327	1382598	781069	1195222	1456230	14239
2255	14894	1129479	1317128	1194417	4250750	765033	1300545	881042	393830	820526	257417	981765	1061430	1349638	836044	1203015	1008952	302279	1149951	938296	885914	1030803	667721	1346021	2766834	942868	1086242	703766	260000	1537231	594458	3565640	323242	1531199	1329602	1313443	1512433	1400627	285983	5121242	978886	1295891	3165897	1169578	1091769	991101	865210	949392	15432
2260	15813	962808	773617	1368567	3318463	839033	1037122	1145325	306155	975856	308939	1263654	1393939	912255	1057581	967981	1197870	309348	1029329	1046539	1296792	1326286	600436	1285314	2071283	1206646	1135553	605950	242909	985246	995195	3658523	379268	1031922	1222164	1350129	1311259	995181	431104	4179936	1484249	1139715	3016786	1286610	1251548	563914	875910	795782	14691
2265	16345	952749	1258140	983581	4163432	926900	958577	1010904	313852	1216159	301160	1363818	930271	987375	877070	969891	1237846	249720	949556	976511	973781	989272	742827	1202579	2490049	1205759	1166984	698757	313088	1217032	843291	2904135	394759	1064678	1114616	858222	778572	970492	349160	4532278	760856	1225180	3337654	864773	1147536	862699	1318124	1202797	14454
2270	15423	1024320	1232973	1077029	4385469	1130271	1015504	1292138	304067	1226791	220867	1566124	1080865	1026067	843864	905650	649365	457949	1123597	858400	880496	862644	751685	1559969	3136726	876961	932441	491988	335580	915381	707301	3762729	445257	1231540	1424470	1297147	1069646	1032837	412952	4713439	1350907	1332536	3219055	1496628	2061771	867762	1497911	1227910	15128
2275	18599	1239647	695768	1146717	4744144	1185259	840207	1445434	382175	751303	248136	804285	994540	1298348	762931	1153131	1119025	230680	1246867	1006837	875528	941967	575392	1592834	2147153	1378885	1142131	839947	377562	1009730	835594	3447041	251139	1194676	1127937	930557	1488303	770069	428961	5994805	1097256	1053800	3379490	1384290	1109580	771284	1426094	1258973	14736
2280	16638	1204230	805227	821495	4161705	1131363	1210795	1597447	366848	1241203	198471	1224266	929124	497802	940671	774395	864337	278353	1051453	757103	865906	1188235	465783	1314412	2030803	866766	1409348	688467	365415	1406359	1005827	4391610	279459	917496	1082325	1020731	1334979	1287443	368568	4390842	989995	1169455	3571781	1117523	1464050	797570	950607	1266015	16378
2285	19007	1684945	773467	1293380	3977090	1163286	980387	1157103	362139	1331663	291360	908952	811518	690418	982584	1028360	1200804	294131	889422	824430	1216227	866220	578531	1385450	2324224	891920	772389	655984	265770	1064064	935525	4209106	369414	1449296	1525535	1085259	1365906	1236617	309894	5971776	1230039	1436508	3607092	1117960	1260406	878913	981779	1051303	15210
2290	16446	1393148	988985	1534065	3876530	1327432	838610	1098007	309976	957867	294308	1314207	896874	837204	728360	818370	1103834	323106	1301896	1282025	1176729	1069591	533519	1342172	2420376	686392	868786	644356	386297	1252326	895837	3324029	332550	1084590	1171229	934434	1046226	1484877	586924	4694824	777766	1778817	3447041	1361416	1343400	1128920	1610003	1398812	15099
2295	17095	1683949	959219	1165210	3647201	1124702	1008434	1272102	407629	995141	235403	1047536	888112	961525	1201801	934215	845257	362945	977166	1036494	506632	837723	492234	1080401	3192288	1111122	1186938	560283	326463	1231472	506100	3706117	302047	1465892	1115845	1110208	1054046	1188057	505117	5200116	744356	1188630	3892651	1113361	1298771	625521	1194772	1116377	14133
2300	14775	1149269	1827282	1123051	4344209	1314248	1317987	1124334	365824	1244233	329616	1419448	1201514	1199549	945461	919038	792247	331185	1448832	1050743	1072157	1234092	930612	1589708	2834089	1229315	1382434	676115	378640	1159519	903425	4187996	377439	1096260	1107083	1241203	915954	666698	360816	4384701	1330407	1268390	3459707	1082270	1524539	691265	1450675	1269113	11594
2305	16622	1188303	1569236	1244765	4171300	902838	1193189	1053104	265497	1054469	412283	832919	773713	896628	850770	919243	709485	260000	802333	809867	910713	891537	637232	1432441	2045147	852831	1235853	635021	333328	1355602	867408	4428456	400573	1720335	1312719	1258550	1137832	1048232	330749	4540146	1010727	775515	3064186	1313688	863654	492466	1200764	741244	15093
2310	15440	925917	1094868	1275856	3590012	1207547	1170560	1331417	359615	971365	334557	1158795	595960	1154469	774627	791114	699658	219898	1034311	941517	865306	958004	886570	1226599	3412787	1371256	626299	618083	296901	998430	766439	3568903	309144	1506414	1683922	1071038	1527678	1154960	488808	5121242	1095755	1382025	4676017	1457840	1251262	608065	1388999	1006373	13666
2315	13141	1038965	1279227	1070233	3922780	906400	935430	1204380	361280	1187061	339784	1274777	1402388	1126272	1341189	426450	940179	279950	888589	814930	717087	1422382	632059	1107383	2897638	786310	1393366	640657	323474	1133901	625167	3869814	306209	1224798	1391087	1234065	1160829	1311532	394718	5814988	1380032	1437354	3474868	1150102	1362685	832441	1105963	1109485	13933
2320	14159	1307137	864732	973167	3894570	1185955	1350456	1077248	348396	732932	321632	1228906	645202	1020908	951016	592766	903616	372280	771243	1008980	904298	1283826	748232	1154455	2717073	1078039	1298716	730558	273085	1636139	1055970	3487150	458277	1194540	1330489	1218847	854633	814330	364159	5093607	1043837	1192233	4170916	1150334	1254210	689340	934174	1198361	14805
2325	16004	914712	854114	1017278	4694248	996969	1139947	1183567	265265	1216131	362631	1072102	1230871	700791	1361348	1105226	1168895	290364	1057581	1126067	1159587	870342	604681	875910	2333410	1048887	671202	647536	151249	1115722	725931	3510563	301774	1121127	1413456	1193202	1213634	1138514	425344	4323675	1158618	1102934	3256477	993544	1245734	535034	986447	1014767	11483
2330	16197	1192725	1213279	1447194	4034470	1119352	1109689	1222914	387443	1257212	260000	822314	988617	586242	1180905	892070	1136631	269864	1088412	648546	1027473	1038159	594526	1094786	1863081	1019434	555192	779254	359737	1048245	883185	3451647	244260	767408	1265210	1665210	1634174	989422	336849	5012814	1093421	1295959	3650271	1440671	1457240	559683	1264951	1417755	15593
2335	17881	1134188	1199235	802320	5209903	1148600	1022737	1340985	220499	1154960	256557	1142076	1177548	808625	1080428	1193626	1209048	309485	741435	1239906	1150088	899358	683881	1291401	2754255	1216691	1545816	908407	365811	1020635	872853	3730105	372007	1294881	1329930	1399890	1296314	1074832	514589	4621707	1032291	1169646	3861945	1090077	1254223	412542	1082898	1095277	15119
2340	18130	987115	1196819	1373986	4180320	1366589	1184154	1247235	323788	1964951	246076	1294676	984386	891196	1182912	625672	841749	271188	994444	986842	1018916	1512801	776333	1773986	3548518	799344	1162426	845994	347863	1342554	685191	3728953	314098	1096464	1351876	879786	1093858	687470	543755	4492361	1160147	1247167	3244579	1497351	1000641	699549	611450	936836	15122
2345	16280	913511	861716	1354783	4254396	1246553	1152872	1503166	376811	1152067	243578	974873	702224	745420	985655	1156516	827487	270820	1314316	844902	770315	831267	515326	1408215	2451057	1190787	858086	670683	260000	1017674	1012583	3289102	277917	1048887	1091742	1254210	1125057	842199	286037	6456534	1023119	1170669	3444930	1204735	1154988	951821	766166	1256352	15226
2350	15203	1238132	924129	1079991	4931062	985587	1229152	1158250	395878	1137654	325863	823147	963095	1279895	597802	1245338	1040521	425781	947850	1332659	588685	1186474	828074	1304721	2304271	772894	1283949	891128	413989	832264	866821	4289707	365743	1066438	1249146	1148491	1038924	1036385	603179	4370500	935403	1108884	4201622	1546253	1181492	707001	932564	1044642	14691
2355	14845	1107547	1056107	1164923	3778658	1077575	2017878	1380905	378681	1188071	354892	1196669	790159	1112228	471516	838214	975951	308789	1093052	1102142	763463	1064214	640630	1207383	2056420	779377	656462	882775	260000	980523	822887	2777092	365156	1221017	1327241	1003207	1344943	860051	468459	4680623	986024	907137	3653342	1291073	1097788	876634	873208	917059	11354
2360	14637	1158823	1189477	907792	4685036	1307710	1441817	1126886	309171	1065087	424307	1100040	1172526	974545	586761	807124	1013729	261553	1160570	1122642	872116	1676866	725972	1258441	2989176	1181520	1614944	848832	391756	1643428	1062508	4088012	268390	942390	1362631	1080660	956080	1060406	291456	4913406	947331	1319079	3651999	1010549	1223351	893694	1408434	1835866	15428
2365	16112	1435061	1563313	1184863	3898408	1244642	1450593	1192670	318329	1124225	308216	1325317	1233260	949679	830353	951589	764473	243128	1207997	971543	1157690	1100259	1036385	1197720	3111504	1387675	1296096	787197	491838	1034297	1035389	4520764	433328	1447577	1252176	1107287	1016909	1606769	327118	5269395	1220826	1389831	3598073	1268963	1095345	1013593	1036808	1126449	14096
2370	13863	965606	902633	1023802	5414285	1005636	1050361	1015367	324798	1385846	260000	1155165	1174737	1391223	1213402	727705	1016186	273631	808557	945721	1165933	961157	564664	1119352	2339920	1270164	771966	1021864	242732	831567	1253009	4729751	284986	1089108	848559	926313	1748041	1029998	403152	5557640	959546	1183813	3547409	1159655	1154401	1042281	966971	934802	15268
2375	15778	921495	1763422	1100067	5213933	1304339	1107710	1276647	406673	1057049	352204	1138200	972935	750197	807547	1081083	635184	319762	1127282	1057758	754155	1058154	646867	953063	2806070	1068322	1185805	890582	393762	1179923	564241	3497897	359123	975132	1248300	713088	1104681	958277	333178	5357288	1042349	1521877	3736246	1027923	1229275	758168	1389613	1285532	12277
2380	15309	1009580	1031731	1129343	4748942	1157608	1359014	1386051	348901	1053350	305854	948682	786160	1018656	1147167	792766	890009	293476	1207397	1029206	975596	1146826	780960	929466	2912963	1122983	1474136	754851	266002	926026	843660	3356639	330094	818206	1380223	1327951	953336	895878	487170	5733235	977780	1271202	3335159	898034	1205104	826982	1114958	1359874	15888
2385	15620	1417919	1168636	1277452	4368197	978654	1223665	1126627	386924	1038787	266671	1306700	792193	960433	962672	945925	800259	265292	1187784	1191920	1117196	1114221	718929	1191606	3162849	816868	1501924	1003930	372457	1239306	1102838	3861562	324812	1364896	819571	1238159	1285396	1431008	336522	4693097	1122969	1690241	3656221	960788	1250920	712665	1193994	905227	12560
2390	16368	1021236	1046785	1132113	4250366	1020581	1096014	1298252	273522	1247918	371993	1101473	998266	1070615	849788	792042	1351849	245079	1276593	757240	1024047	1146594	839265	1320253	2758631	1217960	1514616	1094267	329657	1203084	831295	3706500	365429	1051958	1440207	914139	1695209	1329588	495960	4974049	1001077	1005431	3244963	676688	1202838	563108	1008693	1262221	11675
2395	16911	1158263	1209744	882775	4206227	956202	1016145	1022014	389217	1428551	286829	1362876	888467	1038924	1245993	814767	956271	273345	1045871	1170506	955288	988821	696219	1335716	2470273	808134	721209	952490	260000	1002606	866739	4238660	398635	1150361	1474327	987225	932536	872471	311791	5036611	1002961	1122519	3229610	1104585	997529	794936	1259382	681711	16030
2400	20812	1060406	988371	1128551	4039844	1534747	975337	979199	350716	1076265	310973	1160051	1157240	908338	697652	922218	997829	366698	1083512	912405	1624006	1214685	957936	1608775	2544683	1017237	1233615	1029234	418506	1478503	735635	3814544	447154	1541872	1291087	1179663	1518602	906250	384004	5801554	1163995	1335553	3539925	1548887	1028674	787689	1208270	1301937	14782
2405	14119	908284	803357	1304257	4925688	1344970	1264937	1094308	271011	858277	297133	1132059	1294376	1250074	421413	984236	1105240	330585	1255697	1264623	887825	893407	635334	1159164	1911873	1322218	1147836	959437	273372	1169946	966043	3201016	361170	934761	1164623	982038	1064828	1094608	345816	5516572	1044110	1151576	3399221	1628524	1062740	883922	1094581	1000736	14227
2410	15138	1228606	1030653	1294158	4275890	1186133	1207424	1187634	311396	1067503	234761	953254	706428	1100149	1062535	604954	1024621	340125	815094	978886	772021	1085437	639456	1479459	2542035	617292	787279	1004380	286706	1103329	796287	3971908	364610	1026067	1273986	1188576	1315312	836658	260000	6026853	1111627	1157772	3668886	1156093	1143059	781301	943632	1291920	14778
2415	14589	1390445	1063095	1165579	3939092	1196014	1360993	1263190	325986	1113716	405459	1332687	1349638	684454	1183253	896301	1138105	415081	964282	1003698	1235430	932496	974887	1452012	2524525	1312637	1328456	922478	427050	1281329	919175	3786334	329288	1598784	1338146	968322	1460761	872171	533983	4557802	1008925	924539	3863864	889586	1051630	747454	1674682	1379186	11653
2420	20584	1213511	1120390	1441039	4113152	1571816	1143646	1217128	240794	731772	321195	1301842	828278	1293148	1047317	1036836	1379350	383390	1091797	1118929	801542	1474518	770274	1461580	2698648	1093489	931527	1171652	346280	1299139	699781	3089134	345530	1116363	1472484	950921	1596246	1256161	350320	5471089	1033492	1485996	4700581	774914	1302729	772253	1199494	1338965	15736
2425	13300	1373863	913443	1299631	4515774	1254278	1247836	1293134	364801	1009430	331158	977807	866411	649474	699617	1080455	1245175	260000	1325166	1221058	901814	1331909	716773	1195823	2477111	1123488	1327063	989586	277903	1025590	923201	4052509	318834	1182516	1772321	845857	1133765	1284495	316050	4066903	1273590	1147945	3875763	1511505	1140807	869223	767408	773304	16001
2430	15456	1140998	1545215	1080578	4058459	1098894	992930	1184986	430790	1035525	240357	1134625	851644	908134	925576	1013429	955083	396860	1385669	926395	874245	1189026	865306	1314412	2508422	970697	1371570	1153404	420458	1488221	795454	3598456	469782	1174900	1189299	1260966	1490282	968213	263081	4966181	1195304	1405349	3696521	1216527	1371857	752640	1432714	1106482	16489
2435	18865	987143	1186010	1088944	4201813	1174286	1592738	1192752	236495	1144015	279418	1239142	1136440	879773	738883	830598	815381	281957	1175405	953295	1002920	1037518	633669	1469059	2804535	621850	881247	900231	387061	975187	1392452	3409044	383280	1221004	1398512	665483	1280223	1129356	331704	4592921	1306591	1103466	3319231	959874	1364378	779636	884986	875951	16212
2440	15952	978640	781806	1272471	4408882	1115504	1183785	1093557	283185	1067094	292411	1066739	1232837	851139	817769	941271	970355	285382	1125944	1102238	1778503	1066370	663695	1343769	2146416	647140	1135061	1165633	428483	1310235	925781	3515552	408216	1349610	1414548	1004503	1510890	929316	497079	4308322	1103630	1179582	2872662	899249	1179814	551535	991442	1002879	12057
2445	16235	1237027	1098839	1044765	4209490	1306550	1038528	1225562	337655	1086815	261539	1057499	983430	948887	627691	825221	833369	277084	1011764	787607	875637	881956	728210	1256953	3214220	853132	1135839	1277630	260000	895577	686488	4052509	317032	1121795	1140234	1258168	1111696	1188303	489559	5999027	1221932	971693	3361067	1337409	808652	847249	1355179	1537927	12325
2450	15225	1238815	804107	1149979	4063832	1162699	987266	882257	252053	771475	312365	922860	1364200	552599	871229	1157267	1266220	172116	987334	981711	953623	1040207	477657	1448505	2070082	887129	1549064	999726	379186	1359915	867476	3294859	279391	1158086	1507860	1304162	1708734	1102497	513975	3843714	1073208	1133697	3845825	1126886	1678722	968963	1351453	1108570	12957
2455	17041	877821	1148095	949965	3793818	1186474	1199303	1201773	336795	1198948	358864	1166807	916486	994526	1158318	929029	1017291	286228	949406	970929	1954291	894909	841490	1227023	2131516	898389	907096	1122955	393912	934079	1177889	3567559	282393	1097761	1522382	1226627	1023037	989381	428592	4412912	1197420	1161634	3184320	1656230	1230680	879432	680073	857608	14988
2460	15803	1374191	823556	1189395	3652191	982966	1034611	1506851	357131	1081397	260706	1156776	955875	1143510	934406	720635	1094444	351958	880455	804558	752176	982543	706291	1016391	3548518	897147	928811	1142909	360133	1056666	902128	3051084	279718	1644506	1226982	1246785	1197447	724184	475951	4528824	952272	815203	3863289	849201	859014	850689	821946	1121591	15265
2465	15758	1268240	662412	1386160	4711520	1080769	1207137	1412528	452012	1244260	193931	1232209	1068622	961116	1356762	1023692	885819	200627	887757	1129411	1018356	889531	534393	1337654	2257023	903534	1364541	984973	155261	815435	904626	4527097	282885	1318260	1284618	963013	752654	1029397	433669	6623302	1060447	903480	3293132	911750	1081984	827910	1285682	1159273	15429
2470	15026	1045966	948628	868759	4737427	1318970	1064596	1075351	370751	1110399	369428	979350	903807	697979	1309362	899249	1144055	474300	853896	1231185	1008857	996069	431090	1022587	2340725	731881	890923	1013579	263695	1266875	1217305	3658907	471052	698211	1294922	1342254	1406591	1042895	495728	4687723	1413552	1162562	3830664	1068813	1212883	552872	1168158	1182844	14693
2475	14876	1213347	1106960	812733	4194521	1053732	1262849	1187320	253787	958236	239115	1302033	959956	1087197	858714	1028196	954414	253023	1124866	803029	1002606	1044874	721113	1222655	2724907	1117687	1195850	1147413	314644	1273959	819939	3268895	334243	1178886	1190678	1292957	1015667	930530	467053	4862167	1697188	1338815	4591961	1277589	1038050	958700	1368390	1051153	12481
2480	18965	1291988	1323529	874136	4891529	1049160	1143550	1281192	317155	1163845	275692	1169032	1329820	408802	1265811	965893	1136781	375979	1144233	867967	871870	917715	685505	1710426	3139456	1103411	1327609	1235389	286256	974709	610918	3314433	370001	1337600	1171461	1084741	1023187	890009	517141	6113404	1285614	1283403	3510371	1102265	1168827	812951	781943	1035512	15210
2485	15567	1338105	1110508	1162753	4493705	1412678	1070014	1061116	270711	1305595	326641	956271	1032905	850661	830817	702702	956175	305008	1231758	801869	810836	943837	854223	1095209	2543414	1149365	1251808	1139470	246935	1210686	872635	4178209	349979	1215162	1423051	1245598	1488576	759928	493407	5364197	1114070	1172512	2959788	861484	908038	837682	1225931	1062208	14161
2490	14595	976238	932004	1394226	3355502	922027	1304503	1352968	277016	915626	238842	954878	792725	1119025	641667	938105	1126463	361048	1217510	865770	828087	1050743	633424	1334843	2955183	1160269	1190500	1089900	260000	1097420	563286	4000694	377712	1127023	1261034	1146348	915504	1068131	446813	5036419	1228087	1405008	3547793	1089149	1709471	854947	979213	1450183	14443
2495	14679	1068936	911177	931622	4070165	1219339	1231936	1340548	282434	850798	329821	1262494	868677	1170942	1047863	649024	967230	247904	1047822	901255	1129534	882885	819434	1170164	2777193	927173	953254	1375828	386706	1306073	730585	3732408	356899	1553623	1160310	1003575	1376497	1081642	323188	5928789	971229	1123774	3627434	1037968	1411723	799795	1437736	1078340	14874
2500	14032	1403015	1117796	955479	4728791	1144902	1049842	1333997	271584	1243769	341490	1089477	1104298	963040	915367	718192	984154	390323	1334884	988740	1337450	1066247	756066	1232809	3479858	890459	947549	1386160	205090	974150	800149	3956364	291606	1201978	1397802	1175774	1095359	975446	380578	4588891	1122450	973276	3422285	1682038	1097420	789750	1326954	1137695	14828
2505	16126	1228578	990336	1335594	4793656	1301924	1294158	1358181	292780	1384809	269196	1137559	1146512	522300	805745	1149119	773836	313484	1203398	934761	1221945	1217742	562958	1301337	2557157	1247481	1258372	1352749	296273	626518	751739	3648352	299317	1209771	1351930	940548	1161361	1294062	345257	4458969	925317	1320690	3714177	819748	1470028	714548	1856052	1229015	15740
2510	14883	761935	757090	1250648	4085709	1405854	1241981	1398962	329043	1063791	246813	1011860	939415	782994	1023720	951248	730912	284318	1236167	927214	1070437	1315217	796287	1010249	2447904	1201828	1091769	1256680	347045	1255888	896669	3689804	472280	1335130	1315995	1125549	1232373	1303971	260000	6261556	884986	1142268	3078771	1002265	1116841	960556	1221836	1428142	15371
2515	16055	1328551	797543	1192465	4384893	1214862	1174368	1115831	348041	1013552	379445	1390732	1092138	805691	755015	1076811	1008898	256312	1052435	712255	948245	857922	744383	1295714	2404571	1188507	775228	1375282	336918	989722	724825	3006998	384427	1225917	1347522	1023160	1891565	1036726	459423	5067892	1144601	970424	3439557	941572	1264036	413593	1194595	1014262	14647
2520	17426	1411109	1155315	1225044	4084366	1206919	1272171	1340548	360966	990118	201176	781397	929425	1031881	1174832	911109	1040439	303439	1179623	1194922	1095823	1164582	789627	1303425	2851643	1144847	1075119	1373099	445980	1174586	906073	4062681	456025	1007806	1122218	1104749	1098866	901542	368923	5831300	984072	1433437	3348785	1262944	1642377	992206	1111218	1158482	16404
2525	15297	1098348	1245734	1512282	4289707	1200682	1112460	901173	354032	956666	281779	1263791	1114999	922655	738255	952258	1055124	308570	1188153	1098553	1222355	1369086	694499	1359410	3335735	1109921	1251412	1194376	376142	1346062	858318	4207187	368745	1470110	1191947	881970	1149487	1127596	246526	4926456	1050729	1401869	2883409	1111191	1595495	635853	1065592	1306373	15664
2530	16268	988330	1406427	1257390	4075346	1282270	1132960	1223146	439347	1189463	310399	1288699	876688	1131868	1095236	799617	900982	449842	1255233	1318370	640957	901405	811245	1089067	2598307	1111218	985218	1377985	455984	1246471	855179	3813201	439060	1225562	1325958	1557417	954974	1242063	438951	4930678	1075064	1311163	5024905	850416	1467503	678572	1107697	1151057	15150
2535	18976	1178435	965169	1381943	4021420	1254442	1236044	1097406	343496	1174518	355889	1266561	957922	1157513	715108	768950	1062071	309949	1295495	1071502	1405295	756953	619666	1246103	2950385	1021918	1370860	1416582	332891	1178230	833492	3832584	344615	1084072	1373631	1067912	2051453	1360993	543182	5194551	830189	1248518	3292556	1056216	1157513	962835	1171038	1176593	13778
2540	18581	1244779	1290391	1187934	4322715	1079309	1449337	1096382	312774	924580	273727	1081847	826190	984713	1460024	1035976	1023460	241271	1192438	969168	1190732	1005035	764978	1272253	2369400	1045898	1117892	1511600	214466	1196342	682666	3319807	440575	1518834	1154524	882052	1594922	1185068	416705	6098819	1274504	1246730	4375874	1339388	1651726	887771	1065074	1214180	11508
2545	16324	1180755	1271625	1264091	3896297	1231690	1093885	1285614	330858	1377220	322546	1245543	1068568	1060993	1022628	765838	860843	297051	1128961	1097829	1321208	1166043	690637	1278053	2710692	1036672	906346	1429670	306482	972239	565661	4053085	319694	953377	1548191	1674709	1641790	1277712	328360	4453596	1219093	1167708	3425932	1576088	1064746	519762	1150634	1187566	15181
2550	16052	1137313	1058673	1340289	4118334	1134038	1159805	1281670	291347	1034556	313224	1507164	1122805	1219980	950825	980687	608639	301910	1133246	880974	720663	1058263	629698	1185873	2763831	1137777	1075242	1355329	326968	1130626	702661	4449182	365033	1036331	1381588	1066711	1701105	1107779	604339	4365894	1026722	1417824	3993978	1327391	1373658	589518	1307478	1184686	16352
2555	16195	961907	967080	1237846	4002614	1337791	1044888	1512078	367749	886897	255356	1245502	1044724	1037777	1146348	709976	779077	222969	1131404	1028456	1170287	877439	760119	1522273	2874006	1193639	965579	1483171	462563	1357635	944956	4056348	357704	1119025	1250143	976702	800341	1105199	441790	4171684	1229875	1261539	3268184	1115149	1267653	602975	1233860	1511518	14703
2560	15295	926013	917196	912173	3770789	1248095	1040370	1072239	357608	978422	304121	1212010	860338	729288	1188958	815804	1292943	195072	1090691	994595	1100709	1173112	832209	1277862	2487265	1092343	813443	1547809	374409	1186624	687034	3968070	357240	1076634	1355534	1132673	661361	1096369	568568	4549166	1125003	1053309	3788061	1077398	1824770	597556	983294	1331472	15717
2565	16767	1136071	873522	1286692	4127161	1272935	1493093	1175296	296055	812801	247031	1617714	1004435	1027964	712064	989531	729780	352777	1262221	753077	896806	807506	673849	1251958	2374996	796369	1153091	1821877	476934	1014207	706359	4054237	328961	1328019	1365224	1147590	1185901	1288944	399986	4572579	1212364	1237614	3363945	1351862	1194990	912719	1074491	1072403	15305
2570	18868	1050306	925467	807560	4432102	1049010	977193	1036140	380141	1123474	351685	1091032	910072	919598	1002743	863873	1549392	251439	1253131	806073	594595	974709	739238	1238596	2386037	1141558	936058	1601569	423188	889313	705008	3548518	229452	944110	1526122	1306400	947522	957663	415722	4542065	910822	1350456	3553934	1556038	1212556	489504	922519	1529370	15354
2575	15309	986133	1344055	1067530	5685642	1215435	1137286	1254060	324471	1210167	382939	1109962	876047	1113852	1322819	907847	897611	377862	959683	893394	940548	1388221	751194	1624893	2632973	1101296	1527077	1617851	525289	1069468	979595	4513471	336085	1048600	1200040	1280305	1432318	925330	484973	6195156	1337627	1275678	3947728	1094649	1354878	527814	1036058	1389545	13825
2580	14940	1248832	1072348	1169277	4074963	1144752	1019694	1360297	306168	839292	299167	1122833	1035102	1011382	411013	725535	1084877	274204	1101473	1145407	1126449	788617	802087	1507628	2437490	935430	693762	1455083	327241	1318370	963531	3754093	346499	1325794	1451589	895291	1446335	1035512	404435	5039873	1259846	1521359	3152847	1394854	937941	965224	1073481	1071775	14379
2585	14666	984754	726927	1225767	3868854	1180332	1010836	1020854	307984	937122	303371	1244192	1322805	716991	985232	1024402	1274518	373154	1127992	929793	962153	1295782	907096	1439456	3352047	805923	1340794	1496874	426163	914644	804995	2734489	321714	1375105	1308529	1362508	1300764	1282584	360638	4395832	1324593	1486515	3989564	1172293	1523952	1220403	1276361	1190609	14892
2590	17026	1202934	1762781	1500190	4718620	1131308	1071980	1252026	326450	1167967	307520	1313989	1003793	943127	1376552	1330612	1326982	332728	1379377	1127814	1282229	1407219	854988	1775391	2809880	1204817	958291	1639279	316582	1447263	967981	4015855	354961	1321632	1380714	1225003	1231977	988043	515599	4603476	1143400	1417401	3615536	1227036	1408024	725808	1078954	1129902	12596
2595	16691	871393	777671	993380	4095305	994226	1391892	1076415	280687	992820	246086	1286556	1067435	753882	755752	474423	765688	374682	1099453	987730	945734	1074846	628688	1646662	2439852	861607	1112910	1715176	298935	949433	947645	3759851	302524	1115504	1607738	1530421	1102197	1019066	457731	4760648	1153582	1348013	3864632	915531	1168486	711723	1037341	1099153	14685
2600	15185	764187	1035280	790828	4738195	1302893	1296833	1152026	316950	1017783	251712	953404	656858	831076	617373	1081779	1003903	271448	1165019	995454	921031	1050129	868213	1030162	2600354	1121017	1517482	1672921	257212	1032659	868090	3542228	458864	1209403	1276825	1383649	1020376	1263477	391319	5828805	977848	1430544	3558156	1078381	1598375	909635	831718	1193912	15386
2605	16817	656243	821058	1178244	3217520	1055820	1346771	1141217	293203	1122287	343182	1217947	1399180	879350	1405267	919339	805759	272689	1270683	949324	930203	966630	1011969	1116077	3334624	1233519	1618929	1715094	410290	1147413	982530	3548518	366821	1370888	1364473	1058140	1566684	1302319	428497	4792121	1469960	1301855	3833159	1319380	1667585	552285	1210072	968595	13253
2610	18533	1354032	1370970	1134570	4723034	1367585	1416404	1519994	376661	1155506	376211	1349501	1043155	1341872	1149310	1226681	1232905	308188	1264623	1248791	1285041	988644	896574	1385846	3479858	976306	1152968	1643537	350006	1296846	1146062	4033703	348273	1425112	1381806	1418315	1442786	1320458	436263	4693480	1275992	1255029	3964232	1183826	1619038	916964	1142609	1165442	13939
2615	17934	1069154	1105718	1113511	4074195	1092575	1134406	1181329	354401	1072826	279991	1193271	833342	837272	1173413	912569	1218015	363245	1069810	1047317	1063054	942254	999003	1430844	2791796	832277	918506	1703534	370738	1370055	750730	3969222	387197	1257963	1486010	1010959	1335498	1192725	514043	4870035	1023897	1402115	3695753	1461129	1222177	663695	1187470	1444397	14887
2620	15159	927855	883471	1048982	4771587	1437163	788494	1240289	301937	993994	354237	1087757	618984	945025	836481	951125	1148314	284905	1077848	1058400	1137436	1118438	775037	1281520	2468431	751958	1439579	1795659	408393	1608133	730708	4265527	286884	1120676	1555411	1069578	899603	1175187	473931	4627656	865142	1421563	3591356	1237559	1124047	864541	1305022	1615831	14201
2625	14983	856694	1002756	977780	3431689	1513129	1263122	1224702	406728	1241585	332891	990186	879295	808202	1184550	811982	1174477	451330	899945	1534502	1100136	1273999	952681	1203288	2015094	1302702	1340398	1744083	250020	974955	703193	3650847	371966	900136	1127145	815640	1194977	1006441	363996	4657594	1208379	1144943	3411347	1047085	1391592	1022328	1211177	1161430	15315
2630	14784	1408325	1024702	859655	5372257	973372	1272621	1285273	370124	984823	357035	791224	1351207	1250675	1047454	963927	1101296	334093	1285464	1159805	814903	1161662	911464	1068486	2637873	971980	1153527	1611573	359806	675951	863668	3411347	375583	1162467	1485041	1328715	1481629	904162	387839	4965029	1346717	1276729	3489261	1438596	1547822	962085	1196260	1292957	15792
2635	16876	840534	913074	802156	3730105	1075610	1017360	1015749	377999	1231977	328237	1070151	589804	808134	1313634	803698	1102947	322260	1008420	757867	1047700	1091633	860720	1301050	2229220	874409	1315026	1763872	120867	1288521	1072730	2942325	425767	671980	1346649	1024061	1109785	941312	422628	3750255	1309689	1164432	3631656	1037109	839934	1092015	851821	781738	15329
2640	17740	1242172	862440	1132864	4148847	1036808	1126695	1162221	405281	1320035	269605	1267871	891442	1389395	1174832	821727	868690	363013	953855	1125549	583280	988699	687402	1039320	2299330	954824	836290	1768417	341299	1063954	452900	2881106	418561	1087880	1232127	798716	1289149	1045065	346731	4606738	855534	1570369	3338614	1198280	878271	666984	906919	1285341	16851
2645	15309	1465988	1170178	1195755	4092618	1162958	825671	1185136	342718	1197065	350852	1190473	914616	1167326	796191	947932	806742	245844	1449105	825358	1032059	1431499	980059	1280769	2767039	1509143	941612	1831417	251972	1133901	875132	4750477	360174	1420280	1381588	1172908	961552	964732	433901	5650139	857608	1380250	3427275	1133505	1463327	884031	674955	926531	15460
2650	16759	1352681	1132850	1249733	5026248	1256707	1000845	1424689	321386	1229179	270956	1277180	797938	945011	998402	784195	1030462	332932	1187047	838296	636372	1156898	632687	1192629	2887647	1105240	1539511	1815340	359683	803289	880783	3572165	396055	1272061	1413606	1155138	812760	1340794	374027	4276082	1045953	1091415	3721661	1048000	1106468	735444	1177111	1220663	16718
2655	19613	1285355	1365756	1307315	4646463	812255	1515217	1196751	312883	1129602	287948	1366875	975747	992111	1245161	1146389	1124648	405991	1211641	1080974	1034420	1079186	941694	1708133	3196410	1375487	1095004	1767994	482516	949296	792684	3660634	416295	917455	1567790	1040411	1106864	1265647	448641	5115293	1184700	1207328	3124829	1470082	1559232	951193	1194049	1224689	17335
2660	17514	882543	1075596	1250252	4299494	980755	1495796	1005049	427801	1220581	248300	1156134	879582	734543	1237395	825276	1033683	319407	1300955	858987	775719	842718	687880	1364268	3305062	1365920	958250	1809375	479554	1285805	1179199	4422891	412174	1216595	1087839	1056175	1513470	1070055	320717	5897124	1037955	1375869	4558378	1172785	978531	887498	1166670	1425931	14784
2665	15163	1429943	1149774	993298	3397913	1289094	1110549	1368677	394608	1115654	348218	849692	927350	780714	780987	1009075	1109348	338992	1198989	1019557	1144642	1030776	874450	1544124	2657471	1223187	1134993	1631253	151931	1385942	1086692	4481423	375187	1405963	1076811	968731	934215	1166698	382816	6946858	1215913	1138050	3464889	1277261	1701541	1018192	1636071	1024116	15634
2670	15691	1410304	951453	1206428	3929881	988548	1416404	1270970	363422	1372662	257131	1256994	1212883	1152122	976702	1143714	1024266	286542	1082884	1031103	1113170	862153	1003179	1380605	2619256	1144752	1079118	1870492	278081	1145475	990500	3797848	340207	1436917	1438501	1356980	1729384	926054	339333	4486412	666848	1030626	3092396	1210413	1367776	962412	1614903	1331622	15468
2675	14910	1242076	1039183	1317796	4119869	830885	1486965	1079022	289750	1039306	325276	857144	1230749	793203	1010931	609103	993066	381397	1000422	1058495	741026	995222	796751	1121795	2133642	922082	1324238	1690118	298239	967298	907397	3484271	337750	1318411	1507028	1232823	1243346	1392629	416896	4547823	1304435	1053664	3523229	1162890	1141599	883649	949597	1052722	15774
2680	16406	1335416	1286801	1107028	3923356	1141572	806264	1242732	413675	913525	359260	990350	1134242	1214780	1090514	786051	1127296	231104	1209976	1305063	1345871	1134720	1020908	1474272	2707622	1247727	1260542	1666247	334775	1041476	806428	3876914	368718	1259942	1311136	1407301	1521263	1444451	337627	5027208	1352067	1298525	3277587	1230940	1176429	818274	1361552	1158877	15913
2685	16257	1294226	732605	1157130	3926810	1043086	1306414	1024975	280906	1086665	292466	1248191	619039	1062999	651344	968909	1401200	250552	1346812	744943	1109294	1168458	773304	1401637	2481601	972812	946417	2006400	285246	975023	1042718	3897832	322464	1314548	1351603	1481056	824607	1353022	274327	4692137	948955	1059587	3551631	986610	1256107	462208	901323	1252094	16784
2690	15919	1286883	910945	1186515	2873814	1145079	1109034	1392656	243155	889408	316405	988426	1309103	852627	977098	941271	1051412	249065	1212419	928524	1341094	749638	557704	1085095	2094485	1269264	1581192	1809048	252122	825003	716677	4314847	303084	1121754	1276975	1135948	1330667	888030	426272	6373822	1274150	1087620	3816271	1148505	1391838	652709	808516	1189913	15368
2695	14552	992384	845257	1101582	3868854	1055738	1223392	1185764	470383	1134338	293953	1226791	706469	698539	1143100	923106	1196519	294977	949433	846075	983512	1206346	800095	1447863	2461375	1176279	875010	1925548	386952	1103589	1008666	3688269	358932	931322	1218957	961443	933041	976743	465142	5319291	1015299	1290432	3417296	890992	1757936	805800	833123	1245379	18551
2700	15005	1205499	846485	1063463	3856956	1175214	1177493	1193694	395018	1003985	305868	1250702	935798	1118670	802429	919284	793435	327323	1136085	829370	882175	1140384	598580	1247618	2304981	1001050	1343660	1724102	236514	983744	967216	3286799	337887	1214889	1592302	1180755	1166220	1129834	297202	4684461	1139975	1016282	2875157	1019325	1012965	576115	1065442	1614753	15861
2705	16825	1136317	1607437	1248150	5257305	1720731	1112801	1406550	335839	928442	299071	824907	665606	1202688	1250306	721345	966438	301542	1460802	1109376	1092015	1151398	568117	1207451	2510017	1035211	1049747	1760092	246662	1039347	755957	3470262	491851	1020117	1154578	1206837	971911	1166343	492261	5463797	868431	1136767	3810130	1147645	1465005	726777	1118929	964623	16743
2710	14561	865756	1031117	890459	4474706	1028401	1268868	1521072	423611	976934	264064	760583	869455	831226	1180564	844629	1319298	260000	901118	813020	953718	972348	1022164	1231021	3093356	1318888	1005172	1840793	424839	1186979	918247	3153807	320035	1170233	1665797	1059423	1362849	542773	432318	6066386	1055561	1181588	3972484	1268486	1506223	536044	1352176	858250	17069
2715	17050	1292984	1095782	1442063	4341138	1105677	1563463	1009498	318725	1250129	285764	1260761	1232373	951494	667626	880018	735894	260000	965920	726791	1076006	1179568	865388	1105691	2859832	1239715	669155	1813675	241121	978517	816077	2803959	405677	882489	1501036	1540698	1033205	1224853	348778	5465524	1150484	1327773	3893034	948123	1258386	781438	833424	1310467	14891
2720	15070	1325153	930626	1082516	3876530	1347276	1330462	1070205	387020	1073303	325385	1313293	1133465	1330244	737682	1219407	1134502	354087	1174354	1089395	761634	939634	831963	1282652	2886828	1055643	1191155	1557089	385246	1587429	618834	4226953	378053	962003	1094008	1285341	1375978	932168	284345	5824775	1228442	1601105	3805333	891674	1114835	895878	1134706	1017537	13254
2725	17559	844984	944451	849010	3600375	1124675	1816213	1093776	374041	1297843	254933	1200791	992793	1380073	605732	786406	651562	263136	825904	1109280	1226995	972498	785792	1355847	3548518	624689	1303534	2071829	455029	1497611	979582	2679603	318779	1025767	1700149	1374204	1490022	898962	398662	4432102	1089067	888958	3410003	1266056	1553623	764896	1396069	1038583	15464
2730	15531	1071324	1181165	1111436	4259961	1066302	1257799	912146	341735	1110126	268186	1071270	937668	961088	937573	776088	734597	345830	1040848	1306741	1402019	1083389	894008	1150975	2606086	791128	1614111	2076333	369864	1323611	1128415	4116798	485955	964350	1299849	786952	1464446	918834	470165	5307584	1233901	1264159	3626859	1091456	1577343	850784	1339006	1515927	14812
2735	19386	1416336	1460829	917483	3472373	1099603	1281806	1155288	479623	1055561	328388	1681642	851002	1197174	1066657	1103930	1034611	286242	1165196	1005022	1125617	1299699	755042	1330353	2213483	691442	1570533	2005349	265824	1132905	683021	3696329	456448	1024539	782216	936140	1540534	1261375	526409	4422123	1153636	1358454	3790364	1617510	1001241	896396	713211	945188	16893
2740	14824	1327582	1076292	1695263	3799000	854919	1006346	1335757	326955	1042240	375092	1160269	1004981	752204	841694	929602	1319953	334011	1253473	1256598	1470751	1318670	689640	1581342	3344041	1234693	1667967	2035484	284099	1019311	875310	3465465	266821	1045434	1465838	1099371	1383253	1473262	336795	5486058	1118670	1264023	3213682	1010358	1216773	984509	1268909	1199617	14766
2745	17325	1026122	812064	1197638	3324221	1023010	1078367	1284836	270397	1000777	254442	1194131	1084222	574300	1256571	939524	813033	260000	869441	1081451	1161498	1246744	645147	1358550	2273658	665879	1454660	2033082	424102	1281738	838364	3815120	439101	1368909	1395181	1306086	965961	914958	523406	5639392	938746	1358277	3524764	747509	1315913	868854	1117947	1187184	15098
2750	17207	1138637	996546	1433164	3985726	1106468	1273099	1464036	354251	896560	286706	1226518	1021481	1171434	936863	982980	948778	270629	1026859	1095837	685382	880865	962016	981356	3393307	785314	816773	1813183	321059	1180428	1084345	3995321	364323	1335716	1089272	1145489	933942	963873	260352	4211793	1400654	1192943	3428810	1213470	1101951	734543	1206973	1125521	15828
2755	16404	1314371	1145011	1180837	4936819	1174163	1281369	1268827	311068	1493516	300805	751903	691524	1282693	1390186	935989	861839	400750	1370587	718574	576989	847181	765715	963763	2410249	713688	724225	1672498	260000	996601	832414	3805908	255711	1390650	1130093	1036399	1440329	854537	440616	4485837	1141735	936140	3820493	1209143	787580	784440	809744	1291851	15031
2760	16114	1416923	667408	1030762	4397367	1302865	1160911	1359464	338255	1305213	364023	1005459	912665	583349	1056625	1422614	1341066	363627	1135744	1030817	1185928	761020	843319	1396014	2041899	783567	1383499	1799358	207178	1327350	1003985	4210066	277221	1375897	1497242	1185314	1517264	1070738	260447	5496037	1169659	1360542	3818382	794172	1014971	847618	1376388	766425	16054
[truncated: 47 more columns]

## Sheet: 30C
Time	A1	A2	A3	A4	A5	A6	A7	A8	A9	A10	A11	A12	B1	B2	B3	B4	B5	B6	B7	B8	B9	B10	B11	B12	C1	C2	C3	C4	C5	C6	C7	C8	C9	C10	C11	C12	D1	D2	D3	D4	D5	D6	D7	D8	D9	D10	D11	D12	E1
0	4099	4670	4293	4077	4904	5061	4475	4947	5288	5115	5291	4205	4230	4144	4424	5591	5103	5885	5756	4915	5542	4677	5637	6687	6347	4273	5020	4245	4695	6705	4339	5508	5603	4797	5264	5331	4962	4806	3285	5375	4642	4864	4966	6588	6506	4258	5089	6303	4686
5	5268	5118	4422	4783	5567	4934	5570	4592	4903	5439	5096	4791	4911	4784	4068	4910	4195	6064	4441	4527	4724	4585	4237	5454	5666	4960	4493	4566	4583	5367	5129	5134	5792	4495	5427	5105	5524	5057	4234	3861	5201	4169	4927	5540	4627	4267	4531	4835	5646
10	5040	4231	4474	4063	5055	4030	3916	4311	5288	5596	4978	4752	4449	4620	5061	5055	4737	5920	4714	4317	4429	4501	4690	5924	4186	4412	4254	4616	4027	4484	5099	4770	5374	4169	4654	4888	4899	5904	4189	3824	4722	4385	4462	7546	4153	4564	4402	5961	5999
15	5591	3456	4592	4628	4439	4586	4057	4909	4739	5055	4979	4566	4357	4327	4229	4827	5313	4494	4675	4041	4270	4077	4531	5725	5037	4818	4172	4439	5152	4965	5214	4838	5091	4910	5048	5008	4661	4421	4254	3643	4524	5017	4140	5395	4287	4745	5789	3873	5788
20	5617	4634	3680	5253	5047	4332	4028	4487	3819	4209	5146	4867	4857	4698	4751	5115	4706	5427	4700	4188	4697	3950	4738	5050	5007	3928	3975	4771	4412	4983	4238	5369	4388	4777	5366	4648	5721	4098	4020	4290	4228	4650	4212	5282	3500	5356	3958	6466	4890
25	5096	3699	4168	4637	4332	4839	4102	4956	4730	4692	5265	5316	4619	3968	4637	4791	4862	3986	4229	4291	4383	4518	4400	4482	5834	4152	4536	4881	5335	4400	4284	4699	5211	4977	5440	5194	5494	4013	3936	3512	4136	4118	4171	6812	4063	5356	4884	5859	4167
30	5133	4676	4771	5695	4596	4725	4515	4670	4896	5181	4484	4727	4068	4034	4654	4774	4753	4642	4474	4037	4965	5007	4057	5014	3960	3821	4058	4187	4122	4781	4899	4645	4743	4238	4042	5346	4370	4259	5022	3530	5028	5453	4409	4330	4414	4395	4143	6132	5418
35	3948	4017	4959	4775	4936	5275	4195	3977	4983	4514	4845	5276	4588	4621	4652	4286	4332	4468	4738	3838	5067	3713	4122	5791	4650	4922	5555	5252	3994	5314	4450	4866	5341	4874	4831	4928	5307	3986	4145	4498	4409	4825	4710	4494	4485	5426	5059	3867	5747
40	4078	4565	4586	4358	4011	5939	4419	4446	4129	5540	4995	3967	4862	4287	4753	4715	4276	4189	4924	4115	4865	3865	4588	5910	4135	4551	4651	4294	4365	4705	4173	4974	3968	5014	5164	5122	4629	5240	3567	4286	4126	4319	4176	5784	4440	4356	4384	5088	4097
45	4150	3879	4488	4440	4986	4149	3571	4573	5434	4954	4762	5597	4813	4430	5436	4690	3875	4834	3981	5127	4679	3989	5108	4833	4916	4445	4774	4302	4552	4162	4767	4812	4546	5096	4553	4528	5050	5408	4249	3585	4112	4200	4406	5830	4544	4426	4408	6253	5389
50	4995	3928	3845	4110	5371	4475	3997	4415	5937	5428	4289	5105	4841	4723	4365	5004	5106	3963	5793	4793	5278	5063	4573	5924	5299	4770	4380	3924	4482	4844	4656	4667	4983	4976	4390	5513	4613	4667	4548	3882	5033	5501	4327	4225	4321	5424	4228	3911	5099
55	5102	4325	4866	4202	4493	5261	3730	4298	4974	5052	5646	5363	4078	5183	4885	4472	4035	4511	4937	4492	4860	4233	5284	6118	5438	4670	4432	4240	3928	4682	5329	4780	5292	5815	4154	4568	5055	5185	4381	3674	4360	4522	4615	4715	5153	4272	4205	6078	4484
60	4205	4444	4185	4144	4114	4167	3956	4553	5766	5397	5585	4098	3824	4558	5676	4942	4768	4485	5499	4984	4826	5051	4118	6064	5635	5253	4637	4694	4620	4321	4468	5132	5343	5172	4449	5353	5151	4250	3280	3765	4792	4452	4020	4483	4095	5690	4047	5762	5544
65	4755	3796	4289	4320	5139	5146	3820	4768	5674	4656	5785	5172	5017	4627	3911	4483	4623	4019	4915	4541	5122	4490	4422	6218	4092	4743	5011	4111	4126	5343	4104	4952	5343	4632	4529	4120	4939	4438	3987	4377	4347	4116	4247	4671	5387	4112	4524	4926	5639
70	4047	4153	4553	5881	5094	5329	4711	4586	4476	5469	5798	4588	5602	4224	3746	4654	5347	4411	4511	5213	4555	4851	4423	5944	5174	4417	4209	4957	4934	5116	5179	5012	4901	5894	4706	5325	4760	4276	4525	5408	4592	4053	4696	6301	4475	5953	4205	5825	4641
75	4602	3938	4369	4835	4832	5620	4826	6300	5594	4793	4388	3828	4691	4702	3940	5598	4989	3996	4947	4687	4770	4385	4259	6560	4928	4150	4934	4425	5037	5130	4636	5774	5923	5263	5719	4701	6075	4046	5580	4428	4345	4845	4299	4513	4964	5139	6403	4298	4895
80	4427	4838	4313	4668	4512	5421	4840	5297	5846	5437	5496	5242	4658	3912	4506	4698	4722	3888	5481	4664	4910	4869	4115	6646	5667	4844	4400	5365	4382	4794	5176	4676	5766	5173	4365	5559	4522	3878	4158	4342	5113	4551	4652	5971	3987	4583	4551	5348	4018
85	4092	3859	3731	4418	4482	5191	4271	4699	5164	4718	5496	5236	5779	4977	5309	4795	4637	5738	3947	5282	4906	5310	4695	6051	4740	4143	5297	5325	4577	4641	5053	4977	5383	5478	4540	5288	5456	5557	5246	6091	4336	4658	4488	4570	4531	4576	5233	6184	4352
90	5593	4375	4675	5000	4636	4113	3796	5228	5324	5074	5684	4998	4910	4943	4188	4906	5500	4383	3947	4776	4459	4101	4499	5413	5945	5008	4813	4146	4631	4854	5210	4756	4326	3975	5572	5207	4446	5633	5497	4485	4930	4905	4418	6855	4230	4867	3970	6096	4125
95	4317	4100	4159	5020	4680	4323	5009	5757	4900	4675	5410	4243	4613	5390	4105	5222	5496	4306	3827	4311	4674	5485	4464	5742	5949	4652	4453	4363	4340	4515	4029	4950	5544	4854	4920	5285	5573	5288	4398	5250	4801	4365	4691	4851	5891	5806	6197	5685	4234
100	6083	4570	4011	4404	4159	5211	4510	4641	5574	4499	5126	5448	4746	4762	4243	4872	4296	4342	5138	5440	5217	5473	4191	6202	5932	4055	4942	4506	4151	4201	4861	5036	6062	5207	5506	5043	5197	4074	4817	4495	4718	4298	4524	5040	5029	4790	5308	5454	5898
105	5492	4170	4737	4087	4543	4291	5281	6157	5184	5353	5602	4907	4049	4789	3937	4653	4677	5147	4135	4805	5878	5615	4568	6054	6018	4589	4406	4824	4624	5186	4551	5008	5248	4280	5475	4926	4568	5055	3920	5581	5504	4380	6039	4327	5349	5137	4695	4405	5245
110	4251	5652	4089	5161	4271	4960	5842	5238	4893	5074	5920	5008	5275	4504	4366	5128	4123	4997	3901	4685	4645	4081	4485	6328	6371	4543	3997	5665	4881	4869	4208	5091	5251	4812	4049	5507	4794	4161	4350	4506	6311	5047	4217	4795	3978	4786	4864	5976	4359
115	4243	5390	4215	5277	4768	4662	5654	5047	6152	5368	5696	5040	4135	4687	4757	4772	5170	4258	4432	5144	4624	4845	4894	6038	5529	4221	4558	5187	4336	5086	4463	5144	5085	4137	4757	5236	6006	4687	4535	3947	4374	4445	5874	5523	4174	4413	4524	4856	4502
120	4287	5589	4494	4230	5110	4188	4844	5186	5982	5996	5629	5020	6030	4852	4988	4524	4715	5001	4013	4384	4864	4433	4352	6515	4985	4375	5774	4741	4326	4720	5417	5416	5363	4693	5521	5605	4653	4277	5693	4409	4819	5244	4527	6309	5888	4742	5270	4881	4580
125	4204	4927	4411	5418	4799	5130	4254	5891	4738	5643	5598	5158	4779	4848	4484	3987	5010	5336	5156	5130	4729	4709	4341	6074	5413	4865	4960	4094	4558	4212	4436	5357	5770	5341	4869	4937	5140	4499	3958	4037	5108	4920	4799	4591	4859	4875	4241	5109	5521
130	4383	4285	4721	4826	4816	4574	3883	5037	4738	5272	5238	5050	4787	4379	4505	5067	4332	4708	5443	4837	4728	4804	4231	5826	4309	5207	4970	5473	4705	4935	4715	5165	5334	5437	4451	5068	6144	4199	4264	4430	5812	4657	4545	4577	4166	5548	4304	5568	6083
135	6006	4708	4856	5329	5799	5528	4143	4744	5583	4934	6052	5313	5941	5291	4375	4843	4327	4627	4399	4848	5066	4690	4561	6005	5828	4357	4478	5033	4855	4417	5349	5818	5851	5133	4951	4558	5236	4033	5434	4045	4890	4471	4218	4985	4991	4696	4570	6654	4997
140	4423	4270	4523	4840	4911	5055	4535	4465	5220	5740	6102	4651	4985	5040	5125	5657	4227	4788	4330	5149	5083	4548	4066	5949	5228	5546	5432	5264	5228	4687	4933	4924	5172	5455	5206	5765	4637	6101	5336	4200	4707	4888	4934	4547	6032	4343	4877	5552	4958
145	4369	4496	4684	4540	6140	4267	6035	5494	4589	5013	5813	4988	4676	4633	5018	4757	4952	4286	4761	4683	5331	4170	4311	6049	5800	4387	4991	4845	4085	4834	4350	5463	5377	5079	5801	5388	5629	4863	4054	4646	4773	5188	4600	5077	4604	4686	4196	6667	4844
150	6459	4592	4092	4984	4991	4226	5012	5254	4751	5282	4455	5742	4927	4768	4582	4273	4942	4881	4453	5143	4695	4818	4473	6385	5395	4693	4635	4967	4729	4893	5168	4809	5322	5043	5889	5797	4679	5527	5910	4266	4833	4551	4774	5794	4015	6052	4938	6429	5499
155	6414	5048	4486	4810	6405	4690	4739	4786	5183	5953	5731	4555	5177	4767	5035	4612	4303	4475	6049	4897	4511	5351	4132	6385	4918	4467	5278	4869	4547	4278	5194	5284	5621	5088	5840	5805	5068	5070	5900	4705	5007	5172	6574	6388	5010	4591	4716	7004	4889
160	4698	5215	4489	4879	5339	4310	4976	4938	4822	5478	5297	3977	4212	4411	4180	4524	4919	5651	4223	5257	4885	4285	4250	6559	5817	4622	4520	4453	4670	5277	4740	5576	5272	5121	5015	4634	5216	4561	6341	5202	5071	4500	4796	5389	5652	5624	4465	4696	6171
165	6121	5148	4005	5155	5203	5050	4365	5087	5191	4879	6085	4240	4401	4742	5452	4615	5421	4459	4558	4762	4928	4850	4272	6365	4676	4542	4534	4949	4969	4859	5395	4708	5212	4777	4959	4571	4993	4420	4550	3955	5221	4432	4456	5299	3912	3989	5324	5763	6228
170	5248	5650	4257	5447	5004	5825	5347	5367	5095	4668	6156	4165	5061	5031	6407	5179	4871	4158	4652	5226	4884	4701	4181	4822	4888	4698	4063	4474	4645	5023	4263	4466	5247	5087	5219	5788	5686	4196	5606	4501	4649	4472	4949	6263	5400	5895	4760	6186	4378
175	4369	4353	4108	4233	5176	5312	5714	5350	5486	5545	4565	5044	5632	6117	5832	5049	4169	4759	5259	5049	5816	5357	4262	6404	5590	5028	5187	4454	5080	5017	4889	5436	5322	6562	5059	5899	6058	4477	5750	4079	4267	4591	4456	5128	4475	4410	6974	5882	5962
180	5572	4513	4308	5465	4668	5649	5215	4574	5537	5819	5864	4962	5018	4928	5177	4166	4781	4713	5775	4854	4632	4572	5773	6152	6461	4152	4346	3767	4365	5281	4763	5158	5276	5425	4673	5323	5144	5778	4192	4243	4837	4494	4846	5443	4795	4957	5611	6121	5388
185	4707	4472	5150	4889	4164	4690	4364	5206	5571	5681	5666	5221	5244	4893	4576	4743	4017	4733	3982	5371	4741	5128	5662	5959	4907	4273	4708	4201	4700	5743	5364	5386	5726	4971	4999	5662	5140	4649	4069	4579	4637	5013	5026	5210	4683	6946	4301	6291	6230
190	4555	4821	4154	5252	5302	5733	4597	5092	5576	5640	5536	5299	5141	4390	5019	5772	4913	4739	4262	4698	4659	5500	4444	6291	5706	4208	4906	6151	5630	4783	4635	5806	5504	4831	5471	5314	4926	5888	4434	4743	4939	5913	4840	5386	4646	4664	4713	3865	6118
195	4892	5387	4594	5342	5906	5483	4189	4713	5297	5019	5559	5392	6050	5426	4485	4978	4901	4338	4588	5042	4418	4863	4317	6755	6193	4804	5111	4379	5098	5603	5040	4877	5065	5660	4603	5896	5017	4662	5509	4596	5908	5797	4756	5594	5325	4487	4510	6158	5308
200	4502	4722	4286	4100	5422	5048	4953	4877	6093	5806	5862	5448	4891	4816	4834	4309	5050	3989	4223	5057	5213	5132	3964	5624	5125	3827	4661	4572	4630	4672	5410	6198	4561	5037	4989	5940	5407	5455	5004	4623	5966	4588	4772	5685	4564	4576	4992	5743	5202
205	5095	4095	4394	5213	5532	4880	4704	4666	5272	4942	5185	4164	5214	5632	4901	4593	4631	4055	4712	5250	5294	5058	4121	6439	6140	4653	5006	4377	4876	4804	4730	7360	5169	5539	5452	4710	4615	4563	4705	4153	4943	4619	4738	5140	6271	4814	4789	6390	5150
210	4852	4541	4795	5463	4832	4577	4171	5474	5048	5720	5385	5066	4985	5296	4323	5042	4167	5824	4971	4892	6381	5157	4455	6603	5794	6584	4875	4188	5131	5346	5414	6616	4492	5316	5184	4998	5026	4130	6479	4651	4849	4484	4915	5983	6704	4634	5402	5279	6261
215	4498	4756	5312	5145	6291	5002	4226	4892	6047	4871	5650	4856	4844	5302	4862	4594	4703	4491	4637	5276	5048	5093	4654	6565	5148	4817	5364	5998	5503	4583	4417	6389	5498	4703	5839	5427	5216	4578	4980	4333	5205	6343	6571	5479	5238	5105	6279	5441	5991
220	4530	4698	4179	4973	4979	4898	4111	4819	5393	4612	5750	5706	5133	5748	4908	4617	5255	4516	4595	5606	4758	4783	4598	6761	4382	4784	4677	5135	4652	4298	4287	10418	5028	4741	5065	5741	5077	5334	4017	4084	4960	5234	4740	4406	4708	4967	5464	4712	5255
225	5301	5866	4329	4845	4851	6124	4428	5153	5008	5797	5911	4629	4682	5777	4886	4928	4704	4703	4193	5124	4489	4931	4400	6726	5830	4958	5011	5360	5166	5651	4486	7839	5320	5208	5733	5553	5127	5889	4703	5459	7871	5404	5060	5753	4832	5018	4966	6470	4932
230	5089	4207	5709	4795	5762	5342	4624	5310	5352	6037	6278	5032	4875	7436	4801	5319	5034	4237	4844	4566	5060	5148	4744	6849	4344	4439	4482	4294	5204	5257	4519	7769	4578	6279	5702	4999	5318	4603	6062	4691	9098	4857	4636	5696	4225	4874	4951	6295	4939
235	4437	5171	4561	4801	4236	4787	4368	5906	5018	4762	6092	3933	5112	10194	4818	5139	4923	4191	4659	4964	5018	4842	4809	7438	5896	4337	4740	3849	4829	5687	5399	14422	4829	6537	4273	4948	4769	5516	6209	4149	7933	4836	7534	4948	5884	6268	5158	5255	4612
240	5294	4079	4100	4329	5433	4829	5098	5828	5417	6542	6741	5103	4880	11099	5852	5285	4713	4452	4067	5194	5012	4263	4755	7393	5948	4670	4458	5667	4546	4527	4952	11465	5966	5509	6335	4949	4633	4819	4645	5396	9360	4753	5037	5640	4764	4844	4949	5368	4521
245	4629	4470	5153	5039	5890	4711	5904	5422	4509	4900	6812	5601	5697	12777	5842	4865	4954	6173	4298	5478	6271	5364	4462	17851	4774	5254	4519	4469	5223	5051	5693	16963	5317	5200	5130	5628	5215	5020	5518	5338	9298	5290	5357	5207	5370	5731	4867	4217	5230
250	4423	4834	4290	4515	4817	4391	4799	6124	5403	4991	8483	5487	5195	15165	5511	5000	5152	5666	4936	5966	6223	5028	5194	8481	5871	5069	4705	4799	4371	4577	5093	17405	4808	5317	6019	5231	5077	4735	4748	4651	11799	4810	5454	6092	5459	5867	5172	6500	5481
255	4806	4024	4438	5320	4481	4708	4487	5313	6316	6553	7326	5444	5095	14002	4308	5389	5482	5088	3964	4582	4752	4914	6435	10346	5963	4805	5266	5375	4579	5566	5664	20780	5446	5375	5771	5041	5080	4922	4937	5164	14159	4676	6789	5507	4581	5191	4993	3981	4751
260	6359	4751	4101	5014	4880	5624	4406	5152	6343	6696	15635	5287	5042	19827	4205	5744	5375	4261	4540	5404	4540	5013	4692	16045	6165	4476	5110	5063	4519	5395	4742	22948	5223	5635	5064	5689	6356	4360	3968	5356	16919	5273	6312	6270	4693	5037	5691	5974	4895
265	4580	4712	5462	4442	4328	5461	4850	4977	5111	6598	16682	5741	5084	14091	5552	4756	4299	4976	6042	5021	4792	4868	4688	24436	6114	4534	4150	4211	5352	4226	4613	26358	5624	5083	6241	5340	5454	4467	3958	5240	26331	4992	7126	5000	6439	5511	5181	6258	4948
270	4486	4985	4912	5898	5387	4377	4786	4883	7063	5710	14557	5178	4542	15430	5222	5424	5077	4319	5521	5102	5144	5158	5763	24461	4904	5220	5091	4661	4830	4975	6130	31921	5195	4886	4751	4487	5835	5014	4781	4263	28194	5664	11594	5853	6238	5558	5294	5719	5119
275	4779	4702	5006	5371	4896	4996	4039	5820	7738	9297	15269	5924	5125	21904	5167	4852	4224	6112	5249	4933	6234	5859	4822	24866	5914	4700	4596	5350	5351	5614	5327	37977	5386	4942	5781	4775	5951	5194	6075	4346	36031	5690	11367	4785	5794	5691	7327	5172	6373
280	4484	4494	5584	4417	5309	4466	4649	5685	9265	9353	28317	4073	4731	23596	6252	4857	5191	5946	4284	4490	4687	6183	5423	34236	6041	4312	4363	6537	5202	5327	5976	42060	5126	5051	5594	5512	5439	4950	6224	5032	31642	6352	12575	5069	6860	6303	7947	6484	4454
285	4602	4736	4920	4631	5228	4327	5055	5034	7562	12848	28060	4594	6395	29785	5510	4711	4102	5306	4895	5733	4989	6222	4520	37521	5937	4462	4721	6339	4735	5152	5266	46939	5847	4941	5338	5503	6302	5021	4757	4813	31771	9546	11216	6039	5727	5220	6245	4997	5112
290	5830	5412	5153	4583	4878	5489	5574	5588	8686	16844	35534	5739	4359	26578	7631	5371	4800	11818	4761	5149	5499	7993	6731	31981	5677	5805	6063	4083	4915	4690	8123	50003	4714	5225	7653	5383	5995	4852	4805	4376	42309	11514	12043	5228	4698	5283	8953	6138	4952
295	5984	4606	4730	4837	4494	5397	4497	5682	11679	16575	32733	5689	5001	53769	5026	4854	5542	6962	4913	4739	5982	11673	6147	50508	4973	5181	4715	4716	4541	5971	7239	58223	4300	4591	5386	5301	7538	4895	4134	4284	42283	6093	18726	7329	5031	4832	9524	6667	4693
300	6725	5373	4883	5117	5359	5655	6154	4754	14228	18880	33483	5448	5492	40642	9210	5392	6509	7565	3988	4280	5336	13139	9433	39580	6554	5863	5376	4707	5125	4898	6326	59151	5052	4803	6283	6459	6497	6115	5158	4658	45816	15810	23298	8382	5180	4437	8456	5878	6661
305	5702	6224	4587	4717	5025	5284	4436	5682	12370	20280	36173	5582	5268	37501	8827	4896	5434	11319	4513	5609	5291	8286	8740	60496	4421	4805	4178	5190	4924	5258	10725	70142	6642	6502	5748	5323	10302	7316	6352	5639	53645	20048	19895	5761	5508	5044	10469	5688	4755
310	4604	4146	4387	4693	5726	5090	5390	5187	15151	23494	36667	5986	5748	37266	8435	5487	6445	7485	4345	4386	4937	15131	10895	49512	6009	5464	6026	4356	5877	5250	14774	76701	6040	6510	5785	5594	11421	8144	4569	4988	73924	30400	22572	6358	5705	4935	16636	5414	5446
315	4521	4795	4539	5170	5249	4714	5091	6525	18657	28510	46660	4812	5339	71559	9988	4818	6295	12421	4655	5504	4932	20688	10453	45160	5668	6027	5268	5056	5001	5996	15643	79866	4897	6038	7556	4941	16519	11424	6592	5871	69916	24014	26359	6729	7710	4562	18473	6231	6037
320	6076	5944	4526	5478	5264	6028	4763	6343	21731	26952	48802	5396	6136	28045	8114	5311	8243	12439	4386	5603	6368	23283	6969	54447	5844	6021	4582	6265	5378	5491	16970	93504	4859	5519	12192	5087	9631	7715	6134	5490	85083	28806	40075	7954	6912	5710	18660	5172	6223
325	4663	4281	4295	5689	5490	5465	5142	10368	21721	26930	47532	4624	4571	47105	12711	5227	10165	18316	5334	5099	4813	23267	13092	62551	6369	5705	4266	4956	6096	4610	19545	98784	4905	5276	10387	5642	17101	11725	4760	5618	82610	31821	33162	6838	7484	6076	21785	4907	6260
330	4616	5238	6008	4275	5526	5433	4561	14236	28949	50046	64222	5664	5157	33999	12285	5399	14163	18243	5173	4751	5288	25377	17868	106488	4150	9934	4619	4958	4870	5673	23805	94686	5372	4401	11497	5243	22327	13280	4710	7039	94516	36598	28178	8772	6954	5230	20514	6837	5412
335	6017	5762	4787	4787	6136	5363	6060	10659	27626	37222	68280	5833	5424	52240	18046	4738	13965	21823	4779	4878	5595	31953	22367	74797	6568	6281	5556	5556	5013	5371	29436	114853	4202	6512	15031	6408	23746	10644	6225	6913	97062	29798	37622	10560	7976	4312	20357	9232	6246
340	4615	4694	5577	4647	6202	4761	4806	11891	49374	34808	77099	4418	5204	62533	15096	5195	14207	23820	5398	5255	4885	35824	18555	71254	5714	11255	6468	5928	5646	5310	41134	112353	4669	5805	11326	4955	21012	12609	4848	8026	106228	38450	63239	13234	11719	5750	25741	8430	5628
345	5037	4502	5005	5400	7045	6229	5301	14471	32496	50512	173443	4637	4990	68796	16787	5679	18775	21346	5767	5429	5232	33263	20248	56895	5984	12345	5328	4672	5052	5550	27317	146780	4441	5707	15606	6276	25015	15914	4622	9886	107512	54592	32766	28351	8583	6170	30294	6825	6322
350	4498	4657	5263	5003	7128	4904	5452	8779	38900	45822	57147	4804	5530	65518	21352	4433	12324	29703	5390	5509	5069	38814	26246	48151	5768	17947	5334	5266	7642	5204	32931	145738	5176	5524	17573	4922	29214	15156	6289	7518	123287	72586	36004	23311	11043	5015	26242	7030	5934
355	4593	5372	4980	5704	6393	5409	4854	19344	30903	46905	63306	4941	5970	125036	26133	5092	33119	23939	4584	5273	6467	35720	25119	127351	6264	18569	8220	5624	6543	7797	40295	146500	5126	5906	21316	5362	31615	21353	3875	9216	130968	39359	65657	20502	14094	4907	27220	7359	6121
360	4674	4983	5415	5259	7186	4896	5763	17866	68893	46954	158850	5637	5003	125253	43505	4916	32112	64213	6294	6531	5490	46734	32972	59847	4400	23373	5685	5206	8152	6327	36129	164542	5344	5169	24124	6873	31064	26703	4852	11969	134914	43578	40458	27096	16989	4371	26216	13365	7526
365	4594	5325	5190	4646	8999	5362	4689	22717	31064	30931	93093	6042	5763	75452	21283	5409	27944	28653	4287	5396	5473	43560	36813	64253	6337	30950	5899	5416	14457	7226	50456	131142	4193	4886	27538	5830	36641	23127	5335	13764	130567	43880	60130	29596	24654	4358	28630	10358	9057
370	5548	4358	5174	4950	9286	4500	4358	22386	37032	68907	77747	5981	5332	187825	20656	5185	38275	63333	4826	15039	6988	39890	29151	92845	5181	35904	7510	4302	10806	6418	43532	145386	6003	5771	26668	6356	33239	27855	4652	13590	182952	44368	115965	37461	18083	6882	32939	16694	10788
375	5923	4282	5484	5742	12751	4480	4546	24556	30273	40863	157071	5981	5505	65660	38545	5361	37153	32372	4395	6654	9132	37772	40431	84258	5760	36993	10400	5126	11624	7842	33090	168406	5294	6035	31850	6769	47708	22315	4253	19777	163587	124912	47951	62439	25207	7218	87993	15810	10959
380	5083	4289	4817	5705	13155	5391	5224	25897	40256	42910	155329	4693	5780	124682	48519	5023	39546	30416	5145	6153	15295	47722	38464	67084	6982	26572	18406	4009	16714	8076	35714	179895	4750	5431	34226	8155	60882	20221	5701	15492	260000	55190	81221	35928	19854	5014	32298	23722	7712
385	4888	4771	4772	4981	17113	4566	5175	35207	47583	153475	126926	6455	4638	127709	25544	4215	45912	30876	4838	6808	8372	98443	44348	86219	5288	47655	12026	4633	16558	8846	32489	247639	4871	6543	30351	8031	59040	86415	4547	17951	196980	106613	90815	42989	21409	4717	38385	21282	8671
390	4586	4652	4930	5218	16574	5571	5480	27010	117527	66435	203991	5846	5341	128318	25567	4944	42584	39274	4744	6245	15660	46254	37631	218115	5812	29686	13081	5052	17451	12328	70137	162510	6135	5339	28229	13069	54662	31792	4565	17534	182139	44806	54783	47545	21778	5251	37726	26654	15844
395	6350	5512	5374	4828	20197	5743	4855	31210	132060	140338	153724	6535	5431	104624	31566	4220	57090	31790	5852	15924	9510	46301	29549	228963	6028	61359	16678	5708	23049	16094	56042	260000	5123	5705	37631	14126	53029	28272	3752	21914	201887	74558	57039	46994	23346	5399	49202	26158	14580
400	4829	4987	5687	4673	23926	5346	4670	41936	67040	143116	175100	5449	6960	108621	48728	4788	58164	37996	4933	14825	20955	57096	39426	222075	6037	112887	24293	5371	25429	16030	89845	204436	4656	5802	26271	17103	69903	68018	5274	23732	201014	71094	99104	54183	23661	5089	51292	35311	15738
405	5596	5845	5823	4585	22588	4864	4571	46578	33852	64329	181720	5514	7281	64052	37640	4703	131297	49536	4510	13425	25095	59200	56728	155187	6586	76749	25767	5626	27929	20957	68094	219522	4709	5881	44998	19701	108371	53252	5445	21541	342455	118837	65072	41634	36118	6977	48550	34198	14470
410	4930	5122	5044	6542	22868	5338	4626	35295	61760	200147	76840	9093	14971	113160	28771	5171	60086	43226	4825	26106	39805	67835	35123	173822	6679	52066	31535	6870	28541	17542	52631	259825	5070	6573	51552	28746	95753	58874	5813	33362	331352	84282	47305	82560	23442	5616	61663	32053	19239
415	6159	4727	5685	5174	38998	5281	5129	38472	36321	120621	150280	9845	12446	198828	31476	5053	62476	94840	6462	24790	34965	53240	54858	131980	6658	97721	43518	8130	32515	23624	80095	260000	6090	6762	78457	23836	128791	81551	5004	26679	274523	59394	121128	54705	45294	7097	50357	38177	28665
420	4885	4817	6098	6123	37522	6105	5159	48637	84330	50265	151359	11807	7734	165750	29349	5196	58992	62187	5894	38056	30952	87879	58321	60444	6661	68321	28658	8557	25827	21429	73115	326706	4646	8525	43834	23862	63266	29969	5255	26674	299467	54908	56914	145433	27870	6527	37788	27075	17710
425	5552	5545	6938	4845	33636	5535	5074	43208	182785	158724	165952	11312	13000	212446	58797	6550	153890	61532	7719	31744	35030	57052	43446	165158	6291	77462	46038	11902	37339	28667	81621	351913	6147	11928	39469	26064	52068	32479	4043	34857	281602	88032	108010	44746	37550	6416	63131	34406	24744
430	4614	4809	6663	8812	30148	4663	6030	37599	45737	87803	131573	12209	6098	78041	31527	5542	116672	56808	7312	38758	34087	57566	70396	288295	6657	133286	66152	13086	47177	36970	67069	225395	4599	14786	59885	34681	70662	35632	6243	28501	362325	65931	124732	169695	27084	5305	42400	90261	21527
435	4607	4862	8393	11192	34496	5357	4939	43357	147155	79464	80052	17332	16287	133862	33992	4489	114640	70464	16594	51710	36080	68782	44940	84438	8416	86845	49967	16417	35760	43617	119048	353185	5738	14124	44169	39458	85730	32085	4886	43932	436811	73712	147951	125442	79270	6504	43343	64854	22519
440	4914	5040	9272	14206	31295	5389	4632	43056	77678	93408	256147	16756	33982	260000	37005	6797	61253	52266	10171	39937	36643	105527	48569	139583	7063	74765	64092	16202	93932	39461	86978	390795	5981	16749	82654	37068	90821	63126	4711	96239	300988	61801	89834	60387	33571	13337	81156	37595	24219
445	4761	5798	12209	10895	158060	5797	3887	33630	100154	63254	123732	16796	9444	64363	52763	6372	102096	81105	21837	45527	38175	78639	52519	260000	9411	57873	42798	15374	31388	53561	41553	365063	5396	15179	48324	44222	91676	49274	4576	34325	333454	68233	116280	69948	36543	14622	100582	61663	27132
450	6086	4698	12494	17618	31852	5939	4385	44738	149500	107396	260000	24195	11115	83115	133216	7005	69521	57944	13806	71874	64102	81245	53611	213053	13944	121028	60304	19142	32433	57659	77780	380134	5416	21644	116511	34800	170826	80242	4178	64232	295595	138295	74685	71910	33563	14775	97522	37125	25090
455	4659	4516	12808	25227	86674	4469	5430	67080	139638	67432	260000	17958	27657	161372	71460	7667	203782	97942	21965	65064	46612	72486	69856	150413	9518	59773	62775	18642	55795	63570	73309	518585	5403	20873	46613	48627	89609	154003	6336	30707	340699	110641	161542	66831	47852	8095	96045	35566	43604
460	4755	5026	12464	24650	31578	4408	4949	47754	154684	117844	157665	21457	36587	144319	49852	7951	126521	64772	18197	57063	62401	108807	53839	90229	17382	82282	91122	30107	51669	60144	89114	379470	5160	23386	85035	49891	84743	90723	4568	35707	430658	77009	140704	74026	58728	17805	70932	64766	32443
465	5223	4259	11380	33654	56772	5219	5184	142322	102976	222595	260000	24419	30195	90807	116903	8895	87628	91426	20864	48049	53593	113957	91332	194408	16553	101482	84687	28259	92227	82016	98234	498826	5381	32119	56361	57110	160691	67081	5433	109261	374576	71750	85726	68882	46862	14873	75965	61882	22057
470	6218	4878	17665	20558	41215	6210	5596	119860	127408	70877	267305	21908	41295	146677	81655	9134	139054	70780	23681	70767	79566	136846	65700	308690	16373	150183	108496	27035	57678	76355	126820	589974	4745	36699	122414	62881	103186	74914	4967	33718	581650	94995	132547	115971	44600	26966	129082	126616	62622
475	5510	6504	21892	27456	36746	5146	4820	145969	49548	201554	414453	21269	26636	190233	94894	6806	139452	100685	32908	74815	71068	91643	71202	663078	20387	91608	55211	27718	36991	89108	139961	532053	6255	29540	71669	57998	137518	112003	4687	70002	439176	116037	208466	166208	72422	24664	141801	70950	28357
480	4832	3875	21502	39179	108720	5229	6135	72665	79360	94348	174696	75722	26107	104769	110346	15459	94639	147154	40905	101344	59983	83152	113854	439549	22801	183556	55270	27276	70077	97858	213205	698628	6089	36042	162927	57759	185749	43474	4793	39516	433078	109053	134770	57634	103767	24730	163020	61497	23607
485	4977	5884	20506	33839	124815	4837	4926	183471	76707	100091	142778	59190	45329	111473	55414	14596	103781	125147	21985	64681	59968	125487	67201	190336	21486	102223	80716	38324	42903	111117	108027	525236	6227	52993	64286	44921	115258	65454	4967	85699	484985	96305	230691	173883	54679	24699	130540	71777	56917
490	6320	5646	18052	124736	82925	5355	4889	77538	138592	306933	359725	22571	58717	260000	99833	23245	157733	105562	27681	75135	124188	111186	61587	186487	35487	97447	120028	39584	114924	112049	148340	416486	6705	34114	45166	69468	74061	125454	4806	31409	540446	107750	137660	69384	49475	38268	74486	67576	32643
495	8165	4320	22939	36871	54867	6009	4763	90788	54742	71938	225909	41109	45971	114094	96559	31485	148432	151788	36433	68688	86640	153469	109238	190701	28947	331643	134811	42563	115855	119398	149722	822228	9793	42948	127148	52358	115086	83038	5481	125968	554162	98003	260000	157572	35683	25499	134774	46746	86566
500	5822	6086	29924	37988	260000	4635	4628	137942	111019	337229	447403	44317	65976	158281	43559	27837	274938	148282	46490	77414	88840	122820	58209	260000	27464	124386	73862	90304	46585	126956	154445	679449	7052	48555	114471	52839	151027	117499	5084	55453	542990	77118	109230	143358	123807	32289	174778	66302	28855
505	7069	5922	30780	48530	91987	5478	4722	44951	75275	77373	262327	39189	99196	134069	83137	36118	74887	203578	61456	113776	93075	113427	85758	280551	32507	135412	44412	41006	59054	137208	212981	649375	7195	55147	93383	53764	144527	50473	5636	43446	615319	260000	132958	78488	58115	40855	114659	99731	35798
510	5312	5389	28009	45794	103468	4507	4997	150015	50528	145783	314995	50481	72228	214617	99222	38000	156198	58772	44726	79169	103726	115456	133712	251031	29414	84682	93332	52924	42285	138136	239280	812273	7049	48614	83581	118432	260000	102565	6176	42259	696083	152703	166882	87160	102926	41136	192753	80041	28345
515	6588	5382	29537	54410	117488	6016	6752	125559	148973	195114	186776	67096	55018	327716	60824	37623	187785	127302	59172	110559	115429	223518	152747	391514	52913	227602	131205	38970	95176	160291	171929	675260	20147	53017	96357	54570	234265	68865	5865	72915	754434	125704	147187	145464	120618	32096	148157	75866	61211
520	4727	6069	26270	31549	127175	6054	5347	83796	168024	260000	291378	42373	61761	137199	93130	37782	307030	189528	44463	95715	72507	172786	203828	388707	37761	111035	103221	73411	211041	191919	208432	861857	17005	50650	141567	94092	118525	133339	4663	58667	801045	154441	227732	186181	46103	40946	260000	88469	43651
525	11268	5595	33329	90436	110195	5076	5081	97593	96533	190305	628344	28856	75194	117209	115801	88662	260000	202948	48725	260000	145348	178391	198839	494042	38351	119198	97522	59984	44290	159098	338141	897558	17156	98888	181824	98096	260000	127419	6658	110157	864981	157720	159730	179156	195917	58092	222805	329029	66552
530	8234	5340	51396	133954	155781	5876	4807	169986	155311	260000	297296	38843	115333	107519	146680	48063	159092	82082	53448	135229	147312	123581	179024	429525	54075	267098	93840	43910	72720	226613	108598	924410	19178	49455	196729	73951	86236	67073	10020	45278	861538	226132	224068	260000	79138	45278	192678	95706	36311
535	7867	5216	77620	81010	102434	4916	5382	111025	200374	260000	246233	59031	96298	125386	164396	49193	106214	113700	58264	104209	260000	153674	96746	407484	46348	105353	106091	72919	74351	231971	260000	847836	28010	70146	229299	78166	178526	50046	9931	149676	834437	100427	218274	139347	106472	59581	207238	110183	29904
540	15874	4214	59479	69817	83149	5658	4446	153930	260000	260000	441775	50842	77320	129430	138384	46603	260000	176752	64299	118159	80329	186678	260000	581733	54996	127389	220655	59516	47015	241616	153757	962352	31712	115926	192966	86129	238257	43719	7294	43878	888294	260000	297517	216712	69066	74303	245168	182682	58503
545	5350	5163	40556	260000	260000	5432	4411	108558	213462	260000	293037	78034	122366	570354	100427	88578	249931	122987	71546	132690	110987	169710	109876	371741	74235	131515	59952	65562	81530	239125	159044	900434	35549	54402	81884	137230	234221	73783	10602	82796	1318801	109734	260000	114635	63312	71933	166695	104001	71499
550	8602	5318	60025	140148	118773	4857	5371	84902	77797	152028	474048	53447	36468	168193	188832	51842	337450	180761	66228	162095	154845	186334	156152	585245	46949	175540	183138	62748	60949	257709	231327	974340	29476	110623	199943	169951	303090	106114	11196	96908	953406	180139	194491	249482	260000	65243	259935	173804	42960
555	12149	4511	70980	73924	65664	4803	5182	55435	153981	260000	503665	146207	85263	458313	106707	91813	260000	136576	62502	97325	92947	230385	192132	565708	50218	365339	185420	68519	111287	264318	260000	1127669	34186	59789	206585	104574	363472	47664	10934	129631	1097083	178690	147172	163339	120083	50643	86453	296356	39236
560	32905	4991	45015	108480	183727	5625	4979	102269	174012	582245	422666	51266	212754	218343	230355	120913	260889	108932	81866	260000	105878	197547	187495	666563	70184	353558	124445	70522	141267	288502	159578	1121087	34280	64566	151154	186458	260000	62263	12852	98264	921686	116526	362242	249205	340063	49304	260000	260000	39093
565	18537	5213	50345	67412	44036	5802	5095	260000	132828	316516	371008	159324	162551	165641	247593	36051	427492	182960	62650	74268	147503	220293	270886	418767	55988	165071	201284	74495	84454	267153	210669	1330830	43827	111345	260000	159978	372363	165999	19095	147885	923373	174842	447237	201875	154253	82321	260000	261401	75975
570	38836	5145	55003	115400	55762	6054	4639	66618	185629	312285	382913	54099	119545	222201	159949	63111	260000	225148	50011	124213	118502	172465	339621	270084	49271	213310	260000	101969	91694	348913	260000	968394	45635	86065	172528	155421	338763	67302	18245	153955	1143252	188344	111062	223307	187794	106545	245901	194325	39365
575	34927	4878	50289	115195	74197	5393	4748	199992	389924	524862	420689	85631	150695	146696	143266	49980	285059	193496	51835	100451	153495	198294	631981	666106	78159	260000	183217	95344	103707	382457	320885	1301766	51634	171620	98474	93846	263586	260000	15817	129743	1008299	218177	183872	331324	245818	134943	224170	260000	46726
580	32744	4366	95773	47680	211608	5878	4310	225243	260000	632921	447693	62325	93641	157596	307376	130321	369626	160691	69872	96457	171068	336164	353462	610217	114591	219408	110079	92630	260000	343368	372267	1196998	63139	78629	260000	153289	159661	136531	20549	178648	1192462	331117	348346	260000	85769	95588	213020	205332	74709
585	38398	4823	51301	192550	119524	5185	4794	166377	214720	449892	224289	67332	218053	184064	260000	94409	488774	222242	55295	103373	103340	260000	180167	462488	44282	353780	115829	63679	241091	361523	385706	1345473	47239	123839	247623	82327	260000	147893	22306	119679	1326171	260000	160735	502089	275740	55323	151357	246454	81754
590	43135	5380	80835	84542	103260	5011	4692	71257	354291	254252	354236	105298	68809	543128	121099	84910	278090	178460	76524	182257	109492	373552	172443	634553	116680	160103	206106	149647	120366	436632	303974	1136891	54896	126352	132159	260000	248708	260000	24172	107993	1215070	183485	411356	424409	180889	74210	218495	260000	58796
595	45597	4516	95008	98263	175066	6626	4688	260000	237156	274785	432981	38212	88506	217611	212093	124190	370746	183320	91079	137237	196934	266793	305371	517617	54819	199621	86844	142841	260000	383093	260000	837825	67076	82991	142263	142358	157095	139848	29599	80116	1291921	240301	311884	340492	92206	77871	188408	204872	55926
600	47852	5954	89762	110780	107187	4708	4301	301306	400253	261318	422666	260000	121940	566302	247906	75677	229612	198515	86857	192763	178449	406281	270596	513317	69736	289401	103247	170449	124665	390242	233470	1292750	61796	163491	260000	98632	280773	68982	57643	217865	1385074	217113	372681	365906	260000	101014	231991	306436	45703
605	50671	6206	67589	147757	71794	5530	5437	171179	183319	260000	532937	110639	260000	651007	260000	141766	283497	180002	82199	203589	259354	536367	304445	435415	72241	269711	89242	133820	130453	463138	379180	1238825	80657	80987	260000	134892	316308	194740	21955	186458	1151645	175752	265411	336178	214527	84151	199290	134887	78975
610	50333	4894	55674	210625	89144	5954	4938	260000	436646	247740	411342	188877	123314	364662	230591	155583	369432	284437	90443	141142	260000	237203	274716	512930	78680	260000	208110	91852	119402	496406	306961	1177861	72360	96150	320830	82887	478915	260000	24086	214215	1483316	227234	281893	465959	139906	99309	214638	152584	38810
615	64280	4933	73980	116574	122770	5935	4617	171369	442508	348277	446449	130907	163563	348968	341280	181215	356241	266309	66414	130237	303905	291917	424962	574834	131013	329527	127855	187129	150644	470176	360859	1360973	110333	145256	163609	181135	309201	150907	23981	146032	1393979	387545	231645	524378	260000	120401	333371	212577	113971
620	61387	4821	115047	113415	178279	4877	5056	170346	593638	435954	298181	126031	145438	227345	260000	69049	471213	401774	133007	160377	451164	537583	437931	659953	106014	282266	119607	99444	174132	504219	275767	1131817	86778	101982	228603	160928	536422	142675	19884	164962	1496189	232253	510385	568362	157877	151413	488138	400999	108710
625	61994	5841	84386	94838	63029	5971	5228	85315	668402	407180	472720	70914	173242	436881	192957	128646	424879	264719	182592	190025	312796	311261	229198	554217	95288	484543	154008	106268	260000	479952	509874	1160494	63034	109764	120424	235572	434392	96002	26629	253934	1196887	282377	351360	437434	179885	324273	350931	275435	66138
630	61666	6519	74232	120939	79187	4820	5153	275449	337464	347267	407249	157757	156564	375018	130362	102570	294627	271578	102008	384711	151666	241310	206037	468890	117525	248403	180522	130258	107186	426234	433880	1113399	48010	87861	131426	319005	398828	139266	21005	122892	1377234	264387	341916	442342	260000	59266	299481	235074	232284
635	67487	5866	110473	181260	91793	5785	4301	217581	367109	329541	392081	210757	380065	278311	259479	97234	530767	186914	75578	149158	171742	411052	263848	273306	159711	351858	164491	158865	89852	506611	327176	1360213	95779	127815	265438	260000	441720	105749	58477	208811	1411000	456294	342566	420523	260000	119106	285529	454482	65386
640	115169	6420	75293	133780	111776	5909	4856	211001	652445	361952	449408	112898	316765	231645	224953	103615	427727	343492	164270	422404	220134	454178	426137	533670	153668	610853	121412	131551	260000	590845	274509	1208931	76876	389882	341626	372585	599446	161698	36361	204787	1175580	495355	595187	529398	254446	167662	340091	377701	40752
645	74764	7553	81704	103026	107447	5414	4856	368160	438001	410139	459958	199000	216214	529965	201444	150083	369017	315299	114871	404041	216421	340948	235060	491608	117433	664364	110495	127885	82150	634055	343050	1218997	58172	105554	260000	414094	455174	194326	24200	144955	1162762	408037	397432	442743	324397	260000	292664	360818	129805
650	78444	8924	95044	113225	144530	5831	4836	373912	403295	447486	433811	158451	210452	254598	204986	224701	490557	452519	95483	324549	390131	378710	389454	565556	181578	454247	304818	145372	172562	846052	444693	1298295	65922	101137	345774	404829	522470	121040	22465	159830	1166537	418421	494374	488317	185695	222782	409696	273458	64013
655	140783	12595	167192	75124	113505	5710	6041	101182	397141	348028	352632	174504	194905	354305	235240	49370	400391	318410	85930	372944	386024	336136	271868	450376	102523	354872	232096	105107	137151	651685	327024	1206732	71696	194339	260000	260000	365007	162457	24222	211957	1446715	332901	391071	479344	224417	153164	339856	568418	73093
660	124380	12106	102348	213457	210904	5520	4726	125452	622786	281575	398220	195162	442066	651228	177332	150958	282667	309796	130016	295830	290963	291986	244269	597469	202566	324093	169942	132019	150382	675647	260000	1218513	122918	193993	260000	450777	579397	372336	32059	188259	1421412	361551	566814	530850	169395	110954	362187	259507	92522
665	91867	13558	142507	117393	253271	5563	6214	116122	579853	259963	358398	248640	485663	331587	467826	140996	485829	409157	245901	519843	457884	411771	416278	624348	116702	364717	170225	126510	315285	854819	220293	1282090	177716	116886	333786	766602	532730	151402	44698	187296	1239793	328393	487419	626699	225796	124649	376760	222160	91950
670	127564	12416	133780	64479	326333	6993	5055	203908	612720	331933	390021	124683	364703	377424	351982	168123	335307	487806	106667	408189	260000	383522	272781	237190	144377	322821	332209	226242	213407	736196	260000	1480218	94899	124996	260000	394708	548244	260000	26204	260000	1747455	392841	339828	544317	470328	114961	354098	515211	196763
675	135804	17128	423178	189583	192382	11242	4549	237687	604977	539727	429884	260000	360389	293922	436756	362214	315645	599487	134059	645089	356766	460732	556084	589172	260000	267955	260000	141540	408839	756909	416582	1215969	208430	248652	361509	526909	491083	538496	25257	260000	1406727	477104	542796	539422	307818	313570	417080	518972	131835
680	162116	16200	155235	134390	119327	12969	4663	260000	451938	367206	465323	178855	379457	287230	244739	138357	303587	237190	135968	417965	237674	268052	323886	417689	141489	300490	260000	169988	319613	1129840	468807	1151617	73453	167083	385983	385955	358177	164892	148558	240836	1191066	484971	572193	612001	402631	140879	335362	494208	62467
685	96535	20472	147535	134730	401414	17650	5361	243509	511658	343340	424768	205580	280634	306505	389481	260000	507814	484529	157387	492369	340257	361053	420661	559499	203946	366971	226861	158154	322143	951802	383646	1268995	118678	195004	339801	556125	742487	405341	30336	274094	1899511	461921	547470	570824	442826	369017	398552	351761	264346
690	131221	19682	205733	197599	237217	9449	5186	274232	659953	387864	237812	260000	174940	298610	488635	191864	534182	385209	93021	673946	344930	325683	329721	603829	206635	330758	273264	141820	461023	752733	414204	1407059	204959	260000	610853	647965	671291	381918	54359	166308	1176105	539644	669522	506362	318009	260000	361772	383923	149232
695	131998	23674	179337	135714	309602	13549	4166	432013	453362	282294	531334	212892	255663	355923	392343	260000	439618	432663	262148	494056	350724	577516	354900	560854	135239	481459	232765	165563	437793	1198754	416900	1365135	260000	187340	352674	571916	552683	201986	35752	232419	1200496	469609	496531	513510	314649	251860	252399	418311	210579
700	164740	30363	134924	260000	363168	17377	4380	305413	520369	375640	404097	166699	301541	464258	332016	220131	463857	415352	164566	473356	244283	491553	326886	497512	114945	358633	307196	153481	365146	925710	284437	1370168	177712	304873	471946	438872	335002	297172	32939	319046	1374247	365657	396727	558766	340934	149271	413665	507012	97568
705	109629	30193	219975	110498	337408	15346	5038	296356	554204	538385	482814	317788	339441	389758	353724	232917	421975	435235	226104	681330	280233	400944	431046	527683	260000	561573	286096	260000	322627	927162	542616	1075458	220085	260000	509210	705513	802594	366362	120214	212376	1049297	429995	447486	588149	367068	390892	457040	567007	75722
710	181921	38808	620961	260000	153079	23736	4925	220915	625842	261940	422929	303173	363611	434917	475997	167999	454911	335666	246205	605834	288460	369639	322226	443421	184338	394777	571321	115840	473674	1096143	290866	1262538	108968	243094	413693	520756	777262	177844	35641	351636	1344187	489437	539616	474435	280565	260000	430064	409890	224826
715	129049	29407	233152	210443	368105	24204	5299	351443	546488	307888	349839	291627	671900	296508	496392	229294	450970	362449	287216	373138	320733	411812	510703	527642	320235	505283	488635	327785	295180	1119317	305039	1406091	205512	298527	490391	436563	464148	558435	48501	317235	1364278	442467	505836	514036	363652	166257	352632	498162	260000
720	113615	39947	202649	280040	398801	25926	4852	570602	784632	332292	490336	180196	409461	567961	414716	408853	545921	497582	147538	454510	406655	361025	282612	462793	300822	327038	343548	269559	494180	838212	418421	1429113	130184	149042	279224	590859	680804	455395	140672	283082	1179092	457110	433521	670821	284050	260000	333108	534306	89987
725	201386	40551	152305	356490	269683	30247	6226	672550	489451	393394	370704	259271	328808	628842	438208	209231	455022	476910	291641	338307	416347	465019	433839	566205	376525	539671	553664	231922	323111	1471922	324840	1362951	183151	260000	400958	807958	558766	340699	124921	327494	1345888	439964	712842	459751	395814	190296	367842	532509	75353
730	171278	27601	245956	159536	499185	58837	5582	322517	625399	369432	413665	260000	339842	618956	382139	445163	392620	365256	163520	427699	527393	490198	326070	432926	291682	334076	497747	168547	360403	1300314	476924	1324885	329969	340810	317179	497983	573852	340367	31683	353586	1940412	498218	429801	576880	457359	418767	346161	480422	107340
735	117743	44392	495673	164459	563371	54822	5677	421228	537127	413789	320816	260000	354181	354098	318244	314718	494180	239070	171330	426095	488552	293272	337616	324466	306187	429234	634069	233152	266019	1653334	443614	1264903	111417	260000	295097	416306	490032	295250	34575	506472	1347409	511049	582812	563316	257045	463290	314538	437420	168374
740	309574	42528	180864	173709	346202	55942	6600	296190	350281	397695	521765	420495	716285	501260	286276	119400	364012	178634	207808	340575	423399	384835	369819	472720	435152	377977	260000	198612	453169	1168154	470190	1246056	260000	194855	443172	360472	663133	490613	129802	218272	1584336	344128	486451	560799	619910	316695	501218	354775	105502
745	123788	38811	303712	497250	646389	30393	8363	300767	447500	276915	384227	260000	492134	287589	528015	201516	424574	465461	260000	378558	369142	437779	266558	405756	311082	396630	217362	260000	273693	1264211	385015	1334176	147022	230594	484321	448122	637194	526577	76519	394265	1421094	367178	531569	617656	425280	255206	493973	474629	136929
750	171587	39382	426234	221593	558753	58714	8357	489852	567823	343492	387698	260000	323388	353310	300504	496005	393878	316944	189705	352770	314815	457773	309740	456142	267360	715704	246592	180891	420205	1226131	425598	1189006	174277	245334	488359	504149	464466	302841	50477	377839	1334536	377853	430050	571888	507343	337491	541192	496171	76312
755	118017	42558	259852	198914	461714	41487	14522	361440	502144	395220	349410	185476	651933	225132	353904	205691	355356	266545	180214	309948	312934	418795	277717	476094	327619	386163	386080	260000	370925	1231980	318949	1549478	217209	598671	335929	461216	625510	385983	47673	526453	1343689	420744	546778	494512	406267	260000	504896	473868	156460
760	167544	41382	170114	417246	309533	74086	9875	303076	548299	381683	435194	536906	323180	246592	266406	150482	420606	260000	162834	451302	437088	498674	265494	451994	273292	424713	261829	260000	457538	1271733	346548	1095617	619094	450403	463097	631207	390477	323194	104642	326098	1302429	336565	349576	609706	278062	300573	540556	521240	208346
765	129573	43718	306035	309312	511713	77763	16128	477090	639876	349424	458714	351014	509791	499379	389910	344087	336233	335860	345345	409766	447749	413264	404304	461327	325614	376650	282059	260000	329997	1906964	362228	1264681	139034	568100	363998	731066	496697	236166	60197	405023	1311956	525028	482469	413540	389633	338418	415283	390726	130027
770	277800	47599	393118	260000	579784	109389	15321	639586	608254	389564	338971	539409	501218	700301	335251	296522	432096	442868	339303	554867	416071	297337	360195	523480	302785	299259	295844	231953	319212	1420361	321715	1235299	260000	382996	331656	470093	505007	497623	149088	445025	1390854	373552	486548	684800	463235	236692	375073	499752	320844
775	264470	69713	260000	190731	483699	78807	16790	497001	546046	295374	572054	529315	605239	338681	420910	171444	400460	437613	158506	429400	344045	410637	265936	451012	297642	341515	290673	260000	357707	1515035	341570	1173907	143926	628483	397169	339344	424187	416942	78047	455616	1161711	326043	392606	524060	359891	646320	394487	339054	103056
780	308219	29510	347654	278450	540764	111045	23532	586020	529978	439383	475541	430783	668402	366031	545562	589241	493586	503970	324328	647799	501619	548576	486935	603898	549074	370621	322171	310764	356504	1810520	398870	1423403	334519	507509	496379	391472	611766	525526	100123	629907	1410585	434807	529287	481957	568459	275422	395192	537251	189169
785	380189	40399	323968	260000	509957	143011	21438	421062	496724	485345	393242	368381	352051	436217	403322	597469	406461	315907	321134	559250	384946	357527	384365	380397	499365	400819	226487	349728	422749	1319105	433189	1254366	263212	611627	368035	626395	610881	405493	66635	510676	1526276	416472	473813	512307	358052	356172	368547	302702	266904
790	254709	55727	458824	333343	569068	177235	22177	640651	549046	409959	316861	501107	427160	263350	462129	638687	364344	341128	454151	476730	357748	335556	337160	472983	537155	371921	290880	260000	385098	1444254	362435	1328618	282141	516774	478777	451952	499808	327965	108066	487999	1308043	399243	533062	482372	528845	436521	413983	393699	199004
795	149166	79515	426248	185158	344184	79364	26340	669273	517838	486935	435069	599487	591468	195570	399451	313640	498854	460456	316709	669757	383674	321784	427907	578996	595007	357568	423911	215452	488995	1733074	483008	1254546	598008	605281	380632	439964	550512	332362	69633	508560	1394463	367648	475113	586808	349963	474324	426151	555075	393076
800	241352	97547	566219	289000	365187	130666	25479	546682	569676	437268	492051	465420	493226	353075	384656	253810	393657	262134	443020	492300	397446	308496	294033	655210	512280	439356	333399	509169	380383	1690321	285557	1334799	260000	462779	423427	659455	659773	529895	92746	493240	1389526	370179	469153	514105	408314	354457	439840	332279	135738
805	159844	83516	334754	260000	623892	184594	30619	574391	551245	260000	359380	364440	595187	346410	469734	665774	446767	345096	467881	570990	399672	527061	483450	572995	675163	380577	351236	494069	512639	1435391	391956	1440631	437655	469692	566095	521599	456183	390145	228160	562804	1442014	392855	389703	562859	326526	559928	395330	459115	260000
810	184029	55561	328020	318479	301513	88846	31076	338777	442743	411287	260000	588827	588384	238697	365394	484930	453929	435664	338860	544939	359532	391846	544912	608489	404525	419832	381558	392731	431944	1312897	426649	1195076	435207	620532	432497	580185	508394	261954	64370	412600	1346676	386370	530767	385983	381254	285405	437475	408715	186921
815	181297	48339	773557	492811	791961	90830	40012	334394	382222	418587	445688	408369	528029	343976	534818	440987	340271	301375	775244	480726	469886	315562	370953	429193	450514	318244	391735	470024	436618	1511371	385084	1430385	452312	580019	384213	722853	609235	334256	75636	486976	1484643	420330	505560	520313	406945	305108	484833	556043	260000
820	165622	60324	590030	290811	418062	63520	39099	524282	516469	421809	471628	431018	612775	640208	342511	356352	342068	266890	342455	366058	506362	332431	331380	492438	414730	347336	218606	362311	510233	1632068	455312	1213895	368257	371810	373290	624307	508602	417716	114301	575884	1296788	379222	613384	513980	434807	390657	373801	456861	236512
825	303338	74930	389371	369653	700411	98811	69347	534472	490115	380065	349507	491954	370206	248943	248085	478472	436715	319018	462004	342220	330730	347958	299771	547663	580572	403460	334546	557425	414356	1447102	368616	1279228	368118	595685	420247	656427	571252	434046	93492	532647	1272784	333108	350489	504371	454330	281754	336759	491290	195450
830	244200	158398	645186	296010	637194	423344	29178	379512	598768	361620	447915	584264	683321	359103	296826	385900	307099	459004	409005	531015	319696	424505	344101	586946	352148	351512	269794	435899	329361	1311127	358412	1206248	449325	435996	405507	452312	528181	312561	177554	421920	1196445	459792	505103	543570	363915	260000	448910	368824	260000
835	393284	59790	646306	340741	591108	105672	87883	555227	654713	378655	383356	436673	652998	245901	333661	546930	399700	336897	385845	557882	330730	294475	397957	497844	549336	320885	247906	529730	406641	1451956	429193	1249126	447043	648117	501066	491415	787204	415034	185296	364703	1298834	590361	454731	580337	419002	484570	362297	450030	886828
840	683252	129048	619938	307542	522152	83268	173525	633903	606318	452187	470328	491041	703827	272463	313750	541939	468794	460276	602322	561117	410664	351982	542672	495093	619025	354955	310224	729407	457801	1595135	433576	1166468	410429	577834	477187	709592	696761	624583	101548	444154	1183019	387822	634802	586531	377383	410816	419624	410886	256492
845	342884	92490	712676	497858	706219	180571	46025	677583	537348	377963	418076	493586	715663	275933	307542	524309	508837	472236	528361	598962	425169	447970	339151	663216	512874	669992	443877	557743	487889	1284510	396741	1186226	413610	733914	437558	586725	479136	525637	190484	524531	1233985	448150	429843	534417	416582	392731	435747	402838	394708
850	217500	84364	601838	275740	588356	135387	41785	441112	615416	260000	386315	510164	537639	415628	382236	404387	381061	549198	382651	542686	421588	277662	299135	605447	772921	317954	419942	659386	380895	1452758	359974	1499977	613065	564864	464175	573064	532868	447458	137442	421864	1279117	394915	481957	617863	452270	325296	378890	457331	330619
855	401718	82656	829418	318673	458174	61999	42715	539353	498079	434406	360486	547414	540418	230096	605295	446172	428833	306602	698572	506403	345788	348747	396782	559582	605405	397390	340284	440655	337754	1586756	301679	1206345	437848	594606	435747	551065	721857	431377	84717	511035	1667990	462198	410416	585826	351014	349161	427782	373926	305399
860	1552022	67827	602460	450542	313225	191104	55164	545271	604175	350987	410996	512266	612900	209273	216242	382692	449684	334394	536920	567478	444250	391237	342013	525291	416665	331311	287009	590845	502836	1316035	365256	1506725	524047	588301	422404	410858	493917	392758	222195	455727	1301932	312160	413264	441513	315700	300379	480381	408577	276182
865	419790	85917	534417	360749	362795	102550	48097	540847	435028	307293	417039	468766	466332	308109	376055	355010	388389	334449	746373	447030	376511	370110	296162	475596	620173	413817	365878	564989	485317	1710121	305205	992357	519069	732020	369833	583738	553692	283386	90509	734564	1324027	459709	607438	575718	418325	415863	394556	391749	609595
870	335583	47726	669286	239623	632064	85169	43254	478265	544732	431239	404968	431806	428017	194118	318590	423717	352494	330039	528319	546142	409323	294406	369197	482870	286760	363929	362187	573741	420357	1630768	293687	1019209	402589	569206	435691	529895	484404	346894	180524	392689	1530784	439286	435553	438332	313377	361094	406267	436964	499061
875	235185	45300	562597	331767	557923	145865	98863	567201	481915	308662	462046	515004	787605	293466	368118	382941	278906	367026	570699	399782	427561	427616	284077	383121	319516	344903	308676	479413	474241	1563969	333219	1462768	453280	848997	377327	586656	328794	522097	239769	453639	1258570	384656	590513	394694	337892	353075	563509	474241	396395
880	652265	124863	542533	356379	609954	96791	65138	547898	510538	433203	454953	404940	597634	453155	458893	634110	458824	373096	602128	508422	441803	502504	501937	494623	455049	496697	391251	707491	429870	1613318	417094	1531434	562113	608019	426718	662428	661377	382595	215535	792458	1411249	457013	519567	755872	457690	445688	446366	447942	301817
885	503776	159529	507565	671540	507841	103813	69558	557232	459751	387960	367911	314359	447306	320387	354554	492811	499739	386854	619799	530822	307003	310819	332085	534085	556734	390532	427105	473191	459875	1660579	280856	1320985	466222	541967	471116	570865	469360	566288	141326	432525	1371482	367897	526881	550691	347986	380203	396478	535703	551673
890	1280237	177931	590168	740869	597247	104618	82045	589449	422666	405272	317553	446947	476274	227856	431419	411508	321009	314027	544690	474629	446477	313170	368201	496849	496572	516732	334947	607880	371312	1964996	359960	1265387	349051	771469	396962	461368	673407	463152	143941	593210	1212387	427368	401055	592767	510510	346175	371561	607092	434793
895	401704	53163	609498	428488	551867	148983	99571	462972	579701	580765	484335	522788	449975	510220	322047	569178	536989	346285	593832	436701	310598	302260	365795	597344	563952	307099	336344	584692	435539	1553585	337353	1280334	404290	642766	391445	576258	590057	403751	131118	454718	1729867	508975	516096	715428	394777	332956	423994	492728	444403
900	455174	79913	567464	444112	807848	164393	106599	492839	428847	311704	430534	500223	660216	566869	415048	487778	499338	389398	638010	490834	402783	326596	305094	492147	674430	435221	414052	525844	508768	1696778	348373	1283030	432373	480975	512045	509971	410554	454234	144078	612015	1340302	461009	568957	474532	431848	353876	445758	438485	1083463
905	751143	169450	540363	362878	642434	223145	112543	382913	546281	417633	440075	489990	438872	347530	516677	608931	339151	340326	621790	417246	363182	310556	339012	471946	583240	387380	395980	395468	423814	1559102	359822	1234870	461202	588412	372280	479592	545562	353517	122733	506279	1276863	438844	442093	448896	412019	344128	377618	280814	821288
910	435885	53773	566316	559624	594828	120344	47441	444721	431806	510385	435608	510164	532564	327854	322973	393477	421284	399271	596985	472527	468503	417689	345345	695904	587886	342538	339648	558863	440766	1432169	334408	1345847	398566	516870	445633	605917	480726	531873	260000	721373	1255569	505864	427893	513676	385278	395745	435304	486022	450860
915	362906	174081	616619	392744	457939	172821	72519	364081	627902	359877	454842	498162	659331	640651	537321	566648	507869	305813	701213	633184	351125	382388	370068	554439	587402	392426	432290	423358	507924	1484145	424381	1465078	471739	573382	388804	520438	797325	417080	132021	423219	1588789	511312	433023	549917	387601	304002	321756	380397	531292
920	584568	124112	768690	327481	491055	231313	83872	684469	490060	544898	457303	531251	440752	356587	382499	532619	486879	363099	472707	527227	265231	378917	368478	469001	602737	404816	329071	534859	454095	1653527	386688	1517773	533892	531306	436397	555102	473329	429082	149876	486589	1642258	413236	462101	642033	439204	398593	369266	418242	437835
925	986881	74808	667475	541400	594026	128811	115857	343409	528319	516995	344751	468766	574280	340851	336026	261982	240425	344294	329195	261539	343271	338031	300670	459723	627501	359615	396381	752664	431267	1745049	454759	1150055	291530	590804	429635	417937	625026	443227	189561	614849	1410613	402963	368824	452671	373940	365132	375792	373663	405700
930	247850	60533	615181	544843	642268	260000	93218	568556	533338	399395	445301	511422	528706	508975	513414	711611	407304	416859	371340	373870	273638	372225	506044	506735	556291	417619	446601	727388	436521	1689851	443573	1120783	581263	574294	474228	607230	471725	380964	110201	385955	1311638	488981	437392	542077	366279	360140	477021	459280	468987
935	939316	145799	702195	412904	521558	184988	118903	601672	607894	399326	418463	339178	416264	283815	314276	463429	381171	337533	403018	566731	399755	397570	246938	513676	429207	391141	427796	381876	406295	1695050	407000	1382488	521018	464479	465503	603304	396409	393809	275007	480436	1174971	385914	572801	519608	408494	427824	343962	403433	638411
940	702375	63261	710989	380300	395302	260000	94858	461285	555296	438374	374036	496254	482012	493005	549253	488525	378890	380051	456529	574695	397432	379014	396450	449297	596750	367455	410471	748142	432912	1889307	414909	1262842	521198	538966	417149	501854	603387	605917	246703	481445	1321566	476938	431018	433382	457151	332873	399713	499365	523715
945	725369	158232	591633	341584	442411	260000	435332	451164	458064	347834	433617	403696	381932	236927	368561	442467	393961	298222	462350	445149	364883	337920	341294	559541	528015	367386	422805	451261	422818	1468037	388472	1340150	456418	571805	414536	419279	520479	453210	292291	527337	1287842	573810	643554	585812	465254	273984	483934	538482	610604
950	565804	112906	564145	320927	636668	260000	131807	492645	479136	462585	378931	360223	445080	260000	320567	410692	522056	281920	430257	481307	338556	294724	280703	405051	548659	372737	475790	440462	390408	1494308	330274	1350022	411701	407194	380051	452049	447638	422860	151145	503997	1399454	486741	384780	549087	338570	248956	334684	468503	524116
955	1416876	245527	553443	384006	525706	260000	138014	218993	379083	429276	418352	489963	590776	524807	518198	442937	380217	239955	383950	541566	289802	492078	435774	482178	523245	319060	366169	390449	327093	1465907	384158	1309454	682201	547331	401829	519539	677514	512556	308164	489106	1188065	296217	450832	603110	394169	433521	384310	504357	989702
960	519636	132526	578926	287852	528858	222807	93522	371119	560481	374949	486520	534320	518433	519691	309201	500928	372626	299647	502905	521018	369280	367593	607631	498038	474656	454012	415379	360997	455658	1528281	444361	1498816	563647	543750	397556	506569	610646	572594	237079	479067	1307753	450016	484418	516746	487737	368063	456750	324687	931434
965	1002368	164540	630543	404816	497858	144789	125532	533532	545797	339759	406613	539381	646942	260000	360569	553567	465931	346742	466083	500513	309201	304611	326637	570063	570713	380259	399935	569787	457621	1598177	363459	1124253	551673	563855	344350	560578	506666	299577	217680	451938	1192144	368879	393947	614656	361661	429870	362671	438056	512224
970	1197454	100613	473025	385430	545838	298651	163936	390546	550000	456017	376014	609401	742252	322807	523272	673656	433286	507454	550747	438125	273942	363611	333952	546281	597358	368395	463055	554494	400972	1621988	388264	1242337	411411	536436	420233	482081	573824	297337	234756	546433	1286501	405092	376747	563896	421671	340423	422818	396174	441195
975	1112293	87659	703052	326402	581042	520576	134746	446228	496987	424381	492770	524116	471670	501854	473702	644730	461963	323180	714446	468711	386107	385195	368298	435871	554812	409088	406696	638964	485801	1605160	394639	1562019	427146	546142	502587	609457	563011	419652	202262	468019	1409714	366473	465793	550125	452948	407705	435733	441291	481902
980	1222758	281229	455851	497747	560246	296148	146461	354139	555628	427174	406350	475237	446435	272476	422832	524517	316419	260654	361993	402299	277786	277606	328227	529190	443144	328186	333067	771607	414854	1399385	415670	1115252	382817	457497	452339	578567	496503	384960	260000	391873	1505135	426248	509182	653994	316225	320719	395579	560246	985208
985	814167	95444	509528	331684	429635	260000	84504	294296	570768	322392	453542	471227	528858	362684	414826	391652	429234	368589	471753	549046	347696	324881	341612	487308	710657	418159	422583	585923	369473	1631625	339095	1312509	393228	593307	392592	541649	690304	391459	301845	709565	1290787	289345	421657	495203	343561	320443	475583	337049	740759
990	660396	195661	689239	385624	674845	283773	163053	437185	617020	406309	431419	509998	462087	193996	356075	505670	478970	467425	413181	406765	329707	330509	352549	467784	630377	386343	504772	702181	399340	1819563	334629	1278896	503071	652639	423786	513427	532232	519553	293341	494775	1161393	315769	536270	598962	484266	339054	387988	356089	873015
995	490474	148161	478929	432622	524710	260000	73399	254211	582618	358260	374036	447915	450238	243301	418449	367593	331186	416748	421602	431585	282003	266199	380494	602612	531652	359145	332016	463207	539519	1688510	333053	1162790	491470	538219	382512	569164	538551	300089	458658	442066	1371067	376442	392095	640402	419528	377701	436977	391403	646154
1000	965394	111851	628303	290728	597662	320000	257114	612291	492466	409378	430769	508616	468033	247242	417301	468296	509666	304182	625814	479579	239319	304196	384103	410595	633046	337796	501992	667295	394362	1253440	394155	1238507	541801	485773	503583	471918	462558	370013	243439	388555	1407930	484501	533103	553554	485192	432774	504149	505145	571266
1005	1129936	110441	353724	295180	686626	260000	366404	527296	565016	287852	511077	507440	645822	583849	444831	515930	450182	285294	482690	437033	252745	253685	554411	565002	500458	475486	427423	682021	365961	1588554	389274	1424053	603373	670213	472112	593445	490018	339234	303615	450362	1536799	556582	513317	549516	421256	335832	413056	382886	788476
1010	1513611	139636	457317	463277	490806	448910	260000	418878	434945	397390	413665	435802	513773	237853	396685	428847	422196	399285	443739	510648	346520	310999	501854	315396	639116	327038	343838	725812	427478	1427233	380051	1281371	555877	548894	343672	415227	673766	383453	419859	391666	1421633	539229	410526	612084	518958	360209	416237	435221	692640
1015	797865	139539	444499	298264	415725	260000	177241	422556	550346	273195	361343	394072	725812	477131	340036	555047	451676	453183	479620	468780	347419	541455	380950	508934	550871	404387	402216	574571	316419	1647900	317318	1321345	438305	572110	478390	680721	653302	335887	305440	455727	1301379	459654	445605	534431	439051	329472	426441	395786	620007
1020	1009240	346161	530241	407595	595298	442646	162924	440075	473840	404663	491221	460608	590209	360444	360776	515750	443075	270305	594330	438457	311455	404207	247615	441845	482759	337436	420592	734951	354761	1526926	318382	1286832	453999	501979	314663	462392	520147	392343	451911	515930	1608658	403557	601921	579161	422625	355245	406171	303463	968021
1025	1806455	277938	505228	539215	762896	238185	118608	360002	620643	366252	457967	552848	621431	382485	352950	454579	334048	285972	463622	376498	301956	299204	472278	486824	512224	379830	298084	738463	386287	1471300	419251	1243567	433714	532799	361523	460055	542976	341017	338736	414273	1403423	329223	403073	466332	384448	356808	539215	476385	738533
1030	923968	126793	569178	491802	590845	386163	269324	438941	557301	241435	482952	486520	486838	423358	317442	330232	383536	309312	621846	322696	213587	459170	377410	547553	468323	405908	285031	449643	370690	1985889	377936	1195062	483326	563412	390629	617449	432553	480450	654574	382167	1740666	519594	393740	534970	325351	303518	311234	466996	951332
1035	1395583	297559	516718	317898	284437	594178	211935	315479	502836	331615	391929	354941	756494	267388	400446	478694	421159	241158	499586	339095	308897	415725	319226	407871	570271	355964	232419	400183	469291	1694193	373207	1072803	512128	506085	444320	612996	506597	345027	422777	425418	1330001	449906	467881	627943	472223	403626	456308	453791	530767
1040	971906	164213	549641	594067	502628	288557	136215	356324	492065	352231	459543	641135	499130	352342	507897	486133	362878	322116	507108	250422	280648	360030	413167	420247	615029	406461	317608	593390	481832	1688358	351471	1263133	415310	641300	387656	672425	632783	335583	436383	443974	1653555	484252	444057	508685	359020	351000	415379	432373	608945
1045	1164615	135107	692157	599349	526383	450155	258207	462848	515972	495106	451869	481694	633308	224040	341169	506735	305869	411052	615803	546709	249026	299135	462696	568376	500886	350129	388569	676228	351139	1583451	453155	1202542	373387	631732	382084	527669	422625	454980	386840	400419	1386954	449463	448274	502573	372156	345331	343907	433825	582411
1050	1924884	138139	492936	425224	490087	496116	166951	410554	605557	479786	481113	449657	429870	230082	420330	427450	316184	404318	310777	412545	218122	306491	300255	466332	513303	340132	317594	615070	509805	1562918	417619	1185618	554439	542976	360749	535827	558241	450431	430506	358757	1434658	337339	370013	635535	522802	381973	403212	544981	708694
1055	1182189	171586	488857	260000	266655	415407	211291	505048	588951	466291	522069	500997	504025	462585	406171	518142	315105	293521	548756	516580	347571	445329	530393	702527	555393	341722	513331	728522	534334	1802362	392993	1209871	550691	626879	401663	607977	640526	418643	381462	463304	1527963	471587	537984	733721	488096	316875	473439	378088	656358
1060	2266192	308399	600331	353738	438581	571280	194852	332942	615748	371368	402022	449532	589947	420592	542520	420025	479496	383715	478320	504965	361219	385043	537238	431875	530048	318894	391652	491083	404318	1484657	399036	1217476	528043	555199	448219	577392	492479	375281	422639	453459	1263700	354941	415725	571446	458976	369653	354831	481487	1060884
1065	1716648	337948	641300	439452	365657	457732	229640	489244	690788	341183	418269	518391	464535	225188	491387	465848	448827	245237	528015	681496	367441	298928	310653	536242	397612	408355	392122	615651	604354	1683795	435802	1284205	420509	461355	317608	518778	424063	426206	432166	531416	1238617	549295	467120	465420	430631	322904	361786	305606	662138
1070	1490948	260000	520396	418546	383480	487322	216850	337837	498065	386578	445716	487847	803243	228714	319889	510952	370704	245596	360085	464244	325434	333689	273735	563965	542022	352549	447541	326997	351028	1810575	430230	1416766	456557	632368	344958	530200	440296	362380	411162	393284	1415300	315755	458714	577309	347184	298886	372184	414246	535233
1075	1375630	132684	621306	310764	634539	801335	397778	663963	552088	450500	366141	462958	457303	346686	279763	520452	384103	430050	465572	495355	293106	404249	560951	260184	647343	416817	438706	518986	349880	2044972	426123	1026634	541261	603013	457469	549447	607161	536339	518488	523438	1943108	487999	452229	725825	434005	386011	431557	367690	818923
1080	1168666	478237	592228	316875	564380	418421	1007248	414287	629782	387380	431820	604230	445343	267098	426953	538233	402119	363030	562555	575235	302218	403073	412434	531472	670766	393726	466540	515861	456944	1855555	326748	1352207	507523	577820	365740	560896	542077	409752	459115	487778	1463944	417523	549170	602267	506942	429538	430382	478749	671444
1085	1844300	220198	447362	310833	448025	428999	435055	446006	467494	446891	420675	548064	454482	249966	383950	389772	365256	403336	405299	532080	348028	336703	481376	492272	617144	384116	499642	444997	350281	1725995	405424	1356480	473965	498715	495369	603870	469900	303809	461825	419375	1949151	397736	441692	507924	571487	300462	421685	489700	623878
1090	1991157	520936	473412	328946	471614	404774	141259	442619	461894	529619	461382	407871	397957	322212	229764	340782	308690	334283	440088	492452	326125	394030	348318	378696	424588	307777	423358	368547	356186	1539495	354526	1253081	611890	700812	532495	584761	434240	371354	447638	455188	1435944	524116	481086	669729	414550	323899	341460	506901	438872
1095	1298973	148875	663935	294019	482952	550719	512860	521475	470757	382070	437185	359476	440531	256713	503195	459170	425293	442688	359158	507357	323637	416914	306284	415020	463387	309243	355301	473218	405051	1353797	396575	1580589	575636	586725	392800	498867	520189	393629	875532	491843	1479845	398911	430741	449159	396243	402354	359228	542976	485082
1100	1351875	217446	505477	358274	576147	815397	361039	400515	574253	319848	413250	451883	885542	325628	489728	364205	392744	341432	499324	410429	362366	436231	423302	475693	577226	413651	408507	618306	522429	1436870	295236	1336555	458520	628967	364980	431336	376982	337173	517147	406447	1206151	638908	480394	485580	389122	319198	366750	421408	1063262
1105	1042909	248486	385983	343382	588426	587624	524143	521710	578290	436410	470895	378005	731481	383854	438014	623477	476343	300476	533269	454911	331338	389993	373815	579535	589947	389177	551798	598948	424519	1570136	360776	1474121	502808	690414	396160	650136	509169	334007	831575	525678	1441696	522526	575732	612554	492009	478984	356794	323733	530697
1110	953060	134539	522249	260000	581941	727499	409130	412296	423579	380922	472015	392551	391141	440393	297628	387186	368132	335238	362795	301416	335777	459571	375101	589532	456764	561891	312008	421685	346009	1678527	377355	1053362	406337	650675	516580	569455	536906	331463	858179	511547	1338062	418739	488193	629050	415006	462170	406129	342842	757904
1115	1332918	155430	487253	206314	736846	507164	522692	489465	760421	450390	422749	486064	463899	334242	411743	674845	478320	300919	536118	532260	307473	412337	372806	446324	449090	391417	295581	630889	427990	1734775	375239	1211212	459723	573603	478569	544953	564892	532039	604728	634525	1281578	408535	441955	511782	315534	407982	413568	516234	563399
1120	1279324	179088	608945	310446	515999	740690	662912	420177	530946	338874	438374	498273	611807	368589	507468	445025	361910	403820	686239	468711	280565	440365	320055	439881	612830	388112	397598	649140	444651	1643143	357043	1301116	437904	452574	389578	509666	548548	382305	925682	531734	1938213	411563	442522	554936	373525	432083	486520	419306	771441
1125	1345888	254709	370262	311690	464092	387103	392247	440821	514285	407664	410899	431516	367330	217340	391389	381780	209549	269255	397363	496600	253741	431557	343866	614476	344737	321618	182669	360652	414564	1428975	308676	1043365	324784	565016	285253	566192	487502	443808	434378	357693	1218084	345732	459322	496780	404705	425501	393201	536754	1176948
1130	1472572	646071	596183	809950	748129	615734	498881	391929	663700	403073	315022	506459	535274	499351	399589	683680	465226	339469	464009	506542	356255	315119	463802	343741	481335	443324	397086	709454	429801	1792904	329444	1339707	458700	600013	410803	588191	438567	343133	520147	483561	1238839	535191	399133	641895	341819	404069	345594	341363	493240
1135	1625596	152205	638715	746981	432152	648504	512349	530034	551203	300642	432732	538897	522208	280012	641024	631843	397238	426372	442398	527158	329333	286110	384185	583365	638853	421132	363113	594980	422473	1488570	446961	1265884	421781	524544	391777	446228	592380	357306	480311	549585	1276006	424989	412987	457829	330011	435664	338584	436051	484280
1140	1741343	165009	305827	355785	511588	826017	611876	505297	584858	416403	359117	493005	585411	283248	376028	685063	317871	225810	589947	498549	267720	390311	310390	420468	543875	371644	457262	620988	474186	1497917	369183	1478061	535813	627404	502642	516939	495148	351816	529757	677859	1464884	413527	574198	608613	357568	404981	448053	489548	575055
1145	1844161	502075	531015	396132	538883	466263	823224	388942	497028	506860	342580	526771	428170	501909	347627	537805	460414	351927	435290	484460	288820	385983	334864	552199	425432	341225	335127	443504	430658	1852707	461037	1193748	481625	642849	421671	530573	607147	353157	502283	388859	1734070	377051	355868	559195	356421	347074	392579	496102	515197
1150	2236298	533656	380549	390352	533933	389426	688741	291876	604327	337063	449228	356559	512570	395275	460580	478417	367496	521281	463401	443435	314386	374271	295194	503914	515156	454953	311510	454980	438332	1629150	426662	1280666	456280	422169	420399	440752	471600	343935	489161	371340	1352318	442259	453432	469609	634746	343534	359988	396464	1125512
1155	1518810	260000	457068	352701	558324	296826	511395	487294	586877	382194	418656	356974	540376	655349	453266	381710	461880	358550	474435	398676	338362	297503	394556	519553	478099	352245	300587	378641	504855	1436331	400460	1433510	640388	588453	363846	536920	445080	381005	923843	631746	1274333	458838	374382	480007	365049	372322	340049	369584	752968
1160	1502577	663673	480809	626409	601713	701725	905343	522526	765454	442052	457013	638383	475583	612817	383466	506459	353724	524558	426842	494470	279127	405618	375737	593943	522028	430631	309505	539879	405797	1627518	304749	1369242	346728	503237	494719	555614	411383	379858	868881	397639	1219840	569842	412310	684413	272587	308966	394348	447873	593002
1165	1296166	641176	407401	233581	594952	590472	687165	535274	440572	413319	429483	560329	563634	262023	395883	500209	445426	402894	325061	425501	302163	351028	249648	508090	601907	490544	390380	593154	462405	1482776	427119	1338739	502794	487363	467134	423081	583946	395856	808774	503652	1243982	344944	463996	511187	359435	316087	484612	406032	1032607
1170	1387563	541814	554038	376304	490917	294102	554936	476620	496323	403889	404843	417440	531444	256520	380217	537874	333399	330025	393256	526231	332928	409143	440351	566759	545658	336371	316170	435705	428183	1552686	326596	1407502	347765	665899	443794	481998	564767	356531	884298	422307	1314736	413748	522622	459322	367012	389938	427879	461493	1050030
1175	2287348	495176	329167	351277	514575	549267	462834	485566	620242	465765	376954	529494	776170	350088	342303	460470	469761	429193	434364	621970	307500	372446	344101	464314	548839	390740	354499	399437	451192	1649144	417357	1444793	523784	621542	517990	590901	457580	414799	541054	526425	1407557	434530	590278	620878	424685	323498	490018	354499	682256
1180	1597472	324245	326291	303421	567809	723046	397667	426413	528416	341875	485690	522622	479205	312478	433645	546557	374244	337685	539063	436549	319544	372612	373400	311676	454745	331394	454247	416057	474449	1626343	391873	1034280	615347	561297	353558	627446	692668	404511	639904	444817	1993840	398580	418491	530573	348014	301956	426068	347488	522747
1185	1520842	315437	465102	522097	536920	535813	679795	392316	595422	414868	437848	403986	705735	384351	365035	446822	467521	311925	594758	512695	244642	347613	334021	329237	671347	387905	394832	549585	405949	1391504	352729	1417111	468711	444084	477919	441305	540791	532799	944335	478224	1396703	454482	437295	456944	527033	362574	483353	447845	577945
1190	2370891	283580	492963	385057	481611	402271	542907	409572	548106	292940	490405	417854	660313	321175	303532	573354	325116	325185	388596	432788	332680	316294	339109	521475	489990	411135	363210	518212	400612	1749543	348733	1364942	454939	504841	365505	434834	463346	363210	429926	365643	1274029	411439	503099	452408	423275	413444	419265	365049	518350
1195	1413420	283234	295263	337602	434309	380743	632050	301458	553595	400018	377355	380991	334975	384504	383038	470771	341045	330716	600068	404304	317898	370275	404995	511948	277095	357057	305136	425529	390380	1755875	390422	1331605	534196	491982	324300	630902	609401	286718	493046	410623	1383401	329181	468323	492106	374672	328974	363307	554992	600013
1200	2163111	416057	447693	391306	713782	545534	634733	315022	492521	336192	419693	445896	626644	196731	329237	598976	373870	303684	397100	555973	286414	448495	414868	515833	613466	349383	441748	415670	373207	1823324	281340	1331895	447071	465351	517645	658294	468088	426275	572594	534210	1596753	387048	568929	452588	323678	383397	346299	413375	488442
1205	1851752	813393	485179	288834	448482	387186	533892	570437	563523	362034	318687	533560	548728	272946	329458	469761	373718	469858	617421	429124	316571	343672	295263	275532	588094	343271	339801	484598	390684	1706112	427437	1426210	467646	554660	308524	666175	430603	270084	478528	464728	1426583	374133	475596	520092	314137	389647	393560	351664	589656
1210	2015064	260000	298637	260000	611268	405327	429801	295485	519553	344903	398607	462046	704490	210725	531652	530933	325683	210794	465378	459681	325683	362311	280786	653413	583890	393782	346935	590251	460331	1581004	338114	1216674	383812	514589	464452	537597	452284	298845	733458	467480	1290607	430147	363818	416790	379512	525042	315119	455727	623463
1215	2481176	477422	498356	462779	487294	818854	577004	375751	447970	386052	378572	400087	574474	522498	270084	561103	425390	369460	249537	452284	274426	362339	323166	351526	586393	355674	481113	544594	415808	1650513	309948	1441392	531389	569635	357057	548382	487114	344294	543999	342497	1692796	328559	524821	477712	416002	332362	366487	406890	520700
1220	1678195	582563	298333	277924	452256	395302	555047	383895	342746	207982	379028	392551	588467	225934	389633	409475	314856	315935	446836	394431	320028	428833	323609	431751	468628	417467	432954	503652	336413	1808888	319392	1137956	407802	497402	417094	548894	403931	365132	438858	387255	1348128	405009	518530	642420	311386	338114	381323	488884	610798
1225	1604095	390864	384006	328877	414481	406475	398441	492535	445149	386826	380217	452229	384241	486727	359656	536049	333564	396409	402313	479841	266019	311662	371810	507426	382609	336523	451938	334781	265314	1400381	508422	1152710	444416	470425	311026	457040	696291	336247	857141	448965	1325714	455008	536159	503735	381987	282349	422182	364966	597787
1230	1914085	333454	507814	456944	392053	408272	469554	493765	389398	277191	430990	452450	409904	205791	320830	375557	343022	239886	261843	355895	228216	345027	304693	529135	434295	380798	278187	295830	370441	1141510	390242	1372740	419445	573589	464742	695558	665138	329347	536118	489742	1200385	292304	461382	522111	452408	379387	494733	489410	430313
1235	1816009	319392	264567	305523	629354	552475	683791	439176	649776	331878	380936	423454	550830	279929	485621	409766	243232	429898	402852	471116	335238	398911	309256	436245	616508	387615	332597	581305	401939	1355042	340464	1171404	537473	584540	535813	605378	570284	411508	878020	346133	1379433	374617	404401	523922	448399	372778	368091	356462	776267
1240	1927096	483464	379816	339372	530131	710657	411190	375834	418781	361315	362684	491940	345912	285322	265618	559472	328103	388569	419790	429594	338445	403751	352494	506929	483492	358522	327965	408051	299868	1546934	445232	907569	410388	625648	408079	538219	545202	454552	882666	548576	1297562	337298	515004	433590	465461	335887	423067	530020	555185
1245	2278443	516580	477684	463719	459087	587112	884740	520299	692544	347018	349825	478625	377991	358619	422252	531942	260000	318368	447251	412683	266420	325337	341100	426400	573575	582438	344792	413734	439466	1419103	420772	1095272	501467	600704	444181	520936	563094	311386	569178	420592	1562780	378115	589933	390131	362588	426234	338846	419375	590306
1250	1968799	643471	424588	342953	460359	324936	354706	518626	505021	337464	393560	452561	639558	236194	336537	500872	332265	347945	437558	354637	247850	307570	279777	357679	494374	377396	320650	318866	326526	1477729	317152	1105421	472458	610936	403267	389868	478873	362062	535758	472084	1223809	386702	368685	727457	360361	337298	356255	550429	729282
1255	1942804	475278	362505	353655	513994	405949	729822	333772	480450	478542	453376	512985	362560	276666	620504	632921	432608	390546	506376	636157	386398	391777	400211	426994	563053	340506	442729	631718	425833	1603445	308690	1263091	464756	489507	341999	490391	467480	470646	559361	393145	1208820	385264	482579	449781	389868	422127	439826	522913	561712
1260	1982239	580586	646873	310764	479261	617172	599985	320346	602764	415144	399146	427257	400336	341626	256893	625040	248777	240715	565376	417453	291198	305565	401649	547760	607327	310584	266697	509321	330440	1297258	358287	1443977	517672	492535	406115	535661	659220	343313	565915	507938	1222702	426413	389108	419334	367634	324646	372972	404290	514036
1265	1575916	383397	465019	260000	292194	672315	573714	334560	576838	396519	419389	450666	423883	469001	406862	535150	465434	510468	446643	466996	314276	467535	464825	538067	451399	418366	426054	477795	443476	1307186	347198	1051260	515474	640084	317318	496268	622274	245071	858483	593362	1185438	498397	471753	553899	373013	420136	386177	504882	674956
1270	2735277	321300	426621	374036	603414	466678	360887	422611	441222	381752	438153	468157	330688	343202	341833	431474	294738	463968	417108	500444	314414	321922	377963	461590	476592	404373	460981	379374	401704	1537158	475984	979857	589601	546433	440890	438650	485054	384158	551936	393076	1257975	522387	408936	547304	417288	267457	426137	421339	410720
1275	2133590	459681	301209	553001	421809	517562	500416	378129	428294	356379	473771	446629	377272	314345	466111	405272	439812	247021	445426	600262	265231	400488	265798	509293	586822	358356	390809	471089	368478	1737029	370068	1223822	491511	524047	431184	454303	445426	406903	821551	615209	1301766	483201	561767	543405	358384	408977	332845	394888	554646
1280	1580451	373317	508062	367704	455990	500872	618444	549613	388693	445813	442038	497001	421284	549461	300435	506998	429193	243910	396229	376525	290037	462447	462364	669176	398566	307321	311317	515902	345608	1440811	415670	1346248	401857	508007	354416	619730	491747	297545	811636	428432	1165140	488304	435650	547248	457027	482178	419887	383135	875296
1285	1833031	251556	529591	359767	507717	384780	563758	460207	540404	438706	533767	522761	522553	282377	331324	516386	337630	414329	477919	455063	289816	339095	277980	515059	589753	404594	489700	419223	450639	1510431	449297	1364693	461686	496710	372349	538316	422265	536311	571722	463318	1416392	485663	422652	489576	425736	452726	409240	387601	458091
1290	2570292	408438	568763	523618	384739	417578	714280	403723	451275	267056	429386	580738	385817	236125	440600	404898	447486	309727	658806	327923	289705	405064	287230	473550	709993	533283	440434	459751	441526	1995568	352577	1162043	501951	782669	392924	484999	523895	436037	603442	597593	1628804	650952	447196	502214	351623	418836	447154	435235	868494
1295	2582736	462419	497485	273610	497540	258165	809314	458105	558988	435857	422708	577765	464811	305938	451164	471918	327135	238144	347405	433700	350074	378378	322503	460553	577571	320055	363818	564947	325973	1468286	427755	1167698	686114	501066	498052	658501	535703	315658	448620	483561	1223560	392980	397446	491664	334671	326997	470992	460483	362228
1300	2450590	273195	470840	352632	434793	398358	575428	488870	582383	498923	410015	456183	435581	499338	381793	512833	346299	343174	573340	492230	432470	348166	498466	628607	503997	334574	396768	429359	405590	1457265	417882	1421799	370414	462184	469775	528001	622717	352314	817209	560785	1264612	434488	452630	529799	577917	416112	413665	503997	594966
1305	1636589	530310	493599	568943	518433	326015	670005	374230	474615	274205	466263	513607	446919	615969	478072	514478	351360	548866	411826	496420	299702	344778	557149	597151	612858	362671	318659	559596	463041	1573358	332763	1204658	489299	559734	443310	479938	457248	329071	599031	447389	1227694	498923	492949	533643	449643	311275	382333	457704	693028
1310	1739490	472997	689557	319475	504523	360168	480187	466830	446103	397072	343935	534915	399838	275173	516718	505228	353946	387283	434212	392689	300697	401857	393298	564505	659981	430963	270845	605129	417315	1646945	371119	1328881	586089	712261	413720	551590	482966	325973	593915	411535	1247646	430133	363417	543294	339718	293438	385513	507579	455893
1315	1633132	280095	427616	395676	441582	301555	600372	273500	429870	381904	357154	476136	479731	540335	286926	537141	341875	302205	490087	460843	318009	327328	306864	490765	630819	421187	306035	420869	333647	1506033	289456	1318331	508270	445260	346272	508145	623104	318991	487294	395054	1165016	548258	516539	489078	357112	338003	326361	384683	611614
1320	1467110	260000	359006	455824	468144	342068	629340	539422	462419	311358	419168	479274	369225	182047	407360	570796	350917	405313	405839	375737	235378	309160	240079	409959	568639	335445	453957	445122	287050	1539412	308952	1401998	462958	458022	365754	403765	525982	359421	527628	414218	1143902	351222	432207	575013	346202	386909	349161	379927	977963
1325	2039137	370068	355992	363265	510109	260000	545022	403295	435733	476481	411259	577322	288253	262355	293867	373497	392689	300214	695599	450058	307307	398206	400073	385499	549917	390283	324923	461493	391887	1611507	362408	1313436	440171	539077	467591	506113	611614	422597	849979	455727	1179023	450542	469125	497720	353323	410996	574018	550885	576175
1330	1844632	672245	533090	376719	474117	317318	481694	367358	620601	258801	368907	421311	457082	265120	439162	415186	455533	270264	504675	430022	253478	488096	489023	483312	429151	311897	389025	410540	290217	1639133	413955	1229685	416306	559057	311773	518820	423233	394984	424353	366888	1324014	421173	438443	489963	334505	462212	384600	428612	398552
1335	1719883	265535	488013	487170	371630	265756	642199	287368	407664	390242	455243	557799	351498	235669	360043	637401	437945	448896	447057	609139	337491	380660	477878	511229	654962	418712	356103	498605	420454	1915039	379858	1210009	460027	483561	351844	441941	474449	303283	412241	387269	1167076	393920	426925	549101	354042	383688	365146	449491	643928
1340	2732954	410236	630806	597109	757503	414688	547871	455450	535551	363320	431585	485206	495328	229834	394224	483879	349272	382609	459128	502946	287119	312271	487903	432069	639130	340824	298139	520659	391846	1679909	319917	1265967	372419	597759	305772	536228	640747	502062	580378	409627	1304434	280385	387711	533435	388016	416776	439024	441817	495452
1345	1789240	531002	388140	272490	674333	344792	509044	366100	539754	289387	431087	419611	306781	360099	421228	568432	291281	333288	457635	395123	290977	375709	339842	278463	567796	539630	452284	503029	384241	1584101	354678	1310892	489631	600911	463332	477795	639406	385734	442052	576424	1346483	376594	380217	653468	436687	392523	402769	435014	939993
1350	1897244	380535	340547	357886	492355	351955	488055	450708	457248	415407	284727	509570	535855	271536	418878	483658	387864	340257	588951	379263	310542	380978	411701	461728	581056	512321	323222	523189	391887	1365937	320180	1285491	502615	520369	478694	456792	506141	436424	580738	332182	1486606	438415	337616	505643	349618	355259	418573	475002	643983
1355	2316661	432470	668941	459184	435332	374742	620394	459004	502836	313474	297324	461756	418034	265494	335556	524309	257750	306878	525720	344280	266226	443504	249772	495148	598561	382388	441914	549032	431502	1729009	396174	1282615	328573	600898	308565	621583	609401	351277	820749	405120	1294645	401027	418850	526038	367316	346576	341792	337256	509003
1360	1629261	395468	521475	326540	604645	473343	629865	410042	670877	482634	471435	501854	541413	276887	500195	613494	564643	322268	520134	543100	305523	412296	296618	429856	502241	425943	392606	445716	492479	1464801	423814	1385862	367731	585550	386425	612554	651159	387366	444292	450694	1562849	376069	373179	520258	361481	327135	414273	546709	461811
1365	1918551	394376	574958	556388	529702	440807	521641	346562	463512	450666	487253	449187	465489	452879	431433	559900	420482	295996	613964	397625	377313	334463	526231	483685	541718	357472	330495	597455	357043	1693432	283884	1404183	533338	526300	458479	633419	454109	436065	816227	435595	1530120	495867	399395	495563	442093	344128	386730	453653	410581
1370	2617940	282778	686003	339344	459377	361689	668678	342552	562873	331850	396464	488829	548742	197921	311178	486188	381710	366528	354941	508450	237438	411052	320097	469098	260000	376995	236996	381780	324383	1462464	270416	1093405	501467	557010	420371	588052	584499	608834	519553	493586	1323640	491788	442107	536546	482897	353075	412808	405244	900794
1375	2374707	251625	440158	373456	492991	526135	497747	363929	518931	435484	467438	674817	390726	302536	333869	515156	366805	325738	425930	402161	327812	452726	473827	499780	594122	361537	307708	380784	391472	1408373	378613	1401362	479731	563813	368962	563039	523010	366487	477256	476288	1230708	421961	536754	431585	506860	430838	324356	578512	568252
1380	1745076	475749	611572	270209	471144	276472	671195	455672	685049	430257	455132	534528	338266	350461	289138	527089	342483	309187	632977	647191	216076	347958	323706	419431	445039	472043	399050	453916	447887	1358125	381987	1102586	410623	617642	429856	613826	836705	312146	465198	475265	1135039	282971	445550	459032	420883	266144	345981	508284	899397
1385	2115394	475140	475541	425058	459294	369667	564961	461313	503264	322890	305800	401594	566330	272310	413872	395980	427492	424588	535247	492410	316405	414066	352756	347074	565473	448938	417758	513884	312478	1703927	361689	1305859	407940	680445	448468	582508	498411	370524	619357	606166	1257630	456640	496876	462378	376276	298250	476716	405908	505186
1390	1614493	466070	694701	413209	534002	378157	554826	507413	671734	533809	500651	526010	448067	479841	493599	717211	313432	460912	633295	561643	334712	397529	449989	627667	618956	428570	512335	514547	457732	1331729	365975	1238327	455105	630958	367690	494484	487045	348097	548175	415628	1251324	414536	690082	687193	408798	329499	457068	515667	498950
1395	1599823	544801	344681	260000	361578	499075	344377	210088	561891	419445	432719	360859	473163	320111	314372	465033	319226	291862	508947	440365	351346	347558	330854	340602	409060	330730	275740	468310	274868	1458067	279639	1512422	609028	594039	307238	684012	463401	408189	562749	414882	1417429	341543	424091	478376	456418	339718	503638	452353	722189
1400	1805929	290244	459806	372626	475624	337782	580821	484736	507731	383632	428930	376000	481777	249427	498121	563426	563219	425957	454496	605765	420177	470577	366196	554715	551894	392703	464797	491802	383190	1489939	319157	1567343	498052	666369	445440	492134	563592	516359	841876	471849	1365799	480394	621611	474988	586656	413513	406005	436452	542921
1405	2441921	370040	383176	355176	593569	346272	520922	453542	564532	346590	433106	399063	338321	403543	418408	530338	279169	351125	451869	416679	363956	320733	267858	520465	447071	320913	222450	355619	348290	1473664	345082	1276338	361371	757503	392551	501564	538524	492383	769588	359269	1312592	377452	382872	625648	318894	391279	411701	365657	453902
1410	1906134	228907	499987	243592	470951	372488	599114	464341	573479	480574	397238	443877	395455	294655	494664	594717	412448	373193	520355	483478	347765	466913	405023	497015	730319	377410	507108	543529	432179	1367348	279210	1196555	506417	515612	440268	465005	534196	351789	551590	406890	1370196	413375	545797	492853	521088	326291	448219	411508	427174
1415	2050890	246067	399202	334090	496171	252123	390795	342787	430230	392523	386204	410637	446131	422570	391666	464590	342193	476468	363860	486644	333661	419970	465793	524005	516815	292705	328283	475541	421851	1942265	343838	1050527	381558	378821	425819	478555	412683	272034	408023	458078	1238908	491760	445633	460663	373221	397681	421671	474338	524213
1420	1439567	280842	377479	298637	685077	345483	527987	522111	484930	420772	500278	472098	554328	376816	423745	602363	437586	321341	659082	662027	385471	449574	589449	625123	638659	388928	353904	612181	406032	1409479	436659	1456505	491484	542948	451496	475486	639973	303864	913846	358121	1999523	430396	430520	432041	425307	398165	436480	469692	430147
1425	1786074	260000	454469	441983	371630	431198	664807	603843	545534	377438	463442	526757	558324	303283	535136	558338	411439	438180	479371	496462	351844	420731	392012	440337	588370	429926	534541	658681	465198	1736642	375640	1368246	436231	535233	378904	749594	597316	305164	412434	438028	1223532	533242	354319	518378	447804	539049	378613	532937	399381
[truncated: 47 more columns]

## Sheet: 35C
Time	A1	A2	A3	A4	A5	A6	A7	A8	A9	A10	A11	A12	B1	B2	B3	B4	B5	B6	B7	B8	B9	B10	B11	B12	C1	C2	C3	C4	C5	C6	C7	C8	C9	C10	C11	C12	D1	D2	D3	D4	D5	D6	D7	D8	D9	D10	D11	D12	E1
0	14431	14441	12692	12210	13851	13163	13204	14100	13009	13666	12307	12889	12341	12241	12324	13409	12372	14788	12109	12781	16056	13824	14902	12897	12650	12809	12924	24611	13302	13027	12018	12402	14810	12516	12787	13569	13910	13284	12086	13115	14698	13305	11850	13668	12634	12894	11598	19863	15667
5	13034	13128	11871	13138	12204	12227	13441	12678	11887	10599	10504	9955	11360	12398	13328	12449	12427	12578	14324	12777	12745	12481	13309	13555	12816	13201	11241	14499	12943	12027	10692	13547	12293	12806	10954	14092	11461	11737	11723	13141	11667	11799	12274	12185	11585	12656	10629	11804	15335
10	11893	12313	11624	10983	11849	11571	10617	11853	11667	9866	10436	10604	12832	11337	10913	12643	12780	12373	12436	10927	10770	11641	12366	13595	14597	11438	10895	10997	12376	12615	14115	12191	9762	11602	11562	10546	11712	12436	13013	15219	12245	12653	10111	11563	11534	13707	11024	13281	13582
15	11229	11052	10797	11776	12388	13076	11550	13025	12037	10652	12254	9753	10822	10232	10981	11488	10806	12624	11101	12357	14615	10204	12094	11342	10972	11385	11636	11312	11446	10754	11502	11488	9977	12365	11305	11332	10904	10941	11227	12153	12332	11588	11131	10976	11718	11039	10244	12394	13324
20	11961	11548	10979	12617	11697	11168	10058	10317	10451	10191	11667	10274	13730	11469	10987	11329	11210	11402	11090	11796	11039	11181	11775	10965	11072	11830	12431	17936	11348	13204	11057	12095	11673	10374	9495	10891	12693	10524	10853	11685	10395	11238	11061	11423	11344	14381	9924	11753	12882
25	10834	11858	11447	10191	11553	11048	10155	11636	11809	11478	11931	10441	11725	11542	12910	11162	10945	11729	11073	11045	10907	11293	11674	11242	10976	10975	10831	10605	11623	11767	9792	11604	13061	10895	12110	9817	11928	11706	11083	12893	12550	11587	11918	11564	10174	11782	9916	14945	13873
30	11077	12277	12045	11588	11381	11916	10182	10783	10101	10018	10426	9105	10584	10167	12819	11368	10225	11404	10997	11780	10893	11712	11880	11000	11486	11734	12899	11994	10574	11953	11279	11192	12497	11087	10297	11127	11504	11628	12400	11968	11821	12628	10878	13139	11457	11794	10505	11401	14362
35	11902	11277	11371	10061	11791	11322	11347	11908	10285	10211	10442	10337	10924	11319	10962	12409	10378	10930	10391	10296	11145	11419	11729	11476	11456	11226	11358	20326	10935	11146	10751	11221	8551	11465	11326	10021	11596	10184	11549	12541	12396	11774	9972	11295	12094	10128	11113	11795	13209
40	15896	12084	11585	11364	10887	12056	10627	11448	10015	13184	9709	10115	11313	10095	11158	12013	11433	13399	14296	10785	10336	11485	12063	13338	12179	10827	10195	10195	11569	11129	12419	10974	9192	11046	11006	9486	12129	11231	11407	12180	10960	10936	11117	11193	11084	10845	10398	10495	13808
45	12055	12993	14761	11526	12121	12246	11078	11594	10713	10076	9852	10562	11874	12032	11815	11197	11009	11289	11616	11198	11242	11623	11735	11162	14147	10842	9698	28721	10693	11030	11051	9362	9527	11058	11297	11357	12093	9213	12452	12462	11223	11096	11304	10314	12697	11203	10309	14011	14441
50	11773	11392	10855	11380	11600	12270	11614	11101	11644	11150	10059	11346	12120	11197	11421	11350	12139	12452	11202	12264	10235	11241	13884	11034	11517	11382	10982	19723	11193	12655	13233	9561	10506	10205	10023	10901	11205	11433	11208	11482	11677	11680	11661	12394	11271	11400	11034	12550	11813
55	12309	13056	10825	11266	11579	11025	11458	11525	11824	11155	10116	11792	11047	11090	11585	14636	10036	11150	10465	11000	11121	12176	12139	11110	11256	11610	10623	25049	11497	11287	10844	11485	11772	10181	11883	9642	11686	10696	11489	12165	11392	11640	10940	11360	10612	10481	10101	11364	14117
60	13481	11577	11461	11489	11512	12594	11095	11288	10571	9976	10314	13348	10684	11235	11624	11413	10861	12553	10327	10515	11975	11648	11256	11067	12761	11817	11617	10544	14561	11321	12745	11250	9838	10911	10169	10401	11082	11046	12411	13219	11194	11402	11046	11681	11951	11357	10100	11992	12318
65	12128	11435	11901	12051	11839	11205	11681	11119	10377	10973	10505	11395	11830	11450	11937	11633	12398	11433	10898	12153	11141	11423	11422	10993	11780	11624	10888	12589	11928	11177	11937	10190	11141	11480	10677	10602	11434	9440	11689	11577	11480	11466	11303	12405	12095	11559	11431	12380	12721
70	12727	11506	11331	10723	12084	10620	11755	11049	11860	11202	11415	9907	11527	11110	10742	11028	12776	11620	13047	12322	12325	13071	10864	11657	12883	11452	10376	11094	10470	10658	14973	11289	10871	11651	10453	10102	12996	10646	11333	11557	11641	11989	11621	11610	11519	14307	10787	12347	12201
75	11258	11256	10841	11696	12885	10355	11803	11884	10205	11165	10832	10987	10167	9936	11426	11664	10245	11650	10548	12186	10728	11484	12581	11008	10622	11542	13465	10883	10915	11654	10372	11735	12045	13898	10256	10882	12350	11468	11029	13749	12420	11907	11539	12096	11258	11499	10229	14273	12595
80	11853	11431	11467	12029	12799	11766	11383	11831	10220	11709	10689	11431	11793	11137	12113	11551	10510	11904	12021	10463	11541	11129	12110	11495	12984	11279	10085	11006	11833	10838	12435	11630	10048	8859	9965	11172	12489	11435	11903	14180	12319	11393	11841	11609	11502	11658	11139	14656	14120
85	12138	10897	11702	12142	11101	14201	12281	12167	11666	10266	12280	12067	13780	11095	12189	12020	11918	11991	12231	10803	11070	11917	11894	10415	11669	12110	10351	10364	11163	10901	10876	14635	10807	10703	11620	10906	11714	11437	11969	11663	12126	11643	10737	11730	12264	11825	10914	12694	14297
90	14684	12149	10902	12688	11404	10013	10530	12247	10608	10343	11614	11240	12525	10984	10889	11328	10574	14099	11620	12724	12324	11022	11479	10136	13551	11021	11835	9453	10894	11106	11173	11657	12063	11416	11116	11592	12274	11226	10948	12770	11666	11893	11252	11579	11492	11475	10550	12453	11815
95	11554	11646	11386	11840	11981	11518	11152	11549	11849	13620	10907	10219	11346	11312	11120	11459	11793	11303	12354	11845	11938	11582	11606	10969	12116	11611	11480	22634	10871	11161	11961	13513	9784	9885	10389	11655	12485	9900	11621	10993	12685	12504	12048	11619	12688	11473	10931	15531	12838
100	11779	11579	11963	12130	12389	10222	12554	11750	11381	11151	11075	9002	11914	10400	11816	11590	11261	11806	10714	12063	11889	11022	11774	14252	13880	11908	11257	17234	11966	11416	10733	10716	11429	11415	10640	10346	11412	10271	11543	11301	12088	12356	11504	11715	14051	10237	10147	15019	14473
105	15518	14188	10902	12494	12956	11756	11705	11884	11117	9809	11372	9983	11226	12184	11553	11251	13308	12506	11285	10249	10968	11836	11796	11380	11737	11511	10755	12076	10296	10823	11742	10452	10859	10677	10375	10941	13004	11625	12456	12638	12148	11503	10982	12073	11681	12834	11749	13169	14169
110	14134	11492	11497	11679	11737	9839	12361	11734	11771	10593	11836	10582	12520	10900	11658	10948	10701	11734	11215	12390	12022	11112	11795	10791	11871	12898	11488	11445	11095	11262	11001	12271	12887	11476	9787	11331	13675	11406	12653	12773	12402	12069	11520	13119	11370	10347	12013	12744	12202
115	11718	11153	11939	10556	11692	11669	11450	11806	11423	11006	9935	12443	10806	10714	12432	12912	10514	11786	10991	10923	11477	11892	12134	8997	11976	11605	11318	11094	11448	11629	11569	12850	9819	11290	9723	11035	12314	10350	11957	11521	11775	12041	10446	11172	11735	12071	11413	14330	12678
120	12349	11430	14033	11852	11610	11524	10989	11170	9753	10382	9958	12191	10359	10709	11251	11261	11558	11810	11906	11421	11333	11675	12997	10374	11398	11569	10673	11448	11110	11558	11048	15299	10123	10486	12212	11751	12721	11175	11905	14528	11193	12917	11478	12282	11689	14404	12923	16580	14482
125	11931	12049	13350	14068	11887	11191	11056	11930	11174	11032	12499	10043	11320	11998	13373	10608	11070	11900	11922	11381	11943	11563	11487	11029	11153	12551	10925	12167	11285	11702	11084	10954	11625	10454	9941	12305	12576	9591	11997	12076	11084	11453	11041	11717	11837	13127	11944	14370	14396
130	11759	12777	11514	10895	12091	11848	11363	11546	11130	11761	11446	11177	12111	11511	10423	11838	11189	11586	11155	12357	11276	12513	12235	11584	12917	11338	11713	13570	11579	11462	10410	11155	14430	10947	11149	12332	14026	10737	12027	12486	12108	11899	11248	12010	14581	14931	11557	14598	14599
135	13746	13552	13650	12174	11694	10229	14321	10744	11193	11514	9227	10890	11216	12070	10794	11724	11166	11481	12971	11891	11663	11362	12412	10407	14141	12472	11585	11433	11388	12622	11429	10873	9946	12263	10719	10937	13298	11537	11250	11483	12266	12858	12250	10794	12037	11331	11551	14382	13759
140	11863	11677	11515	10885	11561	12095	11291	11971	11289	11264	10133	9063	11125	10573	11490	11182	11915	11647	12017	12070	12849	11573	12191	10173	13950	11424	10925	11808	12002	10813	11241	11394	12871	11668	10203	10643	11728	10924	12670	11812	11562	12809	11112	13789	12570	15323	10749	12838	14147
145	12619	12811	12098	9792	12167	12141	11695	11788	10821	10483	10170	14229	10287	11303	11946	11524	10449	13099	13500	12420	11964	12456	11718	11107	13971	12698	10337	11396	14347	10903	11521	11386	9192	11402	13377	11108	13650	11074	12274	10343	12325	12266	12569	17117	12435	11745	12201	11521	15306
150	12986	11763	11399	11399	11421	12306	11329	11463	11344	11684	10034	10765	11729	11070	12682	11431	11956	12801	11356	10437	14405	11091	12122	10625	12439	11445	10972	24841	13503	11816	11045	11165	13729	10737	9232	11121	12633	11103	13494	11024	12062	11816	14547	12109	12196	13635	10550	11466	13932
155	12515	12587	11931	12459	12324	10781	12871	11353	10833	11280	12665	12494	12406	12074	12968	11950	11965	12058	11840	11253	11447	12364	12632	11250	13928	11661	10722	12826	12170	12116	10365	12303	12612	11149	10661	11519	11424	11304	12369	11389	12794	12520	13280	17851	12136	11252	10145	14555	15566
160	11852	13800	12310	11830	11552	11817	12124	11244	12789	12218	9449	11847	10869	10225	11326	10742	12400	12159	12041	11029	11093	11805	13011	10675	13437	11990	12764	10792	13195	11611	10954	11958	13096	11747	10145	11888	11648	9111	12124	11959	13036	12320	15922	11804	12923	8961	11248	12970	19141
165	11053	12265	12057	12216	11179	12132	19212	12294	11934	13606	9620	12132	10934	11235	17330	11178	13001	14800	11576	11878	12076	12092	12161	10992	12653	12306	12315	10691	14199	11610	11808	11894	10022	11110	11895	9837	12189	11999	11892	12197	12420	11925	31095	13805	11709	13851	10472	12456	24725
170	13720	13153	11621	10605	14789	11648	17082	11513	14022	12658	10618	9327	11065	11702	18742	11775	12144	14135	14779	14261	12377	11262	13260	11119	12317	12452	16551	21217	24004	11439	11387	11607	10338	12223	11529	11238	12251	9811	13640	11996	13817	11584	60150	13907	11649	11538	11409	10715	23184
175	11452	13763	12543	12424	11150	11336	21786	12828	17419	23835	10324	10488	11252	13062	26383	11143	11224	14581	20323	15524	12764	12060	12837	10382	14796	12010	21497	11708	19199	11733	11699	10915	15820	9590	11801	12214	15700	9815	12068	12265	12226	12584	65331	14761	12880	11074	12715	13507	31259
180	12023	13299	16458	12907	13680	12573	26624	12063	18485	15230	9596	10758	11392	10303	92806	10883	11468	19644	30972	18493	12457	13889	16080	10790	13761	12300	21760	11781	15884	10684	13427	11497	11052	11130	11801	12552	12429	10476	12680	12234	12733	11075	91093	15896	11120	10815	11255	14098	34458
185	12142	19946	12347	13385	12918	13731	27439	11660	19667	46574	10447	11933	11662	11711	39929	12514	12853	32022	43393	21749	11924	11693	19888	11987	14523	12473	26462	11749	29856	11341	12660	10758	11722	12684	9945	9872	12104	10682	11977	13328	12933	12612	116329	22921	11884	12761	13672	17272	44272
190	12021	17481	13106	17479	17002	13036	39751	12367	21639	28033	11304	10288	10576	11737	149936	11316	11782	64083	61071	22034	12989	12188	28458	11539	12794	12689	23083	11092	60674	11409	13181	10174	16786	12017	11839	11904	13114	9459	11844	15039	16955	13112	142168	28723	11750	13101	11332	13854	74945
195	10982	21002	15541	18205	16425	12663	49384	11639	34219	46546	11572	12271	10994	11434	159685	13583	11309	80079	44890	19765	16577	12759	29711	11630	15432	11981	70376	12408	44273	10874	20536	10808	15797	12744	12641	11200	15204	11202	11962	20306	24161	12591	178422	36548	12251	10479	11492	13760	47194
200	12146	32242	12728	17938	15852	12828	73206	12521	45493	68099	10523	12164	10223	11469	204829	11745	15394	37201	32669	22101	16076	11031	34894	11553	15456	12405	48857	21070	112228	11795	23169	11465	21614	13451	20991	12251	12707	11527	13908	16905	33111	13788	129056	118447	10817	10360	10805	13274	61719
205	12398	18189	15001	37574	28631	22851	162225	12091	74878	101794	10946	17051	11565	13234	169591	11962	18229	60825	126475	28235	30815	11427	73722	11010	19587	13049	83078	21861	138065	12458	38754	11743	25519	15529	13868	11931	11978	11004	12367	20923	27508	16362	188958	96691	11724	12811	11239	12808	69816
210	12566	44334	22596	28021	40508	21583	92567	12640	94717	97870	9681	14072	12050	11604	172649	13877	19295	42640	71518	24424	16312	11272	63337	13132	16130	12090	78974	11522	181599	12828	48258	11032	26233	18650	13703	12511	15495	11009	12881	30123	34788	27209	174100	102940	12575	12575	12654	14676	55880
215	13468	85054	50530	36758	55553	34881	99305	12979	118156	147874	11111	13810	12427	12889	164596	13018	17293	114468	120909	34683	23938	13734	65906	25932	15797	12374	99824	12574	207260	13690	71740	14060	33842	23594	19767	14296	14198	9871	15683	36312	61199	28674	395823	114493	12642	10293	11962	18816	55094
220	12000	48378	68056	52355	36301	27088	130485	15552	65285	132051	11025	17962	11382	13506	347399	13264	29108	102729	140315	28425	25677	11565	80727	38905	22190	16911	93885	14429	237068	14529	74557	12866	36296	28721	25251	30808	19558	11523	14951	47854	87895	47060	228712	124571	12501	12503	11778	29377	115760
225	16085	64618	19573	54690	55683	35692	125104	43564	163765	140289	11723	14554	11765	20892	190787	12806	37421	116568	96110	27747	51836	11558	122727	59754	22562	12723	260000	17518	260000	23240	91848	12537	50583	33137	41900	25286	23355	11254	18831	52985	97086	97561	300191	216991	15146	10609	14477	37323	83510
230	20178	88355	108719	53326	203426	36418	130600	39861	110110	164842	12704	39880	12096	28249	311723	12444	41312	145434	141597	42376	78457	11245	88425	34475	27039	12468	166118	24466	282557	16343	95995	11758	68812	41122	48211	31650	27985	12046	19344	78541	103866	84127	340848	154810	12872	14544	14634	24939	97990
235	19736	195246	49258	74924	260000	40415	181523	62891	177823	193203	12913	49716	14260	42642	287662	13291	77713	260000	342568	41239	98752	11615	113116	51743	27668	13189	187924	39695	327651	21697	123970	11561	118256	48036	80297	34994	38050	12073	18912	101928	139197	106978	301774	307874	21330	15018	12152	43317	89182
240	26558	77312	260000	69956	105903	39254	151344	62937	267571	190773	13670	42692	26673	58812	291879	13549	77722	173672	191701	34529	91336	11585	107203	56053	28142	14999	260000	32160	290323	41156	104058	11817	118759	61542	89258	70356	43834	11904	27922	131449	118643	92835	864023	220008	28408	14886	14824	45137	75444
245	25336	118181	85111	120661	156687	37358	201992	59115	253159	126160	14080	66771	25130	61984	459519	17687	116361	150784	288835	38911	102684	11400	117895	99172	27571	22620	153109	61566	315408	30199	107979	10836	123057	72609	113561	85572	56028	13180	37844	153422	105199	114064	826067	428278	15532	20081	22538	55986	148627
250	32966	178884	151002	78027	220451	58663	268363	85797	215886	260000	16198	53168	17758	64860	511218	32481	102825	329152	287266	31649	126182	13563	344370	128602	30756	21276	260000	78507	419025	48379	190843	11468	151673	71460	130313	85464	75231	13927	64170	186536	112512	111504	399645	257799	30562	27881	46138	84709	129226
255	39002	145257	248000	92489	363886	473604	396246	94192	272376	291551	18284	114558	47209	73503	427992	34514	187778	264883	362085	54764	260000	13982	260000	92745	32108	37641	886979	85661	664364	45194	141062	11635	195857	80322	110572	93921	89435	13700	52963	234120	96506	159314	880633	376402	25123	72431	65028	65661	219660
260	36829	113566	237887	97210	208325	47387	845762	93494	335116	1054592	14742	158043	49695	64181	330953	55807	253009	249597	285887	54908	129967	11373	174750	105643	53107	60439	260000	85695	637313	192163	128490	11584	270342	75980	260000	124823	133324	23134	64027	277712	260000	122273	396874	806796	37700	57253	64240	72036	165429
265	40582	243073	133942	80630	315354	60532	328674	100134	396860	290487	17492	149305	68224	72410	583608	92218	226218	434174	238078	100378	136233	12619	148863	110211	162060	111162	260000	106560	801855	128740	214480	12218	339893	96639	197898	133584	76038	43770	67289	351821	237573	130653	523106	375583	42418	82785	43177	96228	137300
270	94138	260000	260000	85774	171297	66504	227460	147185	457977	490336	25125	143975	79432	89641	633287	86330	186390	306018	569100	70776	167735	11468	116934	129398	40114	106855	168325	123211	798048	202461	208871	13225	353978	78027	266712	109094	145701	50900	76725	385464	260000	148014	378299	269810	54651	87331	92818	94596	120993
275	61213	353405	385355	125383	322983	66656	209007	131534	339770	219598	40529	143693	108939	224020	487511	162417	281424	366029	371065	50548	306359	13175	260000	158460	66464	142998	595291	120676	789108	90626	206032	12843	316309	121824	370902	194680	150245	66703	73580	479432	260000	149365	552217	540998	70022	106771	87587	260000	133970
280	48833	362249	400900	173609	260000	61252	182612	134140	454920	479786	48632	257253	118031	266248	475760	74742	186037	463436	413948	100135	172377	12061	629179	156428	65901	141032	260000	186897	675747	133069	230308	18659	486228	141981	163833	246315	260000	112400	97642	575214	424989	167421	578913	1000805	73245	95687	128826	134429	156074
285	104578	221277	192944	137755	227036	62417	312651	145425	494963	222546	51381	300914	96729	180687	549638	233128	233465	284413	319066	109092	260000	11630	260000	160719	72492	120589	140166	123052	573467	159392	224934	15343	482966	146246	308420	139256	124698	94553	128561	666944	260000	272922	428865	378899	82129	134856	132387	132346	236727
290	84359	503835	260000	142701	379991	260000	370997	114614	429056	628524	62839	340453	260000	260000	645543	153449	353036	416254	354565	65366	161962	13213	213948	334802	133499	148641	413784	357799	624293	260925	230667	26560	699194	115968	752900	151862	158959	86994	152187	716664	649706	182271	551985	425713	93328	154818	99327	260000	237313
295	179239	486924	235116	837122	457444	108408	575842	110686	564091	505022	58731	266316	177721	260000	1238664	251494	379636	394103	352709	62091	201146	13778	203630	234802	88283	188039	341162	752586	657649	234284	212348	29218	848300	191070	685969	260000	321291	74529	91589	763231	204476	141695	690814	1070246	175243	229222	260000	260000	224498
300	64382	444915	275678	134707	310768	359219	339593	207661	503057	415654	70117	260000	125781	142697	571871	403343	453241	568950	432182	87806	234017	13497	304572	240971	112551	211955	376634	195482	769878	423338	231432	35416	1018479	133842	266780	468595	393749	125453	124547	882898	342554	270615	873208	603971	104707	162331	159137	217631	265251
305	72788	606059	400805	139295	457854	91204	491319	221386	701569	637013	119673	376224	188778	166599	595932	260775	334202	638132	559655	133739	272621	16243	481888	235539	136357	217551	329070	242022	829998	294608	299795	60914	838815	183676	326982	508529	309881	121986	220334	1058331	614548	289600	572676	1008407	144097	209894	159116	260000	250143
310	122748	536235	448928	145188	581793	260000	391114	210126	635089	596287	110969	453145	330271	260000	807560	131593	407137	478968	408147	81509	216309	18101	786215	357103	260000	209142	334120	256475	1016063	344834	344274	60594	1144315	168983	556257	260000	376770	86062	97968	1239825	356380	229152	795632	705977	168300	285191	157564	194557	184168
315	104238	798621	291906	473536	647358	95966	369359	270792	731909	679172	79012	237873	179691	163506	859246	322055	642786	489327	495441	142707	404749	28247	843523	393134	99168	657458	701978	774969	646267	463108	597761	78160	1230516	173686	727105	397556	260000	260000	137827	1711477	856612	359000	742568	519544	110151	256175	217346	311259	564637
320	97807	378094	620103	622792	850675	126270	700764	241927	725631	667285	157685	517442	399672	280442	737709	582871	618097	668295	504804	96290	409485	26139	439361	417728	141413	425508	706196	630871	928606	369796	265401	118176	1140043	187120	485232	711409	236645	115714	260000	1491496	648805	459997	1033970	863654	136266	300368	120110	324307	269291
325	120428	406987	465183	158928	551835	155438	675283	558550	836140	966848	461457	714125	527828	261362	922915	250771	460897	612911	643360	160826	935676	40487	1101132	331677	232537	993271	654360	1079513	1222109	612992	430735	170104	2584225	709144	702961	408898	236495	119952	243319	1808829	387157	413211	1006864	842991	144559	381261	215461	323433	441503
330	244520	613061	468377	972021	707820	170260	722505	374368	941776	837887	139279	513961	613961	717414	1037259	617155	692042	608625	608734	103916	489886	50454	1034966	573508	219780	528483	384372	381806	1217346	473972	583267	153337	1806482	246894	598935	450266	599986	236590	260000	1898184	537682	641858	884017	1028374	184087	339975	337586	572007	607861
335	641817	545953	970888	1165169	657540	100912	550388	620021	770710	904066	127243	364173	1349515	228742	921263	727323	554879	639306	645721	136630	767176	75902	674368	358031	158092	392902	347863	442568	928524	517578	606059	119519	1543632	319844	1235130	578695	639060	158850	260000	2139251	982748	468117	1178271	762371	260000	401897	168846	264842	371243
340	95049	689067	607315	189118	656885	235007	888344	312378	884004	706878	150266	517046	580892	403029	894595	661020	455629	757281	560256	146799	945925	72050	691537	388535	230316	628360	803862	631622	1031554	487607	368213	154956	1711573	923924	580250	414944	566712	192575	266985	2422928	1584495	683553	1014575	1074873	409253	421113	544206	475515	534516
345	278777	779841	583663	465592	789094	231963	647700	651330	745939	1120171	183210	595495	644956	397529	1565087	676238	547522	661580	606223	141899	697283	73455	1273290	434365	165776	388207	799030	940248	1033765	463996	507397	260000	1838678	293257	723911	488303	509266	180605	604817	1984222	675228	1107478	931254	1128333	260000	453568	260000	375597	669127
350	225904	681097	699071	170590	897911	185887	817114	780319	742227	928155	143111	626013	478504	604299	1199644	575405	988467	1056271	797870	147686	1713429	111835	907820	484782	219224	392247	989013	467640	1029002	517960	490364	260000	2120812	385259	596724	530994	933683	466193	260000	2648286	598716	1016213	922669	913061	164760	556653	729548	1704380	386092
355	556735	685355	896778	937409	686924	587211	487020	1034188	737095	882789	172785	591851	728401	403944	1405377	426955	598252	825317	890869	145516	716418	131248	1262126	486815	260000	405227	708270	836249	1026750	455083	569919	346335	3461051	460747	691265	546581	1050921	221203	568554	2918970	1388890	560502	965210	1054046	260000	539729	337382	426395	473781
360	354988	693626	913743	605527	748942	182476	614753	730339	657226	853418	196347	834147	654415	418752	1467121	662030	556735	907478	740016	139484	1281247	115118	958018	472990	211041	414385	824443	702388	1053677	584577	548423	539879	1985846	727828	815654	462917	411232	617810	633942	3262521	997966	616254	1032577	1061334	230408	677302	501460	507765	480878
365	234611	790964	685000	451876	823037	175324	601091	691865	822874	954060	303234	619462	866671	601514	888139	583267	633915	639238	729466	169886	1289258	95714	886938	627582	189484	610399	719107	416391	1206018	616432	809021	183331	3247266	495236	638746	453855	1722205	257963	940671	2920812	619680	587225	1249733	1136699	215083	499126	505568	713170	628892
370	159561	739279	685014	452053	834816	425631	701664	1079377	780278	989067	323829	930489	1018997	467762	877889	794103	559956	726258	819762	227460	703507	124469	1326245	756475	315859	1025562	527419	700927	1450497	685573	1183007	458386	4207763	1423324	933601	713102	727432	229375	431322	2423119	715613	682189	1372757	1101173	432987	778585	664364	662835	531827
375	255506	859874	738774	702579	781602	346157	814030	470601	715599	862590	751589	856898	745284	726258	1531717	728811	1008761	847509	643605	152255	817674	164239	966138	724784	179852	592725	888003	554442	1316909	569837	844915	951753	2938091	550115	1093284	586679	1191319	237586	725931	3342253	779500	887620	1382270	1306564	256448	394267	556011	695618	477589
380	341640	762453	1651289	544738	1092711	358318	581738	1063941	878544	831922	513743	970874	563504	728579	1312460	832796	609553	611573	573549	282694	922833	134726	1262576	1031922	299645	715040	550784	500341	1392124	724088	572253	260000	2201882	530353	960938	502006	767039	195949	540930	3847552	1561279	813443	1126081	1098730	1010290	530708	781015	654387	528961
385	598348	809922	1224348	837136	1192984	432591	787798	741858	858987	963914	243018	869632	764610	564487	1876388	715981	706974	1017974	770260	189487	1480455	260000	1418370	1020936	276757	851862	571188	627241	1310549	1139729	1113538	546048	3013714	1126872	988412	697051	913661	289340	761580	3408468	1053909	779118	1220089	1010413	1168267	623747	731090	859997	601951
390	275405	894172	1520512	362713	1266193	327432	670137	838255	849651	962781	476306	928920	577630	432796	1845666	876511	853732	1078217	772758	249037	986542	155820	1295564	955820	294076	1028401	854537	604053	1103398	704667	1074464	1379377	2860938	898894	1076756	1096724	663804	348655	1049228	3722045	1035048	888207	1250525	1160365	1207001	716050	537245	658645	479554
395	657472	1014303	936563	441190	911628	416582	870396	1233546	1037873	1164623	977125	1049965	890910	642855	1324948	734475	719571	784672	819598	273399	1426572	400723	1294403	1124211	255397	571761	940439	585000	1381561	839047	982748	548519	2574259	1271734	1271488	1026872	1487306	486365	905622	3346674	1130844	711941	1162208	1139865	835580	946717	834147	1139852	728974
400	230694	842008	1145038	713825	824934	320417	972976	1303998	899481	944397	907110	1097720	794840	417810	1733874	760270	782120	794636	715135	186673	1612405	428388	1396997	1008925	340330	1260884	927869	955575	1500327	841121	1462194	886133	3057949	867107	1298088	962358	737846	304449	629070	3494634	1346758	622164	1214425	1240957	1039729	1008052	1224225	1380264	951917
405	349310	833069	1401132	978217	882885	605349	775788	1369427	862835	1020089	238091	781793	867680	628920	1742431	752627	870697	983635	712173	207902	1821522	240404	1220772	1138282	365156	738269	632605	764296	1430039	771106	786024	509553	2846157	1371748	1354155	728360	852231	446430	438542	3298121	1169209	1045939	1228783	1133451	531363	940357	1161621	834502	469032
410	569045	918042	1598784	708502	1155575	829206	774054	1071516	819271	940753	960815	999344	770055	630435	2023992	873304	678490	790841	803985	275678	1634379	298075	1356066	1055534	349624	845379	1016131	869523	1660419	910481	909184	1178667	3496745	1002538	1286419	1114207	1177193	506414	844424	4612879	1081178	608420	1038241	1252913	812665	897433	1129356	1295509	497079
415	248546	1082557	879309	461334	917128	702183	981274	1462180	1142527	1176770	1626040	1095359	874163	872526	1799985	832386	890760	904599	635607	245803	1674327	526586	1149556	1126040	298116	658918	999358	760010	1420826	954742	1285805	948655	2945229	1047427	927132	836385	1102101	434707	874941	4045793	1060911	1159751	1182475	1099453	1240766	1092179	844069	1122328	753418
420	648478	1323843	986447	608065	808884	417865	1034092	890091	907110	942418	1057281	824866	781383	381861	1466916	1404339	711832	802865	731131	178197	1560952	211464	1186024	1062985	316555	821413	925467	803944	1423146	859164	1113265	795154	2374927	1135389	1069059	865265	1252531	536358	748327	3554510	1142172	1076565	1142213	1277903	915981	919653	1116049	1198621	762317
425	696123	1084782	1207137	1045529	994458	1200750	704299	1104517	871325	1039224	1016568	953896	737873	472157	1768636	1223570	663804	789613	864719	260000	1598034	1192015	1199412	1153555	563804	832605	1135635	1036726	1249965	867162	1050361	1027596	3479090	1002661	1141067	825030	1168513	839347	888658	3172230	1210536	1034488	1124143	1283744	1127609	999617	995332	1226654	561075
430	248560	1142049	975555	1167025	909089	415367	944124	1347085	1029561	949883	758659	1186351	771557	692670	1793516	1059669	1016732	934925	654305	231868	1341667	321932	1313101	1032154	554551	1104571	969823	736877	1724156	934434	1142950	972607	2495372	1081342	1373508	1144083	1100354	483239	1070642	4464727	1091606	1288125	1320499	1349938	1153063	986433	1264378	1458536	591988
435	1012897	1131854	1152313	1154333	930298	648901	848177	1111559	930012	1145912	1056216	925248	881206	1044847	1274327	1121427	937341	886092	774177	220881	1302333	337095	1439511	1110058	361785	963190	1157745	1019475	1194240	825822	1068568	1137887	3540692	1491251	1128660	907124	1467926	483744	758495	3684047	1100422	1363968	1039770	1111013	1065074	937723	1109212	1056052	574314
440	761007	1201951	1499535	1006209	1156871	542759	756175	1167803	1051535	1121318	1175487	975323	963054	484345	1737586	1188576	1185232	997188	810795	283390	1443837	657363	1445229	936740	481806	866725	1298744	744997	1277589	956339	1019120	1125835	2998554	1036413	1054851	973249	1360106	916541	1401473	3777506	1123529	1034843	1076538	1192916	1541571	1160815	987716	1292875	566507
445	758291	1150579	961170	1197488	1038241	845871	678121	1294881	896232	908952	1204612	928565	1023665	802934	1859587	1153050	845789	899126	870601	292234	1786624	501391	1211805	931595	425467	1010031	1277330	1016118	1376920	850743	1034720	1119871	2444110	1323993	1094253	787129	1098744	598539	1288699	4346704	1399644	946376	1271120	1272007	1409403	1214193	920239	985628	630721
450	640998	1053254	1294758	1224525	1160283	1136849	1040944	1187784	799071	1012760	890719	873849	1183171	1151521	2269796	1141817	888521	980810	773822	347331	1865633	1349214	1265442	834324	584031	1019680	1231363	1406700	1447386	864337	883362	1243237	3507300	1284290	1061675	972362	1446526	563381	1385641	4345360	1034556	864842	1142882	1166029	1485628	947317	1200845	1416636	721877
455	951985	1299781	1241162	1029111	1143387	1117605	942077	1316705	863654	966575	939852	1006701	1102674	1536126	1975542	1134939	1054783	1109526	965893	347468	1587729	624771	1131472	1187129	481083	1181260	1347235	1242895	1625576	948559	853405	1271925	2861484	1175596	929561	885833	1614412	573385	1323133	4113152	1285914	944547	1231062	1273017	1198648	1209266	1302019	1241544	617428
460	807137	1232318	1245147	1255165	1059696	728824	830721	1291947	909949	915463	1124443	1221618	1148587	1336781	1683894	1298771	940275	984495	837887	301705	1777248	546703	1319475	1192929	551057	982571	1410563	1177098	1253868	816104	1023392	1292807	3031239	1334993	1445680	1224361	1491824	606591	1467680	4957737	1045393	1073604	1169973	1305677	1241913	1184631	1260078	1366411	762139
465	758127	1112665	1876088	1472935	893066	906182	820008	1197488	1013606	997201	855670	990391	1086037	1965456	2126790	1139865	1026518	1054333	954428	212201	1401869	901432	1227568	1011300	568527	1861348	1398948	1026245	1412078	769346	1020335	1228346	2748846	1224348	1229998	868022	1460392	563941	1153022	3870389	1156448	953841	1147304	1318615	1253022	1024061	1141790	1126313	703057
470	804449	1271625	1613306	1584877	1261457	799795	972021	1163327	923570	1029807	1222696	921686	1158441	1433260	2004981	1194185	1034679	1028824	756475	196778	1745666	1240589	1303793	923611	562467	1090309	1426913	1082571	1536904	954728	862098	1117742	2656407	1463504	1159546	726982	1608966	627910	1238473	4697702	1150702	930012	1073808	1109007	1586924	1170233	1003316	1548259	728974
475	524484	1181779	1241981	1414630	1022874	575583	811696	1484195	904640	1089941	789367	933970	1034229	1877889	2076633	1198989	959478	1026354	855029	477002	1617728	1402893	1279391	931881	474300	967448	1400518	990787	1415381	1043305	966343	1186774	3743538	1220335	1221072	858918	1528961	599849	1314070	4147696	1093735	930148	1100600	1291387	1184782	1018711	987620	1014985	610126
480	447672	1087880	2032714	1246226	1146130	740139	1011191	1274081	872280	931963	1035607	1084017	1308911	1288917	1622969	1102811	1140998	925112	880237	459778	1866029	693639	1225876	970069	556789	1012569	1464678	949583	1636044	1010754	933123	1066821	2814848	1141776	1096560	1034242	1393885	763095	1335553	4063256	1098976	966493	1216377	1107533	1210536	1149951	1063040	1233915	912105
485	375733	1221086	1326518	1332509	1129425	1038405	786802	1252435	956161	1091237	1101582	1050579	1286788	865265	1205145	1268472	912378	861839	857540	226845	1496655	1382939	1176183	932796	518629	1078367	1350279	1058959	1257321	963654	967967	1290022	2165537	1301173	1026886	1081602	1341462	630667	1495509	4039844	1039129	1064255	1329015	1122096	1343619	1118192	1228019	1351944	698826
490	657949	1207424	1795645	1191892	1237218	1194458	863600	1499057	972403	1075310	1336426	843428	1116991	1639824	1695809	945366	967940	1051726	873781	281533	1596178	1211082	1209962	977766	534597	1038241	1433314	1530039	1661156	1059328	861798	1573890	2534665	1323856	1045871	758018	1580223	696260	1225931	4037157	993189	942527	1045052	1255888	1476852	1021577	1196205	1145243	776525
495	701323	1101350	1679472	1262276	1021782	1034652	954196	1178626	1116309	1072171	1238432	1278340	1155397	1604053	1924143	1135075	1181165	1047549	988330	427214	1701596	1190596	1271488	907642	699099	924102	1422464	1527350	1620035	1110631	1115190	1201610	2925480	1052722	1108297	1104012	1670137	760624	1378299	4034278	1057103	980018	1141858	1210795	1507301	1080551	1314139	1241571	829793
500	798252	1150798	2110440	1030093	1036276	1221304	881056	1414507	878831	893380	1031090	1473754	963490	1270069	1261989	1192807	934515	1043851	944588	477030	1610153	1106073	1196328	1184113	534556	1072648	1427951	1086501	1596519	917906	1107342	1225303	2826667	1332400	1097297	1021795	1604680	775228	1434038	4128121	1178517	973781	1169373	1266793	1337586	1397624	1199617	1089995	774846
505	626231	1296260	1544588	1237614	982516	1091906	769318	1216295	961716	1055179	1123488	1095427	1373249	1729588	1517196	1249911	1197392	1242991	958768	354442	1817878	1193271	1357936	952435	641244	1246253	1515244	1041804	1618042	1036167	1266329	1407779	3027340	1163395	1032004	930025	1634092	821618	1473522	4374146	1104762	1206318	1161430	1368390	1780823	1259942	1281465	1405377	878244
510	847686	1108898	1356571	1205909	982612	1037450	779240	1233000	917155	1208406	951453	1001460	1304176	1189108	1696246	1394062	932741	1087675	909676	295182	1538924	1208079	1238651	958181	526627	1101132	1486460	1239360	1392752	970151	1030394	1303466	3042884	1192820	1074559	1108065	1665729	722328	1470001	4260537	1081602	920840	1088835	1180523	1328701	1226913	1276251	1156339	703097
515	783553	1445557	1631977	1372239	1028019	1090937	1019421	1169195	1085014	1105390	1221563	1297065	1243318	1847617	1512010	1053841	1073836	1037422	783458	271543	1651685	1239101	1424566	1216432	712406	911491	1527214	1108461	1486201	944929	970642	1494212	3030602	1688316	1156584	1070765	1776524	814357	1439688	4156907	1078190	1099303	1264596	1267162	1377493	1437422	1147809	1338473	650061
520	551180	1431772	1949351	1111150	989013	913757	1119366	1152422	949160	1130994	739006	924894	1251193	1234488	1683649	1171106	1124484	986215	855015	352354	1470683	1029070	1077534	1043005	624743	985942	1692684	960147	1377057	902306	1087880	1113811	2521099	1008748	1031718	988917	1439442	830762	1413306	3725691	1215831	993899	1127773	1203834	1229234	1171870	1018356	1062508	740439
525	929138	1311068	1820212	1034379	1015326	1334857	778408	1310481	1083417	1048409	1063941	1268827	1341367	1256584	1565033	1191647	968254	1037436	826968	500709	1474068	1200340	1308652	955807	634597	1189572	1536235	1231090	1493953	935962	1262112	1503097	4249598	1144533	1239429	979404	1506305	790800	1326463	3716863	1123638	934024	1256694	1293066	1322055	1059341	1133465	1001009	577521
530	652204	1395359	1775501	1787566	1012542	1147072	1041121	1053650	1053132	1076306	742049	1224252	1376183	1747931	1170669	1147276	993926	882229	946662	390282	1433806	1228565	1350252	1045489	543728	1129138	1353500	1049610	1423447	1084945	1002006	1218110	2713688	1227637	1218465	820635	1308161	877480	1432864	3892267	1335989	1062931	1029507	1172389	1250593	1140957	1308229	1243578	793312
535	466425	1521372	2069359	1329042	1189463	1289122	707997	1360733	1041967	1168527	1053145	1107738	1390063	1878694	1339156	1295837	1031881	1229493	984167	328988	1736999	1191551	1841257	1048300	657881	982980	1547249	1346007	1660733	1048000	1134324	1245761	2604448	1435157	968390	1032632	1568527	857526	1327282	4269941	1010890	1226490	1299112	1136904	1462535	1467394	1199740	1188235	748791
540	599221	1224416	2285655	1663436	1064992	1055465	668472	1299358	857499	1073904	1160215	1110044	1138896	1818547	1772621	1148682	1000122	1006728	928619	470410	1433642	1095400	1442595	1080919	599276	868513	1508502	1168199	1515271	914848	882066	1308338	2910852	1140739	990828	853486	1420417	902360	1190746	3660251	1067094	1010235	1192834	1335089	1216445	1155138	1119557	1272485	650839
545	628087	1215722	1293161	1243510	1007615	1170123	750375	1056189	996983	823365	1066493	985205	1466070	1344874	1757540	1319202	1025931	920813	1073699	676838	1320144	1136863	1296696	1145680	463777	1029602	1415408	1053705	1472239	877384	964187	1243837	2898470	1344014	922819	793503	1390814	927705	1386556	3743155	1319666	1062849	1211122	1136112	1414357	1191947	1272430	1176224	827214
550	491933	1167312	1585327	1397788	991428	871202	650552	1178080	979827	1062958	1152463	1128660	1290773	1843209	1598239	1144178	957390	929302	866930	359314	1364746	1211982	1404421	1034829	594021	1095932	1435293	1153159	1439292	1141176	1046321	1548723	2395809	1143223	1076170	838651	1696573	881793	1286419	4012785	1250593	1029820	1142513	1286146	1160392	1113879	974777	1381069	765237
555	1019352	1403152	1740821	1397351	1024348	1324143	1122928	899276	1061894	1147645	951767	1056612	1289231	1211764	1712569	1104421	1095550	1122109	1019366	391742	1598621	1480892	1696983	1057813	665906	1065524	1590118	1254974	1650811	910276	1184358	1279350	2543359	1397665	1164801	1010413	1388821	904694	1521359	3601527	1224839	1028401	1221727	1296887	1235293	1062904	1318165	1098348	835471
560	567066	1243946	1843714	1354564	1168376	1086297	1282830	1202934	1036890	1151521	1130257	1300804	1312624	1172021	947399	1247850	966329	1090459	921850	367913	1585832	1221577	1424525	1107478	850443	1075842	1396887	1242909	1429848	1058782	1044124	1193243	2694007	1268663	967872	919939	1462358	871133	1396150	4207763	1071939	1075719	1152927	1140179	1663832	1345912	1259314	1144247	827432
565	716063	1037655	1258400	1303329	1129329	989831	851371	1126941	1005868	1381984	1040753	945953	1368103	1099590	804244	1229875	1127760	970847	887307	707861	1396519	1211286	1356666	1140848	777807	1080455	1380892	1247891	1488125	1022055	1050716	1314575	2988766	1549829	1129138	1108775	1377903	963422	1684358	4349582	1223488	1055220	1204503	1133737	1144806	988862	1237382	1293926	724416
570	779008	1058359	1719502	1329834	1055779	1501405	961716	1228483	1038542	998239	979295	1165033	1263777	849788	989818	1204885	937040	1065592	929015	426136	1830571	1149870	1232932	992984	650225	966725	1318042	1200764	1362317	1106523	1285095	1583198	2920831	946949	1034106	845025	1269537	947836	1405458	4146928	1306318	1218397	1468690	1198348	1235566	1481642	1311109	1017210	664610
575	855001	1242704	1685123	1247768	1104244	1709798	970970	1374040	1009826	875828	830830	1255602	1254292	898129	865510	1186761	1096860	1119202	856148	349829	1569987	1480933	1257895	1040916	712815	979036	1096382	1132359	1325057	1027814	980223	1518970	2968232	1168349	1110372	1082639	1738992	1133833	1471024	3765032	1420403	1063982	1017442	1484877	1426968	1165183	1466984	1196874	595195
580	738392	1249037	1457035	1212446	1120458	971256	768636	1093434	929015	1110126	1136754	1182762	1543782	1027473	853459	1292479	856871	984440	1122218	373126	1527173	1050661	1226422	828292	564405	999249	1214985	1044219	1455493	843482	1019584	1187839	2346280	1010386	1029370	950061	1247454	895741	1496055	3807252	1221468	1192152	1271051	1063804	1206864	1083581	1230244	1275610	656612
585	647072	1115531	2047058	1623242	1015817	1348941	1029425	1199344	1045038	1222696	1215845	1053213	1589736	856407	1554537	1117182	963490	1095645	953568	441299	1700422	1284181	1527418	1030517	599481	1114125	1254810	1343250	1740548	1083717	1114234	1444506	2467885	1281438	1031022	951671	1521932	933369	1440207	3949263	1282530	996587	1384440	1233137	1410481	1444738	1210604	1205963	608611
590	606332	1177029	1376265	1395714	1269919	1217728	1049597	1342513	955984	1156243	880742	1024634	1484700	917360	1350907	1137477	915913	871720	759956	448095	1598443	1336726	1203166	963504	668718	918629	1309198	1063122	1210399	1040398	1058823	1354373	2727336	1082502	1061443	941039	1328033	791756	1510563	3509411	1046389	1045052	1373726	1270533	1243810	1353732	1281956	1302975	798089
595	689217	1102688	1634543	1667189	1122751	967367	1020280	1131049	862057	1078995	916595	1126490	1455957	1281178	840739	1195632	903507	1039784	897515	533574	1547604	1171843	1305131	900450	600573	1080087	1237204	1125030	1522573	1123911	1183526	1190022	2947795	1558236	1386979	1230749	1431717	972839	1411627	4238468	1029711	1077111	1140480	1249788	1454537	1375160	1081056	1296137	659464
600	803289	1328005	1760338	1062521	1164951	983171	1174095	1471406	909976	1206127	1009212	1384509	1387852	1403179	1547331	1324088	966602	1134747	937095	473222	1551043	973576	1554837	1263149	721017	1024593	1180305	1240248	1387429	914712	1043414	1290391	2872539	1397624	1329889	915708	1465224	902401	1310140	3401943	1396683	1008611	1252845	1307779	1450702	1138446	1373631	1456694	624006
605	910467	1117919	1574204	1574750	956530	1268254	915790	1026040	990022	982475	945420	1137927	1501255	867367	1465701	1138487	986747	1120144	913402	411600	1640698	1120717	1289122	1170342	656762	1126040	1108174	1177193	1154960	868677	809444	1214657	2485136	967503	1160474	1492752	1598921	807110	1316841	4130040	1114889	1165060	1102729	1570519	1394362	1109648	1410099	1207929	692629
610	889340	1113934	1463176	1189490	1110658	718165	1201473	1333014	1049951	1278353	1203548	1233806	1382734	1286761	1470301	1349078	1125276	1050170	1036931	580523	1591728	1593980	1244383	964596	885778	1186296	1329083	1294908	1470724	968554	1097474	1009416	2316008	1323856	1108516	1049392	1558618	927227	1294895	3737973	1294485	1067612	1239797	1315708	1451316	1164105	1085641	1403493	709553
615	775569	1262712	1422942	1293325	1213333	1120144	948341	1229643	933014	889531	878162	1147863	1548341	1663736	1361020	1164541	999303	1023542	975487	479118	1449938	1084686	1362876	1136153	769182	1202483	1079336	1110345	1330748	928920	1200354	1104257	3133382	1102306	1021550	937423	1303561	821577	1381096	3639141	954483	1030039	1072676	1191906	1270055	1018820	1114889	1524798	701310
620	491715	1140971	1685996	1277398	1018902	1019448	768786	1430598	917701	1215476	1216527	959519	1536508	2005376	892070	1536003	1009730	933110	937927	554169	1291169	1353459	1250238	1073058	659737	1176374	1220431	1118383	1422723	981233	1178954	1361006	3167816	1151835	877739	1000177	1390200	780196	1379622	3913568	1220007	1165838	1060788	1125112	1109676	1320212	1409621	1366834	720676
625	683390	1134857	1378408	1463913	1121345	1176838	766548	1124252	952981	1276743	1024621	944738	1420717	952367	1582489	1103548	972471	1048068	956257	456080	1389395	1303575	1216459	938392	637300	1052026	1239033	876770	1507001	1239374	1094390	990009	2562944	1426299	1207847	1018943	1667803	950743	1204721	3687118	1152545	1051603	1201965	1317332	1494922	1116554	1182339	1277957	710072
630	1059573	1368022	1604940	1133342	1099194	1125808	811778	1012869	796014	1026832	1040275	931172	1269932	818520	1208734	1356175	945898	1062330	1010058	431800	1677152	1237231	1285791	859178	688398	1162658	1182270	1241899	1268117	806796	906291	1184754	2650825	1205404	1098307	896860	1841257	915381	1257676	3451839	1289231	1028592	1253473	1225767	1334174	949201	1244028	1658673	755684
635	724839	1152763	1670328	1152094	945693	1086829	564309	1183731	809703	996655	1097270	1017373	1201077	810727	1049706	1194281	1015108	1062262	1009239	392916	1246580	924825	1340357	1314207	506469	934311	1340425	952395	1569072	867817	1418151	1478285	2559860	1035389	997529	1164582	1378080	1012064	1352326	3770789	1183499	1100409	1020349	1312501	1352490	1152162	1089995	1260720	603234
640	881724	1166206	1278285	1269045	1094376	873099	720690	1210727	1099590	1045025	986201	1212815	1261648	1104762	1008543	989668	839825	923802	1085259	536153	1342158	1175091	1360147	1149924	694322	1035116	1210072	1146116	1692343	860242	944028	1423433	2447140	1034474	1145106	887388	1591551	1186187	1318520	3508452	1282448	1189654	1001446	1162590	1513811	1297543	1193462	1087743	733615
645	671447	1232441	1031335	1491455	1136945	1131868	1169400	1277234	1094922	1096533	1300313	1307287	1374286	1138883	1343414	1357171	1206195	1096123	1022055	760993	1681055	1242950	1288712	1157472	680182	1186365	1354537	1222792	1657758	1074709	1236262	1297147	2848866	1078585	1107792	911587	1371748	1048587	1478517	3880177	1363968	1110345	1171188	1060379	1139047	1090022	1233956	1132318	754032
650	1002852	1363436	1999453	1242841	1162139	1128196	989681	1257840	935034	915217	1191592	955247	1310863	923884	1184017	1178831	934120	938050	735143	647986	1528906	1157513	1328933	1099385	559382	978981	1233369	1533928	1520854	829288	1081356	1206837	2379117	1079281	837982	973604	1346553	886365	1506673	4024299	1394267	1078080	1106741	1184590	1255834	1164678	1365824	1065128	783403
655	895741	1009021	1489299	1327896	1063177	1045079	1101132	967489	1005349	831308	1007192	1259683	848246	988972	1332878	1336140	922587	1135921	917059	525276	1382611	1138596	1254073	1087661	578776	1159096	1256366	1093653	1212747	884127	1046075	1399180	2730557	1420731	1104885	856161	1276033	873904	1252081	3577155	1122068	969100	1069100	1261662	1359860	1116172	1035553	1098607	664350
660	721359	1224948	1597542	1190964	981615	997270	765988	1277043	1020813	1049897	1185327	786692	1017906	871325	1436276	1074873	834748	1056161	908966	326559	1163040	1172485	1248082	1034311	600873	840903	1251289	1044506	1560392	856666	1124088	1258782	2797433	1063013	1290882	1141763	1781656	803889	1367339	4062872	1249255	981875	1172676	1142936	1202797	1143141	1212201	1070656	695250
665	834161	1276975	1922014	1202688	1174982	1212883	1100245	1359737	1108407	1137504	1293052	944301	1031090	923542	955602	1213183	1188972	1178640	926845	614535	1661580	1032960	1718656	996383	803493	1059587	1215394	1330462	1546376	1036262	1059928	1365824	2860692	1453241	987716	1033847	1493161	758632	1388043	3710147	1307588	1120976	1285314	1186610	1396601	1231335	1130940	1058018	874204
670	954606	1246812	1899576	1212651	989122	1005813	850593	1008379	904162	1039224	1124020	981069	1111068	891551	919748	1175064	956175	1021509	1061703	741722	1593653	1369195	1483935	1023174	669045	1283949	1437545	1124156	1692861	1158018	1043960	1119462	2518247	1023570	958877	1205090	1377671	888849	1104831	4053853	1167066	1068636	1183867	1046171	1584959	1235798	1025262	920581	776415
675	632905	1025590	1882093	1169509	881902	1141449	835471	1260529	958891	966903	1099767	1176129	1107956	981765	1368677	1084236	864364	947741	951494	726436	1541012	1058086	1175201	1123256	635894	1251098	1437245	1208229	1295564	1060529	1057294	1430203	2932359	1411709	986351	1079759	1554974	891128	1354223	3879601	1079022	992261	1269646	1212869	1304599	1205458	1203780	1295072	735676
680	664378	1032850	1654128	1208475	1126791	1268117	1020335	1430940	878026	1069837	1000450	1207751	1004803	1983021	970901	1690664	1097925	1200327	897092	542418	1925371	1485327	1612883	1080810	695687	1383867	1348177	1020663	1514248	1151630	1148778	1260761	3669654	1097160	982298	1038937	1377998	859164	1259273	4124283	1114630	1118383	1122682	1329452	1351330	1177439	1314575	1136726	696546
685	540575	1220021	1036235	1255029	1241408	1003793	902743	1167257	940411	1075023	1020144	1028142	1053582	1504667	1057622	1182557	1041749	994977	875405	577753	1616104	1391606	1373481	1051999	813825	1018725	1293394	1199494	1389326	1099030	1111355	1375937	2502033	1441708	1219939	973931	1352626	956721	1418997	3936789	1339825	912037	1131745	1169878	1106700	1128346	1305199	1019489	940111
690	430558	1221741	1149665	1040138	1001814	984700	858864	880660	1021468	1151316	939292	1131158	1070956	889463	1303821	1254551	969960	1123529	1026204	695072	1624852	1312637	1439538	995004	778736	1135594	1275378	888480	1261593	1002197	935102	1177002	2630516	1232468	1163286	1006892	1663367	797352	1356025	3772133	1036931	983922	1243223	1109144	1286078	1365988	1077439	881138	653678
695	832455	1392070	1142581	1713197	1168336	1252859	1063013	918547	835839	1194008	1043851	1213142	1297870	1164964	1457390	1248123	1124975	1153050	833260	794813	1521413	1304244	1353595	1134898	752845	1047249	1326326	1455342	1448491	886392	1133737	1363408	2505294	971870	942773	1001637	1573535	807151	1200818	4021804	1250607	1010604	1235648	1051398	1642295	1070833	1231567	1018028	653213
700	972648	1180264	1376333	1564200	1221249	1060215	865251	1255261	963722	1072348	1060379	1096874	1198116	924307	832687	1141585	1075924	1038241	947822	915490	1575460	1262740	1129848	1309116	742131	1106782	1438569	1147154	1400886	997597	1131554	1438159	3121950	1126982	1157049	1058127	1385355	879063	1378394	3827786	1058263	1172143	960392	1399289	1099399	1072389	1186419	1121905	784686
705	743960	847222	2461743	1127569	1052122	1104735	842090	1106073	1103561	854101	1027337	991537	1104285	874081	776156	1181424	1017182	983785	845830	652340	1313784	1032277	1324388	1045789	641790	1066725	1190937	1128442	1545407	999876	1044410	1109444	2771147	1266984	1047331	770588	1517182	800914	1502756	3596921	1142882	1165115	1365306	1309771	1320581	1378804	1208557	1134488	791019
710	925699	1204053	2248750	1323242	1098703	1153896	1016350	1145147	1124921	930708	1002688	1408079	1057840	918411	752135	1175815	989490	917592	966479	991264	1516677	1193830	1353800	1203398	678749	1182584	1205636	920840	1346239	1033778	1144151	1327377	3894570	1284959	1245079	1137723	1265415	846403	1518424	4152493	791265	1200095	1085560	1263545	1306318	1238733	1095018	1155056	704626
715	585287	1134202	1167571	1121973	1116964	938924	1150388	1055711	893162	1153514	1261061	995577	1100886	958195	799904	1076770	841653	895154	859464	746608	1510454	1348068	1236945	1141844	615913	975132	1390295	1002975	1443469	1016732	1086706	1122969	2468690	1051166	1171420	1092861	1279022	952285	1294472	2676729	1066288	1096014	1037614	1294649	1115463	1135812	1167967	1129356	716691
720	641381	980701	1336508	1194608	1077248	946499	895959	1114521	1219639	1289012	1052640	1024853	1018315	869687	1518683	1251357	1133451	1128251	1026217	1168445	1271324	1114657	1159901	960638	758727	1145994	1427773	1032304	1549037	1132072	1296683	1477289	2804407	1055247	957922	1196451	1476906	763436	1385655	3546066	1073181	951248	1213470	1082625	1352217	964924	1240343	1323911	835457
725	686242	1190309	1741817	1295673	1172935	1259696	889245	1307478	1022573	1014057	1105677	973331	1162098	921331	1587907	1228606	1243496	1074000	1043196	947372	1739497	1321973	1320922	1136726	684140	1345434	1396109	1164705	1459082	1219666	966056	1565510	2761088	1316759	1010577	857444	1265892	797898	1398034	3429962	1206332	1118301	1358318	1132700	1267094	1227350	1196410	1330762	901023
730	935716	1034584	2468035	1291401	1036221	1087252	947577	978872	959969	1066234	1065824	818506	1224143	963900	1208461	1152654	941148	1182475	958618	1122587	1395400	1086092	1490937	972266	765852	1273631	1072157	865074	1490609	998976	921140	1347686	2581478	1141094	1102074	1124498	1297529	866261	1327691	3777506	1090309	965101	1194676	1159573	1561839	1034707	1035812	1098075	813456
735	647891	1067626	972280	1257977	1050661	917837	819230	1142104	909034	1071488	1291442	1203739	1265087	1113470	1241885	1218929	1081383	1033260	1075542	807124	1505718	1229916	1310617	1101118	712951	1101309	1318779	1016800	1597665	1095796	1024020	1079814	2515326	1168458	1155970	807547	1418697	772799	1257990	3662362	1182379	982407	954524	1016404	963054	1175514	1302401	1335730	659560
740	839838	1131281	1747358	999781	972539	896615	803971	884454	975105	1026995	837040	916909	1230516	808953	887921	1266780	873986	846881	1031895	786788	1422423	1146867	1486870	1100695	727255	1010386	1278217	875405	1506400	983471	988685	1282161	2828974	1266029	1043318	767094	1455574	838078	1604585	3700551	1189204	1190855	1225357	1141995	1256284	1140493	1223037	1246676	777125
745	601746	1371038	1811245	1384754	1002197	1271475	883813	1373945	781315	1056312	952258	1278872	1112078	866357	992930	1318752	1110249	952886	935716	837204	1541940	1409567	1301705	1119025	709239	1172048	1424566	1080005	1487648	940043	1053732	1427787	4020461	1025521	1013620	1050197	1429998	898498	1602442	3561610	1203548	1025508	1031376	1215422	1209021	1093571	1051330	1154060	732318
750	810686	1096355	1210331	1303015	1099945	1469973	875528	1295523	917305	931745	1123037	1081834	1217537	944274	1336180	1051439	875160	855861	819175	773713	1238391	1308188	1316486	1016595	699221	1075474	1147577	1140534	1513565	992329	1039715	1342213	2686692	1259014	1037709	1046690	1404885	917564	1288453	3773860	1273058	1127186	1196110	1270819	1386760	1078681	1222887	1254292	601105
755	652900	1167066	1376634	1511928	1061880	1281711	1073495	1135061	1152572	1245516	989927	1039429	1143073	997952	977221	1079732	1194949	1155056	990800	1460379	1588494	1250361	1312706	887661	749720	1028783	1455929	1118970	1431581	1280496	1103998	1260310	3331129	1342254	933642	877234	1381533	904694	1431936	3924315	1221140	1225044	1225248	1139333	1110467	1201364	1472989	1087061	775869
760	771679	999576	1853473	1242800	1137586	1262207	997079	1410686	983280	1208666	1251248	1141531	1143073	956530	1256202	1220581	1043796	1079500	1003493	915080	1587880	1212938	1090555	1073467	666316	1035867	1306291	1148778	1611300	781875	1121864	1182707	2477998	1505963	1248723	1155820	1563149	1040398	1194349	4301222	1043783	1096055	1228005	1187620	1295250	1205963	1182816	1171502	741681
765	495100	1200245	1323747	1240521	1180537	1042349	846826	1215899	970369	1149324	1092834	893571	1184795	1588412	1171188	1565633	1026108	1039538	978271	816022	1504162	1158140	1143155	1333806	772034	1151630	1346430	895031	1534829	923392	1007492	1048259	2599180	1236699	1528483	1230858	1470587	899767	1523720	4375874	1155629	940794	1257117	1187129	1260256	1815708	1293366	1311354	615285
770	464378	1166097	2379691	1254401	869891	1068486	943127	1225344	1075760	1058946	871952	1025958	1106455	836686	1227159	961348	910590	945284	944642	720158	1299808	1377248	1323228	888098	672826	1321440	1449706	865742	1312078	1134925	945065	1429411	2892237	1149528	916664	879322	1215504	804490	1437054	4177441	1287279	1140862	1218875	1109976	1203630	1196069	1108447	1222860	642745
775	772007	1324730	2034979	1625098	1092397	1509717	1040261	1243237	998034	1069618	1096014	1100791	1107424	1161743	931759	1174191	1223351	1077780	827118	1142813	1552817	1256844	1182311	887607	693230	1055984	1142227	1054715	1592916	839470	1043127	1268322	2429561	1201337	1036945	847085	1493025	760174	1490991	4428840	1194908	1359601	1434147	1372075	1357349	1150975	1255370	1062972	738610
780	1258850	1266015	1813224	1264391	1144792	1169045	1047195	1160420	1064009	981820	938760	1059874	1137873	945625	1018151	1434884	958987	862371	753896	1134816	1487320	1033901	1326135	1132345	825644	1251617	1262385	990991	1545024	1103166	1056434	1136754	2627090	1485382	963163	948218	1263081	749883	1362371	4530359	1161225	1011491	1335157	1279104	1184563	1082584	1009771	871843	828565
785	1072171	1478940	2172935	1694949	1244806	1281929	1024116	1234925	1186187	1140739	1068486	1057349	1174054	1036904	963354	1586378	985969	992616	920744	790132	1458345	1316609	1326709	952026	878913	1134406	1017032	1006428	1548232	1211204	1108720	1438678	2437900	1307765	1057321	1013838	1383621	856093	1458345	4424810	1059696	1292206	1180905	1450211	1212173	963272	1223897	1224593	769455
790	564869	1341858	2271092	1331895	1112269	1584208	886201	1526449	1028469	1329534	1100982	1013852	1018056	1149051	1082707	1202183	1065374	1063654	939169	593162	1470751	1200231	1360611	1048928	900695	1091183	1424743	981588	1594062	1160010	1087143	1353937	2795413	1630776	1118042	784986	1286119	958359	1519898	3729529	1350265	1026381	1172280	1277616	1125630	1298293	1135839	1212392	902265
795	675678	1067776	1106100	1261430	1052135	1171679	966438	989313	920772	969837	1132796	1057649	1219448	908830	957335	991551	1047645	979131	1031540	859287	1342199	1438637	1227309	1053282	684795	1065196	1281711	913088	1425958	1086897	1055110	1482202	3058045	1376961	1095591	1121809	1435075	1022218	1335348	3965192	1076415	1025644	1087921	1174477	1404230	1305076	963955	1228920	665347
800	602770	1064801	1294267	1007410	1147932	1151535	907096	1358031	911082	1102087	1102019	1160925	1169591	945598	797515	1270151	1003534	916350	758154	1150334	1337259	1233464	1365483	979090	831349	1117510	1532809	1295973	1242759	939115	960624	1005964	2897133	1367885	911982	818015	1815981	773754	1566275	3380641	1205104	1090036	1277589	1537054	1290869	1425944	1273918	1409689	746239
805	666534	1241653	1951234	1033301	1076893	1204790	1045557	1434324	1096478	1394949	1136986	1041531	1250593	897079	1010959	1169700	987921	1340261	951576	938542	2163176	1428183	1355752	986993	731704	1037190	1473481	1237300	1481465	956434	1087498	1404230	2889550	1639497	1378544	1289545	1304230	843810	1331226	3740084	1153445	1101965	1244287	1044137	1326982	1154196	1163736	971352	687498
810	913142	1135443	1455861	1455110	967749	1258099	851576	1181069	1149992	1216991	1337818	1366084	1214630	1632263	936590	1437190	1163613	1083826	952872	1374600	1709416	1194636	1206086	1002087	848314	1216254	1277384	1438105	1431813	1188999	968881	1088903	2839005	1327309	921659	940998	1319653	839415	1272553	4256699	1215886	997556	1164623	1290882	1355943	1094294	1106209	1224716	709157
815	896997	1123829	1789899	1293898	1052408	1532550	1056161	1352353	1026763	962945	1231486	1094840	1164173	1088180	957062	1475951	1022096	1132414	842977	885546	1662262	1580223	1392861	1023201	905854	1464323	1239101	1069618	1397897	918397	987252	1171516	3035593	1085764	889504	974177	1384331	892452	1380428	3907811	1144601	1105172	1316950	1096041	1251262	1011436	1148791	917223	734816
820	914125	1199399	2202319	2566506	1153200	1131840	1081329	1261621	996751	1303712	921850	896246	1183581	1282530	1008297	1455643	1010126	1030380	864091	946116	1667148	1135034	1314494	912542	585532	1379063	1276593	900927	1446225	1024552	1019694	1239565	2961899	1298348	891292	1253323	1535211	974232	1494130	3152655	1292779	1183976	1178381	1337149	1123256	1498675	1137491	1257867	730953
825	1037982	1128551	1536795	956817	1239647	1308052	820499	1386023	841667	918042	960597	1002633	1115285	1185464	972130	1279363	1321795	1216350	886870	1115913	1640056	1343346	1370424	946417	706373	1253063	1403152	1231117	1247222	1035867	1099904	1483185	2607492	1374955	1206155	971652	1619161	844342	1667148	4235973	975774	1089313	1119298	1238200	1467025	1045693	955697	1138132	754496
830	856735	1197720	2004885	1199262	1237723	1152872	924621	1294717	880005	922355	1132509	949610	1136931	1034393	948245	1198716	1260679	1064596	981424	804681	1641490	1376170	1543864	1129534	717496	986228	1393353	970738	1581247	1219325	926245	1053773	2733996	1618370	1026832	1103152	1509976	693967	1325753	4084174	1066943	1068568	1095564	1230353	1663613	1516841	1234515	1366834	622451
835	664883	1280933	1213061	1025521	1011177	1178230	963463	1159123	981424	930844	1195700	1072689	1172130	845188	879131	1134242	997788	1093257	924525	1172102	1301814	1147809	1335607	1031663	666125	1058550	1359451	1110877	1439975	851289	1204421	1383785	2975717	1312405	1319107	1067476	1797693	774477	1552463	3512866	1003370	1087893	1148300	1130530	1380905	1219502	1274477	1498471	673508
840	899481	1535812	1440548	1466780	1208720	1274832	914139	1135362	953514	932455	1133969	1022915	1026613	1104681	916514	1131390	1181465	987525	819980	1096287	1391264	1231390	1268568	1169250	709471	1381533	1286037	1281752	1467721	1184645	1240903	1104612	2418287	1375924	1131881	976620	1400518	881643	1368022	3690764	1230953	1145024	1266043	1264186	1281342	1084004	1246294	1235539	678872
845	375692	1259137	1704175	1112733	1379663	1056707	1315722	1579404	1163613	1105963	1207301	1069386	1156912	1096328	948491	1359642	1041844	1198976	1081315	1127091	1944233	1173549	1366466	1088084	828933	1478135	1220976	884563	1553282	1084823	1047700	1079268	2805172	1570082	1163204	1084058	1330298	1004899	1324320	4362440	1171161	1335867	1267025	1212119	1363982	1036890	1258918	1299098	695687
850	790104	1531936	2102114	1180987	1080537	1166493	1322928	1206455	1097024	1188398	1209171	1234611	1133369	1116036	1036290	1713729	1123269	1274040	980564	798853	1601569	1473372	1562753	864937	819803	1015572	1278381	1376988	1612078	957431	987620	1404135	3000281	1295168	1180728	1128073	1631540	833287	1391032	5150220	1159601	943346	1335812	1315708	1407465	1147290	1180537	1179745	731622
855	534802	1106496	1040739	1068281	1128428	1162016	837313	1266097	964419	1139019	1460488	1287020	1104449	1269250	1179268	1138159	1017988	1130994	865265	898607	1586242	1236877	1249801	957676	749952	956557	1159055	938664	1626722	1010413	1119339	1410072	3560267	1013825	1160624	984086	1390200	1066821	1300723	3595578	1030926	1021823	1184686	1243359	1208434	1093243	1129138	1087457	715108
860	585546	1225890	1708243	1274818	1142486	1020581	833915	1181724	1045980	1060597	976838	1014739	1080919	982612	918233	1183512	1020185	1081288	965469	849528	1716691	1086842	1404831	1051930	738897	1048396	1275091	1099126	1416090	996110	1094758	1357990	2536480	1210727	1127814	1086228	1445393	907124	1229343	4130616	1066862	1203534	1106509	1195659	1288630	1408106	1427691	1191073	786338
865	658864	1308925	1835593	1230489	1111982	1023952	869004	1171393	1004790	1130585	972676	1101801	1151275	964255	895686	1317987	1055233	1058400	868827	955684	1312883	1065210	1251917	930790	794226	1194827	1157772	1132796	1520130	1025112	1115340	1158181	2489899	1131158	1180578	898157	1372635	997570	1478817	3551631	1222341	1139729	1110931	1219120	1356980	1018684	1262753	1351780	689941
870	689518	1019598	1650702	1643646	1238637	1342595	818697	1205022	1029766	857185	982107	1204189	1115176	955520	827132	1117032	929575	1188371	933314	693148	1384850	1170328	1429861	1261320	612829	1100900	1230817	1305963	1586501	1041340	798689	1250961	2897337	1351398	961293	763436	1422669	876142	1306864	3473525	1071243	1076838	1173249	1158331	1366043	1374777	1139497	1005199	733533
875	919598	967967	1827473	1237190	1050115	919666	944738	1084386	903029	1082652	1095059	1180046	925385	940903	814466	1002156	954947	989831	984700	727582	1269400	1011641	1574423	1185246	778340	939279	1626463	1324416	1470041	977371	1051234	1462030	2771829	1359628	994704	1058946	1462071	805459	1217264	3568711	1082953	1070519	1215203	1167544	1402838	1244670	1082693	1228046	717947
880	952026	993380	1572839	1295741	1024116	982120	881329	916309	920158	912487	909171	937068	1167394	845516	813047	1112296	992902	1159560	1107847	623256	1286583	1111409	1329507	892261	845898	883308	1174081	892438	1193830	1095796	1022027	1298689	3245539	1078544	865729	752681	1393421	771734	1518670	3893994	1109362	973672	1244315	1268254	1358632	1299235	1192998	1449460	620321
885	1060693	1358427	1251275	1138173	1180428	1113470	1158250	1051139	1049760	1069236	1080496	1295891	1107356	977698	849747	1190050	955070	1058782	962590	1032345	1766889	1204298	1264132	893544	781083	1222546	1149583	1012733	1556120	1149719	944069	1272034	2551466	1524061	1172662	939524	1370915	867244	1455984	3479858	1382830	1202715	1243223	1106782	1485259	1201419	1048546	1151084	765824
890	791974	1161238	1893503	1628442	926613	1211750	841121	1085710	880469	983731	953241	988207	1081438	864187	962822	1145543	1137163	900750	895564	1055465	1450661	1256721	1424907	1047236	708693	1035280	1041517	1123747	1560843	926054	1064869	1153650	3227691	1369414	1173426	805008	1537723	896928	1515613	4053085	1099672	1047085	1122396	1220526	1325426	1333164	1204667	1063531	828947
895	688849	942977	1294281	1257758	1187511	1164337	774013	1347167	976565	1047522	964159	1069687	1038419	839033	818615	1055752	928551	989517	868595	822969	1541544	1018615	1214425	911778	732045	1032755	1159737	766752	1491142	959314	1036931	1177371	2621809	1037422	1067503	1116309	1473358	820171	1408761	3735862	1132373	959969	1160911	1260952	1218165	1074341	1159109	1140234	889477
900	878094	1091305	1471229	1249406	1192056	1282079	1065947	1449665	893885	923106	1211532	863572	1256120	874764	938296	1276047	1244028	1243332	1111368	946267	1512010	1294485	1283226	1093380	711396	1190391	1013088	1287702	1543714	1024839	1118711	1072758	2829260	1433082	1082502	1137177	1605158	921113	1382052	3797081	1172471	1155861	932072	1239975	1654892	1184645	1134147	1426558	744547
905	732850	1149747	1213675	1552490	1143482	1057321	1056912	1381820	1075296	1089982	908284	996110	1042636	862303	841299	1083553	1128633	1025972	921509	823392	1428565	1064514	1243510	1083280	684140	1345379	1808324	1060269	1297624	1114016	992916	1367039	2767189	1402429	1019407	860188	1338214	903179	1339688	3681169	1218888	995113	1232031	1214466	1294171	1325903	1165865	1290350	708816
910	777821	1068595	979677	1021591	1149883	1266862	887129	1318260	936686	992834	958127	1044383	1040903	883212	995905	945093	1004612	1140261	891169	960624	1323351	1199740	1618602	1204503	712829	1107915	1055561	891442	1400340	1023419	1109976	1511750	2840725	1408243	885778	1103507	1304571	918397	1409744	3781536	1040739	1088548	1119066	1365005	1561784	1176961	1273495	1038146	711368
915	657676	1133164	1355574	917892	1148027	852340	890964	1262521	1001924	969291	1059942	954414	1023297	1020744	844165	1098798	1062399	931540	836167	900122	1340834	1237818	1204885	1032755	707833	883758	1160802	1010167	1515927	922901	1153746	1220198	2605911	1133778	1180250	906728	1694308	1080905	1676770	3239589	1183772	923406	1090527	1319175	1196710	1119707	993394	1165415	825931
920	762481	995755	1155070	1217250	937777	940944	829070	1442936	1184850	1197993	1065237	901501	960829	939033	934065	1177671	935730	1194322	927787	1217660	1332427	1185478	1336317	1105581	722314	1056912	1246430	1191142	1375105	1188235	1051562	1255438	2479499	1464064	1036385	1021086	1569864	1111013	1455957	3891499	1082407	1102306	1214248	1282530	1230612	1084713	1127650	1136426	662754
925	1224702	1180100	1344301	1259560	1124361	1045489	1146662	1228497	1021236	1049774	1085696	995495	1090773	930803	1006578	1512897	1140766	1110590	1021181	1196683	1864323	1077316	1279431	938978	695727	968458	1274709	933451	1453131	882066	1029616	1437395	2927404	1459764	950525	810877	1381206	930844	1369864	4016239	1251644	1106591	1081629	1018902	1069714	1243550	1249174	1370642	752668
930	901610	1316868	1836781	1273112	1173849	1219475	1023829	1337272	917551	1058741	1253514	1126750	1140166	834898	847236	1077780	1096915	1125944	1038323	1211505	1819721	1308789	1519011	1018001	678108	1202606	1124252	1153787	1302620	1111614	1011914	1372416	3314433	1222314	1045721	954141	1665360	998484	1493353	3748144	1127910	1051057	1259669	1109894	1216145	1111491	974491	1104176	716691
935	1130380	1288330	1040357	1203343	1102715	1280319	875951	1260966	852272	1057635	1152285	1302934	1112460	879377	896082	1066070	1088521	892575	849051	1181629	1288821	1136590	1408516	1053691	709089	1159355	1096724	1181233	1265401	945489	1168363	1280878	2783062	1300504	1133587	854647	1315490	876811	1494212	3908387	1089395	1007478	1137081	1174627	1125235	1532564	1022491	1196342	888262
940	539006	980892	925221	1368922	1082994	1036918	922246	1023570	931922	992343	990869	1167790	970151	942745	889681	1278039	998539	1001214	1111709	914098	1537381	1452790	1133273	1060679	717496	1176156	1077152	1207301	1419120	1045297	1092643	1296382	2272034	1123269	1040384	918397	1301350	808093	1435771	4017774	1152517	1029438	1090446	1133956	1298348	948587	1115681	1134133	728961
945	1056789	1279268	959137	1626954	1103534	1037341	987034	1352149	979445	969823	1030216	1134079	1064105	1019243	953896	1318943	1143387	1103493	832564	911286	1554564	1160365	1389695	892889	827159	1315449	1262521	1214535	1577684	1049433	1255766	1087156	2360351	972839	1085164	828278	1568254	794199	1285628	3917982	1165715	1089449	1287607	1228524	1225467	1108584	1021632	1248655	790514
950	717592	1247331	1093066	1496669	1057308	1179896	941503	1362098	947440	947522	1177507	914521	1071693	895618	945707	1237545	1111668	1120021	930162	943469	1687102	1138828	1388917	931254	732468	1285273	1253950	996997	1299453	1108052	1101924	1294403	3065913	1514029	1235225	1015326	1726231	848696	1237968	3840068	1260488	1101064	1166165	1189736	1174614	861334	1249870	1140316	636931
[truncated: 47 more columns]

## Sheet: 40C
Time	A1	A2	A3	A4	A5	A6	A7	A8	A9	A10	A11	A12	B1	B2	B3	B4	B5	B6	B7	B8	B9	B10	B11	B12	C1	C2	C3	C4	C5	C6	C7	C8	C9	C10	C11	C12	D1	D2	D3	D4	D5	D6	D7	D8	D9	D10	D11	D12	E1
0	6940	6722	7539	6873	7228	7680	6375	6628	6939	7279	7558	7025	7520	7243	7465	7498	7361	7331	7689	7226	6885	7154	7326	6779	7807	6531	8539	7020	6403	7419	7261	8204	6572	7360	7175	8306	6861	8084	6543	6574	7408	6049	7293	6619	9958	7887	6677	6479	6906
5	5772	6480	5858	7434	7116	6352	6421	5935	6333	6718	5740	6971	6129	5713	5671	6258	6140	6782	6559	5983	6256	5990	7455	6313	6456	7708	6507	6430	6039	8807	6511	6210	6779	6450	6413	6697	5903	6018	5805	6287	6097	5823	6709	5951	6615	6350	6202	6629	6815
10	5635	5650	5933	6303	6130	6261	5115	5714	6082	5557	5899	6342	5284	5753	5201	6753	5601	6342	6532	5695	5945	5522	6155	6075	5747	6990	5921	6416	5788	7372	5958	5752	6836	5982	6076	6677	5772	5676	5583	6011	6184	5770	6230	6031	7147	6466	5632	5763	6233
15	6140	5981	6195	5542	5970	5574	5735	4906	6009	6540	5683	5748	5177	5779	5661	5847	6106	6369	6495	5827	5933	5312	6591	5640	5613	6559	6013	5927	5468	6789	5828	5227	5801	6382	6002	5562	5812	5472	5682	5369	5690	6074	5891	5443	6211	5952	5802	6305	5400
20	5244	5167	6198	6483	5355	5331	5187	5820	6296	6073	5722	6291	5369	6354	5549	5543	5381	5676	6503	5442	5818	5080	5532	5455	5940	5089	6554	5097	5404	6659	5590	5245	6574	5805	5785	5967	5594	5872	5541	5656	5623	5707	6236	6351	6193	6003	5828	6136	5535
25	5620	5599	5484	5835	5589	5171	5311	5371	6168	5661	5120	6019	5367	5350	5756	5572	5836	5533	6192	5695	5478	5448	6352	5319	5788	5662	4868	5704	5303	6292	5226	5487	6079	5588	5438	5476	5504	5832	5463	5213	5707	5475	5667	5475	5965	5255	5152	5254	5902
30	6044	5756	6450	5380	5434	5322	4627	5064	5467	6006	5432	5226	5463	5671	5410	5685	5915	5623	6191	5641	5337	5013	6023	5601	5291	6252	5339	5683	5423	5832	5765	5280	6345	5729	5656	5922	5068	5865	5920	4923	5561	6085	5784	5213	5538	5659	5209	5770	6435
35	4974	5321	6439	5299	5387	5217	5119	5506	5142	5628	5389	5955	5435	5561	5098	5552	5585	5768	5665	5328	5497	6027	5053	5289	5636	4970	5491	5070	5246	7211	5887	6035	5208	5959	5397	6059	5181	5799	5549	5592	5541	5494	5894	5872	5774	6896	5524	5437	6963
40	5235	5759	6208	5817	5451	4918	5440	5388	5635	5652	5601	5780	5159	5389	4981	6068	5583	5461	5828	5629	5492	5040	5070	5397	5388	5166	5150	5409	4996	6780	5905	5374	4895	5805	5179	5700	5399	5438	5945	5377	5474	5704	6042	5491	6071	6156	5628	5036	5755
45	4868	4883	4894	4934	4985	5063	5083	5094	5113	5120	5153	5178	5284	5288	5290	5306	5318	5338	5348	5363	5391	5392	5392	5393	5401	5401	5410	5415	5447	5449	5450	5459	5459	5478	5479	5486	5509	5515	5523	5525	5527	5530	5563	5573	5574	5586	5592	5594	5603
50	5183	6639	6466	6671	5510	5211	5634	5836	5885	5738	4990	6635	5447	5801	5363	5469	5845	5332	5497	5244	5085	5899	5449	5935	5208	5812	6515	5255	5252	6767	6356	5543	5041	5286	5672	5983	5353	5953	4902	5485	5543	5616	5585	5081	5434	6001	5454	5086	5355
55	5775	5547	5653	7007	5685	4892	5089	5629	5650	5687	5440	5350	5634	5357	5269	5462	6054	5569	5533	5452	5149	5397	5546	5702	5713	5439	6217	5511	5462	6313	5404	5907	5884	5476	6046	5985	5424	5658	5216	5123	5786	5285	5842	5323	6922	5546	6088	5797	5280
60	4997	5698	5910	6475	5393	5281	6068	5616	5892	5786	4781	5727	5442	5476	5422	5075	5750	5566	5781	5224	5484	6037	5501	5880	5282	6407	4843	5875	5451	6712	5372	5260	7419	5617	6558	5511	6119	5548	5685	5794	5685	5654	5483	5483	5772	5510	5552	6136	5360
65	5709	6156	5605	5113	5283	5013	5024	5187	5124	5440	4971	6111	5088	5466	5038	5629	5871	5638	5350	4861	5621	5360	5785	5670	5257	5979	5684	5991	5341	6424	5595	5576	5648	5334	6247	5601	5541	6237	5420	4879	5793	5892	6160	5252	5461	5623	5922	5727	5659
70	5550	5123	5435	5120	5568	5898	5181	5446	5126	5976	5580	5457	5507	5356	4895	5478	5715	6200	5477	5344	5828	5565	6197	5746	5413	5566	5174	5654	5351	5865	5549	6008	4775	5508	5825	6184	5910	5691	5750	5490	5827	6453	5387	5166	7700	5868	5858	5079	5261
75	5939	4923	6011	4954	5705	5359	5495	5292	6183	5339	5924	5369	5356	5430	5654	5946	6652	5332	5802	5540	5423	5532	5531	5640	5472	5706	5189	5887	5098	6106	5712	5462	5961	5197	6027	6044	5883	5635	5327	5278	5348	5833	5734	5287	6335	5471	5527	5084	5259
80	5550	5394	7324	6512	5715	5644	5179	5134	6891	6228	5050	5866	5474	5632	5433	5744	5462	5932	6206	5611	5746	5833	5775	5128	5280	6247	5951	5170	5229	8111	5432	5085	6186	5616	5592	5135	7488	6022	5698	5450	6453	6100	5586	5761	6206	6678	5743	5361	5542
85	5184	5518	5472	5600	6295	5702	5361	5412	5637	5759	5401	5692	5569	5718	5438	6279	5628	5682	5035	6070	5369	5595	5591	6627	5912	5329	5988	6214	5349	7424	5294	5208	6670	5449	5436	5825	6046	5974	5691	5388	6171	5545	5871	5299	5997	5704	5387	5644	5309
90	5502	5454	5609	5219	5325	5266	5850	5481	5805	6020	4974	5701	5775	5854	5222	6013	5750	6328	5704	5470	5347	5205	5696	5620	6006	6671	4967	5195	5552	7199	5359	5603	4891	5376	5820	6231	5482	5877	5415	5461	5324	5727	6094	5651	5714	5595	5926	5528	5632
95	5559	5656	5548	4631	5723	5846	5149	5303	5505	6085	5644	5553	5693	5622	5574	5503	5559	5371	5832	5685	5563	5674	5690	5806	5307	6565	5124	5157	5244	6603	5659	5376	6501	5541	6103	5588	5594	5734	5751	5175	5903	5578	5471	5047	6092	5943	5322	5062	5839
100	5278	5382	5443	5157	5544	4800	4682	5346	5413	5653	5366	5415	5097	4657	5601	5648	5687	5384	5359	5265	5444	5118	5313	5159	5496	6127	5348	5379	5363	5679	5644	5294	7582	5460	5705	5839	4954	6073	5422	5685	6011	5818	5689	5454	5700	5906	5543	5919	5322
105	5401	5590	5780	6072	5718	5537	5796	5722	5468	6048	5176	6312	5176	5879	5344	5594	6711	5857	5954	5538	5837	9439	5436	6439	5195	5671	6225	5522	5266	6744	5590	5640	5493	5501	6836	5856	5671	5622	5531	5533	5283	5529	5460	5539	5676	6211	6129	5535	5187
110	5953	5317	5905	6280	5668	5187	6568	5628	5354	5699	5932	5600	5267	5697	5433	6705	6027	5665	5312	5056	5414	10565	5751	5272	5564	5255	5545	6024	4984	6706	6434	5816	5572	5405	5883	5878	5766	6851	5992	5080	5766	5641	6227	5424	5836	5958	8812	5246	5635
115	4998	5458	6274	6082	5741	5857	6470	5474	6010	5840	5622	5900	5416	5635	6348	12579	6091	5954	5867	5715	5865	18370	7290	5736	6220	5695	6023	5297	5067	7438	5978	5821	5899	5386	6383	5567	5298	5688	5698	5688	5895	5815	5851	5347	6537	6709	13873	5592	5358
120	5649	8535	5711	5482	5586	6140	6513	5456	5675	6643	5528	7624	6601	4823	11075	10233	5927	5753	5869	5339	5668	32375	5824	5731	5805	5174	5617	5842	5631	8109	5525	5757	5391	5575	5528	5878	5553	5804	6510	7919	6086	5884	5923	5599	6439	5915	24760	5088	6552
125	5764	6375	5581	6601	5545	5536	10128	5704	5465	5939	6010	5931	5741	5686	10384	8372	6626	5689	5750	5225	5556	67452	5799	7109	5761	6787	6595	5345	5613	9073	5857	5484	5982	5398	5409	5791	6285	5218	6998	8329	5829	5540	6108	5676	7664	6521	37156	5751	4972
130	6323	8649	6865	6033	6035	5828	7811	5901	5564	5687	5168	5695	5681	5134	7337	15201	12336	5699	6709	5552	5313	67467	5602	7107	6187	5058	5716	5391	5432	10789	5902	5663	6229	5524	6095	6179	5660	5732	8842	8388	6701	5677	6121	6047	6435	5601	41204	5702	5333
135	7840	12002	10447	13954	5824	7087	17728	6381	5549	5944	6291	5856	5535	5671	8476	24262	9218	5844	5697	5816	5821	83908	6138	7821	12345	5544	7135	5690	5252	11448	5635	5941	5734	5655	6716	5818	4943	5860	8817	25335	5569	5801	5474	11813	5647	5611	81055	5734	5664
140	17064	11171	7110	9831	5662	6084	31414	5538	6044	5896	6372	5657	7781	4700	11770	34433	19163	5292	5489	6995	5513	154713	6023	9250	17582	6117	8832	4933	5729	20208	5664	12764	6309	5512	6293	5871	5551	6086	11403	16118	5909	6289	5923	14241	5970	6591	66716	5340	5409
145	21524	15231	11449	32221	5650	5755	43359	7030	6236	5752	10171	6372	5896	6063	11817	42628	10165	6099	6198	7913	5439	191522	6277	12602	17214	5607	9693	5307	7048	22681	5499	18748	5946	5377	11044	5558	5910	5666	13206	20231	5796	5848	5724	12972	6455	6812	46713	5319	5799
150	24714	24349	15696	56112	5617	24314	58879	9210	6155	6252	7702	5885	10612	5119	15750	51052	32933	7136	6789	12983	5246	103472	6433	18910	28054	7528	7305	5554	7880	21873	5456	12490	5490	8406	7339	6497	5531	5995	16167	42864	6025	6656	5309	10945	5707	5668	58123	6123	4738
155	41437	35773	19498	46410	5264	16958	115906	13276	7137	5526	19392	7726	13147	6736	38799	85031	85626	6963	6229	14373	5539	114032	7403	19860	40583	6312	23848	5193	9842	33051	5524	20194	7043	8647	9067	6038	5917	6100	14525	63359	5921	8655	5544	21674	6037	6008	260000	5653	5499
160	36762	43336	30854	69995	5466	37125	79868	17558	14446	6313	31413	9669	17509	5703	33315	37763	77420	8946	7309	27632	5432	205277	10555	48490	56029	7817	35171	5391	18662	33631	5998	59468	7276	7560	11562	6037	6041	5817	19039	123741	6095	8591	5357	24043	5944	7105	119917	6817	5507
165	120650	39694	31358	61078	6279	70980	108269	25274	47250	6398	43600	6492	28893	7319	36696	82689	50668	9542	16909	35507	5654	209840	12500	27532	38876	11798	12982	6391	24619	32898	5907	62582	7490	20879	13731	6670	5718	6002	21450	128263	6069	34136	6111	35197	5938	6108	119286	6553	6038
170	49601	92717	34497	179195	6519	80610	131037	34182	32371	5739	44566	15342	32779	7053	81198	90099	65318	8359	24083	100350	5563	260000	9966	48139	56215	15529	28760	6851	38698	180284	5874	52516	4539	67888	17323	5966	6586	5737	26347	110344	6608	14342	5974	43227	6823	5445	116136	15144	5372
175	60286	50972	74370	182137	5500	122912	139220	47256	42363	6383	68495	40964	55080	11823	64968	60856	156596	21158	27890	99103	5751	233456	10340	49205	77548	14003	59872	10505	45989	81130	5818	90535	5688	24569	19564	5088	6442	5826	62610	74302	12842	18282	6191	62258	6164	6250	182839	11140	5712
180	87186	60853	79688	94891	5712	118742	196542	40454	45432	6604	64706	33243	41641	29094	65106	70617	81606	40456	37900	105839	6053	310335	27885	49361	66490	26175	193392	8114	48449	175963	5504	260000	5534	130680	24163	5717	5956	6333	40487	100156	14057	36862	5422	47524	5919	6955	160051	16100	5762
185	260000	195271	140727	102729	5474	124520	200230	46939	70349	9016	107890	19174	58253	24079	51374	161988	83951	13378	51188	102566	5930	282515	39412	51078	66868	25336	35343	12846	54576	64312	7309	117215	6939	47059	34477	5610	7849	5865	34755	77963	11145	17543	6017	221509	5654	8278	218811	28921	5477
190	114666	107454	182800	101763	5344	170254	175908	74122	91198	15822	73281	23218	157950	43322	132446	105904	207387	62729	50542	134672	6011	340575	72294	116071	260000	34878	67368	22590	141383	193202	5448	91604	5961	108692	29733	5413	9371	5705	48457	155167	20359	37085	6691	166868	6012	14245	170557	33888	6183
195	113312	90802	94895	134955	5841	159716	231645	109983	75359	17812	63363	74745	88801	79100	144090	129544	159240	24316	133006	165577	5675	291226	62217	102576	140979	42192	38931	35663	77824	133194	6299	260000	6251	72692	31825	5707	9518	5292	54771	202401	43726	67242	6047	99876	6288	16221	182125	45334	5495
200	131444	95575	191961	130388	6117	260000	397487	76258	77090	26522	125328	30946	77720	90924	179898	161996	165053	52226	61206	135066	8017	271329	72004	132281	179827	52790	29245	24409	76520	217057	5648	260000	5112	203922	34392	5819	12625	6213	58901	168734	53325	110735	6468	182540	6517	19355	170647	52921	5172
205	178756	106144	113890	136642	7152	170092	329804	102914	67726	50215	156911	38732	85769	71982	144942	191698	260000	28619	82215	117378	6939	389993	88537	201340	81564	75167	125921	35830	108332	260000	5843	74905	6276	129923	52042	6493	17978	5996	57512	169393	110805	93135	5712	156837	6313	36474	204931	60714	6111
210	224040	230919	260000	143074	5371	280690	546778	113847	94969	67209	123443	20514	260000	70044	118774	176830	212273	112257	199965	198626	13646	329914	60455	146774	108742	76533	166626	77133	140787	152436	5667	169670	7857	156025	51423	5888	14732	5819	121755	260000	124944	118041	6327	201882	5867	32057	259700	55567	5447
215	248376	135436	160753	141708	5661	268135	379056	163285	227372	110658	122103	89003	180828	131667	242878	175524	403087	52114	86249	183319	25453	384213	97700	165358	311566	115007	106987	65202	148497	301762	7139	74306	8611	153142	68152	5596	21148	6003	71261	238867	82022	69561	7090	176751	5900	60972	215467	74880	5598
220	260000	189580	114934	181563	6158	228202	471628	145726	122123	160555	137982	76807	100008	117788	273320	214073	297891	60931	97556	220362	38114	374686	100084	153259	142808	123314	103550	77405	149190	148690	6392	229543	12495	154559	114833	6264	26733	5796	63874	124975	100930	55688	8259	199663	6253	102737	246039	84594	5765
225	165222	200594	260000	414301	5650	260000	470425	139939	158458	72535	195625	44348	127006	145958	260000	152637	315700	62662	223957	219239	29814	358329	92437	219588	224358	140976	147699	85416	260000	321770	9479	476578	15694	174384	66536	6159	26736	5500	88534	124940	123336	226688	7331	260000	6323	73080	260000	73832	6010
230	169917	263821	174995	172504	5522	252939	545617	269434	196635	178274	116835	88787	215844	161759	226377	269863	363307	93863	169465	266213	33802	308634	179199	237521	270610	207821	80695	92907	208263	142244	12432	139916	18213	260000	54543	5914	31271	6398	94900	260000	94188	71347	23347	260000	5639	85619	208775	112833	5542
235	190954	260000	215633	188159	5885	296065	733099	207853	219989	210890	158579	69417	260000	260000	295374	289193	318410	91871	185542	331214	51290	393560	92135	210545	246805	201019	51444	89236	202898	480021	17090	211507	24732	224635	92147	6111	46438	6031	200716	230235	100092	119698	30480	250948	6456	112364	269268	105106	5232
240	229474	270651	183789	299564	5900	453777	638867	257391	286303	150691	253174	124270	178764	157520	332486	338528	399022	130048	142336	286691	59040	368879	141900	264277	260000	238379	92881	85053	313557	393533	24253	349397	31233	176115	136405	12686	45554	5827	153950	211416	154434	124012	22481	260000	6533	96345	226252	125046	6309
245	358827	260000	232364	262396	5802	260000	472900	202796	393574	245684	308316	72979	260000	222117	343714	260000	512307	76024	244643	307597	75185	368796	187066	291973	258041	287133	162287	190374	201313	260000	31324	353821	48911	260000	143199	6629	49131	5993	224542	344018	123985	148840	20406	218658	7136	127596	374548	129440	5962
250	368395	196264	353586	254155	6599	405258	614172	240494	553014	134560	506251	86770	315078	256534	261677	260000	387075	148053	267098	296784	85598	483063	260000	326540	292443	332887	260000	320636	246163	167045	45147	231783	56800	316184	200970	17169	99804	5983	215282	300241	170644	194122	29676	260000	7298	82132	217776	159474	5896
255	350060	366791	319696	303449	9745	270914	601907	286096	319143	253727	262894	79202	259866	217583	425335	674651	563371	130951	209950	395579	92201	460345	253257	323001	186499	342995	50543	160389	668070	347710	68766	238932	68868	247131	96934	10877	38537	5981	173737	381351	240599	260000	52519	260000	10278	177768	256230	222439	6368
260	355605	375903	249302	342718	7321	477352	883454	187689	331850	260000	411964	110084	262120	393201	366224	501702	446725	170188	205830	295982	113857	438775	193651	380507	202774	377535	260000	207047	242776	383079	84952	260000	71900	349051	166489	11743	96259	7383	197659	473910	296273	224206	37568	259189	16561	130578	290548	179475	8028
265	356725	182075	273472	259106	8949	405286	1160328	472969	407111	305150	244974	130519	216891	159039	474324	387241	494775	237375	261539	366805	123838	465890	259441	339109	373248	444209	260000	149208	506044	278491	134665	346783	79225	317041	160106	22475	65795	6271	182064	336413	356739	139211	39472	260000	11685	260000	260544	221018	23373
270	311151	253091	394583	411204	10094	301652	1204008	385333	348926	317580	326623	133099	307984	421837	469056	545686	572013	147311	269103	356435	215006	544566	315064	408742	266655	554840	255552	228368	370552	524973	72600	297918	65506	469540	130507	41386	63516	7661	185565	227359	242347	219304	92818	351083	18228	233093	349452	147304	15849
275	368644	260000	374202	277565	16729	640263	942607	503085	342939	297531	333813	148706	326374	245624	480657	561034	640194	171944	263005	309754	287990	484363	531638	512764	257446	593002	208249	260000	457621	328518	102987	288295	101109	287714	198480	44983	87286	9446	201725	472803	260046	178532	107017	254778	55773	260000	421090	229488	35862
280	328753	334629	250685	324286	19056	400916	987545	348332	604617	307362	276970	143145	454621	298941	544787	611614	700024	182351	305288	455367	260000	481044	408812	571183	453044	676974	167464	157132	495148	320277	141178	367123	302924	389122	189483	59907	92051	11380	194322	452312	319253	259313	237978	277523	70026	330315	415214	251680	38021
285	312948	363514	495397	349479	24941	554591	816960	288696	540487	390422	416970	203578	199580	338639	536270	526024	489728	260000	483671	885349	118116	575027	521212	324978	372916	623588	107657	143749	711750	260792	260000	748848	66522	355688	157459	56802	106641	25791	158873	989066	383549	263378	164238	288170	36010	342995	316419	152428	40473
290	354139	288958	333509	389315	30204	378862	1124157	422860	414315	317401	397114	179977	367455	275408	386315	565127	555628	304403	509003	241144	283815	652680	713713	414633	865258	757241	322641	245265	515142	409199	98190	596335	174601	311980	157922	85794	111054	40955	155181	640734	329638	228174	122383	337201	102209	235738	354001	157932	43103
295	304929	495162	410457	390643	41654	533933	1150691	497568	364897	373469	361703	265466	346852	350268	565556	576645	543391	329693	377023	810779	210462	571169	658197	411508	857833	688147	179402	217154	581305	243260	334463	619080	183593	359407	113906	50631	115884	34195	255510	392399	282100	310349	260000	494125	51900	355384	348124	291461	43760
300	391624	356946	345912	397141	41719	582438	1142284	433769	532689	476647	389384	202823	609941	336606	561034	557328	608738	208633	416997	593708	122149	544773	696802	448827	634539	880509	214292	139406	403364	382844	247495	629036	193109	751309	312741	116972	129394	45967	196911	893465	296923	384061	162724	364012	56042	260000	375585	241409	62450
305	349438	347945	351194	384185	44619	410222	1003294	431032	491069	676974	390021	260000	405783	342151	632880	519097	510814	241849	400225	604396	185559	573160	750936	386232	710007	692544	259036	358301	644273	442467	260000	742874	260000	639461	265908	103058	115799	44549	275090	286608	329831	593085	185172	426026	70608	360776	387850	184975	63007
310	528540	449698	462447	503748	49854	554176	1234276	377590	397473	525457	352286	337450	424256	432387	545050	548576	643858	288239	525747	592062	202814	502048	325033	473716	1179617	736915	284409	337574	460331	478528	341612	648726	193829	667240	256935	136039	135262	69332	260000	554881	395150	337740	209010	460788	165921	277468	485842	222146	157939
315	458741	381351	512750	401373	62581	513344	1601731	595574	617822	528416	412393	200078	519027	470439	680943	535813	498342	425764	368381	802441	224814	540777	693913	407111	1191439	913072	205678	690995	454648	452934	261373	410720	164514	670351	256285	260000	128965	54561	260000	985305	484183	379387	214057	515515	138443	305205	578913	362353	146752
320	489424	519981	411217	515764	178393	437738	1477660	658806	424104	433880	497346	489327	515336	442536	710063	626381	716382	283884	523742	610521	160601	556499	793993	399354	904057	868604	339261	294835	622827	440006	275781	665954	208471	379415	383646	139888	149908	140752	325406	657976	384794	602903	169499	430907	147905	416029	683459	265535	122488
325	410429	454482	394763	742377	56924	639876	1175925	532495	562970	462322	622758	310280	665553	554646	692350	550512	494802	330578	382900	501439	299370	571639	680763	444817	522940	715732	408300	675066	460483	502642	450113	651740	189316	936633	300532	170278	181038	76059	260000	875974	385209	395164	561822	418103	260000	351401	626865	258843	169412
330	379706	382346	522816	756287	85408	576673	1517883	588661	455174	498854	464673	414370	1000404	556886	752332	601437	486229	351457	365795	523328	191532	511519	904527	420578	744755	989674	404677	647163	655128	501937	434807	797049	257446	524862	245818	228976	181531	217240	219228	928738	421062	393574	229861	482012	231362	325116	400654	300725	197240
335	518378	488373	406820	371755	94130	656303	1554553	479911	434710	611296	580475	292844	537431	640415	722631	600524	693719	405991	655833	431170	286234	519415	916875	455561	670669	616370	151890	609954	541759	463152	643706	624860	270900	963914	250878	204493	183927	158568	218163	1078500	413969	451897	290521	513303	168994	425902	513911	234880	260000
340	480104	447998	448343	721138	214122	733099	1101729	588204	513082	550429	607576	304901	450556	560163	755097	684994	604728	497678	472347	669867	361288	458091	968159	493281	917234	1256454	409074	628455	612913	467037	459211	610618	324466	929927	306187	280150	185079	199142	292996	926885	529481	451786	171799	456045	287354	809037	981779	311165	139769
345	485635	398123	538593	361827	447998	578249	1138177	453598	502407	678371	509390	435484	536380	661004	761624	653150	572566	502338	430866	846260	457372	745626	740081	471504	633917	1077877	432428	635659	604299	517285	339054	697687	224787	1022928	402631	211554	185821	87924	304154	823251	423012	699651	254128	488732	266199	587817	541718	172188	160602
350	529965	467632	449823	700149	260000	491539	1083173	558186	513552	644038	471006	296757	770321	557398	766629	632921	478777	468061	477546	635037	405535	706150	644107	444610	1002907	1255846	397114	565293	555393	489728	727028	530794	270388	1041235	393339	315465	138423	295111	362353	767611	424782	591855	256437	528222	248210	598174	638452	308026	260000
355	448634	458036	453943	568404	260000	522913	1014176	697037	485925	443061	503403	490848	538607	829308	760020	660244	540888	619412	592187	793606	381116	439204	542603	522332	1048218	1099835	374617	662677	610217	584678	628372	434032	406419	677762	381849	133473	181098	255994	288599	524047	558255	373995	287396	516898	280482	597538	901775	252427	241875
360	540446	475527	531610	644619	454234	544372	1497198	711445	475237	623325	496213	378973	901554	916335	754392	616744	630405	512404	464784	671969	430866	714128	592767	474228	573243	1328286	420233	696498	487806	465226	592657	711183	302454	420039	354291	521433	255925	407733	316917	1055865	462143	727250	316046	548562	330440	636323	473813	325033	151557
365	483160	493945	532910	563288	320526	510551	1082758	878560	549627	621749	524600	472347	587845	611323	610328	703315	631234	461313	461230	772727	534140	616080	758347	479897	762827	1320557	310639	682961	439909	679892	630654	744174	372557	685865	399700	297296	260000	260060	382512	763117	517009	595394	368423	537293	458036	900324	688866	260000	260000
370	459681	611116	516124	774041	270803	548216	1260049	639641	516483	475942	471324	284534	661433	667406	732863	642725	726323	498052	369750	747354	529633	523023	1065364	491290	1015393	1079509	478099	632340	674900	580198	660119	734620	420177	760587	398469	195404	205221	260000	391887	683321	455437	623754	362560	582618	362242	732615	444057	539851	292899
375	468517	451924	547871	706025	161777	523673	1006364	630031	523245	627888	707076	350503	594192	575373	553485	665899	489202	471711	803133	670171	423745	533767	586600	477836	1174294	1241452	344847	817734	589822	522954	685354	832073	420772	997334	378129	397321	200465	267346	372557	1108781	446822	666715	320387	539505	369626	1050278	404857	276666	226238
380	451302	443877	492479	756052	343465	513980	1230003	728176	492023	518281	600704	551507	450168	763007	656026	710146	481031	511893	451136	734053	549032	756411	579701	424713	1328203	1254353	308289	551881	476716	546737	520051	748516	406959	461797	409060	495812	279321	273735	362380	717059	520949	637387	350475	478860	397542	579134	407692	375820	260000
385	466650	419804	556927	642738	246964	490433	1277914	814029	581028	496780	649666	669798	820804	585315	486409	709053	449947	411950	933356	795058	572773	548258	703287	524655	590956	1080159	374493	690235	556651	465323	524406	456225	469360	1113551	552046	480768	322669	240937	345456	601713	382471	760684	422293	593030	472776	594482	447915	428847	302440
390	614946	457193	555642	859257	361509	642655	1499908	956213	502559	488138	527310	610826	711307	708472	573921	691852	511436	720156	459294	666148	532495	500748	888875	459889	608032	983590	782116	760628	922392	596307	583807	849689	548922	609083	506984	643693	347143	191201	424740	670960	453874	766657	475237	573879	467314	494139	497167	436217	287271
395	485787	528347	539146	788117	274661	645822	1119829	993352	518654	476163	674803	654021	799814	809466	533947	677444	516262	594344	1047472	880302	659621	544580	1055270	411052	968159	1255417	485262	751599	460082	536367	617062	516303	679767	990711	515930	426745	345566	205155	320470	487363	446338	700605	580060	565528	483340	672605	463664	471753	477601
400	595560	487557	484280	633848	313004	591412	1330637	778368	376982	464092	704255	439936	373013	634940	647592	651615	608751	583033	615499	897060	429124	486133	1249043	452422	571958	1445319	553429	801377	475997	691258	499103	594205	502186	1078914	493240	461037	336897	276071	353310	522498	543626	763283	376207	543612	528845	509017	433451	448841	425667
405	477214	505684	508602	544400	454040	573396	1241521	1034834	398068	583973	522692	529965	400695	810323	687718	711722	498148	536284	471379	957789	635659	484598	1151175	528471	1185784	1290787	713035	672508	468987	552821	551964	695655	585826	1280223	483049	708099	332209	272836	372170	626104	664060	791338	697549	537265	403751	744285	447223	508837	383204
410	596542	510621	524821	530186	255953	501439	1361195	847297	473647	485759	543017	559651	574294	853864	702554	724733	459128	764666	490765	522650	416845	505186	559928	474490	1084860	1443494	467093	727665	439770	523895	589573	552862	542298	704380	531002	484957	307749	300656	351955	733624	559015	841323	603276	573783	566275	847739	472554	302702	352203
415	572995	567699	599487	850670	508629	631276	1186448	949341	464784	493807	514119	468669	386439	652348	600483	731384	548479	551922	605170	869945	455561	508381	1080740	490405	608682	1138952	643665	683155	460857	495106	572428	532785	539146	1187499	463857	528444	339372	376829	515294	597081	422113	804751	889552	590901	508339	611226	575262	596335	344681
420	497678	538980	607604	784024	372668	595547	1188384	923996	448758	534693	567920	554840	412863	506403	781604	715469	653524	564864	601783	424796	439826	490544	586241	523272	703730	1294244	465945	714059	451523	483658	542976	480132	635535	1020647	524641	519940	335113	604271	387034	682367	360569	731909	504025	560481	646333	723433	553042	487723	285087
425	462018	508463	614075	909422	448081	598644	1537545	1043821	420108	612098	613978	640886	765067	442923	687303	767680	495051	553858	538178	790370	580102	522775	1173962	464770	944059	1259386	783941	702126	715303	596362	615250	498148	574529	940394	506348	778700	322530	331297	470245	1034391	657672	717861	903836	585508	573769	1004525	481307	558283	476965
430	468282	465088	481473	893811	391293	553692	1325714	967081	465655	558075	579175	681468	681316	520106	627072	760462	425100	567007	445896	706412	435387	516787	939510	438927	605060	1374593	533601	711473	489244	552489	692447	742349	642116	564671	550761	560882	301264	266614	519705	950516	394860	738643	630709	400875	455782	399838	502393	369390	464175
435	468987	515833	565321	830898	502006	683031	1312426	909090	435802	501992	645573	802054	706952	457262	593998	716879	458949	521364	398483	898581	505726	477740	1101148	461258	929817	1560720	821108	766173	478901	575622	588218	615817	554909	436079	513939	440517	411715	530241	398040	866212	407553	680362	520714	437848	607922	410402	630377	392164	464272
440	479371	437282	582051	492922	458078	563039	1211945	1023813	404152	509321	546543	657796	732020	502283	423869	738768	500153	428847	620200	734412	445896	481528	1133034	455851	944059	1271415	615001	804612	478044	594026	599432	610936	651104	1037115	498522	551203	366791	328531	494097	492383	432663	832294	885542	339330	671540	393325	663604	365505	457317
445	464148	621846	598105	827427	637249	661944	1227528	962034	469430	592989	616979	673130	722631	444969	730693	745764	511920	553374	411757	824468	508809	489921	1044015	519608	480146	1343371	864442	779641	488594	530061	625634	692931	694383	975529	468752	716935	412006	328352	438913	736694	425971	663313	604479	504232	535440	411024	556278	543017	622122
450	493503	481667	588592	557646	594565	474062	1186572	1291064	685298	578055	633295	648380	700633	494443	595906	746303	476730	483367	949672	1031156	491677	483699	1078444	478597	735629	1357600	695530	793412	581097	588052	571971	537376	682146	430271	482206	825782	317829	644246	459170	451288	381116	768980	514464	408590	529315	421076	535205	584443	442757
455	475168	465862	506445	909615	550304	640830	1207769	1172966	485981	522692	695461	806216	601852	509915	535813	806548	490087	731951	372557	794809	530117	475016	736141	532716	588495	1261391	716672	797616	739501	585204	564035	669107	720723	495065	548935	562113	474739	469927	421574	992675	439646	797657	712109	438319	679408	411148	778244	599971	456377
460	451385	551811	535012	1112846	521281	694369	1442318	640913	516359	569164	564933	733610	686861	501813	523355	724139	464507	662484	449920	777304	473453	479606	750631	491608	905467	1318759	946783	773626	704877	536615	654962	514271	655708	487944	418892	560163	423427	385637	513662	489023	426635	809244	484529	510621	533974	441775	640346	614130	553194
465	527559	521074	531085	902964	448482	466139	1208405	1173105	457732	510233	570063	773736	702651	501550	707906	784687	494249	569040	442425	850767	566510	548866	1204451	507108	1047140	1393301	876541	763159	552143	546765	625966	626727	708445	424561	548216	648961	403682	603497	474352	506624	471960	775769	930951	435954	667074	409558	669618	582273	489534
470	496946	560052	531154	608102	398275	498785	1446300	1138440	497941	504481	706150	718566	394376	470162	547857	803852	485054	621002	443379	1025321	501260	514381	913473	462087	479565	1382613	927756	732214	451980	552779	584112	455423	621141	485372	569095	552987	488442	612346	450030	591426	536933	932306	938141	414757	754213	433230	440434	585771	464300
475	460290	550996	492991	873803	532315	541455	1176188	1073522	541206	513773	723060	765565	368118	520396	447085	777691	565500	677251	453114	978059	575649	534403	816296	524185	355895	1215803	673656	777622	423095	529522	672923	435954	691382	496116	415739	586517	330675	430078	431364	544497	386730	480367	858179	397860	385582	502227	421906	603912	537099
480	478901	437613	443919	884256	521917	521101	1232215	1330664	471642	499863	683169	694618	388928	483671	520161	775783	510081	461092	465060	837977	497595	479012	622496	470342	341308	1244508	833884	771593	466982	619993	550581	411881	729517	394625	479095	622012	414066	523093	448371	1051315	488138	907099	668222	379125	527296	378904	444721	673974	499932
485	471531	501702	520535	838710	574184	499255	1341436	673324	474739	484971	714390	629257	390823	438595	721207	719880	596031	440061	404318	719949	548866	455492	1099074	455782	362919	1343136	855980	666977	578553	568916	666079	620740	704214	812715	558117	662110	352051	574792	425252	509888	395966	641342	520839	431322	452519	447099	421975	557868	440462
490	472333	492770	525692	1099295	492383	686266	1410613	1290013	488967	569317	640540	880302	427907	506044	754766	770943	624265	661668	454731	1044305	519276	551203	627501	480740	393892	1281177	685962	461147	710671	695351	602792	549461	671139	730734	398151	816600	395441	535412	437752	785254	581360	931421	1188466	427132	507910	853975	432221	699886	446186
495	510316	507316	538233	867470	604990	691797	1063898	1154715	547359	476855	599709	712800	407346	491304	669259	686639	443891	619841	432968	725148	474366	505242	632147	467591	427202	1461261	1202349	601575	417841	591509	580599	451759	712413	446919	521295	879818	369349	521254	438166	866502	452865	702651	705195	460926	653731	1099157	424063	667434	451026
500	569731	407567	582508	890105	570672	713644	1288685	686128	400501	564394	548092	613854	399188	476882	530324	766975	522913	470729	488525	961425	473771	568072	697079	512902	379401	1117838	1002368	734578	612443	702845	566523	534597	663355	781245	469554	796330	355245	686432	337574	504371	497333	812300	531444	400847	430161	510856	557522	644619	458188
505	567906	471034	714861	528292	621417	465544	1606031	456017	439065	594219	646679	756038	423316	473979	571446	738298	646859	495715	928600	806230	453459	443725	931517	483409	398317	1391310	722687	791394	491484	537722	591869	553429	511035	427202	458451	857321	409544	471020	434682	955590	362131	651311	1098286	450127	572538	470785	462087	685561	446131
510	459446	417218	590140	815439	442577	547677	1406395	546723	441250	502283	713796	600994	391790	521101	533878	754448	519055	528181	430852	824012	467245	412365	1164366	499365	364440	1380967	1269507	637761	701656	693913	543529	493226	678537	402977	488387	879818	351484	623215	454980	921368	433922	702402	924908	406406	446311	457898	421851	656123	477532
515	590638	422694	695475	639461	589490	614504	1362923	405175	468227	563786	538925	666521	384282	559209	685561	755789	563108	614255	405023	785144	531610	484861	1221486	547732	423219	1449757	1180322	765399	565155	755526	674485	602986	549807	416334	554425	464452	423690	760532	460235	520880	501038	831354	1101936	436300	458631	431599	435125	702209	477836
520	463207	410222	696360	1003294	611475	529992	1570661	608309	450251	571916	521378	675025	423150	568114	748778	753936	457248	464272	499780	774068	575940	503845	596031	523203	399492	1381673	838558	758803	751820	559264	569897	488511	748433	451510	573520	911454	392717	570381	449283	763822	470605	651781	1052753	472513	432290	424256	468406	731038	485870
525	591578	442356	567699	856035	517161	523355	1130282	425598	416320	523908	579632	689419	455354	519857	572483	781659	545852	627335	433521	987268	517852	631939	818951	495037	383964	1309702	1155613	905246	565210	463650	629838	415711	584513	445440	397252	572400	404525	469623	442992	761251	449933	613632	1136352	379858	451385	421477	445937	736929	576272
530	464258	485732	583711	834617	541759	538634	1252928	435733	428405	438554	559969	707919	375156	481584	573575	778659	439369	512017	517299	972902	537680	635853	1019831	510220	364288	1409451	952023	428225	416154	517244	510441	461216	722189	461465	511519	626174	384504	608198	390380	808622	466623	590431	657796	393062	424685	413139	424920	653897	481888
535	446712	457276	891599	855468	399534	543889	1180875	359767	426980	546073	576092	574184	442674	507191	808830	762329	508118	425003	464756	726171	499421	568432	646582	512833	470522	1140846	1102752	487654	444610	467328	566703	428529	727913	435622	581125	915865	412337	442854	336192	874163	430368	808429	826072	471614	488082	852205	402022	644895	520272
540	571474	469637	486174	1270046	599142	623699	1595758	660672	451689	501854	540819	1027104	476122	483160	468185	790066	462419	529052	501384	643430	548258	439466	976497	427312	431101	1123507	1272881	820735	675495	522788	596597	598754	740538	464880	458644	478044	394708	538869	437420	843093	581512	546682	569745	460857	434170	459142	415144	665526	513593
545	468199	520217	773266	818287	497969	655598	1329683	546599	496614	588343	596155	800907	403073	477131	695973	739625	445523	517990	478265	856754	410720	418421	1030713	393173	371893	1429099	1073453	446242	443794	541510	607092	443753	668567	432746	489188	618154	474034	814554	434447	715345	445854	656994	1237677	412821	427686	454344	471310	748460	502034
550	544289	563025	618527	786886	448316	640498	1569804	439231	472209	803700	545686	755167	395344	482358	661834	758361	560011	459986	486672	829736	511243	689668	1193679	513621	424671	1405262	1362812	727637	502269	581429	509376	548313	706606	455215	368575	907583	319419	896770	432331	547912	401649	727692	416486	506873	423690	356739	515031	747188	384351
555	475071	460165	990946	832267	446117	625316	1493755	628068	452851	457704	657616	754033	340036	480878	627847	737717	478721	481860	446366	1001261	518460	643333	1144234	507634	445536	1431616	1431865	516552	599280	620947	573271	487861	712966	378433	602557	768468	478887	612582	397003	872932	446698	797160	475071	431087	481584	435747	439853	673891	535371
560	444126	438526	561477	541344	501647	579797	1253454	332472	469914	507537	562043	694424	397045	516898	559499	780678	474504	476426	403543	1055560	495397	482192	1038553	453031	378046	1459090	1169551	1125111	574598	631926	525706	508049	706924	422542	545880	609816	362076	1010194	435028	660893	473481	685810	696567	424657	404041	460622	367994	764431	479247
565	881118	436867	677389	1054067	553415	580821	1493714	562555	475776	582176	625551	750977	446089	641093	473108	766228	494871	441195	471310	1082316	472928	474919	661599	445523	462751	1376308	1284012	739265	729199	494318	543515	436397	712289	434668	500665	596390	355522	788476	447348	678039	499974	989674	971312	376995	455298	525139	456944	755236	610093
570	1233322	428598	795860	1032649	417357	562887	1261128	1172289	413997	528292	470190	719465	377452	448495	708680	953143	424561	538786	544372	875117	460276	506611	1004773	407913	375212	1286266	1000169	726876	727333	514879	560550	493005	646610	373069	492369	530905	384517	782517	467176	844116	484308	741837	575082	500734	382665	383563	446159	772160	538427
575	1197164	549101	641771	779433	402368	514852	1177695	426165	469070	523341	554356	708956	428612	507827	591675	889566	510358	489299	411162	1056293	592823	495162	1017370	550429	448468	1426652	1092672	680680	622883	544939	561020	521461	700176	453335	568736	534265	377936	503555	411038	490336	419929	770943	715746	474476	423980	414965	469858	686059	503914
580	1041291	507025	624459	616661	455685	596113	1243554	1001413	448772	572649	1019057	693138	449408	488096	530725	733790	500319	552378	440614	842388	494083	478956	980770	471089	467425	1194633	860972	813503	506348	610632	552378	548313	661557	433811	516179	1046545	373539	969487	417481	1031598	412199	691493	615361	450486	442951	485759	496918	733541	489990
585	1063746	525913	722687	767708	412628	543999	1404971	601672	453003	534776	918714	530352	430921	498397	673283	864733	509058	491332	475016	878684	549309	515363	1200289	474670	400087	1398390	1141952	765717	413955	525001	603746	621210	660244	456667	502711	571321	386508	874329	343520	797989	455257	798293	643305	499103	494263	474103	479758	767376	527877
590	1049974	430396	633059	678302	560716	426109	1191757	621376	463913	553941	553650	756688	423358	517617	467853	891170	526342	456999	510233	905039	466139	509971	801819	498522	482123	1203801	1137776	447541	356628	501591	510703	554065	662484	448150	533546	707726	414052	568874	478044	817126	427672	762301	758499	460193	442619	470729	485538	640526	501647
595	1071296	397003	673808	762232	677085	855800	1457625	524531	453528	597856	821896	624196	362671	513192	590873	824178	440337	426040	512750	841061	497512	528679	1013858	468033	445716	1170146	1146377	587098	515764	615070	609733	467369	673241	391721	502297	752747	361661	946160	358674	896175	507579	796620	842264	470951	431142	488110	398787	796371	515833
600	812217	456156	662055	1051910	461368	447652	1420402	1019472	438014	643264	679035	557826	432013	516262	536823	815370	536574	414660	510538	912242	520064	635590	759370	428045	463899	1099724	979290	893742	594592	518530	571529	428570	667918	414564	461797	987393	293742	574792	439923	846854	488442	959697	428460	419375	484335	550097	432055	784812	568598
605	1523622	466636	568390	602903	457469	442909	1385115	1025804	445592	543266	660645	658197	424671	472873	455768	679615	508007	698724	477560	1081790	523355	548133	713257	499531	495120	1819121	1068350	842720	417868	525872	582369	430036	658474	395510	517299	858261	395372	929499	342594	1043946	545893	501909	808166	470453	501826	486492	480602	685257	509943
610	602446	488110	563053	722922	465060	529674	1320723	606456	453487	541386	1388185	645933	405797	550650	574958	728577	534915	467300	448343	973801	397999	605751	1042494	498342	418352	1684127	1331148	957720	432885	521779	609429	434986	643789	436438	481708	611821	371879	837880	427533	562942	574502	679270	761652	500098	463871	420606	420703	657686	513192
615	798971	408784	968408	749318	489451	688520	1212927	759384	548438	535025	1005686	519774	393132	476564	462392	671720	429594	529674	459585	939109	510856	551894	1072070	491428	505311	1594361	1039383	847573	765551	516331	525609	416347	548562	468697	503914	630211	396187	961066	425141	727374	397045	781092	1108878	424823	467895	622814	387808	803160	534873
620	1042881	484225	543902	1308873	390753	441914	1283887	815964	406986	580696	735892	458797	401594	555863	502144	652888	473287	423966	406848	905135	529757	458368	603442	463940	528222	1461151	1351142	738450	590721	509182	521765	447375	638632	440047	494069	426441	381890	620159	352701	1107868	460497	683086	505228	544400	458257	388347	499614	815232	511104
625	1139878	459460	835378	688534	496144	571086	1198588	990780	474905	538095	729185	667641	442743	551991	431018	500195	533795	467839	381517	828547	562348	655307	1309232	494540	760822	1586673	1110744	872752	489410	529951	617933	441112	604921	429469	571529	452450	391998	807958	467411	670849	459018	640429	786319	463456	478721	464175	525747	796358	580046
630	1308831	423136	658322	763809	452989	471462	1260547	1098079	418795	474753	806023	701683	474587	463429	561435	742791	469554	443573	450874	1062460	541496	708514	676518	478320	768717	1640668	998482	889580	385651	511118	619191	398828	656897	451593	511754	483616	393394	870761	339386	526646	457165	777553	539934	498314	452201	614559	437641	701255	545340
635	1070065	416154	534154	634774	507938	584996	1116123	824012	464742	535343	809037	571529	392855	508671	466166	739431	645946	458313	483091	747354	441582	459723	1074199	463097	771483	1519211	1138246	837244	674997	551991	568515	432069	639752	453846	513137	400875	350973	832529	435940	1089741	468669	501163	652680	427851	472430	422666	457040	630308	524420
640	986300	463456	609913	855482	483920	612429	1117036	629893	469748	519719	852910	605198	455423	527047	658211	582134	478058	525996	522968	990614	491567	481418	1006225	470785	541510	1408539	1145934	907610	844185	564712	588578	428294	602419	376511	541289	675854	403792	852993	534956	703467	430548	791380	1119939	464300	440241	554383	418878	809037	541842
645	1223283	506929	655459	1127033	482856	390283	1155475	630336	485690	490516	811042	721000	519553	464286	661253	691991	444237	451510	409213	938445	439936	786858	643540	455160	1098466	1680656	1209553	993809	716008	500789	635064	422874	651408	431778	574336	841849	353296	853754	370441	747866	470715	699430	1116510	500388	547276	498287	521572	653717	522457
650	829114	506929	1093889	599390	514713	470204	1295378	1072595	516442	534998	847711	617836	385554	537846	429165	597704	548382	484695	592518	867111	427561	739722	643457	483506	480146	1316132	1156401	626644	550940	586794	635064	383107	612720	430921	570741	505228	530863	537210	400419	830289	441900	1092064	866917	400114	427450	462309	415227	826819	538855
655	974063	399520	776848	924867	431488	574751	1255874	678495	482704	515847	1347326	620311	466457	587389	446159	716727	500706	536519	494443	1019914	427616	614642	1188079	473633	645739	1219273	1266479	686156	606373	558476	570644	422929	666065	454413	526757	707753	446947	549240	408010	827621	446822	683542	526176	405452	458575	558877	445730	723074	510316
660	1169606	459059	640651	800519	441236	438457	1364624	953931	474822	620518	733831	523756	410982	436189	481473	805373	493032	530117	500845	1007829	474476	495231	659898	479192	447597	1354143	1496382	475085	717280	535495	548687	455768	678675	439992	541911	896065	443753	844849	330716	641812	487267	644259	956226	414287	437835	473799	482261	766712	527047
665	925102	496614	656953	1128194	473315	588868	1419061	1115833	487073	514699	866668	720308	360417	504357	443324	740869	620975	469084	521682	864221	488967	645739	1273227	462751	376733	1444337	975391	717972	722949	508463	528070	390394	667337	443421	574101	841047	361551	536933	330564	551867	481335	639074	723489	374880	404221	461548	457524	806576	577074
670	827952	462958	539173	628165	532329	707698	1506144	1110813	506154	503748	600732	717045	483865	411881	472001	768275	495991	508519	485179	881961	482897	470315	808124	524420	633018	1506974	1294921	982429	455478	626810	545161	397598	675868	435664	556001	491456	404995	528457	382900	496102	424962	1053694	552779	452381	501260	439411	506638	754461	488580
675	1169191	470577	988886	720004	428875	814139	1180073	1384701	494899	520645	523715	535316	476744	554853	551300	689585	415366	436646	473467	1073591	545534	472845	802441	503735	552959	1574948	950723	878560	692226	557522	651076	510869	647426	477187	518212	588868	317594	739445	485953	661460	460954	652348	1162624	402368	508602	419611	469374	577336	523245
680	1232409	411107	583268	667323	439356	553637	1187028	758167	547124	467397	862382	590513	384421	534168	486907	750203	444306	434336	386356	809369	494470	623367	595159	494761	603110	1682232	1389222	909726	631538	499075	621569	450818	622537	400598	547387	629755	386273	847020	370607	744990	403059	785973	1070770	353489	409088	432898	356697	774953	495812
685	1033492	490640	546543	1079799	477518	668955	1478338	1089423	466000	542437	1169233	576617	434488	473260	453929	686930	403502	456875	403281	960817	459142	597040	681648	524558	512003	1627021	1343454	746207	435996	533283	604603	463277	709261	450307	581236	929250	422846	493751	354748	503264	445509	761057	1121723	494871	496462	461756	447417	613439	528471
690	1017522	515128	420675	748405	538814	467024	1592660	1214102	417260	587859	1214475	516193	423316	522194	491083	800851	490143	430631	515737	1019292	511021	467107	618983	451689	665470	1665958	1077794	741754	542533	561076	604313	395233	677292	444043	531043	788034	375447	722825	403613	504122	444098	569040	804640	445287	439134	573271	427298	647495	536671
[truncated: 50 more rows]
[truncated: 47 more columns]

## Sheet: 45C
Time	A1	A2	A3	A4	A5	A6	A7	A8	A9	A10	A11	A12	B1	B2	B3	B4	B5	B6	B7	B8	B9	B10	B11	B12	C1	C2	C3	C4	C5	C6	C7	C8	C9	C10	C11	C12	D1	D2	D3	D4	D5	D6	D7	D8	D9	D10	D11	D12	E1
[truncated: 179 more rows]
[truncated: 47 more columns]

[truncated: 4 more sheets: 50C, 55C, 60C, 65C]
