# Supplementary material for: Temperature-Dependent Structural Variability of Prion Protein Amyloid Fibrils
Source: Int J Mol Sci. 2021 May 11;22(10):5075. doi: 10.3390/ijms22105075 (PMC8151363; doi:10.3390/ijms22105075)
Supplement: Supplementary file 1 [file ijms-22-05075-s001.zip › Excitation-Emission matrices.xlsx]

## Sheet: 25C
A1	435	436	437	438	439	440	441	442	443	444	445	446	447	448	449	450	451	452	453	454	455	456	457	458	459	460	461	462	463	464	465
461.96	3.91459	3.74633	3.99478	3.87367	4.06718	4.11164	4.02132	3.92827	4.10708	4.26382	4.14451	4.44562	4.28782	4.68924	4.34896	4.65747	5.23103	5.53509	5.48283	7.50788	19.297	87.6271	266.979	651.85	888.783	1000	1000	1000	1000	1000	851.434
463.03	4.24595	4.05604	4.1911	4.33382	4.20681	4.29815	4.39931	4.25402	4.3635	4.43993	4.62083	4.71181	4.58843	4.66319	4.69435	4.87209	5.23972	5.43088	5.685	6.48854	10.0091	37.065	118.371	330.74	577.135	835.307	1000	1000	1000	1000	990.718
463.93	4.45562	4.38049	4.36617	4.73562	4.52853	4.66869	4.65451	4.66956	4.66234	4.60727	5.05278	4.80796	5.01491	4.84637	5.02234	5.23334	5.46948	5.37509	5.65407	6.2324	6.35783	9.47169	31.1772	116.659	237.522	517.58	811.439	983.189	1000	1000	1000
465	4.58876	4.76337	4.55991	5.07184	4.84284	5.05156	4.95638	5.20041	4.93973	5.00243	5.4992	5.22717	5.42434	5.24203	5.3501	5.40775	5.60048	5.44297	5.66173	6.01023	6.40769	6.48106	9.18391	28.7537	74.3816	209.527	471.428	762.258	998.372	1000	1000
466.06	4.95526	5.03251	4.90809	5.25051	5.16643	5.35251	5.3771	5.41095	5.26473	5.44972	5.62851	5.77373	5.61252	5.49441	5.55757	5.76991	5.8932	5.76502	6.21032	6.1543	6.32421	6.57403	5.97935	7.75403	18.1759	64.5991	180.617	451.641	851.725	1000	1000
466.96	5.22453	5.13445	5.30469	5.57222	5.47076	5.52966	5.80253	5.58424	5.57938	5.83742	5.99648	6.12102	5.97855	5.87225	5.89258	5.96111	6.09743	6.15725	6.43785	6.5182	6.30568	6.69939	6.62382	6.43885	7.15541	20.1176	72.9359	204.255	570.804	858.862	1000
468.03	5.70468	5.33142	5.64183	5.88898	5.79832	5.84473	5.91981	5.88824	6.11087	6.12197	6.08246	6.25028	6.17227	6.26256	6.1637	6.20911	6.47992	6.62902	6.59275	6.87714	6.46968	6.96021	7.1686	7.15456	7.92241	10.9203	29.658	93.4283	277.994	557.928	918.456
468.93	5.8322	5.74597	5.98039	6.23132	6.32741	6.13011	6.09527	6.13437	6.54709	6.5802	6.3654	6.75318	6.47189	6.68825	6.46346	6.48044	6.94536	6.96048	6.86136	7.09583	6.91034	7.10751	7.36749	6.99547	7.32439	6.99809	8.95923	25.5301	103.449	246.358	608.592
470	6.13268	5.96871	6.12664	6.37966	6.64761	6.5138	6.56853	6.51671	6.88257	6.81939	6.80262	7.01363	6.97572	6.87026	6.90084	6.81923	7.41704	7.39009	7.47065	7.11834	7.15007	7.11529	7.41175	7.12053	7.24021	7.10356	6.85816	8.81189	26.7528	77.9695	248.19
471.06	6.18468	6.22617	6.60131	6.4596	6.87953	6.72723	6.94413	6.8909	6.98726	7.11216	7.17224	7.35823	7.37181	7.22935	7.18636	7.06874	7.59044	7.74536	7.58505	7.5429	7.43591	7.19511	7.54217	7.20439	7.06232	7.33521	7.27202	6.81479	8.79722	20.2292	77.8453
471.96	6.56169	6.46889	6.93166	6.62395	7.02921	7.04511	7.12579	7.35248	7.13186	7.42568	7.38401	7.5054	7.43416	7.64308	7.58275	7.4915	7.55749	7.91236	7.63527	7.98136	7.64898	7.49724	7.66419	7.58672	7.25016	7.18534	7.3828	7.38301	7.54723	8.23022	23.3028
473.03	6.84901	6.82045	7.12455	6.85789	7.16834	7.26799	7.28893	7.51182	7.33137	7.74078	7.54798	8.01459	7.73701	7.79138	7.84759	7.91899	7.60972	7.91898	8.08668	8.32087	7.79027	7.54986	8.00451	7.76662	7.6579	7.20032	7.25407	7.52509	8.12979	7.99757	11.3329
473.93	7.16811	6.93004	7.00806	7.13247	7.34684	7.56187	7.56811	7.688	7.5337	7.90694	7.97491	8.24997	8.13703	7.85066	8.20593	8.23595	7.9517	8.18827	8.37849	8.32293	7.9209	7.821	7.88604	7.69617	8.13886	7.10063	7.27869	7.16799	7.49184	7.56632	7.99474
475	7.44659	7.27334	6.99423	7.4083	7.53645	7.95162	7.84599	8.01652	8.1429	7.96234	8.4791	8.47822	8.27739	8.06309	8.2283	8.32487	8.30455	8.56557	8.52403	8.5821	8.0032	8.28477	7.69189	7.56704	8.0519	7.33789	7.44501	7.22961	7.122	7.14189	7.80059
476.06	7.41253	7.39209	7.28329	7.69984	7.68226	8.15603	8.02657	8.1198	8.31951	8.18863	8.68744	8.61005	8.36811	8.42395	8.2805	8.36597	8.38014	8.75454	8.59992	8.91231	8.14719	8.65228	7.99992	7.78848	7.97322	7.58149	7.66649	7.19777	7.08816	7.35137	7.19559
476.96	7.39394	7.29808	7.66739	8.08029	7.79479	8.1536	8.07045	8.29605	8.34727	8.46533	8.6053	8.59762	8.82751	8.53379	8.35757	8.38022	8.47466	8.79022	8.93381	8.78282	8.25643	8.47155	8.26253	8.20972	7.85099	7.80397	7.80846	7.63827	7.12595	7.31011	7.06087
478.03	7.41485	7.41803	7.94396	8.25505	8.02135	8.19539	8.16175	8.48129	8.4602	8.60035	8.51471	8.74598	9.23114	8.66008	8.72224	8.5872	8.69212	8.78706	9.13424	8.66274	8.6338	8.26905	8.54476	8.35493	8.27603	7.84677	7.88562	7.42639	7.13705	7.08333	7.05508
478.93	7.69056	7.78976	7.61823	8.17991	8.2106	8.54631	8.51716	8.66867	8.97487	8.78942	8.74087	8.7512	9.30801	8.93094	8.82172	9.14408	8.95659	8.94525	9.17068	8.7355	8.70153	8.42137	8.49677	8.39184	8.52381	7.95403	7.60366	7.46137	7.12412	7.10854	7.36215
480	7.82727	7.91024	7.76108	8.24672	8.23543	8.64685	8.87056	8.58958	9.15606	8.9372	9.00797	9.10643	9.31085	9.15588	8.74442	9.45759	9.03137	8.96138	9.23733	9.09241	8.59459	8.58058	8.63243	8.24538	8.71521	8.04676	7.56949	7.34025	7.33259	7.09602	7.21552
481.06	7.82604	7.86246	8.04909	8.35097	8.44162	8.67704	9.0255	8.5671	9.31504	9.37714	9.29021	9.30959	9.28893	9.14375	8.91903	9.51372	9.24841	9.14844	9.37268	9.24461	8.60632	8.7225	8.79951	8.3949	8.5442	8.30572	7.76819	7.80396	7.23985	7.2414	7.13086
481.96	8.05346	7.63297	8.21229	8.45045	8.73989	8.82465	9.04826	8.60405	9.37121	9.33572	9.26471	9.24364	9.41068	9.21332	9.3238	9.24636	9.27441	9.37394	9.49887	9.47088	8.89853	8.96359	8.84007	8.29356	8.46159	8.53911	7.94901	7.71655	7.27763	7.35556	6.98404
483.03	8.1461	7.72625	8.20345	8.49603	8.70629	8.92544	9.07623	8.67283	9.25486	9.30526	9.18136	9.23841	9.59241	9.4372	9.56584	9.26796	9.49466	9.39754	9.33758	9.51563	9.30627	9.16848	8.92628	8.74765	8.31918	8.53227	7.82684	7.80044	7.34137	7.39929	7.11927
483.93	8.151	8.04041	8.68071	8.68886	8.66775	9.00658	9.33779	9.01522	9.13324	9.20208	9.22794	9.41271	9.66737	9.60222	9.44201	9.30244	9.40854	9.36644	9.52299	9.59028	9.27042	9.04441	8.82272	8.61386	8.42403	8.35952	7.6097	7.59817	7.43291	7.27411	7.09449
485	7.91259	8.33608	8.98079	8.56773	8.88789	8.93509	9.31614	9.18276	9.19681	9.19883	9.2212	9.53195	9.53506	9.62052	9.32582	9.54794	9.57772	9.41928	9.42416	9.55639	9.05331	9.22572	8.81815	8.60159	8.61055	8.20024	7.76492	7.80411	7.33745	7.26964	7.09068
486.06	8.28857	7.98893	8.71894	8.591	9.05268	8.89419	9.35155	9.09038	9.20889	8.98643	9.08412	9.42102	9.44321	9.36967	9.24828	9.28294	9.40015	9.48874	9.61711	9.60787	9.01096	9.46965	8.88124	8.35611	8.7441	8.33777	7.84641	7.53903	7.33266	7.2874	6.82185
486.96	8.39753	7.86718	8.70212	8.71543	8.93391	8.68227	9.06981	8.97613	9.06154	9.18519	9.25361	9.48299	9.33725	9.54089	9.35824	9.25191	9.12319	9.34514	9.59685	9.46808	9.22977	9.45182	9.0161	8.51102	8.61242	8.38077	7.85339	7.40065	7.32538	7.12571	6.44105
488.03	8.33004	7.94381	8.49348	8.64829	8.83283	8.99849	9.17027	9.26495	8.94135	9.23871	9.27943	9.36971	9.38545	9.49871	9.3517	9.14452	8.72912	9.13851	9.66179	9.26028	9.28921	9.34684	8.72465	8.62117	8.56642	8.21406	7.78867	6.97516	7.07254	6.89418	6.18707
488.93	8.22609	8.23285	8.27012	8.41192	8.6616	9.04268	9.024	9.03046	8.88764	9.11857	9.19381	9.26816	9.24397	9.18374	9.39095	9.41561	8.87729	8.92556	9.4282	9.15626	9.00322	9.05649	8.19949	8.73419	8.22749	7.76724	7.72663	7.17032	7.01338	6.66792	6.27719
490	8.30343	8.28275	8.02693	8.39727	8.57094	8.9626	9.17108	8.99534	8.98041	8.58424	9.17702	9.03108	9.39158	8.82189	9.23803	9.02421	9.02502	8.9058	9.11875	9.1024	8.65153	8.83151	8.12441	8.61284	7.82378	7.71038	7.42606	7.40886	6.87861	6.61607	6.3206
491.06	8.23111	8.27182	8.33318	8.43147	8.35568	8.64439	8.8958	8.80564	8.95612	8.53752	9.17557	8.95708	9.23217	8.89225	9.04714	9.06	8.89481	8.97015	8.55616	9.17089	8.50139	8.2706	8.39358	8.3483	7.86692	7.70444	7.1725	7.25556	6.77049	6.66402	6.32833
491.96	8.06116	8.11594	8.21299	8.39374	8.33259	8.70841	8.72783	8.79147	9.12834	8.58299	9.01063	9.07344	9.13502	9.0459	8.80883	9.0327	8.62846	8.91253	8.20806	8.64751	8.65875	8.17782	8.56516	7.98269	8.07477	7.69591	7.06829	6.82082	6.46669	6.36904	6.01242
493.03	8.12403	7.93192	8.01946	8.28215	8.25908	8.73648	8.42066	8.4561	9.10935	8.87088	8.91161	9.15029	8.85861	8.8152	8.70293	8.95918	8.66324	8.75431	8.40247	8.33024	8.56812	7.92572	8.33031	7.74664	7.84589	7.19423	6.91737	6.85745	6.52625	6.13339	5.74763
493.93	7.94747	7.79937	7.91426	8.19402	8.46771	8.69316	8.48815	8.41902	8.89194	8.97874	8.91605	8.94791	8.91692	8.81766	8.77362	8.80111	8.78702	8.66688	8.48762	7.91095	8.29197	8.04156	8.10834	7.58381	7.62613	6.92496	6.66455	6.91116	6.37886	5.72337	5.67168
495	7.80213	7.58012	8.07637	7.94846	8.3883	8.39618	8.58885	8.35174	8.59905	8.84757	8.65522	8.71021	8.83706	8.73638	8.73136	8.64066	8.70863	8.5724	8.54962	8.26848	8.0634	7.72956	8.02924	7.58977	7.5875	6.84357	6.62173	6.56293	6.33044	5.65174	5.69394
496.06	7.65245	7.50049	8.01672	7.89993	8.23277	8.27639	8.56733	8.51947	8.34684	8.64944	8.52502	8.81793	8.50934	8.72207	8.55238	8.69237	8.49492	8.49093	8.28392	8.1116	7.97407	7.79808	8.01962	7.51725	7.40159	7.02966	6.85193	6.19516	5.98114	5.63594	5.38906
496.96	7.56912	7.31402	7.67941	7.93147	7.99024	8.28356	8.47242	8.35236	8.22789	8.36988	8.36996	8.56854	8.6161	8.5435	8.2627	8.40003	8.32002	8.18566	8.20194	8.28557	7.76166	7.79811	7.66058	7.57775	7.20587	6.85389	6.76252	6.01218	5.70554	5.83252	5.20909
498.03	7.5166	7.42616	7.68436	7.85971	7.98333	8.15999	8.25253	8.29906	8.19975	8.40214	8.37508	8.41221	8.72076	8.49922	8.19143	8.28317	8.3641	7.90808	7.85115	8.0899	7.74235	7.74513	7.32424	7.61126	7.47577	6.61289	6.36229	5.99394	5.58278	5.5987	5.03476
A2
461.96	24.168	25.7135	26.3274	27.6365	28.3493	29.6406	29.7196	30.5819	31.6922	33.402	34.7122	35.3884	36.4037	36.5292	36.592	38.2401	39.1203	39.3483	40.3718	45.1595	74.5404	194.012	522.659	900.118	992.773	1000	1000	1000	1000	1000	1000
463.03	26.9213	28.9405	29.3766	30.6962	31.6595	32.9232	32.7344	34.9623	34.7248	36.9748	38.3678	38.5563	40.0949	40.4515	40.2129	42.0754	42.9622	43.4368	43.4001	46.8347	55.6176	102.933	247.705	576.814	787.143	982.103	1000	1000	1000	1000	1000
463.93	30.1303	31.744	32.4668	34.5928	36.1105	36.4246	37.2325	38.369	39.1465	40.8634	43.4434	43.3568	44.843	45.417	45.6101	47.2361	47.2702	48.1251	48.0053	49.635	49.2786	57.9767	97.2146	226.968	449.728	746.669	957.223	1000	1000	1000	1000
465	33.8982	34.896	36.8249	38.7376	40.2402	40.3863	41.5253	42.741	44.2662	45.4867	48.1841	48.6035	49.842	51.2019	51.1871	53.1975	52.9409	53.7888	53.7356	54.8756	53.1866	55.0555	58.8318	94.5402	172.476	395.942	693.216	937.89	1000	1000	1000
466.06	36.8277	37.8584	40.2634	42.1519	43.2876	43.8242	45.0432	46.9492	49.2537	50.4226	53.3814	53.1278	54.1477	55.439	55.6287	58.1245	58.2272	58.5379	59.1861	58.937	57.9323	59.2576	56.5945	58.5806	78.3186	148.94	367.944	713.438	1000	1000	1000
466.96	38.8507	41.8505	43.5283	44.8077	46.7013	47.8886	48.3765	51.6179	53.2245	55.3505	57.2112	58.016	58.9751	59.1665	59.9286	61.5605	62.1311	62.863	63.618	64.5341	63.0545	63.3781	61.8541	60.5316	60.8985	81.5739	167.782	406.589	832.068	1000	1000
468.03	41.1152	45.008	46.173	47.8667	50.4288	52.5028	53.507	56.2542	56.8741	59.4845	62.1649	63.1919	63.9841	63.6581	64.5119	65.3219	66.2578	67.8799	68.4802	69.2308	69.0424	68.432	66.4304	66.175	64.2402	68.9281	102.214	203.885	503.576	801.714	1000
468.93	45.2781	48.5428	50.337	52.5561	54.0774	57.3326	58.7323	60.7722	61.5228	62.9429	66.1457	67.5456	69.1607	68.979	69.3404	70.8447	72.3147	74.3328	73.9615	74.0801	74.7632	73.3271	71.101	69.891	67.9655	66.1241	67.7485	91.8796	202.994	460.18	809.832
470	48.6558	50.8778	54.0584	56.7188	57.077	60.5313	62.6669	65.373	66.3346	66.7327	71.2016	72.3155	73.9292	75.3812	74.8603	77.1752	77.9392	79.3412	79.744	79.2156	79.7198	77.1616	76.8756	72.9329	73.5064	71.4485	66.3349	67.1586	98.3755	171.756	461.606
471.06	51.7905	54.5828	56.9152	59.5696	60.8566	63.1804	65.7541	69.2338	69.6915	71.0048	75.4466	77.5501	77.8673	78.8218	81.0012	81.741	82.5626	83.3576	84.7364	84.2178	83.9861	80.4268	80.2783	76.6127	78.244	75.0966	69.8307	66.6599	67.2543	81.862	169.072
471.96	54.8184	57.5167	59.1683	61.7066	64.2367	66.7832	69.0823	72.7242	72.5801	74.9502	78.8389	80.86	81.852	81.8477	84.7587	84.0996	85.96	87.1047	88.1162	88.3911	86.6086	85.3058	84.0827	80.2952	81.2625	77.1163	73.5885	70.0794	65.2848	63.1206	87.1007
473.03	58.1403	60.5649	62.6226	63.7824	66.1806	71.0691	72.2246	74.5843	76.1196	78.588	81.6541	82.5526	86.312	84.4505	87.3465	86.6129	88.8545	91.2499	91.3155	91.8962	90.2717	89.8195	86.0027	84.1354	83.6717	78.3649	75.8542	71.9052	67.4967	64.5245	66.737
473.93	60.2845	63.1565	64.8848	66.5907	67.9864	73.5761	75.552	76.8586	79.631	82.1095	85.3241	86.1581	89.5912	90.5061	89.8784	90.8101	93.6719	94.3906	94.7612	96.3536	93.7669	93.4413	89.6272	88.6589	87.4253	81.6822	78.6346	73.2621	68.1534	66.2692	62.2308
475	62.3486	65.4757	67.34	68.7173	71.032	74.3092	78.1636	79.2611	81.7348	84.7872	88.7387	89.3672	92.4365	94.8782	93.5917	95.7821	97.068	97.6543	99.3262	99.1858	98.039	96.3314	94.9229	92.4479	91.1288	86.0163	81.1679	74.7643	70.5801	68.5038	62.7477
476.06	63.6531	66.9337	68.4847	71.7229	74.1706	75.5327	79.8916	81.2609	84.0016	86.7645	90.2234	92.444	94.8639	97.2631	95.7008	97.5169	99.2236	100.351	103.63	101.478	99.5759	98.5199	100.398	94.0729	93.0061	89.6196	84.2446	77.219	73.6875	69.1186	64.4608
476.96	64.8107	68.0131	70.404	73.5658	75.6755	78.8261	81.638	82.9289	85.8112	89.3832	91.7862	95.3187	97.5938	97.8568	98.9878	99.419	101.558	103.479	106.334	103.001	102.042	100.681	100.934	95.9471	95.0558	91.3345	86.6073	79.3895	75.1607	69.5757	65.509
478.03	65.3923	69.3757	70.4786	75.7567	76.9804	80.6485	82.9852	83.771	87.1685	92.5267	94.0529	97.8223	99.6117	99.2939	102.024	100.872	104.881	105.408	107.277	104.727	104.571	101.645	100.152	98.3938	98.5097	92.876	88.6564	81.6139	74.0052	70.628	67.569
478.93	67.5149	69.9028	72.7487	76.3014	78.3323	81.9715	84.6495	85.7587	89.5805	94.1246	96.6256	98.4701	100.477	100.887	104.416	103.81	106.694	108.837	107.898	107.548	107.145	103.767	102.876	99.9819	98.8252	93.6071	89.791	82.971	76.113	71.4429	67.7194
480	68.0935	71.0531	74.624	77.1554	78.9304	81.8769	85.1391	86.9317	91.8223	93.9083	98.3839	98.867	100.852	102.583	105.656	105.79	107.913	110.505	110.143	110.735	108.035	105.916	105.246	100.994	99.0331	94.5626	90.8679	84.4107	80.2664	72.4541	68.2493
481.06	67.7745	71.468	75.2796	77.172	79.8607	83.4658	87.9135	88.0609	93.7011	94.2073	99.3888	99.6588	100.78	103.385	106.785	106.874	109.356	111.928	110.842	111.644	109.867	108.096	106.408	102.272	100.443	95.5264	90.9067	85.5107	81.6156	73.1291	68.2063
481.96	68.38	72.9161	75.4437	78.6291	80.669	84.2686	87.2313	88.8931	94.3855	96.364	99.1021	100.743	103.937	104.726	106.285	106.931	109.451	111.843	111.806	111.381	109.962	108.243	105.723	103.979	102.281	96.8993	91.3025	85.1739	79.681	74.0793	68.6209
483.03	69.4025	73.0279	75.8914	79.5409	82.5005	85.8987	88.3184	89.7619	93.6977	97.1344	99.173	101.827	104.36	105.286	105.455	107.44	109.211	111.228	113.152	109.532	111.703	108.686	105.755	104.57	102.007	96.1301	90.9432	86.0763	80.2546	74.8692	68.8801
483.93	68.9515	72.7307	76.9213	79.9158	82.5	84.8288	87.846	89.9759	91.834	97.7384	99.1271	101.981	104.001	104.085	105.293	108.441	110.538	110.321	113.338	110.861	110.943	108.607	105.658	103.181	102.822	95.6009	90.9691	86.7177	80.5827	75.7939	69.288
485	68.071	72.0493	76.5292	79.3636	82.5859	84.0474	88.8539	89.9894	92.3577	97.5804	100.149	101.73	104.328	102.491	106.441	107.876	111.409	111.1	111.995	112.413	110.162	108.117	107.539	102.656	102.888	95.7127	91.459	86.6572	80.447	74.9974	70.2795
486.06	69.3285	71.5376	75.7015	78.6239	80.9746	83.9984	87.5541	88.9734	93.5657	97.1903	99.8352	100.574	106.026	102.729	105.334	107.373	108.906	112.335	109.661	112.766	107.691	107.906	106.019	100.957	102.512	97.1096	92.7065	85.6568	79.0509	74.4338	70.3459
486.96	69.3271	71.5429	73.9647	78.272	79.8633	84.5491	86.9123	87.7397	92.0375	95.6315	99.1611	100.179	103.454	102.267	104.489	107.63	105.572	111.508	109.135	111.145	109.651	108.192	104.916	101.112	100.626	96.6065	90.2913	85.5748	79.1722	73.4619	69.423
488.03	68.4242	71.2241	73.4288	76.7835	78.5232	82.933	87.9224	87.9683	90.3075	94.4837	98.5773	99.953	100.311	101.897	102.947	106.729	105.083	108.201	107.913	110.939	109.855	107.22	102.436	101.7	98.1244	95.1711	88.6197	83.691	78.0918	72.2911	68.115
488.93	67.9105	71.3742	73.0771	75.8061	78.1498	80.9984	87.6267	87.4902	91.1882	93.7396	97.637	101.039	100.079	101.368	103.193	105.197	106.21	107.205	107.508	108.882	108.522	105.47	103.116	101.712	95.9757	91.8388	88.2401	83.2092	77.1894	71.122	66.8304
490	67.3374	70.8876	72.5494	75.4924	77.1901	79.337	86.5156	85.5973	91.9487	91.269	96.4311	100.105	101.122	101.021	103.112	102.901	105.195	106.215	105.933	105.051	106.113	104.034	102.443	99.2416	95.8614	90.1641	87.6779	82.8814	77.0317	70.3628	65.4054
491.06	65.9444	69.2863	71.4861	75.1273	77.428	79.2941	84.2404	83.974	90.4281	90.717	94.6232	97.9704	99.9918	98.7598	102.361	100.872	103.881	105.922	105.408	104.163	104.876	101.668	102.917	97.7682	95.7271	88.4717	85.6364	81.6077	75.1008	69.6786	63.8165
491.96	64.8009	67.6047	71.0963	73.9564	76.883	79.4964	84.0399	83.6567	88.5091	90.0053	93.5182	95.9181	98.2118	98.2006	99.9146	99.1469	101.558	104.273	104.59	103.534	102.459	101.17	100.849	97.0102	94.1679	89.5652	84.2412	78.8979	72.3602	68.4265	63.8323
493.03	64.3366	67.0759	69.7639	72.6921	75.3264	78.6423	82.7936	84.0031	86.6968	89.8591	92.9498	95.2475	96.2152	98.0031	99.6373	98.272	101.288	102.56	103.038	102.533	100.417	100.439	99.3234	94.4398	92.4425	88.7404	83.9233	77.7648	70.4229	67.7642	62.7829
493.93	63.4994	66.7256	68.9842	72.4096	73.4043	75.6481	82.1594	83.2877	85.3171	87.9871	90.9515	94.5886	94.9288	96.3064	98.1206	97.881	100.31	99.3127	100.147	100.449	99.4992	98.0741	96.924	92.2297	90.265	86.5685	82.8253	78.5446	69.4397	66.4623	61.5406
495	62.1783	64.7499	68.4388	70.623	73.4003	74.2168	79.6082	80.8601	84.1754	86.8093	89.535	93.3953	94.4867	94.3416	96.1698	95.8702	99.7077	97.7999	98.3931	98.5492	98.4559	95.6878	94.4787	90.8834	89.2011	83.8484	82.177	77.6774	68.2061	66.43	60.7082
496.06	61.6267	63.0456	67.4656	69.342	72.9994	74.0559	77.2504	78.8707	82.7819	85.0603	87.7333	91.7336	93.3389	93.7017	93.438	94.4044	96.2796	97.2929	97.4452	96.6832	96.4283	94.2817	92.3629	90.1892	87.4952	85.0802	79.6109	75.2648	67.1495	64.8967	60.0984
496.96	61.4003	62.6999	65.5921	68.4318	70.6901	74.1132	75.0987	79.1658	81.2844	83.0138	86.9415	88.8693	91.9104	92.5911	92.9337	93.2939	95.0478	96.4865	96.0895	94.8002	94.3326	92.197	91.4686	89.0822	86.6008	84.3717	77.8377	72.8544	66.9503	63.1392	59.1045
498.03	60.4444	61.9895	65.3533	68.916	69.4763	73.4235	73.9316	77.5095	80.5122	81.2264	84.7065	87.4697	89.0318	89.6727	91.1426	92.6849	93.6521	95.13	94.2755	92.8758	92.8224	89.3482	89.7219	87.3824	84.458	81.8937	77.153	72.6278	66.045	62.0234	57.8985
A3
461.96	23.8985	24.9481	25.2826	27.1803	28.6996	28.5717	29.5607	31.2506	32.3356	33.501	34.1073	36.1413	36.7021	36.4599	37.3755	37.9045	40.0744	40.6041	41.0281	46.7715	78.9116	205.528	545.98	909.63	1000	1000	1000	1000	1000	1000	1000
463.03	25.8659	27.1799	28.1399	30.3848	31.7151	32.0884	32.5537	35.2991	36.3606	36.8516	38.2247	39.9472	41.1018	40.8458	41.7264	42.4935	44.2986	44.6662	45.0709	47.4648	57.9883	111.279	260.721	594.768	833.014	987.363	1000	1000	1000	1000	1000
463.93	29.1896	30.4402	31.8832	33.6464	35.0858	36.3972	36.8851	39.5804	40.6209	41.5297	43.9877	44.7782	46.1166	45.3863	46.8559	47.1998	48.9006	49.887	50.1084	51.0744	51.7545	62.2283	105.541	243.223	487.72	757.87	967.752	1000	1000	1000	1000
465	32.8329	34.3352	35.562	37.7646	39.2671	40.8978	41.9715	43.741	45.6913	46.9645	49.8044	50.9171	50.908	51.2158	52.5229	53.0849	55.0067	55.0737	56.2848	56.9953	56.7808	57.5199	62.5715	98.346	175.055	408.335	715.128	951.641	1000	1000	1000
466.06	35.7503	37.7141	39.3385	41.3703	42.4702	44.986	46.5479	48.4778	49.7213	51.5362	54.8989	56.4981	55.3331	56.7089	57.3528	59.0982	60.7392	60.3416	61.765	61.9193	60.9804	61.2082	59.399	62.4494	80.659	155.805	391.612	733.025	1000	1000	1000
466.96	38.472	40.4908	42.8856	44.3081	45.7372	48.2948	50.1002	52.0169	53.3649	55.7176	58.6974	60.776	60.3	61.9851	61.999	64.0814	65.2215	64.8254	66.696	66.6245	65.0649	66.5487	65.0963	65.275	66.2585	87.5964	177.375	423.528	873.351	1000	1000
468.03	41.3885	43.3637	46.3149	46.9233	48.653	51.3695	53.6541	55.108	57.3123	59.2211	62.252	64.8521	66.1294	66.2044	66.2516	68.0724	68.1756	69.4537	70.7271	71.0439	70.0125	71.4563	70.0215	68.7875	69.2431	74.5935	108.467	206.02	547.395	834.669	1000
468.93	43.8956	46.3411	49.7244	50.7581	53.3452	55.7726	58.0354	58.4887	62.7776	63.8574	66.7695	70.2432	71.849	71.1979	71.0578	72.0087	73.4221	75.6141	76.0412	77.0057	77.2456	77.2734	76.0179	72.7284	71.3485	70.4835	71.7481	96.7745	219.607	496.961	833.608
470	47.0854	49.7324	52.8961	54.7203	57.3286	59.9972	62.4737	63.0495	67.3423	68.5412	72.5013	73.838	76.0208	76.0595	76.1206	76.8414	79.5159	81.7844	81.7509	83.3089	82.7991	82.5188	81.4717	78.5782	76.2269	73.4382	70.7048	70.5654	99.9668	188.867	484.117
471.06	50.5672	53.2151	56.0515	57.6648	60.6308	63.3901	65.4289	66.4707	71.4729	73.3509	78.1215	77.4646	80.5777	81.9398	81.0917	81.4327	84.3857	86.7159	87.5516	88.1901	86.5893	87.8913	85.9782	84.5358	81.7741	76.6897	73.0749	69.9775	69.9167	87.8527	175.817
471.96	53.4925	55.6391	58.2102	60.8808	63.2658	65.7868	68.9273	70.6581	75.4103	76.6789	81.7731	81.9439	84.0521	85.883	85.7538	86.6264	88.3428	90.0121	90.8688	92.6524	90.07	91.3769	90.161	87.4987	86.3616	81.7876	77.0473	72.9854	68.5881	68.0197	94.2143
473.03	54.6388	57.7763	60.6791	63.8858	65.8715	69.6585	71.6344	73.9393	78.1477	79.0054	83.7637	85.5931	87.3988	89.1414	89.2011	90.108	92.2102	93.764	94.6781	96.7972	95.5964	94.8607	94.677	90.0027	88.8494	85.9535	80.3666	76.0391	70.2562	68.8942	72.2382
473.93	57.2482	61.0128	63.1386	66.1243	69.0317	72.5144	74.8347	77.3198	81.5636	82.1473	86.647	88.3445	90.7167	92.0938	93.47	93.4422	95.6266	96.9467	99.3735	100.295	99.9147	97.4378	99.0685	94.4984	91.4354	88.1403	84.6571	78.4986	72.7709	70.1485	65.9668
475	59.3935	63.8197	65.8011	68.1806	71.4525	75.189	77.554	80.6708	84.801	85.8164	90.0121	90.8559	94.4027	96.0284	96.46	96.0954	99.714	100.202	104.785	102.336	102.554	101.097	101.662	97.9422	95.2794	90.9287	87.7029	82.8244	75.8381	71.7719	67.0985
476.06	62.0883	64.9137	67.8576	70.8124	73.0213	76.8146	79.7437	84.5562	88.0889	89.0691	92.7166	93.892	96.989	98.436	100.742	100.237	104.175	103.368	106.345	106.022	104.638	104.77	104.036	100.534	98.1996	93.8722	89.1143	84.5627	78.262	74.0467	69.1701
476.96	63.3558	65.6602	70.0562	72.859	75.028	79.488	81.4976	86.3106	88.0673	90.8922	94.7928	96.4107	99.6475	100.793	103.28	103.192	106.709	105.81	107.159	108.202	108.294	107.388	105.24	103.241	100.542	95.8117	91.0614	86.9799	79.4678	76.3529	71.1402
478.03	64.9805	66.8553	70.2582	73.9128	76.9014	80.0057	83.4633	86.533	89.5873	93.1477	97.0274	99.3664	101.815	103.148	106.162	106.46	107.785	108.601	109.165	111.38	110.488	110.314	106.688	106.102	102.191	96.1077	92.3286	87.3831	80.2949	77.0585	71.5893
478.93	65.8517	67.8044	71.1102	74.9997	77.5406	80.4559	85.4312	87.9798	90.2754	95.494	98.4502	101.599	103.128	104.624	105.949	106.963	108.955	109.194	112.117	113.638	111.151	111.451	107.399	107.282	103.691	97.6275	94.2404	88.9206	81.9013	76.9815	72.4718
480	67.4677	68.7462	73.4134	76.3534	77.8989	81.5478	86.2688	89.4187	93.3524	98.1968	99.5525	102.588	105.858	106.526	106.713	108.089	110.184	110.934	114.8	115.654	113.404	111.883	110.344	109.122	105.695	97.2538	93.4883	88.9637	83.4678	77.2995	73.0055
481.06	66.9784	69.0585	74.1192	77.2673	78.5839	82.7562	86.5693	90.7108	93.5246	99.2329	99.9358	104.046	107.844	108.228	107.699	108.603	111.629	112.805	115.446	115.484	115.206	111.901	112.666	110.942	107.968	98.9264	95.1989	89.2324	83.3099	78.3636	74.3649
481.96	67.437	69.7008	73.1945	78.2186	79.7613	82.8869	86.8936	92.2643	94.6775	99.7263	100.402	104.64	108.221	108.059	109.148	110.279	112.136	115.164	116.558	114.671	116.001	112.939	114.218	111.211	108.054	101.361	96.2318	89.5316	83.6376	79.0265	74.6036
483.03	67.5376	70.3176	73.3538	78.2418	80.8971	83.3977	86.9395	93.0289	94.3423	99.3505	101.741	104.613	107.452	106.875	109.785	110.872	112.3	115.011	115.854	115.908	114.684	113.936	113.497	110.581	105.866	103.187	97.1021	90.0348	83.7658	80.5331	75.6627
483.93	67.8994	71.5167	73.844	78.3558	81.6547	84.3513	86.7291	92.266	94.2511	99.1262	102.144	103.094	106.821	106.766	108.587	110.697	111.159	114.692	116.509	116.548	114.994	114.758	112.105	110.731	107.092	102.375	96.4392	90.909	85.1505	81.1367	75.0418
485	66.251	70.9464	74.0008	77.5532	80.9648	84.3516	85.6907	90.8216	92.6884	98.1794	101.983	104.138	106.242	108.687	107.262	109.664	110.938	114.718	115.659	117.242	114.102	115.621	110.921	110.124	108.004	101.615	97.1024	91.4991	83.8951	80.2621	74.3148
486.06	66.0976	70.1532	73.1975	77.4286	81.3896	83.0982	85.9093	90.9505	92.4622	96.8649	100.799	104.522	106.883	108.75	106.125	110.309	110.953	113.653	115.986	114.762	113.545	115.056	111.469	108.969	107.549	100.557	96.4333	90.9639	84.3114	79.1473	73.3508
486.96	66.3396	69.9984	73.7917	76.432	81.3802	82.1906	86.2394	89.1634	94.0345	96.4107	101.731	103.876	107.629	108.465	106.983	111.516	111.714	112.986	115.385	115.288	113.994	114.626	111.02	108.406	105.365	98.8647	95.4587	90.2038	83.8215	78.622	72.8746
488.03	66.6925	69.4795	73.1395	76.0471	80.7444	82.5381	86.7871	88.2129	94.2987	95.4666	100.751	101.884	105.132	107.206	107.64	110.213	110.577	112.956	114.747	113.996	115.179	112.618	110.377	107.332	104.095	98.3554	93.8391	88.7033	83.1195	77.4117	71.5345
488.93	66.1253	69.1378	72.0387	74.7099	79.2769	82.1988	84.8484	86.644	92.9314	94.9112	100.002	101.435	102.049	106.171	107.071	106.565	107.515	112.387	113.598	113.077	114.193	110.778	108.517	106.94	102.048	97.3545	92.5806	87.8035	80.4765	75.1782	70.7717
490	65.5073	68.5821	70.3639	73.9723	78.1991	80.8217	84.4962	85.9942	90.0244	94.1308	97.0444	100.922	101.183	102.723	105.134	104.654	106.527	110.086	112.261	113.012	109.937	108.911	107.888	104.839	102.32	96.6566	91.5061	87.3254	79.2212	74.5192	70.6153
491.06	64.7884	68.343	70.1865	73.2169	76.5626	79.9931	83.9424	85.1083	89.4055	92.4424	94.8494	98.8516	101.458	100.609	102.406	103.7	107.15	108.672	110.184	110.718	109.032	107.623	105.245	103.07	101.654	95.3683	90.3329	85.9576	78.496	74.1315	68.894
491.96	64.6601	66.7948	70.28	73.4377	75.3033	80.8783	83.5666	84.7865	89.3138	90.7641	93.7088	97.8506	99.695	98.8303	99.9071	103.092	106.405	107.155	108.162	106.552	107.775	106.147	103.654	101.741	100.414	93.8912	88.4448	84.3864	76.9093	74.382	66.7498
493.03	62.9616	66.1742	69.0658	72.3413	75.1715	78.8181	80.8529	83.3661	88.3277	89.1688	92.7745	97.9155	98.0206	98.8652	98.3729	101.004	103.617	104.219	105.358	104.064	106.689	105.495	102.386	100.967	98.0753	92.5542	86.3733	82.7332	73.8936	72.622	67.0326
493.93	61.5061	65.4006	67.8991	71.3873	74.0321	75.9632	78.7707	81.2545	85.2583	87.6268	91.2974	96.1776	96.449	97.2764	97.771	99.9102	100.976	102.009	103.86	104.661	103.635	104.113	101.895	97.5071	96.3375	92.9837	85.8872	80.9037	73.087	71.299	67.371
495	60.3611	64.3425	66.5323	69.3013	72.5794	75.1652	77.7989	81.0951	82.687	86.4478	89.7686	92.9128	95.0626	96.4817	96.8687	97.5277	99.3183	101.166	102.508	104.262	102.048	102.459	100.06	95.1911	93.7417	91.6715	84.5787	79.3484	74.5135	69.6142	65.7687
496.06	60.0414	62.9647	66.3397	68.3167	71.1136	75.4107	76.9135	80.2857	80.9922	86.1339	88.9283	90.6022	93.5956	94.663	94.9452	96.3864	98.9283	100.924	102.093	103.506	98.5296	98.6947	96.3552	94.2082	92.8613	88.9354	83.0688	78.7445	74.0718	68.7495	63.2356
496.96	59.0623	61.9404	65.6444	66.8364	70.114	74.2314	76.7346	78.5346	81.2397	85.5234	86.905	88.9674	91.924	92.7795	92.9757	95.6524	97.026	98.4823	99.8421	100.376	95.8027	97.0685	94.155	92.8806	91.4931	86.6506	80.9579	78.1212	71.5711	66.8623	62.138
498.03	58.3195	60.9596	63.9781	66.4684	69.038	73.3512	76.3442	75.9583	80.38	83.2446	84.5695	87.0163	90.4125	91.3134	91.3212	94.6747	94.7698	97.8152	99.8671	97.7629	95.7702	95.69	93.7635	90.234	91.0757	86.1184	80.6756	76.6598	69.285	65.9561	61.3087
A4
461.96	23.2988	23.8618	24.646	26.2313	27.0996	28.1266	28.7869	29.0378	30.9099	31.6514	32.8592	34.3646	34.3444	33.6668	35.2335	35.6735	36.4598	37.7728	38.5736	42.3472	71.3805	183.709	500.604	894.39	995.869	1000	1000	1000	1000	1000	1000
463.03	25.6858	26.6288	27.4187	29.1786	29.1379	31.2916	31.2219	32.7227	34.2468	34.826	36.4061	38.1618	37.5951	37.5003	39.18	39.342	39.7	41.7451	42.452	43.2065	51.6835	97.6209	237.139	564.486	784.508	971.688	1000	1000	1000	1000	1000
463.93	28.753	30.0731	30.8299	32.4496	31.9395	34.7613	34.8629	36.6364	37.5593	39.3007	41.1388	42.2379	42.2063	42.5214	43.6157	43.765	44.5764	46.5118	46.5439	46.1806	46.0058	54.5613	93.2877	214.486	440.034	729.852	954.448	1000	1000	1000	1000
465	31.9395	33.3097	34.6523	36.1127	36.0048	38.9766	39.122	41.1232	42.3583	44.7255	45.9024	46.5619	46.9766	48.092	48.4304	48.7335	50.0446	51.7681	51.1132	51.8058	50.6021	50.8715	55.9117	89.9767	160.146	380.195	686.382	937.513	1000	1000	1000
466.06	34.7584	36.3325	37.731	39.3522	40.6672	42.1361	43.6365	44.8584	47.1183	48.8621	50.0819	51.8372	51.8834	52.8496	52.8599	53.8564	55.1749	56.13	55.56	56.3781	55.2547	54.8965	53.7547	56.0298	72.9862	145.459	356.924	698.275	1000	1000	1000
466.96	37.0394	38.9189	40.2109	42.1043	44.0971	45.0737	47.2857	48.2566	51.4546	52.0134	54.1196	56.2002	56.3692	57.0942	57.2759	57.8339	59.7361	60.8323	60.3116	60.1728	60.9758	60.1934	58.6676	58.025	58.4923	77.2937	158.696	385.81	825.173	993.601	1000
468.03	39.2519	41.8937	42.414	45.1532	47.3057	47.8175	49.9987	51.6893	54.1624	55.3366	57.9396	59.3623	60.3608	61.0082	60.872	61.6772	65.3881	65.2117	64.412	63.4801	64.6974	64.198	63.2644	64.0239	62.6793	66.4518	95.7929	189.133	496.705	788.549	1000
468.93	42.8124	44.8212	46.0627	48.5724	51.1887	52.2122	54.3563	55.87	58.6451	59.2655	61.9479	63.1287	64.8268	65.9175	66.086	67.1932	70.3341	70.1353	69.4553	68.3596	68.8515	68.8478	67.9099	67.8006	64.9794	63.3934	64.6269	88.2131	199.342	449.277	811.485
470	46.4571	48.0737	49.6564	52.0021	55.0207	56.5279	58.6088	59.4871	62.742	63.475	66.7739	68.8288	70.057	71.0277	70.8629	73.9543	73.712	75.3714	75.0855	73.6532	73.177	72.7698	73.1274	72.2577	69.064	67.8681	63.4225	61.3678	90.3282	170.979	459.091
471.06	49.3701	50.6092	52.1212	55.2356	57.5213	60.5739	62.1795	63.796	66.3697	66.2926	71.7181	74.0563	75.0415	74.2181	75.018	77.9975	77.7779	79.2808	79.564	79.0037	78.7772	77.0254	78.6456	76.8372	73.4093	71.934	65.7099	60.878	61.5453	77.2493	162.478
471.96	51.2881	53.0955	54.3514	58.1806	59.4641	63.3546	63.9324	66.7152	68.4729	69.7655	74.7535	77.23	78.765	76.6314	79.0966	80.005	82.611	83.103	82.3435	82.8363	82.5255	80.7071	82.2107	80.7699	77.8561	74.5971	69.0918	65.1957	60.7517	60.7495	82.3516
473.03	53.3184	55.4332	57.3201	60.4639	61.8505	65.3954	67.4008	69.6971	71.2136	72.7376	77.2399	79.2708	82.018	80.8543	82.2499	84.1389	85.7078	85.6983	84.578	86.4905	85.2271	84.8076	85.797	82.7313	79.8576	76.5773	72.4158	68.7051	63.7417	62.3395	64.7844
473.93	55.5646	57.8763	59.8714	62.4244	64.1689	67.3049	70.5911	72.444	73.8342	76.5189	80.8616	82.7912	85.1093	84.9744	85.2307	87.9768	88.558	88.496	88.949	90.158	88.862	87.6535	87.515	86.0299	82.0956	79.1692	74.9688	69.9256	66.3965	63.1678	59.8649
475	57.1605	60.3332	61.1832	65.1757	66.9476	70.0862	72.8317	75.5848	76.8469	80.375	83.7454	86.5528	86.8654	88.2107	87.7674	91.5686	93.1548	92.2707	93.1666	93.745	92.9036	90.9841	91.0454	89.535	85.2579	82.1883	77.1333	72.9954	67.9593	64.8612	60.881
476.06	58.7762	61.7981	63.5222	67.2871	69.2192	73.6063	74.5096	77.44	79.98	83.9758	85.5548	88.6734	89.8967	89.3922	92.1551	93.4555	95.3642	96.8153	97.2063	96.4722	95.7505	94.359	93.036	92.1744	88.5761	84.8419	79.3116	75.2694	69.3609	66.3216	61.3128
476.96	60.3807	62.641	65.8313	68.4394	71.8449	76.2153	76.4232	80.0503	83.1413	84.7108	86.6509	90.0043	92.3027	91.9423	94.5432	96.8216	96.7524	99.0092	98.437	98.3917	96.9806	98.4635	96.4972	94.3821	89.8183	86.4676	82.6185	76.6352	69.5125	68.3099	62.7674
478.03	62.1491	63.4991	68.3094	69.5904	73.7694	77.1562	78.4804	80.4469	84.6653	85.0553	87.6293	91.1887	94.6148	93.5568	95.7338	97.6615	98.2792	99.4053	100.15	99.9563	98.495	100.815	98.3811	96.6397	90.4424	87.5631	83.481	76.8645	71.0681	69.2081	63.9343
478.93	63.1954	64.7522	70.4013	69.8717	75.1971	77.2847	80.3671	81.8861	86.1413	86.6837	90.2362	94.1863	95.8366	97.1194	96.583	98.6986	100.593	100.113	101.665	102.82	101.364	102.884	100.628	98.8125	93.3018	89.4173	85.0302	79.4486	71.8826	70.5616	65.3849
480	64.6709	65.3046	70.4795	71.3717	75.3331	78.0063	82.1457	82.6033	86.6663	88.3062	93.4174	95.9467	97.6755	98.7491	98.8669	98.637	100.993	102.69	103.575	105.611	103.351	102.99	100.653	100.429	96.0766	89.9493	85.8764	79.9993	74.2446	71.0686	65.5193
481.06	65.0424	66.2404	69.6954	72.0899	76.3421	78.1331	82.6133	84.7919	87.6135	88.9076	95.662	97.2036	98.4213	99.2464	101.126	101.179	102.977	105.745	104.419	106.647	104.295	102.727	101.062	100.412	97.225	90.5554	86.8092	80.6529	74.7822	71.1185	66.8594
481.96	65.3965	67.671	69.7146	73.5595	77.9048	80.0534	82.9427	85.3426	87.6351	89.9767	94.3542	96.4061	99.0424	99.2835	101.754	102.833	104.819	107.156	105.702	106.29	104.14	103.33	102.685	100.404	95.8394	90.8006	86.0087	81.9001	76.1845	71.0824	67.4679
483.03	65.7393	68.1949	70.6867	73.3696	79.243	80.7113	82.9434	85.7889	86.9857	91.5499	93.9692	97.1106	99.6353	99.2109	100.781	101.977	104.044	105.79	106.675	105.876	104.303	104.488	103.863	100.616	95.9847	92.5548	86.2952	82.612	76.7324	72.151	67.6094
483.93	66.2058	68.4182	71.1243	73.6519	78.5504	81.2688	83.3216	85.2096	86.001	92.4522	94.2459	98.4561	99.0498	100.057	99.8982	100.509	103.865	104.172	107.257	105.633	103.724	105.518	102.938	101.911	97.5418	92.9738	86.7506	83.0229	76.6973	72.0476	66.9797
485	65.6385	68.7185	70.6922	74.0322	77.757	79.6298	83.3422	84.9646	86.505	92.0813	95.292	98.804	99.513	100.65	100.196	100.497	104.253	104.851	105.843	105.289	104.871	105.568	102.675	102.601	98.5139	91.8879	87.4773	83.1699	75.7146	71.0126	66.7512
486.06	65.2281	68.2513	70.4017	74.0698	76.974	79.6156	83.7193	86.0498	87.112	90.5437	94.4793	97.5205	99.4238	100.101	100.405	102.012	103.522	104.068	103.512	105.231	104.764	103.217	102.515	101.872	96.6078	92.0815	86.9993	82.9494	75.9817	70.6822	66.3934
486.96	64.6473	67.7226	69.7676	74.4588	76.234	79.0209	82.2732	85.742	87.0108	88.8757	93.921	96.462	99.0617	98.3718	99.0805	101.114	101.35	103.163	101.852	105.037	104.755	101.54	103.29	99.7014	95.3221	91.3	86.2721	81.6889	75.4836	70.6613	66.4455
488.03	64.0501	67.5077	69.641	73.6659	76.6683	79.7976	81.8077	84.7137	86.3104	89.0035	93.3732	96.3368	97.5628	97.0761	97.4856	100.924	101.257	102.476	101.852	102.825	103.631	100.716	101.951	97.6086	94.2295	90.9852	85.5471	81.6902	74.6763	70.5615	65.4507
488.93	63.3842	67.4164	67.7499	73.6319	76.3185	79.9099	81.8139	83.165	85.6349	88.8239	93.906	94.9481	96.591	96.6321	96.6942	99.5759	101.935	102.057	102.95	101.409	102.583	101.033	99.9069	96.8401	94.1075	89.9501	84.2326	80.0772	74.1006	69.5111	64.0442
490	63.0503	65.6828	67.1191	72.2581	74.7802	78.4846	81.9173	81.3769	84.9235	88.395	93.1599	93.8949	96.5848	95.7355	95.9205	98.8205	100.726	101.522	102.898	99.84	100.113	99.26	97.5571	95.515	93.3868	90.0933	83.2676	77.9171	73.9344	68.6817	63.2528
491.06	61.3775	64.0105	66.4422	71.1957	73.2772	76.1522	79.682	79.0482	85.2791	86.3661	92.3708	92.1347	96.2163	95.6591	95.922	96.6585	99.6273	100.002	101.932	98.6635	99.2594	98.2091	97.2122	94.0099	92.424	87.8808	82.5143	77.7112	72.4921	67.8067	62.0131
491.96	60.6625	62.4789	67.3681	69.7684	73.2289	76.2664	77.7177	78.215	84.7915	85.2384	90.0429	91.9882	93.3148	94.8948	96.0942	95.7832	97.4403	98.9658	100.551	97.0926	98.2937	96.8074	95.4836	91.8869	90.3528	85.3724	82.1937	77.3826	71.1104	67.1949	60.6628
493.03	60.5868	62.5151	66.604	69.2555	72.7669	76.4024	77.5711	79.8432	83.5163	84.1912	88.4478	90.9614	91.2068	92.6729	94.2317	94.9305	95.4502	97.3331	99.2831	97.4711	96.6909	95.7002	94.2978	90.4349	89.2553	83.7613	80.8957	75.3507	69.5786	65.707	60.0927
493.93	59.9518	62.2269	65.7727	69.375	70.8282	76.5585	77.1451	78.5741	80.4173	83.3485	86.0712	90.0569	89.785	90.6379	90.5345	93.6394	93.8683	95.867	97.0098	97.5293	95.6892	95.4238	92.7897	90.2031	87.7762	82.5018	79.4965	73.5875	68.1081	63.9398	59.4722
495	58.3646	61.4725	63.0422	68.526	69.7733	74.0914	75.4399	76.0547	78.5397	81.3769	85.0111	88.2932	88.8126	89.5867	89.1592	92.1874	93.7791	94.5691	95.5262	95.5791	94.4827	93.7203	92.1661	90.0394	85.425	80.4855	78.8682	73.5149	67.3249	62.948	58.1112
496.06	57.8316	60.654	62.4428	67.4683	68.6635	71.7611	73.7369	74.4284	76.9641	79.9272	84.1719	86.9857	87.216	89.3119	88.986	91.288	93.3058	92.1484	93.6951	93.0416	92.7861	92.4178	90.0162	89.1076	84.4888	79.3863	77.4091	73.1065	66.9546	62.3053	56.2096
496.96	57.0462	59.4155	61.948	65.4325	68.2035	69.8677	72.5873	74.7044	76.0801	79.9853	83.4847	85.436	86.7541	86.7353	88.6323	89.173	90.3913	90.1274	91.5751	90.3681	89.4297	89.7385	88.2789	86.712	83.4034	78.1213	75.9116	71.31	65.2746	61.59	56.5182
498.03	56.1517	58.4378	61.6406	64.5321	68.1817	69.7858	70.7319	72.6388	75.2349	78.9112	80.9961	84.044	84.3676	83.774	87.1177	86.816	87.2516	87.488	88.8437	89.0124	87.625	87.5409	85.5895	83.8761	81.2201	78.4209	74.1025	69.6516	63.5344	59.25	55.7549
A5
461.96	68.2723	72.043	76.1067	79.2861	83.0069	85.5639	89.0736	93.0712	98.5466	100.352	107.126	110.373	110.786	114.375	115.299	118.587	120.92	122.099	124.029	127.699	147.794	242.132	500.475	892.493	987.347	1000	1000	1000	1000	1000	1000
463.03	77.1329	81.4376	84.8785	90.3106	93.5548	96.0295	102.029	106.262	111.098	115	119.849	124.517	126.803	129.963	131.5	132.232	136.29	139.047	140.288	140.488	146.967	185.262	295.025	592.812	786.969	973.125	1000	1000	1000	1000	1000
463.93	87.0657	92.2186	95.4809	102.48	106.656	110.437	115.766	120.672	126.103	130.243	136.664	142.486	145.382	147.417	148.47	149.848	154.364	157.429	158.888	156.662	159.188	161.662	191.961	293.836	482.939	749.188	951.293	1000	1000	1000	1000
465	97.7916	104.425	108.821	115.726	120.448	126.632	131.579	135.852	141.279	148.602	156.185	161.562	163.623	165.512	167.15	172.714	173.252	175.549	178.995	175.867	178.574	176.886	181.622	201.877	257.924	442.8	707.37	933.801	1000	1000	1000
466.06	107.676	115.688	120.929	128.813	134.768	140.029	144.624	149.721	156.96	164.499	172.813	178.452	180.178	182.14	183.884	192.941	192.275	194.213	197.852	197.363	193.962	194.417	194.922	193.385	199.449	252.28	421.584	718.524	996.201	1000	1000
466.96	118.177	125.635	131.928	140.257	147.604	152.141	159.294	162.56	171.807	180.235	185.912	191.851	195.091	200.762	200.56	207.798	208.687	210.429	215.687	215.847	211.614	211.194	211.606	206.4	199.765	213.055	267.102	449.922	827.975	987.567	1000
468.03	129.67	134.991	142.983	150.754	160.438	165.509	171.133	177.102	186.158	193.153	200.379	207.236	210.035	215.933	216.398	222.494	227.441	227.643	232.049	232.947	233.733	227.677	228.919	223.7	215.094	213.681	225.506	301.657	545.812	800.631	1000
468.93	141.54	146.615	153.903	165.174	173.919	181.149	185.862	193.187	202.514	211.451	216.797	227.466	229.351	233.691	237.205	239.647	247.456	249.351	250.788	252.435	254.898	250.831	252.054	242.556	232.73	223.021	215.076	226.723	309.067	508.971	810.067
470	154.048	158.402	165.656	180.74	186.591	193.804	198.479	208.492	219.517	227.138	238.036	243.649	249.234	252.854	255.298	261.363	269.991	272.312	273.094	276.169	273.48	272.127	273.831	264.335	253.778	244.803	230.534	219.864	226.404	287.943	507.918
471.06	163.773	169.381	176.362	191.937	198.653	206.278	211.831	219.515	236.716	240.072	257.921	261.004	264.271	269.774	273.001	279.101	286.18	288.556	290.703	293.715	294.026	289.135	288.394	278.914	271.92	261.669	245.522	229.296	214.489	219.519	275.349
471.96	170.708	178.07	187.922	200.673	209.01	216.479	224.671	232.082	247.313	247.172	274.232	275.819	276.404	282.602	290.053	293.34	301.122	303.456	306.934	309.455	312.165	305.074	299.909	296.123	287.057	274.878	257.801	242.571	223.672	215.026	219.899
473.03	176.23	186.59	194.87	211.387	217.773	228.033	235.988	246.131	257.443	260.776	281.192	290.418	288.778	294.129	306.699	302.093	314.145	319.489	320.942	324.217	323.466	320.791	315.961	309.755	297.451	284.992	269.073	254.195	235.785	221.201	212.202
473.93	186.612	194.355	204.634	223.631	227.779	237.485	247.548	259.433	270.448	279.675	292.323	304.186	308.649	311.512	323.38	321.525	330.112	335.999	336.187	339.142	336.879	338.406	330.413	325.397	309.349	300.295	283.606	264.489	247.418	231.425	217.127
475	195.721	204.655	215.55	231.847	239.549	245.614	259.412	268.332	285.343	293.376	305.214	317.595	323.606	327.512	335.322	341.034	342.278	348.18	349.771	350.317	352.446	353.407	344.688	334.143	323.176	311.542	289.802	274.174	257.022	239.73	223.365
476.06	203.205	213.212	225.234	239.408	247.653	252.984	270.716	278.273	293.678	299.065	316.659	324.819	340.043	339.895	345.535	356.341	351.78	360.212	363.644	364.988	366.743	364.092	359.082	344.963	340.15	320.632	298.478	285.533	264.769	251.512	229.299
476.96	208.797	219.716	230.1	249.153	254.493	261.31	278.579	289.342	300.352	308.274	322.381	335.019	346.57	348.119	352.435	361.56	362.674	372.336	377.575	377.619	374.016	368.899	372.048	358.145	354.082	332.872	307.09	295.804	275.024	260.627	235.196
478.03	213.825	224.499	233.014	256.142	260.691	269.273	284.191	298.083	307.823	320.359	329.222	344.516	354.708	359.479	362.515	366.141	373.366	383.74	389.497	385.714	381.773	374.52	376.827	369.314	358.95	342.358	320.626	302.866	282.218	265.525	244.312
478.93	217.328	229.136	239.946	259.276	268.37	276.555	287.225	299.15	312.274	330.026	337.783	354.36	361.065	366.645	370.772	371.734	383.287	391.792	395.311	388.211	388.817	386.985	383.288	379.042	364.206	348.804	327.943	310.088	285.825	269.971	248.501
480	223.868	231.004	246.451	260.514	273.557	285.133	290.586	300.687	317.071	336.782	344.121	357.959	370.118	369.013	376.757	379.811	386.474	398.464	401.269	396.191	400.52	399.508	390.864	383.478	369.996	352.598	335.516	315.934	289.587	273.992	250.835
481.06	228.564	235.723	251.093	264.731	281.8	291.972	295.192	307.79	324.317	337.75	350.28	360.47	372.508	371.009	381.914	386.736	390.443	398.408	402.13	407.032	406.592	410.089	397.373	388.884	380.954	359.175	338.627	320.281	297.012	279.672	255.266
481.96	228.842	241.741	249.192	268.326	283.556	294.243	305.605	315.551	332.993	338.896	354.828	363.792	373.511	376.232	388.113	391.664	392.081	400.068	408.043	412.869	407.939	412.743	400.317	392.492	382.675	361.132	343.985	323.467	304.762	279.903	260.32
483.03	229.448	241.924	251.669	274.606	285.094	291.915	309.069	317.884	332.952	338.406	360.982	367.924	378.307	384.033	393.706	392.989	399.427	403.938	413.445	414.21	406.672	409.077	406.101	400.789	381.466	363.979	343.537	323.855	304.092	282.937	262.804
483.93	233.488	240.154	254.863	277.317	282.838	292.694	307.649	318.25	330.815	340.965	360.766	368.485	378.724	387.122	394.363	392.972	404.344	408.581	419.79	415.723	412.583	409.481	408.636	401.957	378.733	364.817	349.359	322.393	301.583	285.381	262.67
485	233.491	241.193	256.421	277.86	283.16	293.69	299.856	316.082	328.265	336.296	359.144	365.162	380.245	390.657	393.354	396.57	404.248	408.527	412.08	418.171	411.802	410.326	408.172	403.077	381.312	366.225	350.504	322.85	301.13	285.386	264.102
486.06	228.496	244.904	252.228	276.072	279.501	296.33	297.02	313.22	329.032	335.036	357.216	370.609	380.785	387.533	391.191	399.003	401.663	409.459	410.891	417.293	411.207	409.475	407.266	400.717	380.626	364.291	348.004	326.453	306.953	283.965	265.396
486.96	226.082	242.713	250.242	273.187	279.39	295.909	297.881	314.546	329.061	335.897	354.959	375.061	381.956	390.51	387.536	402.254	401.751	410.84	412.799	414.644	412.115	404.853	410.155	400.545	378.759	365.507	340.662	324.735	307.764	283.473	265.024
488.03	228.683	241.186	251.346	269.634	276.988	297.813	302.41	318.34	324.316	342.898	352.392	377.204	379.02	387.198	384.867	399.474	399.284	412.12	412.328	413.594	416.439	403.584	408.003	393.253	378.734	363.999	343.882	324.216	305.974	283.492	261.064
488.93	228.347	240.467	250.703	267.442	274.775	292.751	303.48	316.323	325.547	342.244	348.049	371.566	375.427	384.412	382.527	395.942	395.831	405.687	405.999	408.731	410.565	404.108	402.68	393.467	383.673	362.508	346.811	323.699	303.461	283	255.55
490	223.864	239.511	249.069	265.291	273.602	290.619	299.059	310.985	323.098	337.613	344.605	367.943	370.978	375.216	384.222	387.24	394.209	403.598	407.173	409.611	404.278	405.145	397.639	392.086	379.971	359.425	341.356	321.797	301.61	282.37	253.143
491.06	220.783	234.979	250.489	262.093	273.467	288.087	294.64	305.668	322.961	330.534	339.675	365.646	366.519	373.259	379.862	382.822	390.541	398.287	405.202	400.648	400.022	404.007	390.986	386.59	373.553	354.586	335.101	316.453	299.119	279.472	253.908
491.96	220.572	231.336	248.777	258.962	270.278	287.208	290.379	304.362	316.021	330.417	342.569	358.543	364.406	371.078	378.516	378.126	385.928	396.814	401.203	395.189	398.316	397.592	382.743	377.379	364.376	351.595	335.043	314.293	293.045	272.931	254.921
493.03	218.438	228.884	246.302	257	263.186	283.036	288.915	304.004	312.264	325.874	340.232	351.686	356.321	365.929	373.66	374.278	380.096	387.79	392.156	389.827	392.192	389.962	379.257	375.029	363.41	348.928	332.757	310.913	288.549	269.443	249.971
493.93	215.841	226.295	240.195	252.391	257.75	279.25	287.118	302.379	304.674	325.495	336.001	345.15	353.579	358.23	368.02	371.959	379.273	383.092	384.021	388.487	382.472	383.282	380.507	371.297	357.229	342.149	328.868	305.605	280.553	266.582	242.28
495	214.668	223.095	236.263	249.797	259.811	271.238	285.075	293.455	302.208	318.425	331.777	340.929	352.138	354.25	359.997	366.659	374.334	376.701	378.512	379.848	378.575	376.738	376.554	363.906	352.547	331.308	321.089	299.849	277.405	260.885	240.723
496.06	212.809	220.248	229.565	245.646	261.976	264.164	279.96	288.347	297.192	314.46	328.531	334.401	349.857	351.851	355.858	360.048	368.321	373.248	376.031	372.42	377.955	371.378	373.263	355.682	344.605	327.973	316.423	297.479	272.306	256.942	238.854
496.96	207.923	215.257	228.502	241.786	257.947	259.071	277.364	283.06	295.574	307.873	322.843	328.89	340.423	344.988	355.947	351.427	357.339	366.843	369.688	365.811	370.139	368.436	363.959	353.559	341.186	328.575	311.439	294.013	270.203	254.65	233.953
498.03	202.865	210.757	226.247	239.122	247.307	258.977	273.071	279.973	293.557	303.591	317.426	327.113	332.06	335.721	346.819	347.916	353.43	360.899	360.394	361.691	360.49	362.9	359.606	348.278	336.57	326.393	305.351	291.337	262.613	250.213	226.982
A6
461.96	22.4777	23.1496	24.5915	25.9956	27.1119	27.1607	28.7275	29.7833	31.3008	31.5843	33.0586	34.4116	35.0182	35.0911	36.1842	36.3883	37.0975	39.0938	38.8831	44.3881	73.2331	191.968	507.997	896.275	1000	1000	1000	1000	1000	1000	1000
463.03	24.8648	25.6736	27.304	28.8138	29.7628	30.7105	32.3942	32.7418	34.9866	35.5594	37.3447	38.0078	39.1301	40.2745	40.6113	41.2026	41.4275	42.3937	43.4777	45.4499	54.5659	101.219	243.692	571.626	812.718	983.304	1000	1000	1000	1000	1000
463.93	28.0467	28.6547	31.1681	32.2569	33.4578	34.6236	35.9742	36.9772	38.6498	40.1721	41.4764	41.8475	43.7945	44.7973	45.3176	45.4194	45.7521	46.002	48.0963	48.4048	48.3161	55.9055	97.827	223.223	465.192	749.77	957.888	1000	1000	1000	1000
465	31.4906	31.7613	34.5164	35.4391	37.0822	38.3411	39.9604	41.5104	43.2038	45.1867	45.9086	47.1435	48.1963	49.3963	49.8489	50.1734	50.9576	50.944	52.7324	52.9515	52.6837	53.0247	59.2194	94.9757	164.439	397.825	695.584	932.959	1000	1000	1000
466.06	34.0507	35.3665	37.0196	38.1912	40.2141	41.6197	43.4018	46.4911	47.9812	49.2772	50.7015	52.1152	52.6528	54.1393	55.0211	54.8467	55.3813	56.3742	57.2627	57.891	57.1262	56.701	56.0692	57.5128	76.8688	148.769	370.095	696.159	1000	1000	1000
466.96	36.2188	38.3579	39.5366	41.1279	43.2767	45.6352	47.8607	49.9057	52.3337	52.6983	55.0103	56.7747	56.8267	58.2362	59.3027	59.7838	60.6305	61.1945	62.153	62.6082	61.3984	61.1941	60.5663	59.3446	59.632	81.2746	167.231	388.381	836.367	1000	1000
468.03	39.2623	40.7462	43.2176	44.6163	47.5347	49.243	51.6602	53.5657	55.5372	56.1678	59.0355	60.754	60.643	61.9421	63.7131	64.0471	64.613	66.34	65.9818	67.3299	65.8488	65.3396	64.6976	65.0008	62.8222	68.8694	99.3826	196.433	503.422	803.533	1000
468.93	43.2644	43.5999	46.9015	48.5577	51.5688	52.268	55.9592	57.4279	59.3905	61.1667	63.5059	65.2755	65.377	66.7723	69.1473	69.3114	70.4761	71.0067	71.2154	72.5816	71.4137	70.3014	69.0799	68.8569	66.2528	64.2429	65.4618	91.1721	196.135	460.191	809.069
470	46.0163	46.9445	50.8493	52.0641	54.5659	55.8167	59.8315	61.2541	62.3533	66.1914	68.5732	70.9455	70.4193	72.5841	74.3497	74.2884	76.3983	76.2426	76.475	77.7961	76.0707	75.1264	74.5955	72.7489	71.3873	67.3313	65.0639	65.4703	92.6439	170.451	458.48
471.06	48.361	50.15	53.2331	55.0958	58.5711	59.8549	63.3331	64.4768	66.1187	70.5017	71.9133	75.0906	75.011	77.0284	78.8102	78.0792	80.3178	80.1781	81.8099	81.8224	79.6513	79.7662	80.3401	77.0826	74.9917	71.7163	69.3286	64.5109	63.8547	80.4995	165.087
471.96	51.0436	52.8085	55.3572	57.9972	61.7214	63.7526	66.2544	67.7753	68.4182	72.973	74.9534	78.3269	77.9553	80.592	81.6314	81.9653	83.0277	86.3552	85.1192	85.4473	83.3769	83.6937	83.983	81.0343	78.463	74.1322	72.4512	67.3322	63.5454	62.3352	82.4934
473.03	53.1972	54.5643	58.3619	61.0731	62.9257	67.2921	68.7586	70.4925	71.8803	75.7652	77.2673	80.5268	81.9535	84.2398	86.2713	86.0312	85.9724	90.1622	89.2761	88.6575	87.2503	87.3059	86.1707	83.9084	80.752	77.3733	74.825	69.7328	65.7943	62.3921	64.9112
473.93	54.6196	57.1227	61.1108	63.0894	64.7381	69.2154	70.7505	72.6124	75.1361	79.1584	81.3574	84.6679	86.0372	87.0234	90.14	90.5569	89.9164	93.4686	92.2278	93.2112	91.5923	90.6083	89.0936	87.2209	83.9452	79.44	75.8684	72.7388	67.1136	64.4547	60.2767
475	56.5425	59.7248	62.5644	64.8688	68.3919	70.7457	73.2064	75.5627	79.6933	82.975	85.8114	88.1744	89.127	89.3394	94.6906	92.9159	94.3893	95.4605	96.4428	96.9955	95.8881	93.581	93.2203	91.7341	86.3054	83.2303	78.8859	75.7878	69.1037	66.963	61.3519
476.06	58.7929	62.139	63.1408	66.7324	70.8689	73.6255	76.5161	78.6957	82.3333	84.8046	90.6331	89.7834	92.8473	91.3267	95.9695	95.1931	98.2114	98.5715	99.0708	99.8241	97.9428	96.4598	94.838	93.8507	89.0294	86.7767	81.9414	78.0971	72.6894	69.0284	63.8441
476.96	60.4256	63.1113	64.8076	68.8672	71.6993	76.7842	79.7017	81.1237	84.2749	87.5751	91.5444	91.3699	95.6084	95.3733	97.9476	97.6102	99.3318	101.153	100.874	100.04	99.7043	99.1775	96.4324	95.0672	91.2378	88.1899	85.1974	79.1103	75.0676	71.0509	65.3916
478.03	61.6738	64.2276	65.6635	69.9527	72.904	78.5304	80.6409	82.347	84.9205	88.4007	90.9842	93.2949	96.8791	97.8335	99.1572	100.088	99.9459	103.396	102.724	101.345	101.353	100.771	97.853	97.596	94.0322	89.1551	86.4886	79.3174	75.077	71.5004	66.2836
478.93	62.1953	64.5018	67.4013	71.8825	75.0832	78.2796	81.0692	83.5465	85.6781	90.0945	91.9439	95.202	97.4768	99.953	102.012	100.828	102.916	105.088	104.669	103.951	103.741	101.402	99.8988	99.7833	95.8218	90.1624	87.8146	81.0072	75.1568	71.9327	66.6849
480	62.1899	66.0865	68.5679	74.2943	76.4958	78.8937	82.7932	84.6489	87.0228	90.648	94.3981	97.0051	98.7688	101.374	102.53	101.821	105.271	106.382	106.036	104.812	104.008	103.494	102.052	100.276	96.1483	93.0586	87.9023	82.7691	76.6221	71.7389	66.9878
481.06	62.627	66.7139	70.3088	75.0107	76.9959	78.9412	83.6993	84.6704	89.0844	91.8797	94.5641	99.4795	100.239	102.601	103.141	104.427	105.709	107.956	106.507	106.261	105.158	105.837	103.946	99.0339	96.9642	92.4739	88.1397	83.8197	77.6601	72.7626	67.7938
481.96	63.4345	68.0901	70.5282	74.925	76.7092	79.4325	84.35	85.1293	90.3566	91.8903	94.5385	100.221	100.949	102.334	102.917	105.927	106.415	108.373	107.757	107.963	105.838	106.837	103.993	99.9495	98.069	93.8117	88.3227	83.6565	77.5421	72.4762	69.5253
483.03	63.7944	67.3203	71.4111	74.5185	77.8684	80.5887	83.3146	85.4236	89.6872	92.9861	96.4444	98.6336	101.999	102.211	103.789	104.881	106.598	108.667	109.135	109.699	107.902	105.436	102.751	100.212	98.2023	94.3945	88.5953	84.0769	77.2518	74.1551	69.5314
483.93	64.8346	67.7054	70.9282	74.3366	77.4166	81.8729	82.6413	86.1544	89.703	94.3476	97.8597	98.2181	100.872	102.827	103.852	103.277	106.54	108.561	110.057	108.79	108.911	106.412	103.247	102.053	97.4599	95.4412	89.4295	83.4581	77.67	73.5494	68.3442
485	65.1797	67.4571	70.6866	74.0451	77.3809	81.7076	82.5815	85.7569	89.3202	94.6237	97.6895	98.0968	100.48	101.89	103.474	104.641	106.394	109.605	110.359	108.241	108.893	106.475	104.864	102.176	97.9809	94.1266	91.7065	82.7582	77.4491	73.3137	67.4232
486.06	64.9641	68.7932	69.6625	73.9807	78.0192	79.9154	83.6653	85.2916	88.7713	93.2667	96.0825	96.8331	100.629	101.589	103.339	104.73	105.512	108.237	109.07	107.282	106.919	105.184	104.654	102.025	98.5199	93.3358	91.1768	83.1917	77.0463	72.6562	68.5351
486.96	64.0734	68.3832	70.0914	74.1815	78.1055	80.4795	83.0417	84.5582	87.1943	91.8375	94.4603	95.0714	101.465	101.828	102.091	104.958	104.47	107.004	107.593	106.557	105.71	102.454	103.466	100.194	98.2598	92.3487	88.6902	83.6166	76.375	72.1232	68.2881
488.03	64.3783	67.5365	69.3088	73.0473	76.3973	81.2707	81.7069	84.0351	86.8776	91.7393	94.0994	94.5989	100.385	102.578	100.994	102.033	103.763	106.362	104.87	105.881	103.625	101.993	101.912	99.4385	96.5878	91.7891	87.5477	83.1362	75.7574	70.4813	67.1866
488.93	64.0923	65.6679	68.3031	71.4753	75.1959	81.175	81.3777	84.3243	86.2094	91.5626	94.7317	94.6895	98.5849	101.262	99.419	101.718	104.136	106.133	104.756	103.811	103.26	102.059	100.587	98.1336	94.4842	90.3576	88.2978	81.7959	75.4492	70.1954	65.8818
490	63.3972	65.7719	67.7527	70.6153	74.7976	78.7423	80.1713	83.3701	85.4039	90.356	93.0767	94.2941	96.6696	99.292	98.1284	101.114	103.745	103.576	104.151	102.081	102.183	100.641	98.9176	97.496	93.9534	89.7181	87.3494	80.8534	75.1605	70.2193	65.2198
491.06	61.5417	65.2566	67.035	70.9538	74.8779	76.1762	78.8606	82.4426	85.4977	89.033	90.5845	93.0949	96.3795	98.0058	96.7967	100.141	102.351	100.565	102.76	102.345	101.819	99.9107	97.2769	95.7276	93.9553	89.9024	83.9355	80.1338	73.2311	69.1731	64.9432
491.96	60.1418	63.6978	66.7203	70.7388	74.0822	74.4953	76.9232	80.9005	84.8745	87.6007	90.0115	92.8018	93.8627	96.419	97.3379	97.0818	100.017	99.5751	100.259	101.403	99.7147	97.9135	95.3861	93.5083	92.8849	89.4286	83.2841	79.6376	71.3695	68.135	64.2598
493.03	59.6146	61.6066	66.2294	69.7442	73.7059	74.1331	76.4915	79.1559	84.4087	86.3925	90.363	91.9973	92.2017	96.0929	96.5487	95.5813	99.2612	99.1927	99.8897	99.945	99.4219	97.8825	94.5682	91.8712	90.6858	87.0171	82.4097	78.4877	70.728	67.4588	62.9396
493.93	58.9204	61.8809	66.0415	68.4862	71.5886	74.0439	75.4816	77.4503	82.6063	84.1245	89.7964	90.9457	91.2201	94.4898	93.9634	94.8182	97.9341	97.8513	98.5601	97.8491	98.3648	95.8329	94.9003	91.0888	88.8935	85.9499	81.8932	76.1074	70.2529	65.9045	61.1057
495	58.0607	61.2736	63.746	67.3475	70.0138	73.0691	75.3858	76.948	81.3277	83.7508	87.6525	88.5957	91.3041	93.5051	91.8631	93.6817	95.4843	95.7971	97.5083	96.8648	96.566	94.2642	92.8702	90.1091	85.8114	84.9223	79.2372	74.1226	68.5522	64.4961	59.3879
496.06	57.9477	60.3765	62.8122	66.6744	68.3539	71.8989	74.247	75.5327	79.1575	82.1744	84.5917	87.9276	89.4086	91.3602	90.5608	92.9584	92.727	94.6365	95.8629	94.1346	93.9306	91.9333	89.9214	87.9329	84.8	83.1351	78.3171	71.8351	67.0333	63.2318	59.0131
496.96	56.6062	59.0909	62.2848	65.7665	67.6587	69.9819	72.9412	74.2157	77.3347	81.0887	82.4693	86.6488	88.1288	90.0696	88.722	91.167	91.7995	94.2958	93.1956	91.7669	90.4244	91.4042	88.5089	87.3452	83.6495	79.7743	76.596	69.8689	65.6399	62.2266	58.0574
498.03	55.574	57.8612	62.1241	64.5995	66.5028	69.7649	71.813	72.9151	76.3643	78.8184	81.3296	86.049	86.1974	88.4599	87.6945	88.2323	90.5844	93.8652	90.901	89.9414	88.3604	89.463	88.7092	86.0632	81.4434	78.6691	75.6791	68.9717	64.9124	61.0947	56.8936
A7
461.96	22.8603	23.6383	25.5468	26.8593	27.4897	28.7613	30.2351	30.7717	32.2609	34.0385	34.6475	36.0386	37.1798	36.9915	38.2388	38.2542	39.7721	40.2556	42.286	47.8082	84.2753	228.586	597.218	923.354	1000	1000	1000	1000	1000	1000	1000
463.03	25.495	26.3159	28.2581	30.2113	30.8515	31.8136	33.7118	34.1763	36.6047	38.0915	38.9439	39.9867	41.4388	42.0076	42.0951	42.5396	43.7345	44.0438	46.0794	47.1149	59.9346	121.077	286.088	625.661	883.083	1000	1000	1000	1000	1000	1000
463.93	29.2019	29.8537	32.2717	33.5326	34.5593	36.1997	37.5479	38.6512	41.4376	42.2871	43.5012	45.3835	46.1409	46.8738	46.9283	47.5677	48.478	49.4703	50.7687	50.714	51.1412	62.539	112.918	276.374	540.07	819.977	986.501	1000	1000	1000	1000
465	32.3283	33.6784	35.7575	37.2164	38.8699	40.2219	41.8928	43.6401	46.1771	46.3185	48.1837	50.7828	50.8804	52.0615	52.7505	53.9019	53.5294	55.4605	56.696	55.5917	56.0472	55.9999	65.1463	110.081	192.576	469.107	755.998	961.179	1000	1000	1000
466.06	35.2975	36.8889	38.9621	40.2981	43.2051	44.3255	45.355	47.4186	49.6252	50.6413	52.1959	54.435	55.8977	56.3667	57.7028	59.2139	59.0361	60.2113	61.1857	60.3188	61.0993	60.198	59.3585	65.3096	88.7691	173.447	435.665	764.831	1000	1000	1000
466.96	37.8514	39.7748	41.7854	43.4986	46.3814	47.7485	49.3102	51.1745	53.4416	54.5632	56.9352	58.9324	60.1046	61.5245	62.4329	63.4685	64.0246	64.9997	65.0389	65.3444	66.6429	65.3662	65.4665	64.2512	66.8278	91.7361	194.862	462.884	898.691	1000	1000
468.03	40.7289	43.5024	45.4603	47.0132	49.2916	51.345	53.9891	55.3506	57.4808	58.5842	61.6191	63.5255	65.3334	65.8778	67.323	66.8579	68.2345	69.0648	69.9146	70.5301	70.9617	69.8392	69.9047	69.0796	68.8294	74.5465	115.068	229.439	583.085	864.021	1000
468.93	44.2006	47.2572	48.9981	51.4915	53.8776	55.3344	58.2938	59.8146	62.6931	62.8179	66.1105	69.2318	70.5132	71.2327	73.4751	72.4854	73.7515	75.7897	76.3555	76.2805	76.1567	75.1049	75.1939	73.4003	71.6042	68.8814	73.0443	105.056	242.242	530.925	886.095
470	47.6009	50.871	52.5048	55.8134	58.3334	59.4612	61.9073	63.5184	66.1419	68.4786	71.4108	73.4692	75.5042	76.2454	77.8958	79.7258	79.8111	82.1451	82.1051	81.727	80.9344	81.3177	80.1059	78.7919	76.5974	73.9214	70.1992	73.5498	111.54	206.068	541.118
471.06	50.6923	52.9454	55.8078	59.0087	61.6397	63.2979	65.2655	67.3214	70.1804	73.5639	76.4055	78.6887	79.9691	81.2947	82.2497	85.0345	85.6137	88.2374	87.2559	86.5432	85.7741	87.5504	85.1111	83.7895	81.8766	78.1084	73.94	70.1975	69.52	92.7458	198.922
471.96	52.7127	55.721	59.2434	61.0197	63.4246	66.6857	69.3324	70.9617	74.152	76.9662	80.5926	82.0674	85.6658	85.1709	85.975	87.6456	89.5307	90.7141	91.1463	91.4343	89.7924	91.8221	87.6853	87.6987	84.9995	80.6702	78.3925	73.7772	67.695	69.9964	97.6704
473.03	54.7363	57.6848	61.7041	63.8298	66.272	69.7263	71.782	74.2805	78.7265	79.3707	83.2373	85.0938	89.8175	88.1362	89.7714	90.1387	92.5605	93.4105	95.8769	94.9032	95.5945	94.2413	91.8871	90.3613	88.6034	83.9342	81.9785	75.8512	71.724	68.6747	73.095
473.93	56.8876	60.4152	63.4511	67.2788	70.3568	72.9059	75.0705	77.5721	81.2949	82.9866	86.0303	88.878	91.3239	91.5161	93.902	94.1654	96.827	97.325	101.228	97.8972	99.7146	96.4571	95.4598	93.1036	92.0714	87.685	84.9119	78.7	74.46	70.3021	66.7888
475	58.9906	62.4938	65.3951	70.449	74.6988	74.4768	78.0376	80.1107	84.069	86.7608	89.6354	93.5306	93.8285	96.3204	98.8374	99.0435	100.114	101.869	104.833	101.094	103.167	100.867	100.313	97.9248	95.9657	91.096	86.8324	80.3552	76.6891	71.9423	68.117
476.06	61.3421	65.4329	67.2275	72.0136	76.0989	76.8426	80.8204	82.2083	86.7936	90.2455	93.4521	97.1918	97.8896	100.762	102.372	102.853	103.886	105.427	107.177	105.883	104.721	104.833	102.748	102.677	99.5228	93.3216	88.8297	83.43	77.6586	73.2004	69.5089
476.96	62.6363	67.1089	69.965	73.4462	76.8652	79.036	81.927	84.6728	89.4319	92.361	96.6819	98.1554	100.929	102.297	103.965	104.638	106.906	106.635	109.24	109.279	107.017	108.357	106.449	105.775	101.676	96.5442	90.9057	85.3482	79.8352	74.0026	71.0852
478.03	63.6013	68.5778	72.0629	74.8382	76.7825	82.0498	83.6206	85.7461	89.8582	93.8582	98.2823	99.3337	101.822	102.294	104.824	106.025	108.535	109.566	110.033	109.323	109.886	110.854	108.469	106.989	101.699	99.4455	93.4455	87.3734	81.05	75.5262	71.9267
478.93	65.0136	68.6759	73.2276	76.3389	78.5793	82.8927	85.9007	86.7537	90.8355	94.3961	99.4818	100.548	102.492	104.269	106.158	109.505	110.196	111.938	110.766	110.66	113.23	112.815	112.061	108.655	102.192	100.491	94.4193	87.541	82.7081	77.4314	72.5891
480	67.3407	69.448	73.4262	78.2691	80.298	83.8356	86.8313	87.7681	92.4303	96.6534	101.278	101.497	105.302	106.352	106.73	111.253	111.831	113.465	112.168	112.921	114.253	113.25	113.121	109.338	104.488	100.435	94.9874	89.8411	82.8779	78.4948	73.2496
481.06	67.129	70.649	73.4694	78.9482	81.834	84.5978	86.9537	90.4474	93.5163	98.7272	102.502	103.515	106.419	106.995	108.076	111.254	114.307	114.54	114.151	116.296	115.283	114.253	111.865	109.242	106.375	101.169	96.2502	91.9412	83.793	79.9353	74.5652
481.96	66.9612	71.3909	74.3255	78.9573	80.4864	85.2399	87.5554	91.681	94.49	99.6413	102.179	106.093	107.983	107.185	109.727	111.006	113.677	115.736	114.812	116.607	116.823	115.943	110.28	109.77	107.928	102.861	97.506	93.2552	84.3217	79.9912	75.4859
483.03	67.0336	71.0762	75.3441	78.2058	81.5278	85.1509	87.8057	91.4007	94.8598	98.5284	101.15	107.344	107.368	108.39	111.116	113.017	114.853	116.984	116.533	118.374	116.972	116.096	112.635	110.95	108.172	104.473	97.8139	93.3213	85.7173	80.6922	75.9749
483.93	68.3069	71.0438	75.9099	78.3299	82.5575	84.7344	87.148	89.3414	94.7407	98.6414	101.498	105.562	107.871	109.081	110.816	113.503	114.452	116.296	117.068	118.885	116.466	114.746	114.012	112.006	108.788	105.06	97.821	92.8809	86.7385	80.0808	75.8635
485	68.2196	72.0042	75.2704	79.146	82.5206	84.971	87.0908	89.1819	93.6082	98.3794	102.379	105.596	107.348	109.129	111.224	113.456	114.501	116.486	115.846	118.319	116.553	113.881	112.592	111.6	108.918	103.601	98.6805	92.2642	85.6058	79.6921	75.9584
486.06	67.5076	71.9613	75.0033	79.0233	80.9221	85.4618	88.7302	90.813	92.8172	98.7108	102.169	105.749	105.712	109.036	111.225	113.057	115.012	114.232	114.749	117.708	115.002	114.015	111.166	110.794	109.252	102.636	97.4515	91.6516	85.124	78.7174	74.8248
486.96	67.093	70.6312	74.8626	78.0248	79.8703	85.2557	88.7394	90.8641	92.6708	97.6766	100.213	106.259	105.195	108.719	110.09	112.598	114.452	113.15	114.3	115.945	113.441	114.501	110.594	109.891	107.297	101.881	96.5206	90.7612	84.3033	79.6916	72.5813
488.03	66.7445	69.2684	73.5525	77.1343	78.7408	84.8929	87.29	88.8213	94.0439	96.7841	98.6466	105.387	104.693	106.872	107.019	110.293	112.591	112.523	114.461	113.185	112.154	114.636	109.933	110.012	107.196	101.787	94.7777	90.4366	84.0424	79.3959	71.365
488.93	66.1773	69.3065	72.0918	76.9683	78.1208	82.6205	86.1527	88.0444	93.7723	96.2994	99.0903	103.789	105.039	104.861	105.594	108.018	111.095	111.309	113.522	110.811	111.554	113.738	109.07	109.32	106.657	100.63	94.4731	89.5433	81.0994	77.8442	71.2061
490	65.0808	69.911	71.6525	76.1156	77.8647	83.3278	86.4709	88.0498	90.9895	96.2332	100.02	102.25	102.981	104.104	105.288	107.477	109.273	109.757	111.911	112.562	109.848	110.807	109.147	107.257	104.435	100.265	92.5359	88.4578	79.9254	76.0921	71.1538
491.06	65.5033	69.1134	71.5954	74.7343	78.2078	82.4246	85.3233	86.9371	89.1749	94.8189	99.4706	101.052	102.194	104.855	105.192	106.987	107.329	108.706	110.305	111.925	110.006	108.584	107.559	104.899	100.979	98.2675	91.5564	86.0045	79.1122	75.4717	70.7965
491.96	64.1473	67.7485	71.3663	73.5418	78.0699	80.86	82.5075	85.672	89.6125	91.9872	96.9991	100.34	100.121	104.153	103.751	105.053	104.937	108.398	109.059	109.586	108.731	106.403	105.674	102.811	99.7272	95.7999	89.9111	85.0468	78.2169	74.2733	69.0985
493.03	63.0657	67.1051	70.2896	73.0835	77.1985	78.7706	80.8934	84.9997	88.8897	89.2015	94.4111	97.9224	98.5435	101.73	103.731	103.278	103.818	105.085	108.66	107.557	106.648	106.121	102.865	101.816	98.6967	93.4698	89.1775	83.7951	76.1595	72.4176	67.2253
493.93	62.772	66.7083	68.8968	72.1905	75.27	79.3306	80.0851	83.883	87.2176	88.6478	91.7952	96.0089	96.5803	99.3634	102.466	102.096	102.544	102.876	105.967	105.811	103.581	105.263	100.854	100.943	98.5581	92.2358	87.8873	83.1119	74.7833	71.6025	67.0015
495	62.3365	65.4708	67.716	71.1755	73.7379	77.9584	79.3028	81.2595	85.5038	89.072	91.1383	94.1566	95.2138	96.6621	99.8179	101.575	101.183	101.86	103.882	103.996	101.685	103.663	99.3779	98.9405	96.401	90.8154	86.6248	80.5867	74.1665	71.1585	66.4656
496.06	60.1569	63.0488	67.4143	69.9962	72.7942	74.8759	77.8176	79.6501	83.3525	88.7192	91.0184	93.5878	93.9068	95.3238	97.3407	100.559	99.652	101.222	101.656	101.588	100.764	100.784	98.5022	95.6303	94.4714	88.3383	84.6765	78.8314	72.5959	70.3547	64.5224
496.96	58.8541	61.6917	66.5715	69.5405	72.0328	73.4367	76.4775	78.3408	81.297	86.1881	90.0385	92.4225	92.5018	94.3581	96.5748	97.1368	97.2162	98.4283	99.8869	100.773	99.7196	99.1422	97.9746	94.168	92.0561	88.4132	82.594	77.8144	71.2944	68.6639	61.7724
498.03	57.6803	61.8862	64.8551	67.8538	70.8502	73.3013	74.6248	77.7161	80.1285	84.031	86.5628	90.9079	91.8754	93.717	94.7244	94.8212	96.2612	96.6935	96.2171	97.9052	98.8245	97.9207	95.9791	93.581	90.1477	86.7041	81.4254	77.8666	70.4644	67.1125	61.5935
A8
461.96	23.335	24.9134	26.6923	27.4145	29.2503	30.4107	30.4897	32.174	32.8566	33.8914	35.4302	36.8165	36.9233	37.9781	38.1265	38.9146	40.0701	40.6342	40.4757	46.798	78.0887	204.392	545.21	907.167	1000	1000	1000	1000	1000	1000	1000
463.03	27.0615	28.3318	29.5981	30.1976	32.6157	33.0793	34.0611	35.3617	35.9109	37.9194	38.9775	40.7972	41.4739	42.0798	42.1258	42.5429	43.3476	45.3895	45.3948	48.1098	57.3733	107.248	256.036	593.294	822.926	987.275	1000	1000	1000	1000	1000
463.93	31.0328	32	32.7986	33.9062	36.7237	36.9381	38.1798	38.7861	40.6963	42.5276	43.4895	44.8045	46.9142	46.8058	47.4316	47.1869	47.9141	49.8326	50.8271	51.7424	50.6163	60.8019	103.227	244.775	485.081	760.67	971.667	1000	1000	1000	1000
465	34.6704	35.3978	36.9116	38.0225	40.1582	41.8048	42.5879	44.1687	45.9466	47.7632	48.7023	50.6571	51.5374	51.4738	53.106	52.4096	53.972	55.6972	56.2053	55.9722	55.8511	57.5038	62.1246	102.503	184.013	411.289	717.809	940.397	1000	1000	1000
466.06	37.2856	38.3232	40.3133	42.0605	43.9531	45.7892	46.877	48.2587	50.6103	52.0144	52.89	55.6316	55.5545	57.5178	58.7893	59.0196	60.0178	60.3275	60.9816	60.3791	61.3349	61.0222	58.7679	63.1829	81.879	156.734	389.746	721.204	1000	1000	1000
466.96	40.0148	40.7362	42.891	46.0557	47.1455	48.8671	50.3373	52.1468	53.8074	56.4816	56.7113	60.3	59.9143	61.9846	62.884	64.1413	63.8727	64.5569	65.8018	65.7057	66.0734	65.1742	64.7696	63.7131	64.8022	86.2246	172.742	418.668	855.995	1000	1000
468.03	42.8412	44.0099	46.2174	49.8975	51.0873	52.0586	53.0017	55.6731	57.2766	61.2683	61.7637	64.5208	65.5164	66.7786	68.255	68.3721	68.4519	69.1067	71.028	71.7411	71.1963	70.3491	70.026	68.3159	68.5295	73.8166	107.609	212.494	531.369	807.133	1000
468.93	46.3729	48.2045	51.0129	53.7195	55.4184	56.8912	57.2342	59.4169	62.1163	66.4448	68.5386	69.2414	71.7649	71.6056	72.0464	72.2497	74.5166	75.8725	76.5206	77.8064	77.2102	76.4496	75.69	73.8612	71.9818	69.4737	71.9137	97.2013	216.526	469.59	827.15
470	49.7878	52.0566	54.4785	57.2838	59.1219	61.2499	61.9688	63.3903	66.874	69.7034	73.6178	74.3929	76.9684	77.399	76.9063	78.2659	81.6746	82.8059	82.7921	83.9055	84.1598	81.6254	80.8284	79.1447	76.8519	72.8742	68.6964	71.1658	99.5053	182.765	480.723
471.06	52.1756	54.2577	57.0328	59.9648	61.8676	64.2551	66.6481	68.2649	71.7279	73.5965	76.7521	79.3105	80.9206	81.8031	82.7141	83.4937	86.6455	86.6524	87.8576	88.4225	87.3091	86.126	85.3667	82.729	80.527	76.636	72.1138	70.4871	69.8387	87.1509	178.819
471.96	54.4447	56.8505	59.2945	62.7284	64.3794	67.2906	70.7748	73.0698	75.2186	77.5587	79.0631	84.4916	85.2992	85.8252	88.5278	88.0803	90.8056	90.5443	92.3364	92.2453	91.5097	90.8063	88.7733	87.0524	84.7124	80.302	75.6625	72.7469	69.2838	69.0643	90.8336
473.03	56.969	59.812	61.204	64.6055	67.694	70.6354	73.0916	75.7744	78.3359	81.3231	83.1567	88.0967	88.869	90.3576	90.7093	91.6562	93.6609	94.3917	95.6483	93.8502	96.007	95.0144	92.7284	90.7919	88.1264	84.5628	80.1059	75.293	71.1585	68.5285	71.1673
473.93	59.3987	62.2363	63.3433	67.6478	70.8652	73.5727	74.4325	77.5591	81.3398	85.2852	87.6475	90.656	93.1414	94.6592	93.3117	94.74	97.3371	98.7146	99.4322	98.4944	101.529	97.4359	97.7753	94.0986	92.4314	87.5542	84.1117	77.6486	72.6361	69.7936	65.1921
475	61.7176	63.2518	66.9674	70.7505	74.2144	75.0071	77.0658	79.875	85.0287	88.3217	91.4518	93.0169	96.2522	97.9777	98.9159	98.2503	100.823	102.629	102.655	102.329	102.432	100.74	102.349	96.7759	96.3137	91.516	87.2623	79.6828	75.4266	71.0889	66.6188
476.06	63.9038	65.4577	70.0379	72.3648	75.8582	78.1862	80.691	82.6048	87.6132	90.506	93.7697	97.2377	100.06	100.961	102.863	102.375	103.916	106.178	106.052	104.936	105.043	104.873	103.894	99.9908	98.3554	94.2082	88.5719	83.7467	77.9762	72.9061	68.2005
476.96	64.6708	67.3888	71.6085	73.7982	77.0591	80.9242	83.1938	85.2689	89.4361	92.0767	96.4383	100.034	101.661	103.505	105.213	105.893	107.065	109.043	108.982	104.694	107.71	106.885	104.335	102.995	99.603	96.6904	90.7824	85.608	79.5404	73.6049	69.4551
478.03	65.1813	69.3716	72.9761	75.77	78.1331	82.6826	84.8363	87.3052	91.1091	93.7616	98.8047	100.756	103.066	105.399	106.428	108.653	110.037	110.714	109.315	107.992	110.451	108.793	107.957	105.492	101.993	96.8189	92.9413	86.7473	81.1255	75.7733	70.4507
478.93	66.7149	70.3665	73.7938	78.6322	80.157	83.066	85.9589	89.2784	92.0093	95.2931	99.5364	102.058	105.239	106.722	107.845	109.949	111.289	112.068	111.251	112.414	111.065	109.879	113.003	107.839	104.008	97.6267	93.8806	87.3172	83.5165	77.5192	71.6646
480	68.1263	72.2641	74.4384	79.6809	81.5476	84.6763	86.9149	91.2419	93.1078	96.2404	99.954	104.958	106.627	110.17	107.978	110.647	111.366	111.904	114.205	115.694	113.573	112.303	112.958	107.982	105.402	99.6427	93.9746	89.6699	84.7621	79.3584	73.6542
481.06	68.6561	73.195	75.0301	79.9441	82.4056	84.6112	87.6091	92.0394	94.5071	96.8852	102.514	106.788	107.372	111.244	108.137	111.947	112.611	112.707	117.323	116.916	114.849	114.295	111.86	109.381	104.79	101.629	95.0083	90.1729	84.3051	79.7973	73.9471
481.96	69.633	73.1766	76.6119	79.8246	82.725	85.586	88.5245	92.1892	96.1274	98.5289	105.335	106.378	107.08	110.008	109.198	113.248	114.753	115.516	117.895	115.606	114.543	116.124	112.5	109.602	105.755	102.455	97.3245	90.5556	84.4554	80.4704	74.4168
483.03	70.1088	72.3229	76.9802	80.9712	82.7114	85.3318	88.4815	90.9582	95.9644	101.354	104.471	105.495	108.502	108.893	110.783	112.528	115.433	117.775	116.693	115.7	115.366	116.275	114.737	111.257	107.23	102.74	97.4645	91.9633	84.2639	80.1783	73.6595
483.93	70.1555	71.8829	76.5119	81.0593	83.4944	85.9508	89.8282	89.8785	94.8746	101.406	102.969	106.139	108.745	110.555	110.859	112.111	113.855	118.083	116.385	115.82	116.675	115.981	112.642	110.239	108.063	103.868	98.7126	92.7419	83.8169	80.5146	73.7953
485	69.3393	72.6003	75.4943	80.3523	84.0332	85.9127	89.801	89.6436	94.1759	99.5965	103.005	108.213	109.885	111.423	111.151	112.717	114.253	117.237	116.703	117.326	117.184	116.292	112.041	111.657	106.737	104.479	97.7584	91.2055	83.0063	80.3517	74.1886
486.06	69.9485	73.29	74.8991	80.5703	83.6945	87.1342	88.7863	90.7658	94.2026	98.2433	102.362	107.62	108.407	110.666	111.787	112.928	115.763	116.702	118.285	115.372	118.043	113.303	111.926	112.492	105.932	103.389	98.3182	90.099	83.5481	79.6347	74.7695
486.96	69.3584	73.8127	73.9797	81.407	83.0983	85.6921	86.358	91.2317	94.6955	98.5061	100.683	106.349	107.224	109.29	111.672	111.616	114.954	115.416	116.593	115.106	117.944	111.037	110.767	112.3	106.845	100.925	98.2074	89.9473	82.9308	79.4953	74.3327
488.03	69.9354	72.8318	74.0944	79.735	82.7884	85.0004	86.3113	91.1929	95.6259	97.6542	100.159	105.656	106.039	108.143	109.447	110.062	111.391	114.725	114.107	114.014	116.286	111.77	108.143	109.113	105.791	99.4574	96.5033	90.6953	82.361	78.7996	72.9685
488.93	67.8713	71.7995	74.4249	78.3347	81.5774	84.7313	87.3471	89.5677	94.4201	96.8433	99.8108	106.189	106.692	107.881	107.721	109.009	110.799	112.862	114.117	113.924	113.291	111.794	107.993	107.118	103.436	99.0545	92.3325	89.7665	81.7824	78.1832	72.1006
490	67.3108	70.5195	73.6538	77.3692	80.3132	84.7119	87.8886	88.4399	93.6104	96.6075	99.1801	105.095	105.942	108.186	106.911	109.909	111.177	110.895	115.653	112.023	111.714	109.522	108.616	106.983	101.071	99.6359	91.2321	89.0349	81.5639	76.1307	70.593
491.06	65.8976	70.045	72.3551	76.7694	78.8219	82.529	85.9301	87.5572	91.9893	97.0411	99.0586	104.615	104.723	105.811	105.901	108.828	108.468	109.743	113.405	109.936	109.524	106.705	107.401	106.701	100.278	98.3068	92.3469	86.2898	80.8102	74.731	69.1183
491.96	65.3375	68.6288	72.6265	75.5743	77.9718	80.7462	83.6767	86.4792	91.0698	95.5325	98.6877	101.645	102.105	102.609	104.814	106.574	107.764	109.341	109.041	108.24	107.924	107.082	106.8	105.116	99.802	95.7533	90.8161	83.7789	79.4525	73.6857	67.2432
493.03	63.6902	67.6562	72.3137	74.0484	76.131	79.2149	83.1009	85.3616	88.8723	93.0753	96.888	98.6329	101.342	100.085	103.773	103.297	106.919	106.923	107.111	107.442	106.027	106.191	104.158	102.202	98.8601	94.2511	88.2263	82.9508	77.9883	73.9497	66.1653
493.93	63.0903	66.1919	70.9075	73.0899	76.2385	78.6824	82.2109	84.5843	86.0725	90.6719	95.2144	96.1038	99.2265	99.6692	103.014	101.263	104.735	105.124	106.384	106.018	103.852	104.713	103.09	100.105	96.704	93.9119	87.5389	82.7873	77.717	71.9348	65.4241
495	63.2156	65.3407	69.4186	72.2644	74.8827	77.9786	80.1705	83.9461	84.2365	88.658	94.4297	96.7982	98.3092	98.9175	100.5	101.4	102.414	104.308	104.549	103.627	102.343	102.978	99.9723	98.6273	94.6152	92.9218	86.6707	81.6696	76.7982	69.6011	65.1927
496.06	63.3039	65.2934	68.8105	71.3605	74.1756	77.0241	78.3989	82.4152	83.8923	87.4436	92.3302	95.8084	97.0377	96.9903	98.7202	100.943	103.448	102.137	102.637	101.101	101.662	100.87	99.432	97.4404	92.7457	89.4451	85.7905	78.454	74.0233	68.8433	63.5353
496.96	62.1131	64.9789	68.1387	70.1432	72.9255	75.3951	77.9676	81.3724	84.1445	85.8524	89.2893	94.4679	97.0911	94.9869	96.4784	98.1815	102.352	98.8029	102.042	100.605	100.027	99.3926	97.5934	96.1572	92.6538	87.7904	83.0431	78.0023	71.0542	67.6982	61.6612
498.03	60.8851	63.291	66.2315	69.3043	71.9336	73.6777	77.1805	79.1863	81.6047	84.5257	87.0367	91.2954	94.9569	93.3193	94.9531	95.767	98.6049	98.4253	98.9179	100.068	97.7199	98.4186	97.6126	95.5491	90.782	86.3284	82.4086	77.9826	69.3342	66.8849	60.7219
A9
461.96	12.6296	12.6139	13.2882	13.8177	14.6027	14.9568	15.3271	16.0317	16.3102	16.9074	17.9682	18.6113	18.9354	19.5577	20.0404	20.1302	21.1572	22.2852	23.6544	28.4386	60.628	193.958	549.253	902.093	1000	1000	1000	1000	1000	1000	1000
463.03	13.4037	13.9514	14.8072	15.0999	16.0902	16.1955	16.8002	17.5529	18.0753	19.0147	20.0521	20.3363	20.3958	21.2815	22.01	22.148	23.3737	23.7067	24.8559	25.8919	37.4501	90.7894	243.049	577.444	818.289	991.968	1000	1000	1000	1000	1000
463.93	14.7118	15.7351	16.771	16.7656	17.9277	17.7602	18.5528	18.9574	19.9695	20.5363	21.8559	22.3535	22.1941	22.9538	24.0425	24.8893	25.018	25.5133	26.8826	26.4879	27.0285	35.7719	79.4793	220.84	465.261	762.296	966.989	1000	1000	1000	1000
465	16.2104	17.4257	18.0717	18.6869	19.7399	19.5389	20.5708	20.8265	22.2997	23.0676	24.0759	24.0133	24.2814	25.4433	25.9978	26.9012	27.2547	27.9514	29.2018	28.6633	28.5074	29.6852	37.0659	77.2477	150.695	402.161	707.095	943.116	1000	1000	1000
466.06	17.4953	18.5233	19.4305	20.3626	21.0098	21.3702	22.0532	22.8405	23.8919	24.7516	26.0017	26.5819	26.6849	27.7161	27.6829	27.9697	29.4427	29.9497	30.8412	30.9021	31.0874	30.9796	31.8862	35.3422	57.0703	134.055	372.704	711.4	1000	1000	1000
466.96	18.4501	19.3857	20.2056	21.5289	22.1015	23.0346	23.4199	24.4653	25.0103	26.1107	27.6151	28.4583	28.8576	29.9362	29.0922	29.8465	31.5451	31.883	31.6343	32.9832	33.6908	33.8343	34.1933	33.3715	35.2853	59.6645	151.012	394.162	854.35	1000	1000
468.03	19.9052	20.5311	21.2408	22.576	23.1474	24.088	24.7387	25.4892	26.798	27.509	29.0817	29.6661	30.7732	31.5788	30.8894	31.796	32.9396	34.2102	34.0847	35.0828	35.3289	36.3124	36.2145	36.0451	36.4407	43.238	78.6859	181.308	517.634	810.981	1000
468.93	21.5021	22.1181	22.6468	23.8604	24.6667	25.8125	26.4767	27.323	28.5848	29.9393	31.1864	31.4806	33.0819	33.417	33.2915	34.2186	34.8709	36.5959	37.105	37.4854	36.8451	38.4565	38.5788	37.4116	37.1893	35.8012	41.1142	69.762	188.782	461.922	826.279
470	22.6968	23.6593	24.6082	24.9509	26.6464	27.5175	28.1491	29.5976	30.3558	31.5907	33.2321	33.6165	34.9102	35.0646	36.1623	36.1442	37.3908	38.0287	38.9765	39.9727	39.0982	40.5936	39.7727	40.1312	39.0613	37.758	37.4117	39.3528	73.8033	158.648	468.223
471.06	23.1916	24.6705	26.0253	26.2097	28.1714	29.4348	29.5798	31.175	32.0791	32.9453	34.499	36.1179	36.3159	36.667	37.6838	38.393	39.5412	39.9334	40.0529	41.345	41.6328	41.8895	41.3092	41.795	40.4933	39.8647	38.3536	35.8551	37.4507	59.4992	153.254
471.96	24.2591	25.4482	26.4022	27.9167	29.2119	30.3074	30.9681	31.6765	33.9408	34.4215	36.1115	37.6707	37.5117	37.858	39.1083	39.4426	40.708	41.6894	42.3287	42.3184	43.147	42.7753	43.1223	43.1736	41.5483	41.5887	38.7969	37.9556	35.3232	38.1402	63.5198
473.03	25.2829	26.4881	26.9749	29.198	30.049	30.9175	32.0561	32.6807	34.8587	35.4285	36.9077	38.8341	38.9496	38.9199	39.946	40.9798	41.7396	43.1248	43.8883	43.5183	43.8934	43.8033	44.6536	43.8339	42.9828	42.8231	39.8257	39.4943	36.6779	35.9951	40.9536
473.93	26.0002	27.2856	28.2132	30.0062	31.2565	31.294	33.5263	33.714	35.834	36.0077	37.7443	39.6727	40.4571	40.4697	41.6354	43.0174	42.7544	44.1934	45.2261	45.349	44.7503	45.4835	45.2724	45.3114	44.6011	43.6543	41.6573	39.9358	37.5006	36.1565	34.7774
475	26.3941	27.7948	29.045	30.692	32.1269	31.9771	34.7662	34.6439	36.9285	37.2817	38.7249	40.519	41.6219	42.096	42.6826	44.8046	44.2435	45.6377	46.5011	47.2113	45.6392	47.2644	46.1431	46.795	47.0282	44.4499	42.4836	41.3417	38.0737	36.9818	35.994
476.06	27.1938	28.6022	29.7659	32.1981	32.7858	33.0254	35.0366	35.4801	37.5311	38.8194	40.209	41.5531	43.2986	43.3019	44.0077	45.1072	45.44	46.5958	47.2829	48.8574	46.6875	47.9763	47.5288	48.5007	47.628	45.2205	42.5554	42.1052	38.7805	37.0957	36.9338
476.96	27.5775	29.702	30.5821	32.6384	33.2983	34.2793	34.6756	36.6746	38.2186	39.9588	40.7202	41.7725	44.0444	44.3475	44.8091	45.4202	46.261	47.0753	48.4276	48.9789	47.7871	49.0064	48.2272	48.3636	47.9732	45.8357	43.5113	42.3083	39.4221	37.5082	36.6132
478.03	28.1251	29.9016	31.2152	32.6145	33.6634	35.5217	35.4757	37.1342	38.9543	40.5211	41.1805	43.0392	43.7869	44.9769	45.6297	46.1639	47.2281	47.8667	49.0646	48.542	49.3188	49.0491	48.5927	48.1932	47.9904	45.9388	44.2499	41.7327	39.217	37.7019	36.6422
478.93	29.3005	30.1797	31.3298	32.4443	34.043	35.3951	36.4565	37.3257	39.3738	40.6991	41.8909	43.4423	43.4259	44.9486	45.6771	46.4204	48.0977	48.3371	49.4795	48.7313	50.1784	50.0371	49.4394	48.4398	48.8299	45.6712	43.7683	42.2585	39.1091	38.6689	36.5276
480	29.6337	30.5622	31.8236	32.9916	34.4893	35.0893	36.4214	37.6289	39.4033	40.6981	42.3722	43.8562	44.1061	45.3036	45.4751	46.4686	48.6414	48.257	49.16	49.6658	49.9572	49.9439	50.6232	49.4376	48.614	46.388	43.4444	42.6017	39.561	39.17	37.35
481.06	29.0281	31.2397	32.0325	33.6347	35.1134	34.8233	36.8805	37.9157	40.0965	40.907	42.9179	43.899	45.2718	45.5318	45.5113	46.9295	48.4323	49.3492	49.7429	50.6527	49.6794	50.7463	51.2384	49.6033	48.3654	46.916	44.2562	43.3287	40.6201	39.2182	37.4602
481.96	29.1283	31.0495	31.8744	34.3108	35.0084	34.9369	37.4783	37.8485	40.4953	41.0026	42.807	44.4815	45.2203	45.8439	46.1108	47.6464	49.0661	49.7717	49.6918	50.4835	50.5632	50.4323	50.8093	50.2125	48.6264	47.229	45.2097	43.3439	40.8312	39.1535	37.4666
483.03	29.7949	31.4031	31.8757	34.1486	34.8407	35.1714	37.4453	37.44	40.2446	41.5991	42.2107	44.4734	45.0311	45.4643	46.4902	47.4223	49.4578	49.3642	50.4678	50.0961	51.1527	50.9805	50.4916	50.0563	48.8498	47.5796	45.1955	43.1094	40.3758	38.7897	36.6902
483.93	30.1722	31.4988	32.3938	33.957	34.6854	36.2744	36.6867	37.7803	39.8414	41.1072	42.4736	44.3221	44.4723	45.849	46.338	47.3486	49.0271	48.7155	50.7048	49.7372	50.8501	50.4265	50.4147	50.5302	49.1232	48.0453	45.3035	42.6534	40.0897	38.7358	36.3603
485	29.9088	31.3586	33.0768	33.6333	34.9412	36.3298	36.5443	38.2274	40.0542	41.3026	42.7277	44.4304	44.3994	45.6853	45.9669	47.1698	47.9971	49.2135	50.6387	50.1271	50.2	50.4107	50.6436	50.6767	48.968	46.9804	44.6781	42.4567	39.6518	38.7066	36.2866
486.06	29.4779	30.7819	32.4599	33.0909	34.5772	36.059	36.5273	38.7609	39.7696	40.7933	43.224	43.9473	44.0222	45.6017	45.8925	46.5939	47.5058	48.9064	50.1346	49.5349	50.0137	50.0577	50.9991	49.9334	48.2358	45.8982	44.9566	42.1965	39.4869	38.7484	36.4311
486.96	28.8452	30.3176	31.4057	31.9972	34.1742	35.4956	36.1774	38.3732	39.8375	40.8948	42.5907	43.3946	43.5829	45.3765	45.8831	45.454	47.0755	48.3556	50.1072	49.1415	49.3521	50.2807	51.0147	48.1984	47.5055	45.5653	43.9396	41.5726	39.3521	38.4273	35.6651
488.03	29.0647	30.3502	30.9388	32.1109	33.6547	34.9903	35.7997	37.5939	39.2164	40.2642	42.4662	42.8185	43.8349	45.1719	45.4679	45.1165	46.7257	48.2002	48.6906	48.4467	48.8186	49.8391	49.9821	47.8499	46.6268	45.2746	43.0002	41.6435	38.7406	36.8695	34.6195
488.93	28.9232	30.1852	30.9	32.807	33.5131	34.3231	35.8038	36.4108	38.8318	39.7197	41.1495	42.7525	43.9277	44.0993	44.2479	45.0255	45.6682	47.4496	47.7366	48.1428	48.4168	49.6555	48.4664	48.0646	46.1229	44.3429	42.2585	41.0622	37.8009	36.302	34.045
490	28.1747	30.6326	30.8013	32.9263	33.3704	34.2153	35.852	35.6594	37.6575	38.9859	40.9605	42.2753	43.5003	43.2436	43.218	44.5406	44.9161	47.3773	46.8072	46.8396	47.9275	48.7689	48.0281	47.5333	45.1405	43.8131	42.3863	40.4667	37.1786	35.9686	33.7813
491.06	27.4505	30.4765	30.7563	32.012	33.0015	33.9306	35.192	35.8324	36.7734	38.4771	40.1838	41.666	42.0303	42.9518	42.9377	44.0294	44.4152	46.6957	46.5136	47.2008	46.9549	47.5228	47.396	46.5228	44.8202	43.5837	41.9643	39.145	36.7115	35.6387	33.261
491.96	27.1214	29.8079	30.5985	31.4367	32.3296	33.3675	34.1588	35.4891	36.3179	38.4878	39.5384	40.6945	41.0958	42.731	42.7082	44.0451	44.5756	45.7232	45.8586	46.8827	45.7412	45.974	46.4662	45.9378	44.0757	43.2091	41.8335	38.3363	36.2997	34.8163	32.1459
493.03	26.9893	28.4634	29.675	31.1379	31.735	33.3978	33.9018	35.2017	36.9759	38.1726	38.7733	40.8299	39.9215	41.8992	41.8926	43.1889	44.0417	43.3991	45.2678	46.0082	44.7578	45.9704	45.594	44.9902	43.2866	42.199	40.3077	37.2497	36.2383	34.0233	31.5911
493.93	26.732	27.8103	28.7766	31.0252	31.0859	33.0238	33.5603	34.327	36.6503	37.1541	39.0918	40.1707	39.9094	40.8076	40.8034	42.2126	43.2771	43.1284	43.7165	43.777	44.1263	44.8427	44.2652	44.2142	42.7475	41.2051	38.7394	37.0079	35.6705	33.6233	31.2638
495	26.4067	27.1989	28.7268	29.964	30.5242	32.4163	33.3403	34.1673	35.7706	35.5375	38.5019	38.891	39.5211	39.9237	40.687	41.4182	42.4805	42.3958	43.5432	43.3914	43.4965	43.9383	43.1227	43.4962	42.0256	40.2982	37.6535	36.4117	34.7616	32.9536	30.8226
496.06	25.883	26.86	28.4338	29.5873	30.2243	31.3057	32.3903	33.274	34.4514	35.0528	37.8081	37.7133	39.2453	39.7689	40.381	41.4035	41.9291	42.5335	43.5712	43.0339	43.0039	43.3439	42.324	42.4131	41.35	40.0358	37.7367	36.5882	33.6637	31.87	29.9276
496.96	25.499	26.7274	28.0009	28.982	30.0108	30.6264	32.034	32.8778	33.8762	35.3115	36.9131	37.9429	38.0178	39.9013	39.8911	40.8805	40.74	41.0012	42.8434	42.0621	42.046	43.2644	42.358	41.2018	40.4293	38.869	37.0396	35.4	33.1596	30.6733	29.2532
498.03	25.0189	26.6325	27.2569	28.9803	29.3102	30.1761	31.8446	32.4416	33.634	35.1665	35.9715	37.4188	37.8305	39.3999	39.5163	40.1784	39.872	40.6726	41.806	41.8928	41.5914	42.736	41.8281	40.3918	39.9597	38.1907	36.3432	34.6608	31.9941	30.2697	28.6968
A10
461.96	23.9623	24.3091	24.9438	26.8149	27.5719	28.5383	28.9972	30.8249	31.846	32.5451	34.1152	35.2237	36.1517	36.1087	36.8332	38.7306	38.642	40.2541	41.7064	46.3486	75.3812	198.997	522.931	906.074	1000	1000	1000	1000	1000	1000	1000
463.03	26.4789	27.3318	27.4053	29.5232	30.3865	32.5709	33.1196	33.9616	35.4515	36.1014	38.7943	40.1509	39.7581	40.5583	41.0136	43.2142	43.6155	43.7569	46.1378	46.372	55.4306	105.242	247.42	585.547	807.534	986.172	1000	1000	1000	1000	1000
463.93	29.1291	30.7414	31.4766	32.7314	33.9451	36.7302	36.7588	38.0933	39.4072	40.7401	44.0738	44.793	44.6253	45.3784	46.4663	47.2071	48.7155	48.021	49.8452	49.9386	50.1404	58.2106	97.1477	233.314	466.117	755.09	965.328	1000	1000	1000	1000
465	32.0476	34.4651	35.5466	36.2957	38.2423	40.5062	40.9945	42.6083	44.4683	46.2334	48.7022	49.7422	49.9631	50.6053	52.3403	51.5784	53.8982	54.2172	54.767	55.6544	54.4613	55.0841	61.2419	94.5792	173.307	403.458	710.486	934.373	1000	1000	1000
466.06	35.6773	37.5059	38.9648	40.2171	41.9046	43.9924	44.7686	46.4539	49.3568	51.2696	52.9716	54.3433	54.8467	55.7113	56.8303	56.5591	57.9538	59.4451	59.5365	60.0648	59.4673	59.4014	58.5954	61.519	77.7911	151.297	386.467	707.55	1000	1000	1000
466.96	38.135	40.687	41.4595	43.6312	45.1414	47.5597	48.5536	50.0626	53.0016	55.8107	57.4024	58.583	59.8134	60.9248	61.0123	60.9837	62.4304	64.1282	64.6206	63.464	63.9394	64.9087	63.9036	63.3584	63.3079	83.7069	174.823	402.486	856.083	1000	1000
468.03	41.2316	42.769	44.381	47.9327	48.2593	50.9064	52.125	53.2808	56.6333	59.4419	62.1486	62.4849	65.1004	64.6202	66.1078	65.616	68.0276	69.0979	69.4173	67.4692	68.4785	68.0914	68.0502	67.1655	67.7474	71.8536	104.997	206.587	528.779	802.021	1000
468.93	44.2017	46.1161	48.0449	51.8571	52.7473	54.8478	56.0606	58.0526	61.6875	64.2798	67.2473	67.8894	70.3513	68.9347	71.6433	71.5953	73.6889	74.6066	74.5531	72.8745	73.2866	73.4355	72.6503	71.1454	71.7395	68.3933	69.3984	94.8084	209.658	463.858	822.238
470	48.4255	49.5328	51.6535	56.0302	56.9381	59.0917	60.2368	62.4224	67.1443	68.392	72.4472	73.6353	75.0785	74.0578	76.3906	77.0324	78.5311	79.8929	79.6829	79.7884	78.5273	78.3235	77.2246	77.2469	75.5924	72.797	68.008	69.36	96.8772	179.501	473.176
471.06	51.0424	52.4657	55.6527	58.3618	60.4695	62.4957	63.9107	66.4693	70.985	73.2415	76.1282	77.1057	79.6995	79.9737	81.0249	81.6525	83.2176	83.684	84.9183	85.6815	84.0322	83.4839	82.8902	82.4825	78.3799	76.313	72.1817	67.8736	65.355	84.5488	171.352
471.96	53.6894	55.4016	59.3051	60.9531	63.6396	65.8301	67.7086	68.9861	74.226	76.2045	78.7103	80.6795	82.9621	83.7343	84.8646	85.23	87.6722	87.1993	89.6612	90.528	88.2802	87.7524	86.7885	87.1025	82.3129	79.3508	75.3133	70.8588	66.9889	66.37	89.6528
473.03	55.3713	57.6129	60.7876	63.139	65.944	68.6676	70.6642	71.7445	77.7575	79.0981	81.2127	84.7338	86.1521	86.6965	86.7844	89.2194	90.9776	90.3972	93.3287	93.0471	92.8174	91.8836	90.6793	89.5625	86.7876	81.8252	78.6083	73.1105	69.9297	66.8246	69.424
473.93	57.2729	59.8697	62.5948	65.8851	67.9308	71.3787	73.9449	74.762	81.0335	81.9356	84.9135	89.0315	89.3735	89.4937	89.2438	93.0989	93.276	95.8612	97.3039	96.2796	96.6401	95.7908	93.8286	93.2613	90.8235	85.1004	81.0882	75.357	72.6171	68.4398	64.6812
475	58.6972	61.7642	65.1466	68.4813	70.0229	74.2142	76.9104	77.9336	83.0668	86.2012	88.1533	92.6815	93.151	95.2429	93.1141	97.1592	97.6643	100.71	101.557	100.67	99.542	98.4832	98.0952	96.5483	93.1201	88.5774	84.5881	78.9613	74.4924	69.5463	66.658
476.06	60.9647	64.2905	67.9304	71.1941	72.9976	76.9148	79.594	80.8533	84.8912	88.8078	91.6947	95.0112	95.3039	99.1195	97.203	100.282	100.589	103.834	106.113	104.689	102	102.123	102.24	100.283	94.8002	92.0368	86.2309	82.022	76.574	71.2345	68.8299
476.96	63.6563	65.7787	69.1987	72.7716	75.7955	78.2867	81.2546	83.4616	87.0767	91.5044	94.334	97.0172	97.9284	102.703	99.7351	103.117	104.303	105.699	107.404	106.893	105.307	105.512	105.556	101.459	97.1074	94.3409	88.8776	84.9318	77.5101	73.7628	70.5188
478.03	65.3149	67.2814	70.633	73.9338	77.7038	78.7492	82.3478	85.9126	89.4669	93.3897	96.8803	98.5706	100.96	102.63	101.65	103.885	106.383	108.219	108.668	108.078	107.53	107.611	106.197	102.654	99.5913	95.5052	89.5486	86.382	79.4236	75.9211	71.0494
478.93	66.5257	68.3064	71.625	75.6072	77.9843	79.2942	83.3423	87.8861	91.5504	94.4319	97.7261	100.199	103.048	104.062	103.114	104.623	110.078	110.322	110.841	109.087	108.984	108.58	106.349	104.958	102.845	95.7702	90.9306	86.767	81.1209	76.1719	72.0383
480	66.9094	69.4911	72.5375	78.0616	79.1681	80.6731	84.6349	88.2849	92.4807	94.9586	98.6167	101.796	103.77	103.972	104.056	106.629	110.151	112.163	113.915	109.88	110.038	108.399	109.491	108.056	103.775	98.134	92.1316	87.4443	82.4534	77.029	72.2349
481.06	67.22	71.3174	72.7016	78.8055	80.5288	82.0599	86.1851	88.3091	92.8681	96.6835	99.3249	104.056	103.327	105.605	105.938	107.887	111.081	114.235	113.451	113.107	109.565	109.531	110.813	110.528	103.674	100.708	93.9129	88.619	83.6912	76.8515	72.9934
481.96	67.1607	72.2164	73.2992	78.0428	81.4453	83.7591	87.098	88.5883	93.643	97.1817	101.031	105.827	104.335	106.187	107.629	108.207	111.241	114.539	113.26	114.83	110.548	109.736	110.448	109.349	103.355	101.886	95.8046	88.7835	83.9328	78.537	73.0301
483.03	68.457	71.9023	73.8897	77.7525	81.2049	83.8809	86.517	88.9297	94.7087	97.1829	99.809	104.567	104.861	106.873	109.313	108.563	112.13	113.22	112.132	115.826	112.973	111.379	108.877	108.463	105.226	101.48	96.2848	89.1529	83.6805	78.3741	72.9645
483.93	68.2199	72.0265	74.3417	77.5584	81.045	84.3456	84.9136	91.1948	94.7479	96.5288	99.7272	104.175	105.529	107.045	109.506	110.782	111.227	113.656	112.587	114.699	115.757	111.64	110.295	108.737	106.216	101.98	96.6668	90.1504	82.9284	79.3603	73.8866
485	68.0427	72.1369	74.9327	77.5776	81.4343	83.2647	85.6332	91.767	94.98	97.2404	100.519	104.501	104.712	107.856	108.027	111.433	111.174	114.046	112.481	113.832	114.34	111.971	111.06	109.012	106.629	101.459	94.3429	90.2923	84.0579	77.8294	74.8564
486.06	67.7339	71.0239	74.338	76.3037	80.4123	83.0739	86.4806	90.8837	94.3778	96.2679	102.459	103.782	105.532	108.684	106.84	109.994	110.597	113.786	113.34	110.672	112.864	110.529	110.301	107.183	103.756	100.187	94.757	90.12	83.5399	78.0561	74.001
486.96	68.6062	69.6655	73.5831	76.9269	79.9593	83.0368	87.0255	88.2839	92.9427	96.4625	101.366	102.313	104.745	108.268	107.137	107.008	110.384	112.448	112.806	111.146	111.019	109.399	108.715	106.199	101.38	99.5642	93.3921	88.8975	82.6725	76.9093	72.7883
488.03	67.0797	69.3213	72.7655	76.9793	78.8066	82.6126	85.5991	87.8187	92.876	95.8149	99.5714	102.432	103.798	106.998	108.155	107.226	109.596	111.508	111.672	112.142	110.24	108.693	107.736	105.043	99.9629	99.2639	93.0179	88.527	81.1708	77.1957	71.6711
488.93	65.922	69.0871	73.74	77.3807	79.6355	81.5945	84.9384	87.2962	92.2295	95.5993	97.564	103.29	102.905	104.763	106.616	108.793	108.289	109.456	109.848	112.076	108.976	109.511	107.301	103.937	101.031	97.2485	91.3121	86.2276	81.6457	76.5998	70.3262
490	64.7734	68.6049	72.5702	75.818	78.8606	79.6647	84.1281	86.9246	91.1347	93.9597	97.4045	100.909	103.065	102.312	104.525	107.362	106.662	108.953	108.351	108.74	108.212	107.585	105.221	105.038	100.386	95.0321	91.018	85.288	80.7311	75.0855	68.887
491.06	65.1191	68.3078	71.3976	74.3803	77.6086	79.3096	83.2712	85.9535	88.5316	93.5524	97.0758	98.267	102.138	99.9619	103.076	104.477	105.358	107.773	109.004	106.641	106.378	105.203	104.68	104.227	98.6862	94.1235	89.0089	83.918	78.3624	72.842	67.3624
491.96	64.221	67.4706	69.5267	72.7864	75.7696	78.6501	82.0563	84.4735	88.4959	92.2027	94.6068	96.7846	99.7558	100.077	101.927	102.909	104.062	107.101	107.397	104.952	104.532	102.798	103.871	102.292	97.1338	94.1689	88.3694	84.664	75.5457	72.571	66.3801
493.03	63.6226	66.5427	68.9813	72.9965	75.0417	77.2881	80.5447	83.6823	88.2255	91.192	91.3025	95.7768	98.3679	99.6977	99.3228	101.9	102.723	105.383	105.286	103.56	105.012	102.265	102.431	100.537	96.389	92.1034	86.4346	82.9918	74.9406	72.0312	64.856
493.93	62.7062	64.9186	67.2797	72.3545	73.6899	75.3965	79.7518	82.2499	86.8042	89.7176	89.7463	93.7575	97.2237	97.5905	97.1697	100.233	101.084	103.471	101.837	102.087	103.689	100.806	99.533	99.0928	95.5345	89.6304	85.5011	81.288	75.5034	69.9495	64.0508
495	61.8743	64.1296	66.3349	71.4673	72.4558	75.452	78.319	81.5989	84.2969	87.7856	89.7622	93.4038	95.622	94.8485	95.2456	97.5838	98.381	101.261	100.483	101.053	101.811	99.5267	98.5883	95.8269	92.8575	87.9921	83.9604	78.9547	74.0434	67.7369	63.3535
496.06	60.4215	62.8111	65.3996	69.148	71.0373	75.4517	76.6454	79.9872	82.3935	85.4987	90.385	93.0522	93.6881	94.0783	94.2261	95.2777	97.4072	99.9868	99.2238	100.026	98.1371	97.1805	95.9385	93.5601	90.5519	87.2574	82.8497	78.0256	71.0789	67.6017	63.6997
496.96	59.1518	61.7888	65.7583	67.2609	70.6796	73.6547	74.7705	79.1931	81.8729	83.3009	89.0086	91.9222	92.0922	93.8329	92.4424	92.8781	95.5489	98.4851	98.6459	97.7301	97.9009	95.1908	93.3054	91.8598	88.4244	87.2223	81.2436	76.702	69.0224	66.1234	62.3611
498.03	58.3638	61.2314	65.0316	66.7	69.5441	71.5659	74.657	77.4013	81.5153	81.8853	87.1105	90.3332	90.9454	91.5029	91.0469	92.954	95.2211	95.8084	98.2708	96.0872	96.2831	94.4906	91.1036	90.2481	85.8858	85.7907	81.0381	75.2492	68.503	66.3746	60.7164
A11
461.96	11.3053	11.9128	12.5728	12.8282	13.7157	13.4708	14.2672	15.1195	15.5129	15.795	16.2813	17.3518	17.5075	17.9578	18.4442	18.699	20.1764	20.728	21.6241	26.7278	56.85	184.038	510.523	898.564	1000	1000	1000	1000	1000	1000	1000
463.03	12.3853	12.7392	13.5205	14.1242	14.6404	14.593	15.5693	16.5123	16.9766	17.2896	17.7363	18.9939	18.5786	19.2809	19.7111	20.1385	21.5404	21.9327	22.4836	24.9759	34.803	84.945	229.512	567.04	802.804	978.341	1000	1000	1000	1000	1000
463.93	13.7655	14.2194	14.5157	15.6459	15.8072	16.3077	17.2723	17.5575	18.5588	19.0671	19.6516	20.2712	20.7526	20.6744	21.3128	22.3416	22.7861	23.7006	24.295	24.9583	25.884	34.1207	74.721	208.555	448.133	734.129	953.88	1000	1000	1000	1000
465	14.6962	15.6997	15.979	17.5401	17.4464	18.5688	18.6294	19.0077	20.0194	20.6069	21.7806	22.3087	22.6219	22.9476	23.1067	24.4001	24.4724	25.7936	26.6495	26.8507	26.994	27.7465	34.1492	71.6366	143.429	376.401	684.954	937.212	1000	1000	1000
466.06	15.6634	16.9424	17.4571	19.016	18.8791	19.7646	19.7495	20.6396	21.8095	22.5333	23.1327	24.1455	24.2135	25.0039	24.6577	26.1067	26.4853	27.6015	28.6562	28.5499	29.0756	29.6337	28.5985	33.3773	50.6183	127.501	352.187	700.022	1000	1000	1000
466.96	16.5264	17.7008	18.7736	19.7451	20.037	21.0658	21.0373	22.4973	23.1468	23.8102	24.4353	25.7454	25.5578	26.5507	26.974	27.4725	28.3669	28.9799	29.4643	30.555	30.7355	31.0076	31.0932	31.428	31.9302	56.149	145.697	384.097	825.291	992.535	1000
468.03	17.8533	18.8674	19.7134	20.7241	21.38	22.2469	22.7377	23.7983	24.54	25.4244	25.5713	27.8416	27.8089	28.1761	29.0601	29.3738	29.8327	30.8457	31.5245	31.7667	32.3834	32.593	32.9449	32.9949	33.3332	39.8327	72.8834	178.612	493.474	784.32	1000
468.93	19.1683	20.1367	20.9725	21.8504	22.8427	23.4869	24.1153	25.288	26.374	26.8615	27.7114	29.647	30.3453	29.594	30.4607	31.2488	31.8781	32.5104	33.4363	33.4027	33.8403	33.987	34.8928	34.3457	33.921	34.13	36.5608	66.6169	188.234	438.156	803.178
470	20.4749	21.242	22.1386	23.7681	23.9053	24.1919	25.3456	26.3924	27.9194	28.4084	29.0665	31.1194	31.4938	31.4969	32.4324	33.0199	34.4291	34.0851	35.7154	35.4149	35.8613	35.5222	37.3145	35.8564	35.3673	35.4689	33.6055	36.5092	68.7269	154.134	444.168
471.06	21.6072	21.6793	23.0748	24.9405	24.9809	25.922	26.3794	27.6173	29.2309	29.6574	30.8384	32.2353	32.2337	33.0729	34.0025	34.4192	35.6113	35.2616	37.5052	37.3332	37.3962	37.0154	38.7464	37.8642	36.1815	36.1026	34.5492	33.0718	35.8706	54.6118	144.574
471.96	22.4833	22.6889	24.0764	25.8247	26.0015	27.0088	27.8015	28.5982	30.1015	31.0868	32.3818	34.1055	33.3181	35.0291	35.0172	36.0088	36.8435	37.2579	39.147	38.3132	38.7632	38.6799	39.5885	38.983	38.8225	36.996	36.3021	34.6589	33.1266	35.2881	59.789
473.03	22.6985	23.5423	24.9849	26.1837	26.6671	27.9484	28.8974	29.5206	31.1273	31.9558	34.1031	35.1646	34.7725	35.3799	35.8659	36.7474	37.8102	39.1868	40.3686	39.8117	40.2252	40.5289	40.0231	40.0371	40.7565	38.3143	37.4024	35.0661	34.265	33.5228	39.0965
473.93	23.066	24.3698	25.6567	27.148	27.3926	28.5852	30.0594	30.6308	31.8319	32.7597	35.0817	36.3446	35.8611	35.9851	37.9657	37.7583	39.2368	40.1539	41.3521	41.7632	41.5109	42.0432	41.9779	41.2113	41.3842	39.6298	38.6314	36.2887	33.9365	33.2662	32.2308
475	23.8343	24.938	25.9585	27.9685	28.5443	29.9306	30.8545	31.5325	32.5824	33.7746	35.6134	37.2227	37.0215	36.9511	39.1145	38.776	39.9827	40.4989	42.262	42.7814	42.9002	43.5074	42.6284	42.1116	41.3079	40.6874	38.9844	37.1849	34.3239	33.4476	32.141
476.06	24.7387	25.7759	26.6921	28.6229	29.2922	30.506	31.9148	32.2787	33.4409	34.4981	36.2595	37.3999	38.2678	38.0673	39.1087	39.8014	40.9129	41.0162	43.0771	43.0983	43.9141	43.5457	43.6148	42.8448	42.0221	40.9847	39.4315	38.3874	34.5145	34.0221	31.7009
476.96	25.0296	26.888	27.6399	29.2961	29.5427	30.7996	32.004	32.7929	33.8297	34.8885	36.5918	37.1492	38.8236	38.8386	38.9052	40.272	41.2065	41.8436	43.78	43.1423	44.0768	43.728	43.327	43.4898	43.4341	41.5048	39.2774	39.3081	35.4349	34.5036	31.9583
478.03	25.2204	27.0707	28.0492	29.5486	29.9674	30.7126	31.6897	33.2675	34.4825	34.5178	37.6063	37.7661	39.2147	39.7102	39.3312	40.4447	41.9359	42.9166	44.3845	43.1932	44.1129	44.4649	44.4973	44.0448	43.4683	42.0623	39.4808	38.5789	35.6637	34.8077	32.3826
478.93	25.2622	26.693	28.0843	29.2722	31.0378	31.1137	31.6952	33.7651	34.8695	34.7825	37.8885	38.8112	39.783	40.9282	40.0313	40.118	42.8807	43.6057	44.0691	43.3909	44.7817	45.7486	45.0864	44.7619	44.1517	42.0696	39.724	37.9614	36.4182	34.0006	32.6624
480	25.7043	26.1175	28.618	29.1172	31.1369	31.022	32.8055	33.7576	35.3719	35.317	38.3576	39.543	40.2981	41.2573	40.469	40.626	43.3897	43.9185	43.8445	44.4618	45.1906	45.9182	45.8317	45.2635	43.4407	42.0631	39.7091	37.6255	36.5607	33.6859	32.8208
481.06	25.9755	26.9933	29.189	29.9109	31.2505	31.6326	33.4489	34.1015	35.4546	35.8338	37.9375	39.5552	40.3849	41.1035	40.7528	42.0711	42.9364	43.9306	43.285	45.5999	44.5751	45.7884	45.0451	44.9518	43.9348	41.9648	40.3424	39.1298	36.5933	34.075	33.2376
481.96	26.1611	27.8899	29.0905	30.379	31.1919	31.9629	33.2541	33.9576	36.0296	36.4393	38.5538	39.0319	39.4173	41.0809	41.0099	43.2906	43.5402	44.2777	44.3942	45.4094	44.8442	45.747	45.0943	44.1649	43.619	42.2155	40.4513	39.2848	36.7293	34.4987	33.3685
483.03	26.2313	28.4868	28.9258	30.4658	31.5222	32.5326	33.0819	33.9659	36.3993	36.6439	38.9607	39.4219	38.9051	41.235	40.9789	43.2145	43.8714	44.4973	45.4299	44.8982	45.1566	45.5035	45.2267	44.2682	44.3575	42.1413	40.675	39.2764	36.6934	34.442	32.8854
483.93	26.5913	28.1787	29.0566	30.3692	31.4517	32.2681	32.7986	33.9237	36.1758	36.929	38.6016	40.2769	38.9214	40.5302	40.3893	42.4153	43.9141	44.1347	45.4913	44.1798	45.2893	44.6899	44.801	44.3331	44.0783	42.062	40.7368	38.3812	36.3484	34.6124	33.1123
485	26.8027	27.8749	29.2385	30.1922	31.3906	32.8203	33.0726	34.0773	35.6673	36.4121	37.5418	40.3322	39.422	39.6295	40.6037	42.0151	42.6679	43.4914	45.1807	44.7152	44.326	44.2405	44.779	43.5824	43.4163	41.6846	40.9401	38.3099	35.8231	34.1469	33.2927
486.06	26.6381	27.2356	28.7546	30.0394	30.5963	32.6171	33.2932	34.1202	35.175	35.9801	37.1054	39.7696	39.3091	39.659	40.9258	41.8104	42.4046	42.7249	43.8791	44.7458	44.0667	43.9685	44.6411	42.9478	42.7092	40.9625	40.4078	38.3013	35.5376	33.2796	33.0794
486.96	26.7719	27.1886	28.6343	29.9241	30.0299	32.2809	33.1649	33.713	34.7393	35.5087	37.1361	39.6953	39.3057	39.6638	40.4959	42.0282	41.7863	42.4471	43.101	45.1377	44.0904	44.018	44.2594	43.345	41.9389	40.3888	39.9361	37.5774	35.1159	33.236	31.7179
488.03	26.9316	27.1366	28.1738	29.8738	30.0294	31.613	32.2041	33.3732	34.278	35.5784	37.532	39.2055	38.8731	39.4165	39.1482	41.8654	40.9578	42.2667	42.158	44.1193	44.0834	43.3569	42.9715	43.1117	41.855	40.1751	39.1656	37.1782	34.5994	33.01	30.6183
488.93	26.4638	26.9297	27.9156	29.2152	29.9871	31.0983	31.534	32.922	34.3887	35.6342	37.6401	38.2405	38.7435	39.2336	39.1431	40.4643	40.2768	42.0881	42.3202	43.2028	43.1245	43.2178	42.8347	42.6955	41.0293	40.2134	38.0883	36.5735	34.3825	32.504	30.1224
490	25.5049	26.2914	27.2016	28.6549	29.7015	30.5999	31.7129	32.8455	34.2225	35.2743	36.9218	37.4959	37.939	38.8309	38.9395	38.6757	40.1683	41.6871	41.5133	41.7411	42.0546	42.2766	43.1827	41.9455	40.7688	39.5037	37.5338	36.2036	34.086	31.8554	30.3001
491.06	24.9726	26.0553	27.0928	28.4869	29.4962	30.5296	31.3689	32.5837	33.8327	33.9387	36.2382	37.3074	36.8463	37.7519	38.6241	37.9366	40.2727	40.7924	41.164	42.3419	41.0218	42.036	42.8503	41.5902	40.4652	38.938	37.1355	35.0494	33.5147	31.4156	29.7147
491.96	24.7922	25.4978	26.5261	27.9998	29.0243	30.3881	31.0042	31.879	32.8434	32.7495	36.0433	36.4543	35.6836	36.9817	37.8311	38.4615	39.6562	39.7455	41.0492	41.4514	40.8875	41.757	42.0321	40.1246	39.9162	38.2323	36.225	34.7004	32.5584	30.7256	28.8745
493.03	24.6677	25.4706	26.3687	27.4629	28.6039	30.1409	30.2985	31.1826	31.9368	32.4574	35.305	36.2389	35.6265	36.7369	37.7051	37.9106	39.1757	39.6632	40.7162	40.6992	40.2857	41.496	41.225	39.4711	38.5862	37.33	34.8814	33.965	31.639	30.2775	28.4804
493.93	24.1654	25.3225	26.3113	26.7857	27.9329	29.4746	30.1575	30.6094	31.8401	33.2941	34.3466	35.7276	35.3969	36.4854	37.232	37.6665	37.6893	39.1299	40.0874	39.3684	39.9763	39.9687	40.0521	38.7824	38.1908	36.286	34.6843	33.1423	30.9941	29.6927	28.1174
495	23.5423	24.8818	26.0269	26.8113	27.281	28.9742	30.0851	30.4038	32.0395	33.5184	33.8811	35.1684	34.6317	36.3182	36.5623	37.3125	37.0193	38.4218	39.3195	39.4298	39.0851	38.7242	38.5962	38.1367	38.1711	35.2551	34.5786	32.122	30.8777	28.9351	26.9916
496.06	23.2139	24.323	25.1979	26.371	26.9339	28.032	29.772	30.0836	31.5722	32.2255	33.0499	34.1022	34.1594	35.2449	35.7037	36.9412	36.6244	37.8318	39.0377	38.1668	38.0889	38.0008	37.9496	36.974	36.9119	34.8954	33.986	31.8198	30.2607	28.9338	26.5569
496.96	22.863	24.1018	24.8106	26.031	26.7723	27.8122	29.0527	29.2913	30.2784	31.2359	32.4973	33.7104	33.9002	34.1304	34.8629	36.1908	36.9325	37.8254	38.0393	37.6234	37.0284	37.436	37.913	36.3645	35.7317	34.6072	32.6247	31.5476	29.0211	28.5458	26.1543
498.03	22.2914	23.5647	24.093	25.6386	26.6979	27.2541	28.3815	28.9979	29.7113	30.9313	31.7234	33.267	33.2655	33.2205	33.3831	35.6158	35.8613	36.6248	37.0063	36.7968	36.5074	37.0337	37.3075	35.6814	35.1047	33.6547	32.1899	31.1602	28.3786	27.3837	25.5871
A12
461.96	25.9983	26.9974	28.3949	29.8376	31.5062	32.408	33.5228	34.4286	36.2738	37.2502	38.565	38.6162	39.7658	41.3862	41.794	42.785	43.715	44.4454	46.9314	49.2973	79.56	193.659	500.525	899.541	1000	1000	1000	1000	1000	1000	1000
463.03	29.4173	29.8896	31.9851	33.636	35.3519	35.6797	37.2315	38.1328	39.8946	41.5845	43.1879	43.8967	44.9389	45.8532	45.7011	47.5185	48.6864	49.3779	51.6855	51.7983	61.2979	108.665	240.58	573.533	801.479	985.415	1000	1000	1000	1000	1000
463.93	32.4881	33.7016	36.0325	38.1769	39.4571	39.8769	41.6863	42.3312	44.771	46.8845	47.57	50.3341	51.4994	51.8578	51.7396	53.2593	54.8999	54.9131	56.5553	56.5933	56.2183	65.1894	104.435	225.619	456.186	751.032	965.311	1000	1000	1000	1000
465	36.3332	38.2286	40.0016	42.3609	43.7189	45.1924	46.7921	47.6898	50.1902	51.3396	53.6924	56.1006	57.7311	58.6542	58.51	59.2269	60.6822	61.6885	62.2138	63.1617	62.017	62.9213	69.0453	99.3559	169.146	401.702	704	931.934	1000	1000	1000
466.06	39.7977	41.8847	43.958	46.101	47.1672	49.5879	51.3017	52.545	55.8832	56.4168	58.3786	61.8316	62.7736	63.6444	65.7383	65.7175	67.3863	66.8051	68.4128	68.5562	68.7069	68.0728	67.903	68.9942	84.9683	154.666	379.515	699.972	1000	1000	1000
466.96	43.8554	45.3256	46.8948	49.938	50.9466	52.9828	55.9824	57.283	60.6174	61.3921	64.2075	66.9836	67.4883	68.226	70.614	72.0643	73.6316	72.4076	74.2937	73.3513	74.7585	73.5528	73.3308	71.7232	72.2372	92.1488	174.089	393.609	836.052	996.776	1000
468.03	46.5898	48.5292	50.4502	54.2778	55.638	57.3255	60.155	61.2355	64.8496	66.2775	68.6163	72.5632	73.1603	73.7322	74.8862	77.0228	79.6915	78.3785	79.6624	78.2144	80.679	79.1847	78.9845	77.5498	76.2189	80.9323	112.937	204.671	511.998	795.156	1000
468.93	50.3162	52.4812	55.0794	59.346	60.4552	62.0913	65.0392	66.731	69.3809	71.4753	74.6206	78.3716	79.5245	80.1754	81.1363	82.846	84.7898	84.7062	84.8368	85.8794	85.6175	85.9735	84.4181	83.2779	79.8391	78.648	79.6268	100.274	213.354	459.691	815.621
470	53.7138	55.842	59.9308	63.026	65.2011	66.4278	68.6814	72.618	74.8231	76.9228	79.7494	84.618	84.7429	85.5889	87.8447	89.1593	91.1497	91.4741	91.171	92.7236	91.9278	91.7556	91.1933	90.2044	85.3737	84.5007	79.7988	80.4916	106.945	184.196	464.69
471.06	57.8344	59.2563	63.0997	66.2779	68.8328	70.6502	73.1905	77.679	79.7099	81.6339	85.6719	89.798	89.3631	91.5709	93.3099	94.8557	95.7046	97.033	96.7775	97.5857	96.3667	96.623	96.4568	94.8105	90.8165	90.2463	85.2528	80.5956	77.2845	93.0425	169.551
471.96	60.3325	61.5474	65.3601	69.0712	72.8803	75.2707	76.8808	81.9837	82.5011	85.8632	90	94.3186	94.6751	97.4669	97.8206	98.1648	100.638	101.835	101.596	101.843	100.711	102.397	102.092	98.8739	96.9495	94.6426	88.2184	84.7961	76.4331	75.2258	98.5248
473.03	63.0052	63.5525	68.4651	72.7264	75.4576	78.228	80.7199	84.7583	86.1723	88.9025	93.6063	97.9289	100.047	101.875	102.371	101.76	104.688	106.099	106.013	107.607	105.413	107.492	107.354	102.422	99.8823	97.421	92.347	86.434	79.7021	75.9182	79.8879
473.93	65.2666	66.6957	71.6649	75.87	77.9333	81.155	83.6827	87.8006	90.4763	92.8291	97.3087	102.325	103.88	103.7	105.684	107.778	109.385	111.102	110.736	111.826	112.12	112.351	111.845	108.887	105.21	100.464	95.1582	88.7616	82.9724	79.657	75.3424
475	67.9855	70.0033	74.4895	78.4209	79.909	84.509	87.6608	90.655	94.9754	97.1714	101.938	105.509	108.209	107.249	108.882	113.482	114.362	116.455	114.606	116.148	118	116.387	114.419	112.593	109.056	103.679	98.0371	92.2115	87.5878	82.3649	76.3988
476.06	69.4769	72.5118	77.0363	79.7048	82.5765	87.1999	90.4928	93.9806	96.2717	101.783	105.008	108.132	110.807	110.916	113.536	116.142	118.385	118.29	117.401	120.134	120.779	120.473	117.571	114.396	113.019	107.741	101.475	96.9939	90.2034	84.5233	77.6631
476.96	71.4198	74.0451	79.9251	81.7137	84.8185	89.4196	92.8702	95.5386	98.5252	103.334	107.389	110.991	113.082	115.412	115.374	117.812	120.781	120.985	120.281	122.908	121.938	123.681	120.063	115.209	114.497	111.12	104.859	99.7827	92.0692	86.1992	80.144
478.03	73.9005	75.3377	81.0874	83.9315	87.3111	91.0126	93.9367	96.8118	100.391	104.371	108.693	113.785	114.422	117.108	116.352	119.703	122.045	121.396	121.605	123.562	123.723	126.136	121.611	117.777	117.77	112.807	107.797	100.312	92.4154	88.0122	81.5292
478.93	75.6266	76.1618	80.7405	84.944	88.846	92.4828	95.4326	97.9389	102.618	104.616	110.22	114.446	116.327	117.772	118.625	122.765	123.919	124.489	125.633	125.741	127.556	128.227	124.482	120.928	118.453	113.554	108.556	101.771	93.9673	89.1936	81.6619
480	75.8772	76.5367	81.0476	85.6575	89.4773	93.4926	97.3072	98.7239	103.511	107.97	112.727	115.354	118.247	118.281	122.242	124.386	125.37	127.354	128.316	128.939	129.337	128.314	126.752	122.032	119.995	114.914	110.096	103.498	94.4062	90.7724	82.278
481.06	75.6558	78.1295	83.12	86.3099	90.3907	93.5056	98.8294	100.414	105.245	110.202	114.421	115.862	118.073	120.538	122.349	126.098	125.84	130.599	128.973	130.643	130	128.951	129.235	124.309	121.323	116.396	110.656	105.564	95.6242	92.3768	84.0033
481.96	76.7915	79.7149	83.7574	86.678	91.3053	94.3727	97.625	99.582	106.182	111.719	116.691	116.349	119.592	123.653	123.945	125.906	126.693	130.343	128.147	129.864	130.549	129.65	129.481	125.76	122.217	117.607	111.591	106.141	95.9179	91.8978	86.0928
483.03	77.2504	80.548	84.2741	86.9798	91.5158	95.1814	96.5785	100.845	106.362	109.345	115.894	118.091	119.701	123.43	124.145	126.907	127.829	129.565	130.155	130.37	131.628	129.421	130.058	125.81	120.874	118.757	112.352	106.451	96.5807	90.5837	86.0767
483.93	77.5992	79.0698	83.9078	87.4923	91.2694	96.5287	98.319	101.654	105.355	108.675	116.484	118.529	121.384	124.016	122.505	125.781	128.683	129.874	130.36	130.46	130.768	129.905	129.796	124.576	119.773	118.844	112.781	104.923	96.8208	91.4439	87.2152
485	75.8073	78.0792	83.4166	88.1985	91.7266	93.5908	99.0568	102.362	105.041	108.15	113.635	117.513	119.505	121.055	121.59	125.387	128.077	129.807	130.571	130.716	129.413	130.341	130.021	123.93	119.984	118.048	111.01	104.071	97.7993	91.0466	86.4236
486.06	75.0415	77.6686	81.4653	87.9957	91.9299	92.2268	97.261	98.7424	104.04	108.299	113.505	117.122	119.033	119.547	123.991	124.061	127.027	128.716	130.423	129.852	128.624	129.942	128.276	122.922	120.745	116.784	110.417	103.972	97.168	90.2775	85.7634
486.96	74.6632	77.8427	81.764	88.0468	89.605	91.8591	95.6586	96.8603	104.078	106.645	112.295	118.522	118.27	118.688	123.774	124.911	124.524	126.623	128.935	129.685	128.286	129.555	125.482	121.904	120.203	114.849	110.396	103.454	95.8953	89.6419	83.4875
488.03	75.3442	77.2961	82.8579	87.1175	88.8102	93.0638	96.2877	97.1793	103.869	105.895	111.393	117.481	118.841	119.305	120.047	123.586	122.715	125.946	126.685	127.132	126.691	128.45	124.344	122.332	119.944	114.228	108.512	102.154	93.3746	90.1644	84.0258
488.93	74.2875	76.9497	83.0186	85.154	88.2721	92.1416	96.3807	97.8876	102.774	105.428	110.971	115.432	118.396	117.947	117.253	122.253	121.257	124.158	126.394	124.185	125.451	127.008	123.478	121.421	120.439	113.742	105.458	99.6394	91.9478	88.0934	83.266
490	73.0258	76.3554	80.7778	83.1907	89.3568	90.9141	94.8777	96.7053	100.766	106.301	110.235	113.699	116.105	116.962	117.547	120.05	120.343	122.103	125.543	123.527	124.479	123.538	121.91	120.188	118.686	111.432	104.454	97.5538	91.1223	86.2836	81.8312
491.06	72.5497	75.4089	77.7401	82.5775	87.5482	88.8095	93.0814	95.0838	99.4723	105.244	109.194	111.392	114.529	115.928	115.911	119.918	118.152	119.649	121.343	122.747	122.336	122.484	120.495	117.844	115.512	109.1	104.548	96.1232	90.4267	85.4053	79.0467
491.96	72.3651	74.3434	76.6329	81.9932	85.0906	87.0368	91.002	94.1113	99.4419	101.698	106.874	109.624	111.905	113.015	113.416	118.993	118.468	118.236	119.84	121.442	121.171	120.28	116.806	116.766	113.54	108.374	103.641	96.3646	88.9117	83.1302	79.1037
493.03	71.063	74.5075	76.739	80.2582	83.6071	86.7435	89.546	93.7977	97.4242	98.8387	104.259	107.654	110.347	110.834	110.867	116.008	115.738	117.001	118.011	118.697	119.722	118.114	116.024	114.906	112.676	108.394	101.834	95.7149	87.1377	81.768	78.3079
493.93	69.0077	73.7531	76.2917	78.5334	82.7431	86.9414	87.2683	91.7771	95.8649	98.1536	101.975	105.971	108.118	109.261	110.696	113.144	113.639	115.811	117.511	116.644	119.206	115.939	114.52	113.347	109.859	105.496	99.7745	93.9998	86.9853	80.5264	76.8206
495	67.1203	71.9515	74.5993	78.776	81.9196	84.9527	86.637	89.7421	93.8788	98.2065	100.234	104.208	106.794	108.011	108.982	110.258	112.452	114.86	113.889	113.621	116.004	115.073	113.141	110.394	107.228	103.195	96.9649	91.9042	85.2248	80.0516	73.5969
496.06	65.5028	70.4063	73.3612	77.5477	80.104	83.1801	86.1804	87.9082	92.3576	95.7087	100.322	102.921	105.724	107.052	108.226	109.286	112.086	112.312	111.564	111.9	114.228	113.284	109.698	107.633	106.073	101.07	95.0532	90.5358	83.4336	78.4922	72.0731
496.96	64.6505	68.9683	73.0499	75.7369	78.9753	82.4085	84.2089	86.697	89.8724	93.8656	98.8129	100.355	103.719	104.76	105.452	109.52	108.284	110.382	109.519	110.578	111.172	109.748	108.055	104.69	104.726	99.0196	94.4383	89.1362	80.886	76.0599	70.3472
498.03	64.5916	67.0529	72.0643	74.1615	77.1075	81.8689	82.0054	85.6873	89.295	92.746	97.7111	98.1297	101.979	104.284	104.025	108.324	104.925	108.924	109.118	108.153	108.793	107.434	107.702	103.55	102.356	96.2136	92.7576	87.1711	80.7787	74.1124	70.2115
B1
461.96	24.4516	24.9457	26.2403	27.6259	28.303	30.3724	30.1192	31.6779	32.4831	32.9429	34.4531	35.3939	35.8239	36.9545	37.551	36.8057	38.5472	39.4243	41.0939	45.5462	76.1162	192.035	522.952	899.331	1000	1000	1000	1000	1000	1000	1000
463.03	27.2744	27.695	29.1149	30.5102	31.8006	32.9375	33.4062	35.1474	35.775	37.0446	38.3244	39.2585	40.2799	41.2263	41.1683	41.3447	42.726	43.1739	44.9843	46.6026	55.6027	103.028	245.626	571.225	803.443	987.014	1000	1000	1000	1000	1000
463.93	30.2443	31.8529	32.5761	33.8077	35.4019	36.3034	38.0076	39.014	40.3978	41.566	42.9161	43.8399	44.862	46.9565	45.4371	46.7304	47.7282	48.3663	49.133	49.4848	49.9561	56.2842	97.2779	221.367	456.742	753.011	958.749	1000	1000	1000	1000
465	33.679	36.1663	36.6518	38.0245	39.1857	40.2425	42.3153	43.5193	45.3164	46.4242	47.9505	49.0347	50.2501	51.3609	51.4838	51.7425	53.1755	54.082	54.3055	54.497	53.9559	53.8931	60.8687	91.9502	163.967	399.076	698.905	935.539	1000	1000	1000
466.06	36.8419	38.8686	40.0866	42.1532	42.4044	44.6007	45.4477	47.2932	49.3208	51.0294	52.4376	54.8976	54.8169	56.1358	56.13	55.7262	58.1969	58.4121	60.2135	59.1765	58.1834	57.9914	57.8498	60.3952	77.7225	147.396	372.849	702.014	1000	1000	1000
466.96	39.7796	41.0881	43.1534	45.4693	46.0472	48.4778	49.6923	50.7362	52.8424	55.9615	56.3663	59.1323	58.7967	59.8803	60.5462	60.6576	63.2079	62.3635	65.6548	63.3263	63.0783	62.7226	62.2051	62.2961	61.115	82.5703	168.011	394.657	831.834	1000	1000
468.03	41.9719	43.3079	45.656	47.907	48.677	51.9993	54.8952	54.2698	56.896	60.2151	60.9074	63.7449	62.971	63.7196	64.9537	65.4921	68.3217	67.0851	70.1671	68.0066	67.8557	68.0037	66.3281	67.7667	63.5145	68.9371	99.7613	198.524	504.433	804.899	1000
468.93	45.5512	46.6908	48.694	51.4858	53.04	56.8044	58.9439	58.7649	61.3851	63.6225	66.2713	68.7553	69.5999	68.0659	70.1059	71.2608	72.5827	72.8342	74.4339	73.9439	74.4826	73.1436	71.9476	71.5645	67.1275	64.1205	68.1063	91.9663	203.114	463.538	818.501
470	48.7317	49.8574	52.6227	55.5756	57.0778	61.4023	61.9826	63.7696	65.6181	67.8533	71.8095	74.4264	75.1131	73.8371	74.9283	75.9076	77.0183	77.6242	78.9991	79.936	79.7541	78.175	77.5766	75.6766	72.2234	69.6374	68.3443	66.281	94.8428	174.822	464.946
471.06	50.9742	54.7437	55.7383	59.6674	60.8975	65.2906	65.1419	68.4678	70.5998	72.299	77.0874	78.069	79.4236	78.7988	79.7899	81.4208	81.6456	82.4319	83.2116	84.5868	84.3406	82.9315	81.6251	80.1051	75.8685	74.9011	71.4241	67.1842	65.374	81.2434	164.467
471.96	53.2566	57.4089	58.663	62.777	63.6432	67.577	69.7267	72.0312	74.4609	75.9547	79.9961	81.7146	81.3231	82.5486	82.982	85.6714	86.6523	86.0807	87.9848	88.1864	86.6323	86.3757	84.4606	83.5817	80.4614	77.5755	73.2744	69.901	65.2166	64.937	87.7245
473.03	56.3339	59.1089	60.9589	65.4753	66.486	69.2159	73.1538	74.4086	76.9966	78.3354	81.5451	84.8963	84.8988	85.4121	86.2247	90.4086	90.0819	90.3023	91.7946	90.9669	89.8084	89.4695	88.6049	87.3947	83.5408	79.8305	74.6664	71.2837	66.2896	65.3142	68.1252
473.93	58.6522	61.1103	63.8867	68.4189	68.9167	71.9721	76.0491	77.5484	79.5751	82.3352	85.1309	88.7658	88.2781	88.9371	89.6396	93.4137	92.9958	93.8537	94.462	93.3893	92.7903	93.1127	92.6748	91.1117	87.9605	83.3789	77.8425	73.7069	68.1667	66.8045	62.3782
475	60.8389	63.6339	66.7962	70.6643	71.1792	74.7449	78.1236	79.2766	83.6573	85.7171	90.5965	91.6464	91.7212	92.5628	93.8153	96.6126	96.9313	98.0651	97.739	97.3507	97.315	96.188	96.4502	94.829	90.4808	86.8814	81.3972	77.2381	69.9879	67.9949	63.8165
476.06	63.4223	65.1331	68.7588	73.3019	74.6366	77.6214	80.5184	80.8876	86.4246	88.2458	93.4018	94.2248	94.7333	95.7058	96.1397	98.2669	100.696	101.147	101.714	102.714	101.832	98.8484	100.164	96.9342	92.7688	90.5461	84.4372	79.3002	73.2558	69.5238	65.7117
476.96	65.3177	65.6972	69.2209	75.0314	77.0607	77.0845	82.2229	82.5809	87.5551	89.9199	94.7857	97.0039	97.8352	98.54	99.0669	100.836	103.273	103.464	104.055	106.595	103.483	100.888	103.25	98.3883	93.7802	91.6663	86.7385	80.6639	74.8197	70.5697	67.6883
478.03	65.9627	66.8272	69.4891	75.7455	78.6473	78.6922	83.6004	85.9485	88.3913	90.9814	96.0315	100.095	100.482	100.15	101.56	102.705	105.039	105.737	105.866	107.88	103.748	102.289	104.111	100.379	97.7119	93.2333	87.4406	81.749	75.9595	71.7253	68.2849
478.93	66.8197	67.8496	71.0927	76.3567	79.1873	80.1426	84.5176	88.3119	89.6516	92.8288	98.1284	101.82	100.854	102.299	104.352	105.002	106.342	106.704	108.396	108.217	107.375	104.536	105.319	103.269	99.5602	93.6873	88.1802	82.6936	76.8505	72.1569	67.244
480	67.9253	70.2507	72.9751	77.273	80.3102	83.8877	86.4909	88.2132	90.5583	94.5449	98.9075	102.073	102.685	102.563	106.002	106.347	106.658	109.743	110.424	108.155	110.507	106.202	106.176	104.428	100.007	95.2482	89.1903	83.7482	78.29	73.4074	68.397
481.06	69.1303	70.7017	74.0082	78.6255	81.6899	84.934	86.8015	87.6455	90.9571	95.6238	100.225	102.076	102.844	103.276	106.702	107.721	107.855	110.351	110.117	109.52	110.596	107.935	107.064	105.375	101.107	94.6641	90.7789	85.2445	78.7844	74.3903	70.1426
481.96	69.0576	70.4773	73.9826	77.4838	83.0857	85.493	86.7269	88.3069	93.3236	94.6149	100.88	102.564	103.74	103.626	107.205	107.345	108.931	111.454	110.853	111.587	109.238	107.391	107.025	106.995	102.283	95.784	91.2952	85.3563	78.7033	76.02	70.8365
483.03	69.4622	70.717	73.3637	77.7003	82.3963	84.1982	85.3357	90.6644	94.8812	93.9676	101.581	103.457	104.313	106.994	106.538	107.996	109.801	110.579	112.032	112.445	108.547	108.744	108.448	107.696	101.257	97.8722	90.5289	85.6702	79.9917	76.6697	70.461
483.93	69.5533	70.8824	73.6369	76.929	81.4376	85.1363	86.4983	89.8377	95.2318	95.0638	101.441	103.268	105.038	106.988	106.985	107.708	109.525	112.159	111.835	112.3	108.347	108	109.3	107.44	100.616	99.6954	90.6572	85.7918	79.8882	76.1931	70.4643
485	69.3243	70.1527	74.4421	77.3635	81.3092	85.589	86.9766	89.3948	93.0454	96.1544	100.754	102.355	103.868	106.518	107.251	107.176	108.882	111.92	111.077	111.74	109.865	108.541	109.138	105.807	102.074	97.6215	90.494	85.6688	79.2172	75.2555	70.1513
486.06	67.6319	69.9982	74.1955	76.8529	81.8488	85.0545	88.0657	88.51	92.9461	96.4805	99.3773	101.762	102.677	104.728	107.335	107.056	107.209	110.598	110.279	111.09	110.639	108.666	108.255	106.25	102.091	96.8293	90.8492	84.9882	78.522	75.014	69.4173
486.96	67.0551	71.3116	73.2313	78.0726	81.0589	83.9014	88.2795	89.4704	92.8196	95.0246	99.7394	102.381	102.587	105.09	105.853	107.922	106.302	107.606	108.775	108.035	109.405	108.201	107.195	104.531	100.514	96.4457	90.6197	83.9362	78.8133	75.1541	68.7153
488.03	66.7275	71.1114	71.9379	79.5613	81.2488	83.3611	88.0972	89.1986	92.2271	95.0135	99.1433	101.834	101.433	103.374	104.796	108.013	106.739	106.776	107.515	107.264	107.986	106.138	105.581	103.246	99.847	95.7135	90.3644	83.7095	77.4222	73.4483	67.7881
488.93	65.5746	69.9634	71.8536	78.6297	80.1827	82.4381	85.5509	89.1733	91.351	93.2575	98.4579	100.918	99.8308	100.701	103.978	104.899	106.301	107.732	106.866	106.368	106.957	106.148	103.959	100.327	98.9663	93.9184	88.049	84.25	75.6041	72.8261	66.8673
490	64.5726	68.679	70.9408	76.8699	77.6862	82.1128	83.2167	87.4817	91.1147	92.4833	96.4162	100.099	98.8255	98.0749	103.134	102.741	105.215	106.815	105.168	106.845	105.802	105.643	103.911	98.9668	98.9496	93.8159	86.5219	84.1896	74.1105	72.4713	67.1879
491.06	64.9789	67.3413	70.1064	74.0916	76.7152	81.1614	82.1943	86.309	91.2045	92.2652	96.2476	97.6236	99.404	98.2924	101.909	100.629	105.18	104.892	103.567	104.852	105.084	103.274	103.12	97.43	96.609	93.1833	85.5215	81.2969	74.2636	72.6871	66.773
491.96	64.6665	67.0174	69.5778	72.3093	77.159	80.421	82.584	84.9035	89.9611	92.2467	94.3225	95.7475	98.9553	99.6757	99.8261	100.557	103.665	102.15	103.121	104.103	103.2	99.7866	101.095	96.3319	94.1397	91.2761	85.213	79.5555	73.4472	70.3951	65.5454
493.03	63.1819	67.0001	68.8476	71.2627	75.9642	79.7619	81.9406	84.0088	89.2155	90.1563	92.9741	94.4692	97.4149	99.5573	97.8945	99.3439	101.37	101.455	102.275	101.907	101.257	97.7993	99.2971	95.0745	91.3816	88.5881	83.8719	78.9861	72.8485	68.8601	63.9256
493.93	62.1397	65.8895	67.535	71.0962	74.2982	77.9517	80.5744	82.2411	87.3635	87.5367	90.8969	94.0517	94.5614	97.2481	96.9325	97.4918	98.0902	100.327	100.397	100.65	99.2939	97.0071	98.5367	94.4359	91.3357	86.3998	81.9669	78.1665	71.1552	68.1494	62.4457
495	61.3	64.3761	66.5942	70.8661	73.4738	75.705	79.2835	80.917	84.552	87.345	89.364	92.3254	93.7633	95.2491	96.4351	94.7475	96.7563	99.6492	99.6467	98.7879	98.4723	96.0404	97.0532	93.846	92.0922	85.7719	80.4354	75.8997	70.3246	67.8925	61.1861
496.06	59.8648	62.8683	66.6819	69.1391	72.0343	75.8958	78.9403	79.1114	82.2643	85.4801	88.4437	90.5986	92.5214	93.442	95.1946	93.0158	95.2451	98.2457	98.6651	97.704	96.068	95.5768	95.1581	92.128	90.1658	85.5491	78.9339	74.7603	68.9361	66.2844	60.3037
496.96	59.6081	62.5268	64.8024	68.4052	71.3951	76.9994	76.8821	78.0364	81.8231	84.2884	87.1713	88.737	91.1001	93.0221	92.9746	92.101	94.6883	96.7763	97.3718	95.6961	95.3684	93.4918	92.6906	89.217	87.9534	83.2485	77.9975	73.5258	67.5693	63.8586	59.5655
498.03	59.5417	61.4295	62.5174	67.1805	71.1783	75.0341	74.8764	76.5337	81.8348	82.2349	85.7387	88.2327	88.6112	90.8	90.7784	92.5569	93.3513	94.8532	94.8893	93.8928	94.368	92.5537	90.2572	87.5031	85.1305	80.4949	76.4495	71.8235	65.2824	62.3632	58.3926
B2
461.96	23.0606	24.5942	25.3861	25.6919	27.2407	27.92	28.2732	29.483	30.7463	31.4224	32.1196	33.7347	33.8578	34.6189	34.8028	34.7857	35.8367	37.2037	38.6906	44.1486	81.0653	215.113	574.96	919.695	1000	1000	1000	1000	1000	1000	1000
463.03	25.8654	27.342	28.4367	28.5864	30.647	30.8696	31.6552	32.5552	34.1806	35.1238	35.8009	37.4129	37.7144	39.0119	38.6948	39.0384	39.7972	40.5374	42.3406	42.7727	55.1418	113.875	285.206	619.152	882.404	1000	1000	1000	1000	1000	1000
463.93	29.2418	29.9667	31.3392	32.7526	33.9251	34.5241	35.4423	36.7688	38.089	38.8361	40.228	42.2838	42.0178	42.9786	42.9098	43.8487	43.6607	44.4552	46.1843	45.4904	45.8771	58.128	109.588	268.24	534.879	802.672	987.468	1000	1000	1000	1000
465	32.1774	33.2396	34.8895	36.6145	37.5123	38.449	39.4784	41.2139	42.4547	43.5488	46.1055	46.1053	47.2667	47.2782	47.8849	48.331	48.5238	49.9061	51.1826	51.7965	49.9413	51.7978	59.347	104.023	185.388	451.212	759.804	963.536	1000	1000	1000
466.06	35.4851	36.5292	38.3092	40.0077	40.8322	41.5243	43.6481	43.9071	46.4692	47.9295	51.1437	50.3449	52.1256	50.965	52.4843	52.6187	53.1282	54.5094	56.1169	56.2053	53.554	54.5034	52.5798	57.6952	77.7792	165.312	436.812	761.278	1000	1000	1000
466.96	38.5129	40.0604	41.0837	43.0539	44.4584	44.8306	47.1119	46.9374	50.1107	51.6987	54.7829	54.3554	56.0725	55.8312	56.4417	56.9206	58.5135	58.6011	59.6147	59.45	58.1803	58.9841	57.2629	57.6079	59.3199	86.8421	191.173	455.486	897.279	1000	1000
468.03	41.3901	42.0039	43.8281	46.5778	47.8602	48.4441	50.6777	50.7382	53.9227	56.1918	57.4532	59.3329	60.2536	60.3657	61.3069	61.1267	62.6203	63.8029	63.6559	64.829	62.7754	63.4113	62.11	62.6904	60.7596	68.4141	108.273	219.275	576.427	862.116	1000
468.93	43.6008	45.3665	47.3105	49.9573	51.1785	52.6876	55.2104	56.097	59.048	60.7308	61.9109	64.7889	65.03	65.8128	66.3336	66.1063	67.2775	68.7217	69.3018	70.1136	68.0151	68.3992	68.0312	66.8627	63.8204	61.6506	66.3321	98.3435	233.082	523.821	883.566
470	46.5965	48.7379	51.0903	52.7788	54.7193	56.9734	59.488	60.7323	63.0454	64.9016	66.0171	69.0432	69.2642	70.3623	70.4653	70.7713	71.8552	72.7503	74.3758	74.104	72.8971	72.6	72.5953	71.0985	68.4657	65.0453	62.3663	64.7706	105.147	195.16	536.549
471.06	49.9481	52.369	54.4806	55.4442	57.4964	60.6284	62.0059	64.3522	65.3076	67.9959	69.8311	72.5834	73.8005	75.5518	74.2591	74.3892	76.575	76.6399	78.4581	76.8032	77.7441	76.0265	76.5786	74.6003	72.5297	68.1126	65.9352	61.5998	64.0656	85.2778	194.168
471.96	52.8319	54.914	56.9794	58.4665	60.5438	63.2461	64.1788	66.6378	68.437	71.7301	74.371	75.7898	77.6943	79.3106	78.5042	77.5823	80.79	80.9329	82.8273	81.6635	80.9668	79.5283	80.1161	77.5588	76.1525	71.1817	68.6934	65.5544	59.5533	61.4523	91.5354
473.03	55.0349	57.1409	58.9391	60.8944	63.4753	65.0386	67.7688	69.0963	72.3684	74.7419	79.2316	80.5187	80.7987	81.0384	81.8341	82.1026	84.3769	84.9712	86.1888	85.7666	84.2979	83.0877	83.189	79.3887	77.5231	75.3012	70.9536	67.7528	61.816	60.4136	67.4098
473.93	57.0263	59.4613	60.9903	63.8295	66.231	68.335	70.5866	72.0952	76.087	77.2319	82.0074	84.1327	83.6319	83.9872	85.8722	86.3302	87.6821	88.534	89.6684	89.7545	87.8879	87.0678	85.6678	82.6057	81.1574	78.2766	72.8668	69.5642	64.1241	61.5143	59.8629
475	58.5104	61.2049	63.0304	65.9304	67.5788	71.5207	73.304	76.2134	78.772	79.7108	83.9715	87.0681	87.2028	88.0063	88.8371	90.7467	91.3191	91.6104	92.7538	94.0166	91.3938	91.5692	89.7157	86.3086	83.8471	80.9258	75.341	70.3064	67.1385	63.4079	59.7308
476.06	59.7237	62.6718	64.4911	68.3904	69.4625	73.9419	75.7027	78.1492	81.5588	83.5887	86.3213	88.6443	90.8886	91.6539	91.259	93.6852	94.7233	94.6737	95.8772	96.5241	95.3219	94.5141	93.3505	90.2381	87.1796	82.3495	77.5657	72.8467	68.332	64.9415	59.98
476.96	61.8546	64.3726	66.48	69.8429	72.0553	75.3841	78.3483	79.5982	83.4438	87.4601	88.9312	90.6196	92.8361	93.2917	92.9512	95.2268	97.192	97.329	98.238	98.5658	98.3001	96.7359	95.716	92.3015	89.1049	83.9192	80.1185	75.0519	69.9669	66.3769	62.1351
478.03	64.7421	65.882	68.118	72.1771	74.217	76.9389	78.7508	80.1112	84.1064	89.8639	90.1807	92.3391	94.3524	95.9131	94.995	96.6292	98.5867	99.0718	100.192	98.8836	98.968	98.3122	96.4251	94.8765	90.3241	84.9713	81.6135	77.2037	71.2367	67.1587	63.532
478.93	66.2884	68.0446	69.9077	73.4209	75.2267	78.1709	79.8977	81.9829	84.7301	90.1257	92.3621	94.3152	95.4137	97.0839	95.648	98.9324	99.8369	101.637	101.379	100.724	99.8525	99.24	97.8742	95.7387	90.9427	87.7534	82.7015	77.59	72.2333	68.9135	63.3334
480	66.3998	68.9231	70.8837	74.0223	76.4075	79.3074	80.6173	83.5091	85.9963	89.9006	93.7029	95.9758	96.7376	98.7176	98.2656	101.176	99.831	103.813	103.527	101.661	102.514	100.916	99.0774	96.108	91.8083	88.2638	85.194	79.3889	73.0777	69.7013	64.6805
481.06	65.9302	69.7679	71.9303	74.265	77.013	80.0588	82.8919	85.1096	87.2866	91.082	95.6648	97.7377	97.0346	100.129	99.6949	101.951	100.113	104.565	103.798	103.635	103.521	102.246	101.163	95.9865	94.6856	88.2124	85.5321	80.2707	72.3814	71.0032	65.6824
481.96	66.6022	68.8795	72.2479	74.6962	77.5665	79.9002	83.8469	85.6017	87.7126	92.3578	96.4107	97.6954	98.0807	100.765	99.5496	102.457	101.848	104.974	105.359	104.315	104.21	102.95	101.268	97.7089	95.5407	88.9001	85.2161	81.71	72.862	71.9459	66.7653
483.03	67.0087	69.0082	73.7212	76.4009	77.5776	80.4902	83.5574	86.2111	88.2096	93.8768	96.023	98.137	99.5706	99.623	98.4701	102.58	104.715	105.12	105.363	105.367	104.918	102.114	100.8	98.6424	95.7381	90.4245	85.5423	80.7495	74.7485	72.2444	66.8209
483.93	67.7753	69.3847	74.0123	76.2924	77.7089	81.4819	82.8999	85.7705	88.5214	92.8581	94.7534	97.614	100.894	98.7649	99.2341	103.185	104.815	105.333	105.506	106.669	106.746	102.846	100.753	98.6976	95.7785	90.21	86.7152	80.223	76.1799	71.7197	66.8089
485	67.0414	70.0053	72.89	76.2147	76.726	81.8329	82.4168	86.0956	88.2059	92.952	94.6624	97.3218	101.068	98.7743	99.86	103.131	104.39	104.181	103.268	106.21	105.976	102.595	101.276	99.4221	96.0575	89.358	86.4461	79.9791	74.8605	70.518	65.2969
486.06	66.9138	69.9594	70.802	75.1109	76.8338	80.5347	82.631	85.8618	87.5764	92.1872	96.0978	96.3592	100.523	98.2165	100.163	103.29	102.727	103.779	103.437	104.864	104.817	103.008	101.562	98.3315	95.7997	89.6486	85.8645	80.7982	72.9052	69.941	64.6797
486.96	65.9063	69.8713	69.9164	75.4184	78.0766	81.0287	82.1436	85.8023	87.0588	92.6226	95.8477	95.946	98.6372	98.1726	100.675	102.504	102.388	103.443	103.566	103.821	103.006	101.866	100.588	96.949	94.6899	89.397	85.7429	81.5856	72.6661	69.3535	63.9904
488.03	66.7185	69.9181	69.882	74.6041	77.6686	80.5456	83.0056	83.9862	87.3456	90.8251	94.7772	95.9046	97.3041	97.3206	100.858	101.8	101.918	104.227	104.652	103.119	101.868	101.091	99.2261	94.971	94.6642	88.7449	84.2191	80.6867	72.4263	68.5179	63.8357
488.93	67.1024	69.0517	70.7344	73.6191	76.6422	79.79	82.4401	83.7636	87.4858	90.3528	93.584	95.6399	96.6965	97.8545	98.999	100.227	101.854	103.416	104.127	101.533	100.221	100.019	96.8076	95.2453	94.3827	87.5746	81.6966	79.1215	71.9752	68.1519	62.889
490	67.058	68.0425	71.596	72.8547	75.187	78.826	80.7777	82.6499	86.8994	90.4129	92.7275	94.7878	96.5708	96.9768	96.7627	98.541	99.7689	102.871	102.212	100.563	99.1746	99.7006	96.2039	94.3751	92.2006	86.8034	80.8406	77.8107	70.7481	67.0359	61.8455
491.06	65.698	67.1571	70.8607	72.0074	75.1576	78.3705	79.1677	81.7933	85.2334	89.6697	91.24	93.9781	95.4291	96.1804	95.1585	96.3633	97.0384	102.219	100.299	99.1291	99.0694	98.8973	94.7833	92.868	89.7573	84.8727	81.5858	77.2997	70.6785	66.0916	60.9245
491.96	63.6583	65.9203	69.6404	71.4493	72.998	77.1426	78.6233	80.461	83.4129	87.4765	90.9001	92.6028	94.7436	94.6553	94.7142	96.0098	95.4337	99.2255	99.8688	97.6902	98.0312	96.8805	93.9404	91.0254	89.238	84.1708	81.1872	75.372	69.0639	64.7566	60.6182
493.03	62.9943	65.1919	68.2671	70.1833	72.4843	75.4928	78.3327	79.1791	81.9458	85.8827	89.9452	91.4765	94.1192	94.7003	94.2993	95.4977	94.8007	96.6271	97.5474	95.8723	95.9678	94.3236	92.8222	88.8626	88.2437	83.1469	78.7633	73.3597	67.5462	64.9632	60.302
493.93	62.1948	64.3971	67.5978	69.6746	71.6489	74.1589	76.491	78.9197	80.7556	85.7919	87.8595	89.3719	92.8978	93.1995	92.9103	94.0776	95.2561	96.1966	94.7095	96.079	94.7281	92.1793	91.7562	88.7631	86.7381	82.5919	76.8181	72.9417	65.8226	63.9028	59.0354
495	62.0784	64.4543	66.4046	68.6013	71.3366	73.0577	74.9757	78.0406	80.4604	84.9325	86.1609	88.5875	89.6103	90.6884	91.9225	91.7728	93.9345	96.072	92.5991	95.4278	93.5054	91.1148	89.5853	87.2763	84.7345	80.3485	76.1352	71.4965	66.8501	62.777	58.1949
496.06	59.8575	63.6162	65.1609	67.349	69.4256	72.2272	73.801	77.1987	80.0666	83.2181	85.2723	87.1961	86.9251	87.8853	90.0738	90.9112	92.6006	93.6957	91.402	94.1875	91.9366	89.7793	87.0449	85.8395	83.8395	79.4095	75.2388	70.0245	65.7253	60.6142	56.7629
496.96	58.4566	62.7805	63.9677	66.0517	68.2148	72.0821	72.8265	74.671	78.5517	81.3344	83.9684	86.0609	85.8063	85.4284	88.4629	89.711	91.1201	91.7061	91.2509	92.3455	90.8269	87.4997	85.9613	83.3964	82.3857	77.6877	74.2219	69.0741	64.3943	59.962	56.161
498.03	57.3884	61.2292	62.4107	64.5704	66.6267	71.0737	71.3307	73.1992	76.6034	80.2149	82.3198	85.0147	85.7089	84.4965	84.821	88.6833	90.1906	90.92	92.1131	90.5378	90.1508	86.8917	85.0413	83.2112	81.4244	76.8421	73.1056	67.618	61.8515	58.9164	55.7296
B3
461.96	22.6885	23.5841	24.7373	25.7105	26.8359	28.0157	28.7959	29.9229	31.3849	31.594	31.9955	34.8279	34.3213	34.4299	34.7402	36.1268	37.285	37.8473	38.8586	43.2659	73.7382	201.751	530.945	904.525	1000	1000	1000	1000	1000	1000	1000
463.03	25.2867	26.2572	27.0621	28.9035	29.9175	30.7611	32.1414	32.7913	34.8681	36.0791	36.0302	38.2558	38.5974	38.5274	38.054	40.3366	40.9828	41.2374	42.3296	44.6061	54.4911	104.014	250.898	584.584	820.256	987.447	1000	1000	1000	1000	1000
463.93	28.4299	29.6279	30.6489	32.4115	33.7586	34.0946	35.4287	36.6526	38.3378	40.1948	41.737	42.6347	43.4405	43.5738	42.8918	44.5704	45.334	45.7568	47.0957	47.1225	47.8661	55.44	97.871	233.298	472.38	757.451	967.724	1000	1000	1000	1000
465	31.4735	32.8691	34.4282	35.5919	37.1848	38.3098	39.7021	41.5073	41.5606	44.8332	46.8743	47.4743	47.6764	48.9618	48.6861	49.287	50.4896	51.6374	51.6811	52.1346	51.5575	52.6565	59.1583	94.952	166.214	404.578	711.451	934.957	1000	1000	1000
466.06	34.4686	35.6878	37.5	37.9456	40.5156	42.3848	43.3075	45.7791	46.0631	47.3549	51.3425	51.8035	52.6036	53.7898	53.5	53.2438	54.6677	56.2187	56.3334	55.7524	56.5121	56.4464	54.5633	57.282	75.9001	150.15	385.688	704.552	1000	1000	1000
466.96	36.9759	38.6355	40.2916	41.9857	44.2992	45.8799	46.9997	49.0381	50.9779	51.7721	54.8826	55.6143	57.041	57.3589	57.8316	58.5599	58.8225	60.5011	61.3489	60.3518	61.8361	59.4654	59.056	58.1024	59.4903	82.3118	171.236	400.009	858.031	1000	1000
468.03	40.4045	41.9038	43.6442	46.4246	48.4322	48.6411	50.3538	52.4125	56.2978	56.3417	58.9993	59.5999	61.1479	61.1268	61.9731	62.3143	61.7996	65.4787	66.4331	64.6574	65.9292	63.8044	63.2556	62.593	61.7964	69.5001	101.915	204.207	533.866	811.199	1000
468.93	42.8098	44.9847	47.2284	50.343	52.6624	52.3592	54.859	57.4504	59.7501	62.0288	63.0594	64.5454	66.2447	66.4939	67.613	66.9698	67.8696	70.7915	70.6199	71.0807	70.6677	69.2634	68.8822	67.8189	64.7815	63.8714	64.0634	93.652	215.261	470.305	824.459
470	45.4954	48.1859	50.2021	53.0566	54.7279	57.122	58.9137	61.2124	63.7313	65.3605	68.0725	69.5714	71.7222	71.7139	72.7795	71.935	74.6213	75.1717	75.7197	76.0435	74.2113	75.3137	74.4334	71.4465	70.0009	67.1004	62.9258	65.1496	96.125	175.948	474.326
471.06	47.7867	51.6058	53.649	55.8974	58.0191	61.0913	62.2877	64.834	67.4268	69.4136	72.4546	73.8301	75.8168	75.8503	77.9813	77.2294	79.9629	79.8124	80.8109	80.1135	78.0269	80.5826	78.3947	75.9773	74.4921	70.7692	67.5628	63.7523	63.4319	81.9881	170.984
471.96	50.6274	54.3155	56.7308	58.6722	60.7205	63.7437	64.5317	68.1246	71.3229	72.9032	76.1545	77.6911	78.1638	79.9653	80.9569	80.841	81.85	83.7074	85.1002	82.8017	82.6131	84.1094	81.5405	79.24	78.8189	75.2629	71.0172	67.4029	62.4337	61.8254	87.3585
473.03	53.2839	56.963	58.6009	60.5447	63.4454	65.0088	66.5577	71.7814	74.1786	75.6928	78.3232	80.9416	81.5432	83.5288	84.0373	83.4886	85.0507	87.8588	89.0987	86.0926	87.897	86.3771	84.8291	82.3616	81.4285	78.8084	72.7499	69.8717	64.8489	62.4095	65.1804
473.93	55.4526	58.9752	60.9332	62.7123	65.1859	69.2783	70.4023	74.7542	76.0389	77.9985	82.4018	84.2349	85.4706	86.4086	86.3701	87.7098	89.0848	91.8953	93.3525	90.0363	91.8925	89.4837	88.6358	85.7319	85.5227	81.7972	74.4894	70.9184	67.5126	63.6992	59.466
475	57.2086	61.3547	63.0626	65.1245	68.9791	71.7911	74.4022	77.0552	78.4643	82.3309	85.7345	86.9015	89.1815	90.6369	89.4927	92.2766	93.3379	95.3434	97.1037	94.6704	94.8884	92.5289	91.3476	89.6998	88.946	83.0038	77.418	73.8923	69.4775	65.4353	61.6007
476.06	59.6562	62.635	64.4434	67.4471	71.5594	74.074	77.6718	78.6722	81.3676	85.2635	88.8348	88.9732	91.7795	94.1989	91.5906	96.1769	95.4194	98.1525	98.4405	98.0757	97.5716	94.9773	94.0712	92.3785	91.452	85.8381	80.4463	77.5128	70.6221	66.2473	62.4006
476.96	62.4127	64.7256	66.1438	70.0345	73.2299	75.5471	78.3713	79.7658	84.2703	87.9221	90.218	90.669	93.649	96.8595	95.58	97.9926	97.9987	101.389	100.814	99.162	99.6909	97.2556	95.5497	94.2677	92.3509	87.7354	83.1619	80.1032	72.3634	68.1113	64.2257
478.03	63.6389	65.7095	67.9602	71.969	73.4922	78.0499	78.5793	81.446	85.3908	88.4942	92.3933	93.8786	95.4753	98.0266	97.5315	98.4844	100.256	103.252	102.329	100.629	101.102	99.9234	97.2457	96.2519	93.8482	90.6002	84.7578	80.8007	73.8919	70.1618	65.1251
478.93	63.4102	67.0183	69.6477	72.4726	74.1034	77.5116	79.7052	84.1393	88.1598	89.4717	94.332	96.019	97.3901	99.5493	98.4116	100.328	101.722	103.012	104.562	102.967	102.937	102.346	99.3706	98.5966	94.4883	92.7987	86.3999	81.5065	74.1636	70.0439	66.1394
480	64.3595	67.8671	70.5856	71.9491	75.1915	77.0822	81.3698	86.3393	89.4391	90.3941	95.4005	97.2785	98.6439	99.8977	100.089	101.723	102.631	104.494	106.645	104.638	105.233	103.356	101.465	99.9558	96.2229	94.2295	86.3959	81.8478	74.853	69.8823	67.3216
481.06	65.5294	69.2642	70.6732	72.8142	77.3876	78.1555	83.0089	86.6299	89.5357	92.7212	95.8764	97.8271	98.6842	101.88	101.725	103.176	104.126	106.391	108.586	104.726	107.86	104.011	101.576	99.4129	98.3851	92.851	87.2897	82.0846	76.9275	70.5166	68.637
481.96	66.7677	69.2802	70.5336	74.4394	78.2049	79.3985	83.0246	86.4286	89.0317	94.3412	96.4532	99.2478	101.186	103.927	102.968	103.811	105.502	107.89	108.617	106.389	108.536	104.098	102.755	99.3949	100.537	91.9074	88.0724	83.0222	78.1932	73.4422	68.4682
483.03	65.9666	68.7931	71.8802	75.3341	77.9863	79.8229	83.2001	85.8567	88.803	94.7578	96.9007	99.0105	101.944	104.165	102.829	104.137	105.485	108.029	107.79	106.743	108.121	106.304	103.271	101.658	99.4438	92.1819	89.3877	83.6529	77.2449	73.5853	67.5754
483.93	65.7685	68.7438	72.614	75.431	77.7712	80.668	83.0948	85.6148	88.5587	94.1964	96.0012	99.6464	101.758	101.952	104.623	104.52	106.398	108.799	107.16	108.181	107.231	106.727	103.714	103.329	99.0562	92.5976	90.0038	84.4374	77.6408	73.4986	69.3204
485	65.9623	69.4202	71.9354	75.0654	77.1511	81.6055	83.3439	85.8224	89.0989	93.6907	96.5018	99.3486	99.6849	101.855	103.968	103.413	107.181	108.593	105.506	107.759	106.284	106.769	102.993	101.647	98.5489	93.2018	89.6325	83.889	78.8256	73.0724	69.9568
486.06	65.0112	69.6631	71.3194	76.2937	77.2174	81.9835	83.7351	86.9222	90.361	93.6396	95.8143	99.94	100.111	102.468	104.352	102.162	106.9	108.167	105.123	108.512	104.716	105.953	103.242	98.996	98.969	93.2805	89.0095	83.1302	78.1782	73.1236	69.4284
486.96	64.5506	69.0303	71.3396	75.6411	77.1905	80.4771	83.3598	86.8753	90.2697	93.4916	94.4776	99.1002	99.1105	100.701	103.819	100.426	104.742	107.606	105.751	106.874	103.773	104.181	101.632	98.5676	98.4922	92.2861	89.0171	82.4322	76.0482	71.47	67.1794
488.03	64.4288	67.5656	70.3379	74.2287	76.1868	79.8085	84.2473	87.1432	89.4893	92.0719	93.7935	99.2945	98.3797	99.8654	102.95	100.092	104.043	106.839	106.957	106.046	104.917	102.88	100.867	99.5464	97.3699	91.5168	88.3657	82.4086	75.4319	70.7751	65.6426
488.93	64.9016	66.0878	70.1792	72.3144	75.4757	79.298	84.3048	86.2924	87.7841	90.4872	95.5657	97.5571	98.3022	100.404	101.761	99.768	103.555	104.485	106.225	103.803	105.866	102.114	99.3649	100.084	95.9075	91.0497	86.1427	81.0441	75.244	70.481	64.9591
490	63.463	66.5375	69.039	72.6185	75.1806	78.5762	83.8963	84.557	85.9575	90.1621	94.6006	95.4181	97.4866	100.471	99.2679	98.5805	102.631	101.848	104.331	102.099	104.374	101.305	98.5217	98.2533	95.1151	90.3857	83.7833	79.2455	72.8446	70.0165	65.2802
491.06	63.3643	67.1253	67.4521	72.3394	74.4333	77.3152	81.2129	82.3774	84.7843	89.4658	91.5844	92.9013	97.3378	97.7181	96.501	97.9108	101.705	100.938	100.638	100.708	101.544	100.207	98.697	95.0902	94.2583	88.8115	83.4647	78.0975	71.8715	68.6387	64.8993
491.96	62.1699	65.9432	66.4661	71.9441	73.7913	76.4946	79.0701	80.4787	84.5523	88.3748	90.3115	93.8842	95.1546	95.7736	94.4984	96.7248	101.518	100.827	99.7877	99.8586	99.9608	98.3583	97.0558	92.8015	92.2192	87.849	83.0323	77.7612	70.2926	67.2482	63.2215
493.03	61.3503	63.4282	66.918	70.3796	73.9292	75.9937	77.12	78.5097	85.3308	85.839	90.5181	94.5297	93.1238	93.519	94.0823	96.9196	99.1252	100.398	99.7203	99.9207	98.7318	97.0106	94.5555	92.3102	91.1811	86.0121	82.2209	76.7582	69.7736	66.7921	61.0205
493.93	60.2171	62.2917	67.0969	68.4894	72.3176	74.8049	75.1349	78.7633	84.8801	85.1432	89.4407	93.0932	90.5849	92.3011	93.0718	96.0236	95.5883	98.3784	99.5046	98.7699	97.3958	94.7283	91.9902	91.7208	89.986	84.7827	81.0241	75.5164	68.1641	66.2101	60.2475
495	59.5631	61.9527	66.0076	67.7745	70.7189	74.0245	73.6945	79.0774	81.7471	84.4226	86.8987	89.3662	89.6697	91.0418	92.6117	93.6802	94.4241	97.4333	96.6753	96.7139	95.3089	93.6664	91.8919	90.251	88.0575	83.5525	79.9269	74.8625	68.5644	64.9462	59.8247
496.06	58.4813	61.4915	65.1611	67.043	70.4422	71.9602	73.4279	77.4188	79.3156	83.0587	84.804	87.4309	88.0582	90.5695	91.8686	90.7341	92.8256	94.902	94.3761	94.2205	94.4924	92.0276	91.4203	89.627	86.9105	82.753	78.4216	73.0859	67.3801	63.2283	58.7048
496.96	57.4252	60.5635	64.3365	65.7243	69.4893	70.1177	73.6665	74.2041	78.6601	80.6721	83.7872	86.4773	86.0428	89.1502	90.4511	89.2805	92.7004	93.0007	92.8825	92.5936	92.7607	90.3597	89.5081	87.4346	86.4709	81.6995	76.3903	71.3674	66.2359	61.7959	57.608
498.03	56.5785	59.1174	63.2636	63.7397	67.0288	68.7593	72.7791	73.7279	78.6433	78.3776	82.2924	85.0432	84.0126	87.7912	88.2647	89.2948	91.9872	90.3368	91.4226	90.7146	90.836	88.5292	87.4134	85.0115	85.2422	81.1084	75.5186	69.4624	64.4088	60.2897	56.0788
B4
461.96	23.9875	24.6183	25.8935	27.0858	27.7134	29.2466	29.9503	30.6413	32.1399	32.879	35.0132	35.8164	36.4151	36.9953	37.4343	38.9922	39.2	41.0149	41.8135	46.6364	78.8669	210.977	568.785	915.262	1000	1000	1000	1000	1000	1000	1000
463.03	26.1687	27.4882	28.7017	29.422	31.4329	32.2635	33.3615	34.2499	36.7663	36.4582	38.759	39.9552	40.0287	41.5142	41.1471	43.0462	43.6956	44.7198	46.2499	47.8122	57.9249	110.275	272.709	607.963	853.561	999.284	1000	1000	1000	1000	1000
463.93	29.2342	30.8261	31.783	33.024	35.3429	36.1341	37.4339	38.8819	41.0022	41.8507	43.4373	44.1639	44.5274	46.1996	46.4045	47.4075	48.6875	50.1646	50.5931	51.6265	51.0656	60.024	105.249	257.503	509.783	783.584	976.88	1000	1000	1000	1000
465	32.9545	34.0786	35.6934	37.6286	39.311	40.3053	41.2307	43.7149	45.6732	47.2071	48.8517	49.4593	49.7698	51.719	52.1975	52.969	53.8773	55.4659	55.2656	56.1487	56.6324	56.5879	63.3326	102.087	184.039	433.181	734.125	957.662	1000	1000	1000
466.06	35.8611	37.0432	38.6209	41.6079	43.4641	43.6962	44.8884	47.7098	49.5654	51.2951	53.1501	55.311	55.6642	56.3396	57.6215	58.1337	58.6874	61.1543	59.4307	60.4074	61.0246	60.3258	59.5014	60.3237	80.6871	161.982	409.647	748.72	1000	1000	1000
466.96	38.5072	39.7202	42.2577	44.6337	46.48	46.7581	48.5608	51.6312	53.9925	54.6674	56.3157	59.8945	59.9289	61.073	61.9407	62.0152	64.6834	64.6689	63.8764	64.3728	64.9139	65.3221	65.2037	61.1379	64.7601	87.8233	181.309	439.369	873.331	1000	1000
468.03	41.4145	43.4332	45.1242	46.9758	49	50.349	52.2414	55.4747	57.7426	58.8788	60.4361	63.8925	63.8804	65.0083	65.6008	66.1135	68.6132	68.4063	68.666	68.6916	69.0158	69.8188	70.0288	68.8093	66.6027	72.983	107.637	210.763	552.781	846.703	1000
468.93	44.6386	46.2766	48.7621	51.106	53.0062	55.1306	57.3471	59.8035	62.685	63.9004	65.576	67.6349	68.6328	70.978	70.5737	71.6212	74.4979	73.9883	75.0598	72.6058	74.652	74.8136	74.1262	72.7524	70.5381	67.7566	70.1453	95.9299	226.933	501.984	873.149
470	47.5276	49.5104	51.1155	55.011	57.0795	59.6892	61.4802	63.4869	66.7737	69.2279	71.0425	73.3187	74.8362	76.37	75.9858	76.5146	79.1974	80.0706	82.09	78.9059	79.4274	79.3862	79.0292	76.5325	74.6857	71.4912	68.229	69.7859	102.986	181.305	519.015
471.06	49.8387	52.271	54.3789	58.7881	60.9768	62.135	65.0541	66.9002	70.2297	73.2577	74.2427	77.631	79.0921	80.467	81.8462	81.2752	84.2505	85.2846	86.1842	84.7064	83.736	84.6628	83.1982	79.2661	78.3198	75.1827	70.8631	68.2472	66.8712	86.9371	179.765
471.96	52.0997	55.4121	56.9841	60.9207	63.149	64.1186	67.8197	70.0983	73.0686	76.2988	77.5042	82.5267	83.3014	83.5993	85.7307	84.6146	87.0059	89.2998	89.1171	88.4218	88.1192	89.659	87.0495	83.9892	81.2335	78.599	73.8401	71.3457	65.6283	66.308	91.5065
473.03	54.1155	57.4832	60.1977	62.9113	66.5717	66.9435	71.1127	73.7147	76.7837	78.4978	80.249	86.1051	87.0314	87.9154	89.5081	87.2163	91.5621	94.1185	92.5456	90.2167	91.3495	92.2188	91.4544	87.6364	85.8627	82.1472	76.4434	74.0837	68.7223	66.2763	70.8844
473.93	56.5073	61.4394	62.5875	66.0994	69.154	70.621	73.8008	77.4213	80.1823	82.6856	84.9521	89.0926	91.0655	92.7095	92.1987	91.2858	94.5992	97.5666	98.244	93.7709	95.1406	95.9347	95.7825	92.4163	89.9671	85.9591	80.8527	76.14	70.8636	66.886	64.5682
475	58.6078	63.7318	65.3064	68.826	71.625	73.1525	76.0911	80.4223	83.0165	86.5009	88.3012	91.7622	93.6271	95.522	95.1648	96.5652	97.8937	100.715	102.022	98.5242	98.2255	100.002	98.3117	94.4228	92.2676	88.2641	84.6727	78.0903	71.7196	68.6065	65.0392
476.06	60.6466	64.5229	67.5445	70.5939	72.4508	75.3861	78.98	82.2854	85.2575	89.278	90.7205	95.1031	95.8348	97.7062	97.8073	99.5677	100.868	103.252	104.466	104.02	100.843	102.861	100.06	96.5244	93.9859	89.4825	86.0607	80.5526	73.0918	70.1224	65.7697
476.96	62.5628	65.1167	69.2473	72.1465	74.3195	78.8299	81.7434	84.7753	87.4549	89.4825	91.7392	98.5784	98.2263	99.7269	101.243	101.216	103.409	105.552	105.386	106.174	104.494	103.812	101.491	98.2344	95.7788	90.7497	86.6508	83.0591	74.2597	71.1207	67.2544
478.03	64.0526	66.95	70.0083	73.9741	74.9457	80.7832	83.0212	86.707	88.8117	90.7536	94.3169	99.5918	100.851	101.972	102.966	103.643	105.917	106.761	108.052	108.507	106.881	104.804	102.489	100.648	97.5736	93.9631	88.7919	83.0447	75.0885	72.082	68.5916
478.93	64.9111	68.2829	70.8223	74.4531	76.7303	82.3855	83.3877	87.2553	89.5714	92.363	96.3895	99.7071	103.101	102.369	104.105	104.707	107.373	108.301	109.065	109.065	108.679	107.115	105.422	101.885	98.9976	95.0334	90.3764	83.12	75.9962	72.4439	70.2816
480	65.3828	69.1001	72.3167	74.6933	78.8499	83.252	83.4054	88.2208	89.3476	94.4071	98.3904	99.973	104.812	103.638	105.127	105.957	109.25	110.098	110.382	109.937	109.679	108.515	107.643	103.762	101.313	96.4129	91.01	85.1115	78.0139	74.4087	71.6609
481.06	66.3014	70.3103	73.0826	76.8127	79.2886	83.9732	84.3472	88.5762	90.2534	95.5839	99.6687	101.792	104.356	105.47	106.823	106.031	110.495	110.508	110.574	110.281	111.479	110.564	108.027	105.02	102.507	97.4535	92.5307	87.6042	79.902	75.2483	72.0006
481.96	66.8351	69.8948	73.3468	78.3993	79.8445	83.6575	86.025	88.6121	91.196	97.0455	101.229	104.442	103.191	107.078	108.259	107.311	111.983	111.701	111.72	112.826	111.401	109.452	108.662	105.874	103.23	99.0177	93.5891	88.3666	80.6656	77.4573	72.1673
483.03	66.5628	69.9325	74.3755	79.3482	80.278	84.0464	87.2574	89.3016	93.3901	96.7132	101.748	104.66	103.636	105.588	107.401	108.2	111.998	111.377	111.283	113.708	112.387	110.449	109.985	106.796	103.031	98.9872	93.1659	87.9209	80.5566	77.1778	71.863
483.93	66.1253	69.4148	75.3736	78.3206	80.2956	84.1068	88.1148	91.5358	93.978	94.6723	101.383	103.2	104.752	105.632	106.747	110.576	111.579	112.664	111.684	112.239	113.687	110.254	111.157	105.3	102.589	99.9493	93.7115	88.0198	81.4209	76.4051	71.4594
485	66.7856	70.1911	74.4316	77.64	79.2947	82.9598	87.86	91.7481	94.3165	93.8434	99.9102	101.27	104.242	105.331	104.036	111.682	111.031	112.662	112.542	111.691	111.916	110.647	110.968	105.077	103.096	100.006	93.9175	87.3419	80.9242	76.1381	70.1461
486.06	67.2215	69.9367	73.6938	76.7833	80.209	83.0255	87.0693	89.6068	92.153	94.0707	99.6349	101.774	102.711	106.463	104.341	109.635	109.517	113.43	112.614	111.601	109.056	109.614	109.047	105.501	103.163	98.1958	92.6613	85.7963	79.995	75.4145	69.9024
486.96	66.1789	69.9063	73.2622	77.7614	79.6018	84.2513	85.2694	88.2052	91.4307	94.1618	99.5775	102.156	103.827	104.365	104.332	107.577	109.261	111.084	111.359	111.237	108.261	109.84	107.172	105.252	103.777	96.3399	90.6349	85.0396	79.1345	74.581	69.8077
488.03	65.4427	69.3409	72.8853	77.0371	78.1348	84.324	84.0229	87.9598	89.8558	92.6914	98.6535	102.022	103.509	102.7	104.996	106.341	108.817	108.734	110.248	110.52	110.199	108.598	106.409	103.687	101.716	96.5221	91.0193	85.3955	79.0466	73.9831	69.133
488.93	65.0334	68.522	71.7249	75.9627	76.9122	81.9024	83.5776	88.1084	90.7417	92.9152	97.0937	100.643	103.35	102.668	103.09	106.189	108.091	106.279	108.955	108.949	109.497	108.469	105.968	103.026	100.64	95.5384	91.2969	84.4677	77.3381	74.6588	67.4791
490	64.5194	67.9565	72.2994	73.5077	76.6778	80.368	83.2087	87.6266	89.8133	92.2933	95.8074	99.3532	101.844	102.505	102.75	103.409	105.89	106.11	106.989	107.109	107.541	107.007	103.829	102.819	99.1576	93.6887	89.8699	83.18	76.2448	72.8941	66.8285
491.06	63.0659	66.4536	71.5833	72.6456	76.7505	79.7469	82.8246	86.1163	89.7882	91.2903	94.1007	98.261	100.17	101.1	102.079	101.743	103.637	104.783	105.2	105.881	104.473	105.139	102.471	100.652	98.1209	91.8841	86.986	81.4432	75.9981	70.7191	65.9033
491.96	62.8585	65.8253	70.8547	71.9453	75.416	79.9293	80.7609	84.7293	88.4125	89.3677	92.4181	97.9276	97.6505	98.8668	99.6863	100.623	101.456	104.081	104.263	104.81	103.225	104.097	100.038	98.2608	95.1609	92.3022	85.2745	80.0484	74.7033	69.2176	65.3458
493.03	62.2792	65.1623	69.1695	71.8401	73.9823	78.2311	79.159	83.4117	88.0546	87.9565	91.4761	96.7129	96.6369	97.797	97.9694	100.116	101.496	102.585	102.131	102.99	102.124	102.774	99.0444	96.346	92.7038	90.9513	85.5219	79.0554	72.6642	68.6505	64.5224
493.93	60.77	64.6658	68.0448	69.9274	72.546	76.561	79.2539	82.383	85.1924	86.7451	91.4069	94.7763	94.5716	95.7692	97.729	99.3279	100.88	102.186	101.092	100.303	101.458	99.808	97.7134	94.7808	91.3386	89.0512	83.8908	78.6357	71.0195	68.3659	63.5383
495	59.3791	63.1552	67.2864	68.2843	73.1976	74.7545	78.3221	81.1495	82.5366	86.4586	90.4964	93.1252	92.4066	94.5412	96.4384	99.2205	99.7898	100.989	100.204	98.4578	98.9455	97.5188	96.0914	92.5824	91.0166	86.7987	82.3289	76.93	70.2902	66.7289	61.8863
496.06	59.0812	62.2514	66.5936	68.3342	71.7101	75.0209	77.7379	79.4527	81.7995	84.9486	88.1238	92.2911	91.3376	94.0311	94.8684	97.1721	97.3454	98.8206	98.542	97.9834	96.855	96.5831	94.5512	90.6699	89.3921	85.5283	79.7196	75.0997	69.1242	65.785	60.9594
496.96	58.4847	62.2781	64.3596	67.7652	70.1864	74.5098	75.8312	77.4749	82.1699	83.5731	85.6886	90.1744	90.7434	92.7171	92.9299	94.9784	95.4293	96.3066	95.8105	96.7025	94.5507	94.2641	93.832	89.408	87.8609	84.5436	78.6575	73.7997	68.0583	64.5031	60.1694
498.03	58.0175	61.639	62.329	65.5511	68.856	73.1352	74.853	76.0272	80.5093	82.1903	84.2105	87.7193	89.1635	91.8595	90.6501	92.4836	92.302	93.9963	95.0663	95.593	92.5873	92.0358	91.7041	89.2366	86.2059	83.0632	77.057	73.9806	66.7234	63.9827	59.0367
B5
461.96	23.1465	23.6387	24.4051	26.3025	26.4051	27.5345	28.0242	29.0047	31.1501	32.2985	33.2631	34.7877	35.2877	34.8916	36.0824	37.7303	38.2501	38.0254	40.0755	44.8794	74.7358	189.38	511.178	905.279	1000	1000	1000	1000	1000	1000	1000
463.03	25.5054	26.5221	26.4036	29.0315	29.8157	30.9572	31.9629	32.3601	35.0359	35.6696	37.371	38.8244	38.4768	39.2062	39.9683	42.1595	42.6677	42.7969	43.3674	45.1631	54.6505	103.819	251.271	582.405	808.206	978.04	1000	1000	1000	1000	1000
463.93	28.4414	29.2462	29.3008	32.1409	33.5592	34.8226	36.6439	37.1394	38.8258	40.2921	41.516	43.3424	43.8884	43.8573	45.0116	46.1386	47.3296	47.8573	47.3727	48.2913	48.2084	56.7743	99.2786	230.538	462.798	740.861	961.16	1000	1000	1000	1000
465	32.2579	32.2856	33.6297	35.2756	37.3493	39.3652	40.8486	42.3155	43.4425	44.4453	46.4564	49.0722	49.6742	49.2753	49.8671	50.9038	52.1676	52.7503	52.9542	53.9728	52.6608	53.518	58.804	93.6361	167.7	391.382	703.734	938.339	1000	1000	1000
466.06	34.755	35.284	37.6395	39.0756	40.9888	42.5557	44.0748	45.584	47.2941	49.1432	51.3961	53.8519	54.5875	54.5314	54.5355	55.8109	57.1841	57.4643	57.9699	58.6621	57.4605	57.1014	55.9787	60.6296	77.466	150.145	375.8	707.187	1000	1000	1000
466.96	37.4276	38.3888	40.801	42.7261	44.0454	45.4544	47.4908	48.2797	51.9	52.5447	55.796	57.3952	58.5939	59.5945	58.2645	60.5036	61.3743	61.9312	62.6078	63.4922	62.4998	61.3725	61.6549	60.5009	61.8042	82.0842	167.196	399.602	823.129	1000	1000
468.03	39.8732	41.2487	43.7479	46.1307	47.1611	48.2458	50.7206	52.8308	55.3167	56.0601	59.1193	61.1595	62.0084	63.5759	62.4592	64.52	65.128	66.3525	66.2104	68.8491	67.0058	65.4918	65.4557	64.5826	64.4133	69.3818	99.1842	201.044	498.117	805.69	1000
468.93	43.4954	44.935	46.9399	49.4674	51.0604	52.4317	54.3519	57.5821	60.0816	60.1449	63.7453	67.1063	68.0431	68.2893	67.5368	69.6473	70.1095	71.5953	71.9968	73.4578	71.3773	71.8846	70.3031	69.6066	67.8637	65.0542	67.9082	93.7438	203.953	465.654	804.917
470	45.5171	47.4664	50.148	53.0996	54.0623	56.5992	59.2976	61.5755	63.9168	65.7784	68.5834	72.2626	72.9498	73.1564	73.5825	74.9235	75.5928	77.6283	76.8722	77.1183	75.9292	75.867	76.3903	75.577	72.3062	69.8422	66.0431	66.6411	95.1421	175.225	458.18
471.06	48.0322	50.3981	52.2717	56.5106	57.5243	60.3776	63.6695	64.6068	68.717	70.8258	73.1301	76.1916	77.3201	77.4194	78.7869	79.5478	80.3516	82.828	82.0927	81.4709	81.2091	80.5006	81.1052	79.9991	76.1955	73.6587	69.3931	64.7157	64.2041	83.5982	170.319
471.96	50.5446	53.0211	55.7897	58.8223	60.9497	63.774	66.5637	68.8094	70.9809	74.7153	77.8448	79.3395	78.6531	81.7616	82.1049	83.1827	84.4057	86.3835	86.3262	86.6523	86.7154	84.7377	84.4227	82.8269	79.3784	77.0286	72.6018	68.3455	65.0992	62.8932	88.3376
473.03	53.494	55.3894	58.864	61.1619	64.2056	65.9835	68.7369	72.6651	74.4151	77.5741	81.3331	83.1816	81.4385	84.8857	84.5448	87.091	87.1802	89.5229	90.5994	90.1231	89.8569	88.4809	87.7406	86.0333	81.541	79.7445	75.4698	70.6411	67.0424	62.9022	66.4766
473.93	54.6475	57.7411	60.5566	63.479	66.4522	69.0499	72.4902	75.8717	77.4869	80.4284	83.8621	85.6997	85.0162	88.9484	87.68	90.4492	91.4324	92.7262	94.4978	92.7808	92.8388	91.6348	91.3358	88.6044	84.5502	83.2346	78.1456	73.845	68.4288	63.6675	61.0489
475	56.8198	59.9843	61.5554	65.4977	69.2095	71.2229	75.3906	78.1429	81.1566	82.6135	85.4594	88.663	90.0953	91.6534	91.8927	93.6855	96.3206	96.7317	96.9692	96.7151	96.6931	94.5888	94.9184	91.118	87.8676	86.2987	81.6102	75.7724	70.8386	65.4579	62.461
476.06	58.7282	61.6292	62.7848	67.2243	71.0555	73.8524	77.8467	79.2628	82.6119	85.1392	89.4819	92.2037	93.6704	94.6227	95.7113	96.1992	100.473	99.9217	99.2785	101.017	99.9682	97.7515	97.4808	93.2657	91.8329	88.3859	83.4345	77.6414	72.4886	68.0219	64.4882
476.96	60.8465	62.1885	65.9093	69.1509	71.9595	74.7037	79.4426	80.5027	83.9619	87.1914	92.5957	95.17	95.4866	96.2213	98.1225	98.8416	102.106	102.85	100.697	102.446	101.412	102.057	99.9629	97.1273	94.1065	89.7127	84.6752	78.9985	73.0751	69.8688	66.0903
478.03	60.954	63.957	67.57	71.3499	73.5337	75.9346	79.5105	83.0913	84.7509	88.4715	94.0644	96.0217	96.5545	98.5358	99.1583	99.7981	103.353	105.117	102.907	104.221	102.786	104.467	101.911	100.306	96.0701	91.6095	86.6516	80.1527	74.436	72.2443	67.123
478.93	61.9585	65.5712	69.3608	72.2334	75.2134	76.9499	81.1347	84.0107	87.0732	89.3297	93.0169	96.8343	98.1942	98.9384	101.198	102.518	105.523	105.831	104.528	107.077	104.618	105.458	104.89	101.107	97.6794	93.4684	88.4265	81.2563	76.9694	73.2645	67.2059
480	63.5192	66.6557	69.6746	73.4343	75.7523	78.8897	83.2358	83.966	89.755	90.3612	94.2491	98.1508	98.8581	100.236	102.908	104.623	106.521	106.722	106.686	110.101	105.656	105.218	105.038	102.487	99.0042	95.0239	89.1041	82.4596	77.5707	73.8528	67.9647
481.06	64.9432	67.347	70.7056	74.0815	77.0382	80.8353	84.8774	84.4188	90.4552	92.1662	96.7903	98.9645	101.287	100.962	103.453	105.925	107.342	107.148	108.644	109.654	106.649	106.898	104.838	104.175	99.6336	95.088	89.2341	83.6658	77.5838	73.6592	68.9221
481.96	65.12	67.9679	71.4481	75.2625	78.0465	82.4252	84.0875	86.4082	89.9951	92.8569	99.0891	100.561	102.939	102.611	102.692	105.572	106.858	108.812	109.419	109.522	107.365	107.459	105.178	106.132	99.6489	95.9589	89.7358	84.9467	78.3793	73.9364	69.2148
483.03	65.1327	68.4128	71.3734	75.3661	78.0236	82.7168	84.661	87.001	88.6567	93.2909	99.2311	101.029	104.289	103.745	104.931	106.234	107.213	108.182	110.338	111.256	107.773	108.218	106.637	104.213	99.4731	96.5239	89.5512	87.0614	80.7526	74.8382	69.2092
483.93	64.861	67.8585	71.5098	75.7545	77.2265	82.416	83.904	86.9797	89.4032	93.725	98.2159	100.432	102.955	104.683	105.658	106.788	107.239	109.559	109.437	111.676	108.521	108.001	105.975	103.348	99.6667	97.8244	90.4952	87.1576	80.6961	74.4644	70.2789
485	64.9117	66.7282	70.5945	74.7474	78.2707	81.9807	84.2753	88.0127	90.1029	94.5029	97.4545	98.523	102.226	104.542	105.441	107.561	108.232	108.865	108.252	110.645	108.801	107.065	106.489	103.076	99.6308	96.5215	92.0388	85.2563	79.6391	74.751	70.6852
486.06	65.5191	66.5482	70.4387	74.0767	78.4239	82.3156	84.4765	86.7956	91.2625	94.0657	96.3824	98.8677	101.456	103.843	103.104	106.259	107.65	109.497	107.723	109.065	107.726	107.175	106.282	104.589	100.161	96.1344	90.8736	83.6679	78.8185	73.8224	70.1143
486.96	65.1612	67.5634	70.2637	74.0532	77.9347	80.978	84.0543	85.2641	89.3756	92.9024	98.2307	98.9062	101.039	103.559	102.25	103.52	107.027	107.592	108.005	108.37	108.002	106.45	105.765	103.157	99.0768	95.1257	89.6565	84.2959	79.153	73.8845	69.1487
488.03	64.5186	67.3242	70.1832	73.3624	76.3516	79.5943	83.0925	84.0805	88.3664	92.5654	98.5727	98.5168	99.3803	102.702	100.66	102.782	105.146	107.343	107.432	107.213	108.786	104.508	104.308	102.752	98.1496	94.6607	88.8967	83.7691	78.1115	72.496	68.1799
488.93	63.6208	65.8934	68.9032	71.9531	74.9878	79.1278	81.3505	84.6078	86.9681	91.5139	96.7676	96.9981	98.4868	102.097	99.7635	102.736	103.131	104.983	105.967	106.067	107.769	102.369	103.548	101.236	96.2717	92.691	88.6461	82.9799	78.1095	72.2642	66.4761
490	63.7548	65.7973	68.538	71.3267	72.5435	79.048	81.8959	83.5896	86.166	89.3495	92.7404	96.969	97.7725	99.415	99.8121	101.608	102.243	103.011	104.627	104.271	103.334	102.285	102.92	100.784	97.1425	91.058	86.6175	81.3572	76.9227	71.3687	65.347
491.06	63.1776	65.3986	68.2581	71.6014	73.237	77.9401	81.5314	81.8928	85.4898	86.9062	92.1466	95.321	96.8548	96.6257	99.23	100.346	102.544	99.395	102.598	100.673	102.251	101.192	101.256	97.7088	96.118	89.8739	86.2382	81.4383	73.9814	70.2302	65.5906
491.96	63.1674	64.8515	67.2451	71.0583	73.8479	76.1079	80.3821	80.8168	84.7871	86.1945	91.7656	93.9639	93.8834	94.6035	97.58	99.4296	102.861	98.6679	101.151	100.107	102.219	99.6393	99.3577	95.523	94.7596	88.7753	85.1223	80.8643	72.3464	68.2644	64.5629
493.03	61.3555	63.8515	65.4327	70.3298	73.5709	75.7125	77.2447	79.9765	82.5364	86.162	90.2653	93.1036	92.8	94.0416	96.1572	97.5855	100.009	98.2116	100.024	100.576	100.737	98.1063	97.0925	94.0217	92.2235	87.4707	83.2886	79.719	71.9858	67.2688	62.7538
493.93	60.0668	62.7446	64.4886	69.1794	71.4345	74.5419	76.7163	78.3277	81.2248	84.8104	88.4726	91.7729	91.9628	93.3496	95.5406	95.2316	97.3251	98.2212	98.208	99.7155	97.907	97.2298	96.0683	92.9072	90.3488	85.7044	80.4955	77.4528	71.6055	66.8769	60.3949
495	59.4839	60.5446	63.9145	66.8685	70.4205	72.9224	76.8298	77.2529	81.6748	82.6209	87.8316	89.4171	91.9615	92.6475	93.5816	94.2171	95.2462	96.9066	95.8753	96.7495	96.7848	95.8238	94.5958	92.3487	87.5973	84.342	79.494	74.2563	69.6216	66.1892	60.1183
496.06	58.8938	60.4317	64.5909	65.2598	69.2404	71.427	76.5105	77.1627	80.9832	81.5922	86.4122	87.7012	90.1003	91.1523	91.6587	92.542	95.2865	96.6145	94.4737	94.9449	96.3911	93.8529	93.2902	91.1796	86.5352	83.9403	79.5936	72.9548	68.6071	65.1833	59.883
496.96	57.7907	59.7921	63.4078	64.4712	67.4928	70.4171	74.7807	76.2882	77.9279	81.2863	84.3184	87.8809	88.4124	88.9517	90.2491	90.6032	93.8606	94.3006	93.7538	93.8895	94.5972	92.3369	91.4311	89.0826	84.8201	83.2654	79.1452	72.1121	67.1273	63.0356	59.174
498.03	56.6701	58.447	61.0688	64.6422	65.6589	69.475	72.7035	74.3184	76.7826	80.6512	82.9595	85.8326	86.9745	87.2188	89.0253	89.1466	91.508	91.8098	92.5747	91.8731	93.182	90.889	89.2225	86.4018	83.1448	81.5023	77.2846	71.5761	65.3616	61.4774	57.9677
B6
461.96	12.3731	13.275	13.64	13.9923	14.807	15.6964	15.5017	16.5441	17.1636	17.3662	18.1668	18.5091	18.3782	19.0737	19.7489	20.1405	21.5176	22.0596	24.2162	30.0051	64.9309	202.83	584.932	917.04	1000	1000	1000	1000	1000	1000	1000
463.03	13.495	14.5151	14.9673	15.4032	16.7306	17.05	17.135	18.0946	18.5323	18.8185	19.6307	20.1495	20.1879	20.7461	21.2969	22.345	22.7666	23.6013	26.0104	26.7149	38.2259	94.8967	256.215	605.551	849.282	1000	1000	1000	1000	1000	1000
463.93	14.9762	15.5097	16.3342	17.1965	18.1223	18.7221	18.8676	19.6837	20.0047	20.8045	21.1925	22.3522	22.232	22.8096	22.9783	24.1666	24.4394	25.3229	27.3417	26.7069	27.7199	36.4344	86.2043	246.041	500.981	788.114	986.496	1000	1000	1000	1000
465	16.6385	17.2134	17.8961	19.0071	19.3613	20.5699	20.8834	21.2592	21.3863	22.4851	23.2433	23.96	24.2851	25.415	25.1502	26.1196	27.1272	27.6361	28.9827	29.2289	29.3274	29.6991	37.4105	80.9166	167.652	428.485	744.404	955.595	1000	1000	1000
466.06	18.2696	19.365	19.2862	20.6076	20.6194	21.7287	22.5774	22.5559	23.6716	24.4062	25.1042	26.0468	27.2618	27.6562	26.8946	27.9121	29.1924	30.1779	30.5873	30.9926	31.041	31.6397	30.7302	35.641	56.4437	142.559	408.17	743.206	1000	1000	1000
466.96	19.2187	20.6295	20.8935	21.9778	22.2666	23.043	24.2953	24.1616	26.2493	26.3396	27.1074	28.2535	29.5853	29.8074	28.9545	29.833	30.5181	32.5817	33.0209	32.8421	33.2642	33.0646	33.9314	32.7608	35.41	62.7441	159.79	428.719	873.681	1000	1000
468.03	20.0481	21.176	22.2216	23.4519	23.94	24.8172	25.6728	25.9112	28.0722	28.5731	29.0208	30.4026	31.1799	31.3788	30.7916	31.8396	32.3387	33.8405	34.9733	34.3366	34.9008	34.9814	35.7037	35.9151	35.9246	44.7093	82.1278	194.849	541.683	840.766	1000
468.93	21.2582	22.4778	23.2772	24.9705	25.5889	27.0096	27.2361	27.5822	29.5538	30.0301	30.4201	31.7616	32.821	33.386	33.2374	34.5579	35.5209	35.2906	37.0273	36.628	36.4063	37.2175	37.5883	37.7914	36.4744	35.8719	40.752	72.4778	201.667	495.351	851.571
470	22.6588	24.3744	24.5555	26.6384	26.8183	28.3546	29.1388	28.9173	30.642	31.5025	32.2416	33.7991	34.7575	35.1249	35.6155	36.9287	38.2578	37.5253	37.8326	38.7543	38.1389	39.2654	39.3057	39.1566	37.927	36.331	35.6934	39.6676	77.6289	173.017	497.198
471.06	24.0731	25.3765	26.3264	27.8831	27.7763	28.9668	30.3169	30.7251	32.471	33.3415	34.7357	35.7318	36.7384	36.5585	37.4826	38.2754	39.3639	39.3809	39.3429	40.7557	40.122	40.3747	41.0162	39.6732	39.4089	37.947	37.6001	35.2151	38.1479	59.7108	165.795
471.96	25.4941	25.8329	27.6997	28.7714	28.8965	29.917	31.0281	32.3619	33.2133	35.0688	36.3568	37.0961	37.9609	38.1499	38.7044	39.0075	39.3727	41.3722	41.285	42.4881	42.2063	42.4255	42.0803	41.5271	40.8092	39.7464	38.8907	36.9557	35.7031	38.0838	68.395
473.03	26.2015	26.2078	28.296	29.0112	29.7287	30.8121	32.2362	33.1164	33.7955	36.069	37.1453	38.1006	39.3213	40.0661	39.6585	40.4124	40.6061	42.7002	43.56	43.4446	43.8841	43.7488	44.3191	43.747	41.6778	41.5195	39.4692	37.8313	37.1129	35.6916	41.7597
473.93	27.0087	27.386	29.0226	30.0848	31.0435	32.4648	33.4602	33.9367	34.8653	37.1819	38.0904	39.6164	40.4312	41.1245	41.0084	42.3531	43.6107	43.694	44.8821	44.3543	44.4659	45.1079	46.3872	45.2648	43.3515	42.5826	40.6213	38.0377	36.9499	36.0584	34.1529
475	27.9366	28.4039	30.0137	30.8367	32.1834	33.6606	34.7027	35.4452	36.8355	37.7473	39.7179	41.1442	41.1435	42.3718	43.1603	43.4467	45.7707	44.6943	46.0784	45.7894	46.032	45.6205	47.3975	46.0899	45.8639	43.4835	41.168	39.3598	37.3688	36.4019	34.1474
476.06	28.9	29.5699	31.0127	32.1188	33.1626	34.4972	35.8989	36.5212	37.8754	38.3015	40.0923	42.3215	41.8507	43.9836	44.1406	44.2179	45.7184	46.0551	47.6516	47.6037	48.0522	46.6068	47.4366	47.0512	47.7659	43.9638	42.2772	41.0214	37.3489	35.8571	35.4285
476.96	29.1035	30.1987	32.1502	32.3001	33.2235	35.0697	36.7214	36.7498	38.0314	39.3613	41.1612	43.2221	43.1707	44.7318	44.8604	45.6234	46.2666	47.187	48.8176	49.086	49.0629	47.989	47.6363	47.8946	47.6623	44.8974	42.6542	41.3119	38.3433	35.6326	35.3405
478.03	28.9371	30.6729	32.8274	32.803	34.6693	35.4708	36.7819	37.0169	38.4412	40.4913	41.7492	43.513	44.1982	44.4285	44.8927	46.6347	47.7632	47.5896	49.0007	49.0856	49.6529	48.3072	48.292	48.8189	47.2524	44.9805	43.7258	41.6349	38.5257	36.2788	34.9719
478.93	29.2256	31.0846	32.5826	33.2301	35.9131	35.784	37.0176	38.003	38.9627	40.9705	42.8399	43.8968	44.3678	45.0184	45.3451	46.3653	48.8199	48.4449	48.56	49.2846	50.882	49.0158	49.1874	49.1485	47.6152	45.7867	44.2082	42.0734	39.3661	37.2185	35.3579
480	30.2536	31.6836	32.4894	35.003	36.38	35.6672	36.9561	38.4655	39.9236	41.0734	43.1326	44.4076	44.5502	45.4112	45.4431	46.37	48.641	49.3271	48.6316	49.2914	51.1003	48.8294	50.9506	49.8164	47.6743	46.3105	44.8157	43.2392	39.3475	37.9369	35.3703
481.06	31.3585	31.9052	33.3516	34.7625	35.2753	36.2564	37.0927	38.6254	39.995	41.1119	43.918	44.6163	45.578	45.5135	46.0797	46.8693	48.7857	50.1588	48.8417	49.676	50.1326	49.8894	50.5989	49.3983	47.8786	47.1159	44.9114	44.1084	39.8161	37.968	35.3834
481.96	31.3233	31.9988	33.6798	34.8819	34.8007	36.5601	37.6875	38.7763	40.0886	41.4918	43.0506	44.5605	45.8623	45.758	46.4214	47.3934	48.1554	50.1196	48.9117	51.2248	50.4734	49.8861	50.0128	49.3558	48.5799	46.8363	44.3674	43.9623	39.2857	38.4862	35.4178
483.03	30.74	31.8334	33.6174	34.7892	35.474	37.2744	39.3011	39.3204	39.7115	42.1578	43.0215	44.0553	45.0431	46.1765	46.5783	47.7904	48.2575	50.1757	49.3195	51.6682	50.3322	49.9694	49.7374	49.4069	48.1157	47.0059	44.477	42.6261	40.1029	38.3863	35.9394
483.93	30.5919	31.9601	33.1354	35.3666	35.9712	36.9263	39.0441	39.0031	40.6585	42.0271	43.0907	44.8202	44.3834	45.7442	46.5302	47.594	48.4666	50.0195	50.0535	50.5539	50.1044	49.9955	51.1034	49.9333	47.2428	46.8757	44.7475	42.2935	40.3319	37.8496	36.5511
485	30.5546	32.2341	33.4329	34.5984	35.5621	36.5249	38.3393	38.4236	40.294	41.8011	43.6143	44.3985	44.725	45.1608	46.1783	46.9692	49.5298	49.0923	50.4666	49.3965	50.2105	49.8433	51.4922	49.2283	46.7893	46.6697	44.6875	42.0329	39.638	36.5727	36.3216
486.06	30.1924	32.4771	33.1521	34.2497	35.3707	36.0305	37.3735	37.9525	40.118	42.2428	42.767	44.1833	45.8394	44.855	46.0444	45.7833	48.5535	48.6701	49.6196	49.9778	50.5643	49.683	50.1381	48.3984	48.0344	46.034	43.9651	40.9314	38.1463	36.768	36.1807
486.96	29.7241	31.7721	32.429	34.0358	35.6211	35.7527	37.7439	38.1762	39.9873	42.1082	42.7018	43.853	44.3524	44.3962	45.966	45.7408	47.542	48.5547	49.6192	49.6719	49.9959	48.4046	48.1904	48.1988	47.3207	44.8734	43.1735	39.7817	37.596	35.8126	35.2415
488.03	29.7588	30.9274	31.2103	33.6807	35.112	35.8962	37.4252	37.7807	39.9063	40.2228	42.5836	43.6862	43.2709	44.3025	45.415	45.6108	46.7411	48.163	48.9948	48.7563	48.7864	47.976	47.8947	47.7116	46.4133	43.7779	42.5537	40.2139	37.7826	35.9061	34.7432
488.93	29.86	30.5464	31.2554	33.2802	33.9588	35.7906	36.8835	37.4269	38.4432	39.517	41.8372	42.7736	42.9201	44.2977	44.2268	45.1107	46.5082	47.106	48.2452	48.0925	47.7113	47.2801	48.2565	46.3081	45.5954	43.129	42.1943	40.3253	37.461	35.3387	33.8041
490	29.3238	30.0969	31.8179	32.1615	33.9414	35.8005	36.5326	36.8939	37.611	39.4273	40.8118	41.544	43.5632	43.6239	43.9483	44.2908	45.7029	46.0755	46.6331	47.9692	47.2012	47.2064	47.5428	45.3407	45.3382	43.2514	41.6329	39.6247	37.0567	35.2631	33.2269
491.06	28.8329	30.1686	31.831	31.6967	33.49	35.2308	35.9456	36.5138	38.0755	39.5781	40.4951	41.5161	42.5674	42.8031	43.5856	44.1377	44.6656	45.0177	45.8855	47.0456	47.2244	46.9225	46.5595	44.8892	44.6509	42.6155	40.8916	38.2396	36.0944	34.4112	32.7803
491.96	28.284	30.0416	31.8627	31.9373	32.8623	35.4676	35.1112	35.9069	37.8605	38.4945	40.2783	41.1944	41.3656	42.5227	42.5452	44.4865	44.2594	44.5597	45.3547	46.5193	46.6203	45.541	46.0438	44.3975	44.0467	41.9558	39.7914	37.7145	35.401	34.1155	31.9269
493.03	28.3424	29.28	31.0863	32.4574	32.4344	35.2234	34.2878	35.762	37.3285	38.4391	39.6667	41.4394	41.2474	41.7869	41.3523	43.6857	43.6509	44.4243	44.6262	45.6344	45.8119	44.3047	45.1655	44.0172	43.0031	41.3283	39.7317	37.4887	35.0628	33.4615	31.3699
493.93	27.8702	28.242	30.2054	31.6969	32.3336	33.8936	34.3163	35.0679	36.4846	38.0778	38.9343	40.4755	41.076	40.4176	40.7972	42.2148	43.6401	44.1762	44.0754	44.6037	44.9282	43.7112	44.0308	43.2335	41.8463	40.9793	38.9972	37.0283	34.6056	32.8886	30.9107
495	26.9341	28.4421	29.032	31.2808	32.2245	32.7211	34.3059	34.6026	36.0959	37.7274	38.5686	39.7222	40.9213	39.9751	41.2756	41.3155	43.3719	43.6874	43.3911	44.1596	43.9407	43.2411	43.8058	42.6533	41.14	40.5221	38.0753	36.0452	34.0017	32.8282	30.9929
496.06	26.7603	28.2961	28.684	30.8878	31.9617	32.0083	33.6989	33.9239	35.6169	36.6879	38.0061	39.2367	39.8078	39.8527	41.1386	41.0859	42.1055	42.8899	42.6959	43.6473	42.5488	42.8072	43.2955	42.5571	41.2397	39.493	37.1518	35.3322	33.0728	32.4202	30.1273
496.96	26.8838	27.6117	28.3689	30.0982	31.4252	31.9007	32.6231	33.5668	35.4097	35.9387	38.0996	38.9112	38.4282	39.9226	40.5404	40.5987	40.7392	41.5994	42.1762	43.0678	42.4233	42.334	41.4117	42.2199	40.7013	38.2613	37.0339	34.4771	32.4756	31.4719	29.2181
498.03	26.4136	26.8442	28.4943	28.9451	30.4137	31.2106	31.9295	32.849	34.5424	35.6079	37.1945	37.4785	37.738	39.0712	39.475	39.4155	39.6022	41.0831	41.2212	42.0163	41.5139	41.5726	40.2886	40.3012	40.0174	37.4648	36.5211	33.7913	32.3252	30.3201	28.7148
B7
461.96	25.0204	25.6022	26.716	28.1376	29.0402	29.8207	30.5117	31.3139	33.0278	33.2553	35.4314	35.7161	36.5089	36.8688	38.0137	39.2796	39.1334	40.4015	41.8358	47.125	79.0227	212.962	557.76	916.249	1000	1000	1000	1000	1000	1000	1000
463.03	28.0703	28.3227	29.6251	31.0944	31.9899	32.8272	33.731	35.296	37.1405	36.9092	39.4972	40.1903	41.1291	41.0064	41.8347	43.0287	43.2007	43.9169	45.6516	46.8075	57.9589	114.154	274.349	608.895	857.487	997.249	1000	1000	1000	1000	1000
463.93	30.7811	31.5977	32.9186	34.9555	35.9609	36.9781	38.1976	39.5503	41.5295	41.5426	44.4532	45.3168	45.9491	46.7422	46.5443	47.7074	48.3782	49.398	49.71	50.4837	50.341	60.1123	108.826	257.259	519.164	774.803	981.859	1000	1000	1000	1000
465	33.723	34.9851	37.1092	38.9399	40.2664	40.9135	42.4206	43.9077	45.5177	46.6754	50.2164	50.761	50.9127	51.6082	52.101	53.4084	54.0004	55.0989	55.1336	56.3187	55.0562	55.3741	62.5208	102.202	193.264	426.771	737.474	946.22	1000	1000	1000
466.06	37.0266	38.6917	40.9639	42.3618	43.8873	45.2433	45.9499	48.4383	49.4337	51.2407	54.9523	55.5799	55.2018	57.1617	57.3895	58.3697	58.9979	60.5685	60.6717	61.0102	59.7984	60.1126	59.2365	61.5269	84.5384	162.471	412.263	731.943	1000	1000	1000
466.96	40.2455	42.2687	44.6212	46.3031	47.3228	48.5518	49.9986	52.5976	53.8717	55.6582	58.5517	60.0262	59.8304	61.9373	62.5638	62.3942	63.5783	65.2429	65.0118	65.3367	65.2712	65.5913	64.5121	61.6763	63.6962	91.5814	180.808	430.376	884.623	1000	1000
468.03	42.8671	45.0427	47.3012	50.0798	50.8652	52.6344	54.3882	55.9607	58.2785	60.946	61.8102	64.0333	64.9854	66.46	66.6062	66.3396	68.6932	70.0625	69.2802	69.5902	68.9311	70.2978	68.6967	66.342	65.8167	73.3842	111.907	219.09	564.09	836.057	1000
468.93	46.8983	47.9459	50.6751	54.3483	54.9134	56.0353	58.7964	60.2662	63.9369	65.7215	66.9749	68.8938	71.0196	71.554	71.8613	73.104	73.5546	75.7407	75.851	75.1743	74.3443	74.996	74.0318	73.4904	69.6749	68.7593	71.9475	101.07	228.512	500.304	856.854
470	50.7253	52.0482	54.2163	57.6057	58.787	60.3598	62.4767	65.2793	67.9474	69.2549	73.149	73.4958	76.691	77.567	76.3717	79.7335	78.584	81.4862	83.1455	80.8597	79.9813	79.6457	79.1118	79.4933	75.193	72.997	69.5203	69.9563	106.166	192.83	509.523
471.06	53.8067	55.2668	58.659	60.7639	62.4888	64.1486	66.5536	69.5081	71.261	73.5587	79.0972	78.9491	81.756	82.1635	82.0187	85.4247	83.997	85.1345	88.0366	86.3033	87.5034	84.6576	83.6917	83.8189	79.9855	76.4229	72.592	67.4992	67.4957	87.2285	186.258
471.96	55.5408	58.2727	61.9953	63.5722	65.1224	68.4867	70.6061	73.3724	74.2466	78.4823	82.6491	84.0266	85.7684	84.106	86.2942	88.8294	89.9355	90.1703	90.4102	90.2974	91.8009	87.698	87.1265	86.4699	83.7785	79.2302	76.2082	71.8158	67.3054	66.029	94.7742
473.03	57.9271	60.1194	63.7894	65.796	66.8304	71.3449	74.3635	76.5044	78.2354	80.7463	84.4026	88.2202	88.0285	88.3784	90.7597	91.2373	95.352	94.8958	94.1164	92.819	94.5985	91.5222	90.559	89.3122	87.2641	82.0814	78.9976	74.7718	70.2885	66.2774	71.2663
473.93	61.2349	62.2045	65.6279	67.9958	69.2887	74.2478	77.3221	79.034	81.5605	82.3913	87.1535	90.0637	91.9711	94.0852	94.6326	93.1008	99.4365	99.7178	98.8958	96.5536	97.45	96.5371	94.6323	92.9857	89.0889	86.0541	82.4081	76.6523	73.0814	69.2701	64.3313
475	63.971	64.2228	68.5226	70.9076	72.361	76.8802	79.8189	80.5558	85.3774	86.1543	91.2179	93.6546	95.4117	98.1872	97.5504	95.7911	102.44	101.12	103.018	100.34	101.512	101.235	99.278	96.6769	93.4445	89.6821	84.6876	79.5934	74.9366	70.6597	65.6568
476.06	65.8238	66.9538	71.259	74.2149	75.4781	78.6556	82.0797	83.7075	88.139	89.6631	94.2702	96.3182	99.5708	99.4809	99.1347	101.326	104.282	104.384	105.571	104.403	104.958	103.388	102.262	100.228	98.06	92.4322	86.0983	81.8663	75.5265	71.7516	67.3981
476.96	67.0367	69.3471	73.065	75.2061	78.0932	80.7553	84.3208	86.6698	89.6122	91.5244	96.3837	98.9545	101.335	99.7086	100.293	105.413	106.532	108.052	108.771	107.265	106.356	106.255	102.791	100.941	101.081	95.2945	88.4587	84.0262	77.8939	72.5043	69.6505
478.03	67.1902	70.4238	73.8928	76.9764	80.1243	83.1364	85.8452	88.5324	89.8427	92.1358	97.458	100.299	103.528	101.98	103.489	107.642	108.339	110.515	111.826	109.52	108.564	107.494	104.279	101.593	101.131	97.7986	92.3997	85.6203	79.7868	73.9659	70.6887
478.93	67.908	72.6578	73.8885	77.0913	81.481	84.8202	87.4484	89.8271	91.0505	94.0445	99.3383	100.921	103.925	104.606	105.359	107.24	109.612	112.399	112.699	110.816	109.59	109.236	107.142	103.531	101.591	98.8067	93.8185	87.603	79.8338	75.8017	71.3832
480	68.8236	73.1972	73.8628	79.2229	82.8574	85.305	87.8871	91.3579	92.6682	95.4002	100.03	102.638	105.828	107.245	106.898	107.927	110.927	113.523	113.435	112.233	111.555	111.813	109.69	106.764	102.467	98.9457	93.6744	87.4026	80.4865	77.5479	71.843
481.06	70.2071	73.1147	76.3528	79.5141	83.5342	85.3888	88.2586	91.8188	92.9032	97.4645	101.967	103.428	106.834	108.016	107.384	109.609	112.987	113.326	112.893	113.652	113.389	113.92	110.983	109.054	105.052	99.257	94.0059	88.3859	83.4688	78.3007	73.732
481.96	70.7509	73.1954	78.0456	81.159	84.2942	86.1972	87.0056	90.4085	92.959	97.7333	103.527	105.206	106.802	108.59	109.351	112.325	114.192	113.637	113.051	114.539	113.533	114.207	110.183	109.054	107.526	99.9639	94.7886	88.9008	84.5672	79.8194	74.0581
483.03	71.6195	75.3314	77.5565	80.0168	84.2208	86.9114	88.2496	89.8158	93.5222	99.0467	103.053	105.716	107.005	108.607	109.279	113.721	113.816	114.791	113.808	114.975	111.529	113.398	111.214	108.544	108.966	100.455	95.5166	89.771	83.2542	80.8612	74.3791
483.93	71.3017	75.5488	76.5125	81.2682	84.2616	87.4983	89.2925	91.5298	96.7574	99.4371	103.236	107.355	107.424	109.004	109.035	112.647	112.914	115.468	115.357	115.93	111.702	114.244	111.806	108.858	106.637	101.378	94.7226	90.2593	82.0629	79.9151	73.8347
485	70.9279	74.6746	76.1082	81.2878	83.9145	86.6944	90.5474	93.61	97.2146	99.7096	103.09	106.702	107.656	108.367	109.298	110.678	112.829	113.865	114.209	114.698	112.435	113.201	113.871	110.032	106.638	101.917	94.2457	90.3248	82.9278	77.8987	73.878
486.06	70.5598	74.5155	75.5143	80.3726	84.7231	85.9288	88.6748	93.9303	95.2372	99.0571	103.823	106.092	107.31	109.019	110.606	109.346	112.249	114.686	113.112	112.216	112.347	112.242	110.995	108.644	105.864	100.996	93.4023	89.8134	82.8794	78.4567	72.485
486.96	69.6611	73.6577	74.2026	79.7148	83.3719	85.1352	88.0042	92.676	93.8875	99.2895	101.653	105.858	107.374	108.497	110.203	110.047	111.973	114.489	112.821	111.37	112.706	110.997	109.81	105.134	105.232	99.5846	93.2708	88.9295	83.0299	78.3726	71.2914
488.03	69.6582	72.5429	74.2014	79.749	82.3874	84.3533	87.6382	91.0824	93.2984	98.5247	101.913	105.869	104.412	107.063	110.413	110.991	111.639	114.308	111.895	112.953	113.009	110.295	107.608	104.918	103.092	99.4096	92.8956	88.1861	82.0067	76.7391	71.0572
488.93	69.3591	71.9593	74.0132	79.471	81.6117	84.4624	86.6711	89.2342	92.2042	97.1129	101.391	104.203	102.781	105.315	109.082	110.06	110.773	110.884	110.266	114.295	111.456	109.486	107.899	105.524	101.342	99.8456	92.2872	87.272	81.8929	75.7981	70.0266
490	68.7415	71.9201	75.0591	77.631	81.7495	84.2705	86.0993	88.0081	90.8425	95.4589	99.8957	101.622	103.847	104.251	105.817	108.365	109.092	109.428	110.091	110.796	110.084	108.065	106.757	105.356	100.14	97.986	92.2647	85.157	80.6134	74.4856	68.3654
491.06	66.3223	69.885	74.3362	76.9425	80.6329	83.7918	85.842	87.6363	91.3456	93.7448	97.5479	98.1476	104.18	102.886	102.84	106.071	106.451	108.689	109.497	107.425	109.111	105.745	106.397	103.201	98.5313	95.7783	89.5498	83.8031	78.9969	73.1881	66.8187
491.96	66.2263	67.9406	72.5145	75.5835	79.6169	82.3893	85.0522	86.0373	90.3518	93.137	95.1434	97.3591	100.802	101.773	102.883	104.671	105.034	107.815	108.995	105.421	107.274	103.545	104.779	101.375	97.926	93.1233	88.2588	82.5926	76.5275	72.4943	66.8038
493.03	66.1697	67.1746	70.8751	74.4537	79.7525	80.5349	82.2474	84.4947	88.5447	92.6537	94.7526	97.9534	98.5203	101.071	102.597	102.737	103.244	104.048	107.438	105.867	104.81	102.215	103.785	98.662	98.0293	91.2921	85.7794	82.2023	74.5762	72.562	65.1217
493.93	65.859	67.6147	69.3794	72.3795	77.8832	78.6434	81.1111	83.5543	87.1581	90.777	94.0557	97.689	99.0256	98.274	100.813	101.437	103.516	101.443	105.369	104.333	102.581	101.257	100.578	98.0981	97.0599	90.0777	85.2941	80.0131	74.1504	70.718	63.9486
495	63.7708	67.0118	69.1912	72.122	75.604	76.6536	80.3784	82.9762	86.143	88.4287	91.9006	95.038	97.5603	96.3024	98.3776	99.6482	102.505	100.952	102.594	103.087	101.214	100.517	98.4679	97.8486	95.3458	90.1946	83.2455	79.0278	72.7181	68.5832	63.3874
496.06	62.3215	65.4177	68.3436	71.3827	73.3508	75.7589	79.1249	80.7906	84.9357	87.0602	89.4716	92.8642	94.0473	95.5648	97.079	98.6376	100.729	100.804	101.326	100.624	99.1542	99.226	97.0803	96.8063	92.719	89.0368	82.116	78.5034	71.93	67.8998	63.646
496.96	61.4956	64.719	67.665	71.0227	73.4437	75.0282	77.9746	79.5436	84.091	86.0935	88.0096	91.8269	91.6557	93.4444	95.4761	96.5075	97.5596	99.106	99.8625	98.4723	96.5543	97.6625	95.2254	92.7848	90.2129	86.9574	80.7376	77.0172	70.496	66.8329	61.9933
498.03	60.9346	64.6226	65.3804	70.1162	72.1409	75.0183	77.0654	79.2149	82.7973	84.3477	87.5473	89.5808	92.3581	90.9765	93.632	94.4307	96.7997	97.1996	99.0744	97.0255	96.3319	93.7459	92.7744	91.182	87.5321	84.6982	79.392	75.3413	69.2695	65.544	60.7719
B8
461.96	22.6289	24.292	24.6492	25.5594	27.1075	28.2231	28.1469	29.6645	30.404	31.4407	32.9613	33.9378	34.2125	34.6114	34.6397	36.048	35.8468	36.9579	39.3231	43.1822	79.0934	215.573	563.563	918.331	1000	1000	1000	1000	1000	1000	1000
463.03	25.1358	26.8354	27.7065	28.4826	30.3018	31.6034	31.2061	32.7989	33.4752	34.4523	36.0879	37.3938	37.5527	38.842	38.9069	39.6051	40.0666	41.4458	42.3357	44.1588	54.7205	108.309	264.404	612.209	860.176	1000	1000	1000	1000	1000	1000
463.93	27.4428	29.9626	31.2347	32.3282	33.3617	35.0213	35.667	37.1561	37.4942	38.6105	40.3022	41.3863	42.091	44.1121	43.6476	43.861	45.3869	45.55	46.3085	47.0611	47.3752	57.2419	108.724	260.646	516.447	791.176	985.686	1000	1000	1000	1000
465	30.914	33.4837	34.7926	36.5023	36.7617	38.4026	40.2095	41.5062	42.0982	44.1096	45.2481	46.1874	47.2221	48.3439	48.6432	49.4023	49.997	49.8314	51.4678	51.5511	51.3443	51.4346	59.7132	100.252	184.094	436.144	749.836	948.918	1000	1000	1000
466.06	33.9813	36.8392	37.9222	39.8098	40.5482	41.4009	43.996	45.0379	46.3801	48.5559	49.9759	50.4783	51.8747	52.3684	52.588	54.224	54.484	54.6173	55.9493	54.9452	54.7437	54.9445	53.4452	58.1864	76.5697	156.742	422.737	734.8	1000	1000	1000
466.96	37.268	39.4951	40.4159	42.7587	43.72	45.0714	47.0496	48.1708	49.8863	51.2926	53.3264	54.716	55.4836	56.1135	56.7183	57.9326	59.4538	59.963	59.3538	58.3587	59.0329	59.6842	58.3849	57.5013	59.9893	84.8472	181.037	430.447	882.118	1000	1000
468.03	39.8792	42.0663	43.3409	45.9481	46.8858	48.1659	50.1757	51.6666	52.5683	55.0502	57.4139	58.108	59.2811	60.3483	60.6974	60.9186	63.8471	64.1175	63.7241	62.3281	64.4192	64.182	63.0263	62.2842	62.1819	69.2894	105.471	214.387	560.312	857.144	1000
468.93	42.7702	45.022	47.1763	49.7708	50.4073	51.9915	53.6965	55.8822	57.5128	60.1754	62.6626	62.7333	63.7386	64.8409	65.3103	67.2725	67.7899	68.292	68.2224	68.4953	69.2416	68.3198	67.4851	65.1542	63.3197	63.2382	65.9332	96.419	226.279	518.542	863.298
470	46.0027	48.2289	50.5386	53.5908	54.8854	56.3038	57.0183	60.0495	62.4832	64.556	68.1609	67.9196	69.1598	69.7846	70.9332	72.7411	71.3486	73.6817	74.1253	74.4532	74.6539	72.726	72.0074	69.8104	67.3147	66.4879	61.96	65.2498	104.34	193.072	514.279
471.06	49.4598	51.0323	52.6542	56.0441	57.9513	59.9024	61.6646	63.5054	66.66	67.2974	71.6595	72.7167	73.6218	74.8119	75.5189	76.6902	76.3243	78.5187	78.8919	79.4329	79.3255	78.1065	75.9847	74.9925	71.3312	69.2852	64.428	62.7824	63.5763	84.213	184.241
471.96	52.1546	53.6422	54.8139	58.8979	61.1079	62.817	66.2434	66.9119	69.2012	69.9612	73.6314	75.303	77.0165	79.0565	79.8695	78.797	79.9311	81.694	82.9719	82.2086	82.6406	82.0501	79.9142	78.3076	75.6093	72.2726	69.1877	65.6968	61.1137	62.0582	89.7512
473.03	54.2554	56.7001	58.3149	61.8705	63.1748	65.3082	69.2746	69.854	72.1357	73.2653	76.453	78.3476	80.0828	82.7262	82.4742	82.2109	83.7683	84.0786	85.8209	85.4839	86.6204	84.6775	83.8913	80.8817	77.9019	74.9369	71.6274	67.3992	63.8193	61.88	65.7856
473.93	56.3744	59.6174	61.3391	64.2709	66.2099	68.9292	70.5792	72.0929	75.3637	77.8482	80.9783	82.3264	83.7119	85.5934	85.273	87.732	88.0479	87.5209	89.7826	89.4094	89.5846	87.2662	87.101	83.095	82.5502	78.0247	73.8171	69.9198	65.4018	63.0518	58.6656
475	58.373	61.4507	62.856	65.8786	67.2267	71.3257	72.9808	73.9674	78.6522	80.7942	84.9012	85.4105	86.1226	88.1506	88.0989	91.4409	92.4857	92.1317	93.2264	94.3526	93.6251	91.8681	89.4114	86.3696	85.3781	80.4701	76.3656	72.9155	67.0119	63.8631	60.4241
476.06	59.1462	63.0106	63.9402	67.8944	69.0169	73.4817	75.5478	76.8172	80.8679	82.1141	87.177	87.7391	87.9802	90.7382	91.8626	93.5446	94.9975	95.0885	96.2927	96.8117	94.7295	95.2173	90.9388	89.6675	88.6525	83.8485	79.8389	74.2658	68.6525	65.6421	61.2686
476.96	60.6339	64.8897	66.4068	69.6389	71.0127	74.743	77.9764	79.2741	82.2831	84.6157	89.2275	90.0537	90.6714	92.203	93.972	94.7448	96.1238	97.21	97.3281	99.7715	97.0092	97.736	94.3677	92.9981	90.0749	85.2078	81.488	74.4462	70.561	66.6092	61.9198
478.03	61.3753	65.6133	68.6125	70.4392	73	77.1529	79.1506	80.1674	83.5712	87.8132	90.4223	93.0249	93.4497	94.6665	95.6218	97.2886	97.3158	99.5831	99.4554	100.753	98.2745	98.7964	96.6625	95.0636	91.8652	86.6481	81.3793	76.2093	71.4138	67.5621	63.5138
478.93	63.1312	66.3229	69.2159	71.9474	74.3661	78.8766	80.071	81.1933	84.8037	90.3682	91.8525	94.3075	94.6737	95.7166	97.8437	99.0056	99.0122	102.081	100.847	102.714	101.529	99.6704	97.9958	94.3992	91.66	88.5552	82.6718	77.8907	72.0687	67.4848	64.8266
480	63.7044	67.3171	69.6492	73.6594	75.0056	79.8496	82.4057	82.0588	85.4751	90.6446	93.4126	96.2773	95.5913	98.0518	99.433	100.006	100.73	102.442	102.649	104.031	102.119	100.157	97.7146	94.5682	92.4985	89.3712	85.0268	78.5467	72.7963	69.0345	64.9687
481.06	64.9373	68.8534	71.2039	74.3677	76.2609	79.8842	83.6663	83.9763	86.6354	90.5032	93.0471	96.6152	96.898	99.7523	99.7531	100.912	102.762	101.248	104.084	105.186	102.455	101.541	99.9337	96.4118	93.0476	89.3068	86.4367	79.5787	74.2268	70.6042	64.7435
481.96	65.0105	69.7429	71.6364	73.8208	76.8118	81.1475	83.9424	84.35	87.4004	89.3538	92.5071	97.8116	98.3321	100.747	101.029	101.716	103.417	102.54	106.277	104.703	102.532	102.621	100.342	99.8913	95.4282	89.9204	86.3828	80.4883	75.2134	71.6447	66.8717
483.03	65.6937	70.2826	71.811	74.0111	78.0406	81.5417	82.0346	85.4936	86.742	89.8105	93.4316	96.1972	99.1037	100.559	102.254	101.789	102.397	103.297	105.864	104.669	104.367	102.903	100.758	101.31	95.8087	91.6378	87.0605	81.1277	76.8551	71.6922	68.0888
483.93	65.1104	70.086	71.7838	74.5781	78.5903	82.2712	82.8474	85.5268	86.6331	91.305	95.4234	96.6417	98.4801	101.394	102.136	101.733	101.554	103.347	105.778	105.139	105.132	102.675	100.738	100.021	96.7299	92.0818	86.4847	80.5083	77.0944	70.9786	68.3911
485	65.5024	69.149	72.4715	75.1506	78.9076	81.4647	82.7171	86.5789	87.6591	91.2725	95.8617	95.8987	98.4393	102.29	100.813	100.463	103.669	103.378	105.77	104.986	106.447	101.648	101.764	98.5986	94.6617	91.1428	86.6529	80.1314	76.2582	71.0906	65.5491
486.06	65.9957	68.8106	72.426	75.2155	78.434	81.178	83.1461	84.4263	87.9331	91.1341	94.9381	96.7661	98.8637	101.683	101.056	100.503	103.979	105.468	105.779	103.984	105.656	100.942	100.577	98.23	95.6831	91.4875	86.776	79.8321	74.9605	69.8246	64.2681
486.96	65.5469	69.2176	72.3056	75.5483	76.9714	80.8689	81.1541	84.0289	86.6692	90.4082	92.8079	95.4759	98.221	99.977	101.951	99.8689	102.161	105.179	103.716	103.639	105.054	101.218	100.464	98.2101	94.2779	91.0629	85.7063	80.3231	74.2842	69.6263	63.9072
488.03	64.1743	69.4823	71.3128	74.063	75.9979	79.9608	81.0015	83.3371	86.097	89.6279	91.9966	95.0253	96.1697	99.3847	100.509	101.198	100.24	103.407	103.315	101.736	102.482	100.402	99.7301	96.5564	93.7526	89.3448	83.2618	80.7746	74.0453	69.1079	65.0847
488.93	63.3652	69.0789	70.0391	73.1472	75.8526	78.3927	80.499	83.0947	85.9947	88.2234	91.7339	94.5827	94.7025	98.2039	97.9053	99.5163	99.7251	101.698	102.767	100.766	100.598	98.9654	99.6809	93.4283	90.8957	87.3393	83.2493	79.8852	73.4299	69.5023	64.0156
490	63.0873	67.0235	68.8936	72.0666	75.5884	77.4937	80.7542	81.5618	85.1672	87.7474	92.2698	93.941	93.5398	97.264	95.5492	98.5896	98.1635	100.715	101.617	100.706	98.2757	97.0022	98.3385	92.9747	89.8963	86.6643	82.6549	79.3375	72.1347	68.4613	63.1471
491.06	62.1525	64.5447	67.609	72.167	74.3291	76.6613	80.1902	80.8573	84.542	87.1153	90.5703	92.7571	93.4079	96.0821	94.8955	96.7877	97.6733	98.2409	99.7495	101.071	99.2556	97.4341	97.2184	92.839	89.1417	86.1894	80.1599	77.8537	70.2309	67.2158	60.9593
491.96	62.1517	63.1623	66.1331	72.1143	73.2497	75.605	79.3194	80.2463	83.2136	84.3392	89.0494	91.172	92.7329	94.671	94.4485	97.2216	97.0312	95.5585	100.248	98.6404	99.8808	96.3763	95.4526	93.5511	89.383	84.6895	79.0441	76.1943	69.6634	66.0461	59.9026
493.03	62.1893	63.2837	66.2001	71.5214	72.2873	74.4543	76.7896	78.4411	82.5089	83.9146	87.4046	90.2005	91.6599	93.1626	93.7536	96.0804	96.067	95.5178	100.446	97.0711	98.2136	95.8818	93.0155	91.8714	88.7634	85.1817	78.3189	74.8475	69.9486	65.6031	58.9222
493.93	60.9986	63.9255	66.1778	68.7732	71.4558	74.9895	75.5258	76.8877	80.359	83.3766	86.6304	88.8561	89.2264	90.698	91.5706	94.0198	94.0513	95.8789	97.5072	96.0789	94.6395	95.1338	91.17	91.0424	86.6723	84.853	77.6092	74.336	68.3961	63.999	59.2378
495	59.6455	63.0331	65.7234	66.5489	70.73	73.44	74.518	75.8128	78.6692	83.5931	84.9975	87.1619	88.115	89.6454	89.4375	92.0859	92.3737	94.3402	94.4512	94.7295	92.7962	93.9969	89.5197	88.4361	84.8587	82.3522	77.1659	73.7139	67.4961	62.4337	58.757
496.06	58.8853	61.6744	63.8002	66.0017	69.1031	73.0335	74.4631	75.6296	76.8707	81.5615	83.3136	86.4732	87.1587	87.3421	88.8146	89.5878	91.956	92.8671	91.932	92.6248	91.9207	91.5997	88.5233	85.9391	83.551	79.566	76.4376	72.2452	66.6584	61.7045	57.7842
496.96	58.8884	61.2162	62.8544	65.9264	67.8527	71.1365	73.0236	73.9	76.7768	80.6315	82.2684	85.7574	86.7609	87.7154	88.6664	87.986	91.4733	91.19	90.1868	90.942	90.0616	87.789	86.3837	83.1931	81.7182	77.8888	74.2937	70.724	65.7091	61.2007	55.896
498.03	57.1475	60.7229	62.0979	64.3498	66.6717	70.1669	71.9628	72.1924	75.7894	79.1082	80.5509	84.68	84.7587	85.8939	88.309	86.1254	89.0525	90.4949	88.363	89.4036	88.8179	86.2263	84.3773	82.8541	79.5387	77.4804	72.505	68.7642	64.289	59.5345	54.7964
B9
461.96	23.8425	25.7618	26.5996	27.0959	28.1483	28.7236	30.4284	31.0622	31.4119	32.3865	34.1313	34.5975	35.7663	35.905	36.1376	36.7617	38.3675	38.6464	40.0056	46.858	84.5768	220.833	587.347	923.249	1000	1000	1000	1000	1000	1000	1000
463.03	26.697	28.2062	29.6879	30.1206	31.2171	32.0275	33.5925	34.4887	35.72	36.2846	37.5715	38.4605	39.5482	40.0029	40.1682	40.8038	41.7303	43.3911	44.734	46.7592	57.3281	115.042	280.59	622.793	862.761	1000	1000	1000	1000	1000	1000
463.93	29.9358	31.3244	32.768	34.0646	35.3279	36.6869	37.6795	38.8289	40.0179	40.8788	42.9716	43.3003	43.9482	44.6593	45.3226	45.9235	46.1481	48.2948	49.1914	49.0192	48.939	59.4485	109.591	271.539	522.859	816.48	984.751	1000	1000	1000	1000
465	33.615	34.8466	36.203	37.6936	39.4575	40.9117	41.8157	43.8062	44.8671	45.4559	48.2722	48.7711	48.6733	49.4628	50.6335	51.6768	52.1812	53.4855	54.1207	54.0436	53.2204	54.2746	61.47	105.533	192.085	460.642	748.582	954.997	1000	1000	1000
466.06	36.4855	38.3957	39.9853	41.4792	42.675	44.3129	45.6089	47.8745	48.9215	50.0656	52.628	53.2407	53.3427	54.426	55.0971	56.79	57.5447	57.5807	57.9771	58.1818	58.3469	57.2461	55.8073	62.1926	83.7331	163.57	426.213	749.896	1000	1000	1000
466.96	39.9146	41.3963	43.0717	44.4619	45.6543	48.0568	49.3376	51.2082	52.6223	54.2882	55.8324	56.9767	57.9547	58.7597	59.5539	61.5901	62.1822	62.7269	63.1782	62.5642	62.8603	61.9153	61.8352	61.4627	63.2998	89.7712	187.921	446.895	891.6	1000	1000
468.03	42.8319	44.5849	45.627	48.5164	49.1385	52.6598	53.6866	54.5616	56.6417	58.9893	60.2775	60.5914	62.8619	63.2098	63.8086	65.5944	66.0667	67.5407	67.7664	67.8819	67.3657	66.4607	66.6512	65.4473	64.5698	71.4494	110.547	221.486	570.684	875.392	1000
468.93	46.5874	48.586	49.9179	52.3767	54.1612	57.2698	57.3684	59.0192	61.5166	63.3693	65.7408	66.689	67.7567	68.7576	69.5662	71.1216	70.9135	73.4905	73.09	74.5459	72.7928	72.2373	70.5975	70.1507	66.4476	64.6192	68.1873	100.12	230.359	537.738	862.792
470	49.7266	51.9504	54.0649	56.7507	58.73	60.6837	61.777	63.3233	65.9524	67.7898	70.8016	72.1508	72.1302	74.4532	74.7815	76.439	76.4096	78.3927	77.7522	79.7632	77.5599	76.2616	76.2535	75.47	71.3485	68.8813	65.3651	68.5916	104.979	200.419	515.292
471.06	52.1328	55.1517	57.2305	59.7831	62.2251	63.7332	65.1357	67.2461	69.3635	71.5266	74.1097	76.9513	76.7243	78.8833	78.9872	80.1608	82.106	82.2004	83.1568	82.385	81.7634	80.8998	80.6171	80.4292	75.9411	73.9794	69.3661	66.2733	66.8183	89.1822	187.025
471.96	54.1129	58.5091	59.7542	62.6241	64.4299	66.4556	67.9816	69.9614	72.8604	74.6549	77.154	80.6479	80.9795	83.7468	82.1983	82.9525	86.2527	85.8481	87.132	85.1231	85.2807	85.1121	84.5076	82.6115	79.4251	76.8284	72.9053	69.2938	65.51	65.9682	92.6666
473.03	56.6065	61.0511	62.6356	65.1088	66.3767	69.1957	70.9604	73.1919	75.9574	77.474	80.4071	84.2957	84.5768	86.7505	86.8982	86.535	88.4969	89.4755	89.9279	89.9991	89.6137	88.5824	88.2046	84.8305	82.5554	79.6387	75.8716	71.3597	66.9838	64.7871	68.6607
473.93	59.5985	63.4076	65.0342	67.6392	69.5903	72.3429	75.6743	76.5866	78.1784	81.4475	83.756	86.9861	87.8025	88.788	89.696	91.598	91.5001	93.3957	93.6399	94.4383	93.1165	92.1309	92.954	87.2938	85.5384	82.125	78.6835	73.9516	69.1479	65.3923	62.1461
475	62.0833	65.8197	67.4839	69.5561	72.2956	75.8136	78.2881	80.3131	81.2815	84.9239	87.7245	89.6839	92.5963	90.7572	94.017	94.0607	96.1242	96.8633	98.5671	97.4032	96.4033	94.9209	96.1634	91.2989	88.5454	84.1976	82.0889	77.2687	71.6575	67.4447	63.5121
476.06	65.1946	67.3338	69.0664	70.7986	74.4075	78.7334	79.2959	82.8335	84.8996	88.1138	91.4111	92.0317	95.0256	96.0331	97.4167	96.9092	101.715	100.322	101.922	100.863	99.9174	98.2575	97.8067	94.2043	91.2847	86.1783	85.0826	79.0796	73.7399	69.2442	64.6679
476.96	65.9784	68.4757	70.789	72.6073	76.4346	80.2151	80.7445	84.3508	87.778	89.51	93.5316	94.7715	97.1094	99.1038	100.545	99.8435	104.925	103.289	103.301	104.591	102.285	100.671	99.8237	96.7034	94.7838	89.0433	86.341	80.2071	74.651	70.1431	65.5092
478.03	66.2253	69.8772	72.0097	74.5912	78.866	81.9812	82.987	85.5277	88.8367	91.5491	94.4645	97.2133	97.6119	100.486	100.392	103.158	105.064	103.8	104.22	105.724	103.749	103.915	102.301	98.5652	96.4577	91.3045	87.9263	81.8935	76.3814	71.508	66.2418
478.93	67.5938	71.5313	73.887	75.9847	79.5884	82.7517	85.0394	86.8904	90.5133	92.2157	96.8202	99.1123	99.6374	100.533	103.63	103.542	104.912	106.045	106.95	106.118	105.533	105.793	104.791	100.659	98.0044	91.3594	88.5049	83.19	77.5261	72.81	67.042
480	68.5286	71.3721	75.7496	77.0706	79.8169	83.1022	86.2535	87.4812	92.4457	93.2474	98.6457	100.41	101.3	102.651	104.608	105.443	106.5	107.314	108.149	107.723	108.509	107.325	106.023	102.118	98.6954	93.2951	89.187	83.7035	77.9903	75.1046	67.9911
481.06	68.9331	72.1692	76.7706	78.5791	80.9439	82.4375	86.2843	87.1664	93.4433	94.1241	99.1775	100.785	104.354	103.457	104.148	105.983	109.553	109.625	109.602	108.972	111.151	108.418	106.822	103.783	100.96	95.3153	90.3634	85.1992	78.2606	75.2102	69.0923
481.96	69.1077	72.5732	76.1223	79.4368	82.4727	83.5914	85.8252	88.0918	93.9237	95.3844	99.1904	101.625	104.493	104.638	104.886	106.636	110.214	109.704	110.876	109.423	110.434	109.484	107.973	105.149	102.783	97.2483	92.1507	85.9474	80.0196	75.0005	69.1605
483.03	71.6236	73.8727	75.1213	79.703	83.2254	85.0368	87.1915	89.9224	93.9631	95.6338	99.7991	101.651	104.104	107.103	107.888	105.252	110.158	110.211	114.226	111.489	108.58	108.944	107.213	105.415	102.652	97.444	92.7938	85.9	80.5537	74.8063	68.827
483.93	71.893	73.8531	74.7794	78.9641	84.1827	85.0277	88.2553	91.5035	93.6332	95.6683	101.027	102.816	105.04	106.969	109.084	106.029	109.278	108.724	112.944	111.933	108.247	108.685	106.649	105.818	101.673	98.8547	92.0997	85.1276	80.2407	75.4857	68.7188
485	71.3513	74.0394	75.516	78.7238	83.7327	83.9552	88.5896	90.2006	94.0651	94.7797	100.77	101.281	106.065	105.308	107.822	105.607	110.054	109.26	111.511	110.655	109.914	109.114	106.169	104.202	101.08	96.9221	92.3894	85.4165	78.9241	74.8291	69.5943
486.06	68.7288	72.8379	76.8181	78.7076	82.6348	82.7943	87.9309	89.3775	94.1276	93.3748	100.671	102.158	105.502	103.937	107.28	106.774	108.918	109.55	109.862	109.602	108.95	108.835	105.387	103.344	99.9832	96.3835	91.1126	85.2088	78.7059	74.1192	69.701
486.96	68.624	72.2732	77.3926	78.984	80.8658	83.5745	87.5539	88.3095	92.3448	92.7159	98.6842	102.476	104.914	104.703	106.588	106.241	107.665	109.179	109.68	108.903	108.281	107.698	103.95	102.068	98.5224	95.3748	89.9433	84.7612	77.7451	74.6574	69.3013
488.03	69.6279	71.6521	75.5024	78.3976	81.3493	83.0907	86.9671	88.1213	91.3287	93.4528	98.3013	102.878	104.065	103.798	105.999	105.93	106.503	108.797	110.096	108.564	108.749	106.065	103.602	102.295	99.7981	95.0418	89.5908	83.4092	77.0705	74.0243	68.3905
488.93	70.0939	71.6008	74.7202	77.4061	81.3793	83.3313	86.8553	88.1122	90.4931	93.2566	97.5544	100.566	102.46	102.898	104.432	104.541	105.605	109.379	108.983	107.632	107.03	105.82	103.956	101.304	98.8898	93.1625	89.1027	82.7019	75.8013	72.477	67.1988
490	69.4317	70.7709	74.9448	76.1676	80.4255	81.5845	85.0586	87.7862	89.3977	92.7278	96.0436	99.6673	100.915	101.152	102.205	103.879	104.739	108.455	107.469	107.008	104.232	104.199	103.502	101.799	96.7003	93.0999	87.9692	81.0481	75.6569	71.3388	66.8122
491.06	68.1363	69.0076	74.8228	74.6698	77.7796	80.2146	83.0452	85.8923	87.2788	91.5718	93.839	97.5678	100.317	100.346	100.389	100.83	103.461	105.218	105.251	104.773	102.347	103.566	102.538	99.7024	94.057	92.6022	86.8076	79.9418	74.8754	70.1881	66.4819
491.96	67.217	67.7533	72.5287	74.5214	77.2433	78.6055	82.0019	84.4896	85.8377	91.1362	93.0176	96.5126	98.5791	98.772	98.7335	98.4647	102.84	103.274	103.852	103.179	101.583	101.563	101.066	98.4466	93.6277	91.3079	85.556	79.4474	74.4275	69.6585	65.5044
493.03	65.6517	67.7561	70.283	74.0759	76.6119	78.1464	81.372	84.5206	85.3614	90.275	94.1232	95.5938	97.3498	98.3296	97.9794	97.6264	101.226	100.243	101.738	102.09	99.6089	100.463	98.8084	95.898	92.4406	89.4388	82.9616	79.8433	73.4716	68.5602	63.5081
493.93	64.1087	67.337	69.486	72.8485	75.7162	77.8635	79.8036	82.8529	84.7808	88.7445	92.9504	94.0532	95.8859	96.8277	97.1463	97.544	98.8988	99.2016	101.075	100.727	98.2347	99.3807	97.2523	93.5912	92.7397	86.7214	81.7811	78.1003	72.1615	67.0153	62.0246
495	62.7082	66.2792	68.3148	70.3464	73.8235	77.1066	78.4085	80.1874	84.1303	86.324	90.0879	92.5427	95.1455	95.0875	96.3427	95.6847	96.8608	97.8239	100.511	99.0638	96.7647	97.5707	96.2502	91.2133	91.1674	85.6368	81.5895	75.59	70.5362	65.7992	60.292
496.06	62.1067	65.3634	67.3689	70.4767	72.6515	75.4744	77.7981	79.1011	82.0381	84.6765	86.8469	91.7541	92.8131	92.3938	94.4471	94.0309	95.1835	97.3896	97.548	97.6321	96.2336	95.287	94.5774	91.4567	89.4078	85.022	79.6075	74.0743	70.2251	65.1411	59.2355
496.96	61.9807	64.5365	66.5131	70.3665	71.0559	73.6084	76.5861	79.4625	81.2326	83.2703	85.5159	90.5928	91.1281	91.5926	92.9238	94.3057	94.3102	94.8247	96.6557	95.9759	95.1551	93.3172	91.5145	91.3063	86.8792	84.069	77.5545	73.3148	69.5608	63.5361	58.3502
498.03	61.8147	63.0202	64.9052	69.8714	70.5018	72.0379	74.8392	78.8567	79.7074	82.2228	84.6683	88.1722	89.4679	90.7417	90.6667	93.1836	93.3434	92.5683	95.7309	95.6588	93.2794	92.5246	89.6757	89.4056	85.5604	81.5738	76.3579	72.5214	67.5019	60.8499	58.3696
B10
461.96	24.3997	24.6467	24.898	26.4557	26.8586	27.969	28.8368	29.7975	30.7417	32.0583	33.543	34.6284	35.422	35.6453	36.1898	37.369	38.1542	38.1328	39.7811	46.1025	83.103	227.245	597.049	920.479	1000	1000	1000	1000	1000	1000	1000
463.03	27.2099	26.8724	27.6859	29.2417	30.6278	31.0208	32.1705	33.3879	33.6367	35.7978	36.8424	38.2517	39.8677	39.9337	40.3216	40.9177	42.055	41.7916	42.3105	46.5959	56.3996	117.869	287.179	623.131	883.919	1000	1000	1000	1000	1000	1000
463.93	30.6586	30.4667	31.2555	32.4806	34.7717	34.814	36.6378	37.6016	37.8452	40.2336	41.3566	43.4427	44.074	44.3863	45.2154	45.2297	46.796	47.3051	46.6627	49.4128	48.9408	59.4493	111.055	274.391	543.59	810.441	992.231	1000	1000	1000	1000
465	33.415	33.778	35.4161	36.1517	37.9598	39.2226	40.5234	42.763	43.0143	44.7035	46.5963	48.8145	48.2011	49.4142	50.8191	50.382	52.0514	51.8462	52.7095	54.2346	53.3924	53.0385	61.5464	109.29	197.36	463.805	762.271	957.892	1000	1000	1000
466.06	36.8683	37.1752	38.9181	39.457	41.0411	43.1863	44.4677	46.0509	47.0736	49.0934	51.1886	53.0044	52.566	55.0346	55.4241	55.2916	56.5328	57.235	57.7857	58.1382	58.1223	57.0935	55.9741	60.1422	82.616	175.434	439.3	757.889	1000	1000	1000
466.96	39.7604	40.0181	41.706	42.9682	44.5225	46.2632	48.1395	49.7759	51.2088	53.125	54.9666	57.0902	57.1361	58.7815	60.069	59.5269	61.0473	61.3996	62.3215	61.6802	62.5202	62.376	61.2712	58.828	61.4271	89.4188	192.212	457.718	902.588	1000	1000
468.03	42.5339	43.9353	44.3857	46.0985	48.3843	49.6811	51.8201	53.4474	54.9242	56.8855	59.2259	61.1961	61.6734	62.5668	63.9479	64.3772	65.9119	66.1969	66.5722	66.2696	66.7482	66.1369	65.9107	63.9819	62.6489	70.9819	113.928	228.533	587.221	866.144	1000
468.93	44.826	46.7118	47.7946	49.6512	51.1436	53.4973	54.9754	58.0695	59.3687	61.0416	64.7629	66.0835	66.0642	67.2033	68.8804	69.7976	69.833	70.3808	71.7615	72.9621	71.9676	69.9251	69.8167	68.1704	66.0142	63.4341	68.7209	102.741	242.668	534.135	886.991
470	48.3717	50.4927	51.02	52.6562	54.815	57.8291	59.2089	62.0819	62.8271	66.6731	68.7102	70.7368	71.5573	73.6812	73.3537	75.0592	75.1322	76.1374	77.7051	78.1294	77.5075	74.2777	73.9476	72.926	71.2448	67.0109	64.8377	68.6288	105.702	206.761	541.705
471.06	51.6633	52.6014	54.3609	56.533	59.1014	61.0762	62.9873	65.7094	67.1796	70.3077	73.3239	74.5908	76.3271	78.2606	77.7118	79.0303	80.8415	80.8029	82.6791	83.1833	80.9238	79.5994	77.9896	78.7121	75.7561	71.1855	68.3486	64.8832	63.867	91.6253	199.293
471.96	53.8961	54.9834	57.4602	60.6239	62.2195	64.3598	65.8594	68.1102	70.9947	73.5081	76.8319	78.4715	79.2589	81.2061	81.4371	83.2666	84.6337	84.7815	85.7705	86.9071	83.0201	84.1774	81.7246	82.1416	78.2871	76.3492	71.5084	68.0058	62.4404	64.4651	95.6784
473.03	54.7313	56.9258	59.9586	62.8777	64.0711	66.2755	67.8773	70.7865	74.8364	77.2413	80.5559	82.0621	81.2248	83.8473	84.8355	85.9799	87.0935	87.9335	88.5338	90.0571	86.9336	87.3077	85.1477	84.4527	79.9849	78.6447	73.9536	70.522	65.5222	62.856	69.1036
473.93	56.5101	60.3984	62.8532	64.4961	66.4619	69.7602	71.0006	74.8409	77.0734	80.2258	83.6158	85.8125	85.8932	88.8759	88.1172	89.4031	90.4649	91.5605	92.0571	92.9906	92.4136	89.9494	88.704	86.712	84.3365	81.5402	77.5668	73.6479	67.6917	64.3637	60.1132
475	59.2882	62.3423	65.6201	66.6058	69.1957	72.5411	74.5138	78.6739	80.1554	81.723	86.8512	88.6507	90.4007	93.1423	91.2478	92.0726	94.9986	95.6642	96.5371	97.3532	96.8138	93.6353	92.7981	90.0278	88.5863	84.2832	80.3021	76.1433	69.7755	66.9144	62.3348
476.06	62.408	64.4741	68.4888	69.9086	71.5863	74.7908	76.6728	79.9337	83.3009	84.4013	89.3343	91.8058	93.0922	96.1394	94.0137	95.565	97.2328	98.8237	99.9047	99.159	99.8742	96.3453	96.4755	91.1306	91.4406	87.0145	81.121	77.3112	71.0803	68.1379	63.6312
476.96	64.1056	66.2734	69.0873	70.7594	73.8174	74.8624	78.5538	81.3742	86.4767	87.5361	91.5998	92.4652	93.8805	97.2905	97.4334	98.813	98.6622	100.975	102.589	101.851	101.125	98.0832	98.6589	93.5077	93.2033	86.9847	83.1919	77.7448	72.1926	68.6706	64.4006
478.03	64.4689	66.7456	69.706	72.332	75.6704	75.8928	80.5467	82.3984	87.0543	89.4581	93.0328	94.0006	95.373	98.7262	99.5744	101.046	100.562	103.419	103.957	103.101	101.892	99.1532	99.4208	95.7335	94.3398	87.9171	84.6336	78.6644	73.342	69.4836	64.6603
478.93	65.6465	67.3749	70.6057	73.5904	77.0867	78.1194	81.5866	84.3615	87.9876	91.2979	94.6316	96.0047	98.2305	99.4485	101.521	102.793	102.712	106.668	105.15	103.999	103.571	102.009	100.028	98.8728	95.4472	90.2387	86.1518	80.2524	75.5163	71.531	66.554
480	66.8806	68.5515	71.7728	76.0498	78.5518	80.5656	82.7096	86.2025	89.5083	93.105	96.1133	97.4546	100.765	102.3	102.858	102.759	104.672	108.69	106.958	104.821	105.693	104.482	100.971	101.237	95.8491	93.2475	87.9051	81.8846	77.1581	73.1356	67.3245
481.06	67.437	70.2855	72.4001	76.4468	79.0952	82.0371	83.0996	87.953	90.9111	93.2439	96.8456	97.6396	101.387	104.829	104.839	103.694	105.477	109.208	107.665	108.492	106.558	105.964	102.978	102.03	97.6427	94.4416	88.7101	82.8224	78.4563	74.2192	68.3055
481.96	68.054	69.5071	72.457	75.7108	79.29	83.0935	83.8998	87.2846	91.801	92.5184	98.5327	99.0052	100.414	106.568	104.664	104.501	106.763	109.206	109.151	109.746	107.975	106.454	103.773	101.807	97.3406	94.8856	88.4267	83.8016	77.4997	74.281	69.0044
483.03	68.6409	69.5689	73.2122	75.1076	79.3076	83.4702	84.0345	86.8274	91.3114	92.6368	99.4725	100.445	102.368	105.018	105.205	105.501	108.443	108.061	109.809	109.126	108.43	106.238	103.896	100.758	98.2322	93.7457	89.1053	84.6579	77.7099	74.049	69.2436
483.93	68.1303	70.3987	73.6854	76.0249	80.2322	82.519	85.8261	86.5255	90.8544	94	98.6551	100.662	102.916	104.699	105.917	105.44	108.415	107.999	110.076	108.305	108.91	106.519	103.245	101.212	98.1395	94.2273	90.7152	85.0102	78.6298	74.3182	68.1626
485	67.0239	70.7562	74.3366	76.5154	79.9891	81.8694	85.6456	86.5627	89.8791	94.8168	96.5188	100.081	102.819	103.924	106.712	105.169	107.554	108.256	109.389	107.844	107.059	106.896	103.478	100.855	99.3341	94.8161	89.7083	83.5969	78.7212	75.3237	67.1367
486.06	67.9518	70.4402	73.7445	76.1021	78.153	81.2408	85.3637	87.1729	89.9732	94.7429	95.1242	98.8699	101.8	104.006	106.114	105.417	106.731	107.549	109.302	108.257	106.702	107.54	103.351	101.906	98.3446	94.4769	89.0129	82.5098	78.1118	75.2206	67.1025
486.96	67.7635	69.9566	73.1371	75.0854	77.4839	80.5313	85.0825	88.9253	89.5583	93.1012	95.3347	98.6396	102.049	103.467	103.876	104.758	106.526	106.584	108.938	108.68	106.023	106.239	102.817	101.008	97.5551	93.4601	87.8045	83.2517	76.0779	74.0128	67.7024
488.03	67.215	69.6403	72.7941	74.5955	77.3346	79.8329	84.3601	89.1953	89.4449	92.5215	96.2733	98.1393	101.552	103.576	102.52	103.21	106.017	107.438	106.109	107.021	105.996	104.017	101.438	99.7805	95.4884	93.3936	87.0299	83.7119	74.8637	72.2637	67.8577
488.93	65.5796	68.3211	71.0564	74.1976	76.7303	80.3245	83.5389	87.922	88.7038	90.6033	95.6915	96.7212	99.174	101.507	102.497	100.933	104.914	106.988	104.054	105.065	103.262	102.956	100.699	98.2385	94.1627	92.2462	86.7348	82.7636	73.8466	70.7947	67.1727
490	64.7533	66.7354	69.6459	73.751	75.7224	79.0944	82.3588	85.5333	88.7127	90.5796	93.4989	94.8885	99.8506	99.3129	102.422	99.8638	103.313	103.883	103.885	104.095	102.017	102.195	100.535	97.549	94.03	89.7254	86.2885	80.8043	73.8165	68.6926	65.0379
491.06	64.1583	65.713	69.4327	72.9775	75.9824	78.3825	80.6157	84.2578	88.4456	89.293	92.5652	95.3421	98.9104	97.8674	100.676	99.085	101.39	102.466	104.007	104.013	100.835	100.306	99.1035	96.336	93.828	88.9552	86.1635	80.0238	73.514	67.7497	63.7813
491.96	65.0266	66.6935	69.9658	72.1279	74.847	76.4373	78.3487	82.5722	87.5535	88.819	91.7679	95.1975	97.912	97.0103	98.6774	97.6723	100.769	102.787	102.903	102.637	100.297	98.709	97.2476	93.9853	92.0475	88.6127	85.068	78.6913	72.7164	67.4871	62.1873
493.03	63.2596	66.1917	69.5461	71.8385	72.7625	75.6343	77.0265	81.9056	85.5535	86.8355	90.3099	93.6682	93.9799	95.8998	96.5814	96.9242	99.732	100.746	101.24	100.903	98.8043	98.4535	94.9234	93.1202	88.8477	87.5667	83.4541	77.5271	71.7654	67.0862	61.6329
493.93	61.1136	64.3799	68.4215	70.7815	71.1528	74.2184	76.4247	80.1846	82.9626	85.3918	88.5741	91.7217	93.7283	94.0477	94.7129	95.6264	99.1028	97.4153	99.6788	98.3945	98.3129	97.4626	93.514	93.2409	87.3066	84.7347	80.6612	75.5127	70.2855	65.6721	60.3271
495	60.2577	63.0975	66.5972	69.4487	69.9782	74.4776	75.587	78.9329	81.4753	84.5477	87.497	90.4129	92.821	92.5386	92.8863	93.9285	96.9965	95.8624	97.8466	96.4931	95.9141	93.6798	93.0071	91.5216	86.924	83.6343	79.3101	74.2234	69.6693	64.4339	59.9245
496.06	60.868	62.9414	65.182	68.1064	69.1877	72.7352	74.6477	77.4771	80.6148	83.8574	86.4321	89.1267	91.853	91.3551	91.8737	92.3234	94.3531	95.9413	96.0498	94.3823	93.2593	91.6972	92.7474	88.8809	85.5933	83.9464	78.0797	73.131	68.5065	64.2132	58.9146
496.96	59.6927	61.4964	64.3204	66.9504	68.4721	70.9344	72.8429	76.1924	79.7197	82.3224	85.2572	88.22	88.5864	90.4693	90.4392	91.8412	93.1119	93.7676	94.247	95.107	91.2568	91.3722	90.7745	86.0406	83.8921	82.6223	76.4644	72.1404	66.9296	62.7528	57.7157
498.03	58.7277	60.1565	62.9237	66.3258	67.7535	69.7724	71.7141	74.4965	77.9193	79.6057	82.5715	86.051	86.2418	89.0856	89.655	90.2296	93.2733	91.9834	93.2823	93.9772	89.8277	91.3739	89.0669	84.6791	82.1081	80.0158	76.2318	69.7249	64.8002	61.601	55.9973
B11
461.96	19.2769	19.7463	20.1267	21.455	22.3543	22.7428	23.641	24.0877	24.9728	25.6995	26.5695	27.5539	27.3124	28.2061	28.6189	29.3003	30.1962	31.342	32.3771	36.8552	71.4437	201.972	567.822	908.947	1000	1000	1000	1000	1000	1000	1000
463.03	21.5448	21.8491	22.8533	24.0606	24.5695	25.3134	26.5324	27.0256	27.5129	28.7306	29.7124	30.6022	30.6519	30.9924	32.0985	32.3475	33.0877	33.9702	35.667	36.3813	48.1933	103.175	261.835	596.151	856.277	997.023	1000	1000	1000	1000	1000
463.93	23.9114	24.1923	25.8514	26.5421	27.1218	28.4919	29.7631	30.1572	30.6483	31.9215	33.2722	34.0038	34.7241	34.6156	35.5903	36.1751	36.456	37.4853	39.0103	38.3815	39.089	48.5222	96.2065	244.575	506.861	778.964	982.835	1000	1000	1000	1000
465	26.0984	27.1242	28.7094	29.1744	29.8734	31.2301	32.5499	32.9431	34.3175	35.8322	37.1628	37.9045	38.8833	38.6942	39.4599	39.3529	40.9111	41.877	42.5905	42.4306	42.1014	42.5585	51.6838	93.755	172.203	427.085	743.105	943.738	1000	1000	1000
466.06	27.7719	29.8842	30.9532	32.3386	33.1566	34.3304	35.1529	35.4053	38.2266	38.6821	40.6239	42.0228	42.4854	43.0643	43.0495	42.986	44.5601	45.5714	45.3798	45.9162	46.2413	45.8293	44.7831	49.6552	67.6354	154.207	410.178	723.022	1000	1000	1000
466.96	30.0227	32.2428	32.7292	35.1042	36.4771	36.729	37.7163	38.225	41.7606	41.8959	43.4864	44.9014	45.4148	45.8434	46.912	46.2037	48.173	48.2523	48.8743	49.0967	50.3528	49.5514	48.5336	48.5687	50.4217	76.1975	168.929	417.298	869.201	1000	1000
468.03	32.2045	34.5112	34.9096	37.6351	38.9168	39.6138	40.767	41.2527	43.8922	44.6184	46.3236	47.9424	48.2055	49.2025	50.0066	49.7912	51.7883	51.095	52.5673	52.5065	53.7032	52.4748	51.6164	52.6793	52.2304	58.8795	93.6623	207.298	544.066	828.556	1000
468.93	34.802	36.8768	38.3697	39.9946	41.4751	42.4523	44.3771	44.7078	46.1	47.5126	49.8311	51.0473	51.8306	52.9537	53.6801	53.6812	55.7396	55.2565	56.4456	55.2679	56.5603	56.8212	55.1589	55.2319	54.6796	53.2851	56.7042	88.8576	215.758	486.601	854.416
470	37.4024	38.952	41.2074	42.092	43.3588	45.9348	48.1504	47.8137	49.6572	50.4143	53.7574	55.631	55.5341	57.0147	57.3214	58.1481	58.625	59.3158	60.5464	60.0004	59.5102	60.4196	58.9665	59.8128	58.0604	55.2043	52.8446	56.5455	89.2997	178.144	500.115
471.06	40.0924	40.6064	43.0641	44.0593	45.8674	48.8912	50.6219	50.8184	52.6351	54.037	57.7618	58.8391	59.1554	60.3571	60.1979	61.856	61.5697	63.2659	64.1987	64.0473	64.2421	63.4041	63.7389	62.8248	61.138	58.2317	55.5315	53.2986	53.5297	75.2132	170.731
471.96	41.7055	42.785	44.3375	46.3437	48.4245	50.9318	52.2508	53.0613	55.42	57.305	59.8051	61.2667	62.1619	63.772	62.9208	64.5851	64.0838	66.372	66.3741	68.3218	68.1162	65.7971	67.2143	65.0074	63.2334	60.4275	57.8685	56.3424	51.2495	54.145	78.2977
473.03	42.7579	45.1424	46.0859	48.6221	50.0972	52.2736	53.5392	55.1639	57.1665	59.2945	61.8239	62.4686	63.9705	65.5847	65.1999	66.3479	67.7507	68.9723	68.4455	69.241	70.2354	68.5137	69.7407	66.8847	65.2501	62.7873	59.582	56.7685	53.5082	52.3325	56.0924
473.93	44.2568	46.5965	47.8868	50.3345	51.366	54.0522	56.4407	57.4176	59.9997	61.6303	63.8289	65.0256	66.4665	67.0525	68.3236	68.4296	71.1898	71.121	71.2424	72.0429	71.7706	71.8303	71.1532	70.2981	67.6875	64.6755	61.772	58.2149	54.6363	52.0462	50.0696
475	46.4171	47.3846	49.427	51.7914	52.8883	56.364	58.8687	59.7134	62.7769	63.7909	67.8274	67.4053	69.0662	68.863	70.1743	71.034	74.0216	73.4566	74.315	73.7325	74.7044	74.4765	73.8132	72.73	70.4445	67.3964	63.5684	59.7603	55.964	52.278	50.6581
476.06	48.8026	48.7013	51.2204	53.3315	54.8309	58.5201	59.8923	61.7461	65.2823	66.1147	69.6878	69.1544	71.581	71.2712	72.1146	73.8927	76.0037	75.43	76.6102	76.2902	77.7666	76.2239	76.5916	74.6772	71.8906	68.6101	64.8123	61.5594	57.2673	54.0612	51.1961
476.96	49.846	51.3965	53.2958	54.5584	56.8098	59.2329	60.868	62.7549	66.3353	67.1699	70.7268	70.4861	72.213	73.3755	73.6379	75.2964	77.5839	77.4241	78.8045	76.873	79.1644	79.1102	78.7637	76.2915	72.3113	70.2199	66.7707	62.3361	58.5951	55.4052	52.0307
478.03	50.4906	53.6737	54.0514	56.3933	57.9066	60.6018	62.593	64.2351	66.9342	68.1935	70.8203	71.5145	73.9391	74.9883	75.1973	76.6744	78.2735	78.9898	79.887	78.8771	79.0992	80.4489	79.025	77.5258	74.0929	72.0604	67.3357	63.7717	60.2835	55.7248	53.4783
478.93	50.9658	54.7112	54.4871	57.2128	59.0807	61.1199	63.74	64.5198	67.7011	69.366	72.2133	72.7624	75.2095	76.4221	76.2171	78.0157	79.8734	79.0244	81.3113	80.6496	79.2055	81.2106	79.2674	79.052	75.4929	74.1506	68.6429	65.3699	61.7988	56.6262	53.6158
480	52.0057	53.75	55.3043	57.7109	60.203	62.181	63.3278	65.6559	68.552	70.8898	72.3434	73.937	76.4296	77.2561	76.5708	79.0322	81.342	80.0133	82.5007	81.4718	81.1383	80.6026	80.4014	80.2873	76.903	74.9611	69.7895	66.1339	61.9743	58.3637	54.3157
481.06	52.2442	52.8352	55.7186	58.0548	61.4638	62.1387	64.3828	66.2376	68.7429	70.6306	72.9619	74.856	76.92	77.1932	77.5612	79.5518	82.4029	81.5527	82.5103	82.6261	83.6441	82.8093	81.5583	80.7454	77.6254	75.1683	70.912	66.407	61.8961	59.2117	54.9714
481.96	52.8964	53.3713	55.8753	59.2609	60.9483	63.7943	65.9057	68.1561	68.7006	70.4541	73.8198	75.5474	77.2053	78.3151	78.5453	80.0361	81.6704	83.8547	83.1883	82.6952	84.9102	83.338	82.0568	80.5708	79.3902	74.687	71.2727	65.9554	61.5938	58.8871	56.7766
483.03	53.1256	54.2583	55.9617	60.0731	61.1857	64.4043	66.202	67.918	68.7283	70.8723	74.2409	76.4499	77.4704	79.6654	79.2629	81.7746	82.8553	83.43	83.1206	82.9515	83.4651	83.5783	82.005	80.7138	79.1487	74.7463	71.8465	66.4866	61.9419	59.6803	56.2655
483.93	53.0171	54.6064	56.3246	60.2181	61.0548	63.7785	65.7677	68.2919	69.7573	70.3535	74.3621	76.713	78.3684	80.0254	78.899	81.9232	82.3501	82.3966	82.8257	82.7111	82.8404	82.3472	81.6587	80.4528	78.3135	75.1733	71.8315	66.226	61.973	59.7815	55.5608
485	52.6238	54.1755	56.5619	59.5612	60.6662	64.0015	65.6218	67.7317	69.0679	68.9935	73.9147	76.4979	79.1169	78.8312	78.6846	80.9861	82.2319	81.5241	81.3338	84.3074	84.1657	82.9632	81.1036	80.2407	77.5493	74.3197	70.9922	66.5747	62.0526	59.6678	54.6472
486.06	52.348	53.8709	56.8193	58.8829	61.0569	64.0219	65.6726	67.604	69.1935	68.686	74.2447	76.1832	78.3723	77.7925	77.3485	79.7454	81.3233	81.6013	82.8202	83.1104	84.934	82.5178	80.5963	80.064	76.9407	73.18	70.6749	66.3798	61.3136	58.2176	54.7321
486.96	51.7706	53.4149	55.8556	58.6205	61.0267	63.4256	64.685	66.3947	68.6202	69.2571	74.0076	75.3479	77.1381	77.6039	76.935	79.0855	81.0792	81.0445	83.4711	81.9153	82.3885	81.8678	80.0722	79.3414	76.1305	72.9887	70.0952	66.2233	60.4554	58.0096	53.9332
488.03	50.8406	52.4853	54.3268	58.2518	60.3397	61.743	64.3613	65.8151	68.6297	69.6061	73.5431	74.3891	75.0823	76.4777	77.1924	78.5074	79.7675	79.2204	82.9945	81.9495	79.8289	81.134	80.5184	77.5803	75.0295	73.5754	69.5325	65.8166	60.2961	57.5597	53.057
488.93	50.2405	52.166	53.8761	56.8467	59.2528	61.5638	63.1668	65.7597	66.3136	69.2126	71.8221	73.7426	74.4923	75.916	77.4156	78.0641	78.4967	79.5104	81.3536	82.0565	80.3804	80.816	80.8366	76.3484	74.5758	72.4566	68.4295	64.5722	59.7344	57.3561	51.9287
490	50.3544	51.6462	53.6018	56.2495	59.2849	60.8251	62.1794	65.0094	66.2178	68.2324	71.5581	73.5534	73.609	74.7049	75.5546	77.178	77.4464	78.8633	80.1317	79.8948	80.6965	79.1427	79.3927	76.2304	73.596	70.5774	66.9655	63.173	58.6782	55.5801	51.0738
491.06	50.3451	51.2245	53.6903	56.5404	58.3708	59.8535	61.2032	63.9407	65.0142	67.034	71.447	72.441	73.4234	74.5665	74.9107	76.4088	76.5492	79.0046	78.3541	78.3408	79.714	77.023	76.7343	74.9925	73.054	69.756	65.945	61.5421	57.3712	55.0327	50.7249
491.96	49.7722	50.5205	53.5128	55.8788	57.6789	59.1695	61.1903	62.2461	65.1843	66.4286	70.3625	71.0163	72.1513	73.036	73.7128	75.2213	75.088	78.0064	77.0509	77.1467	77.4941	76.0743	75.5426	73.9647	72.0497	68.8837	65.8136	60.6058	56.2206	54.369	50.7272
493.03	48.8176	49.956	52.2159	54.3675	56.2495	58.9599	60.2637	61.6053	64.2095	65.6622	68.0682	69.5511	71.9554	72.3728	71.9585	73.571	74.3813	77.0689	76.6238	75.2844	75.9755	75.2393	75.7149	72.8503	71.0386	67.5151	64.8865	59.5235	55.2888	52.4984	49.5149
493.93	47.686	49.5625	50.8126	54.0929	55.0744	58.2605	59.0348	61.2406	63.0289	64.8958	66.1748	68.4639	71.3648	71.685	70.1723	72.224	72.932	74.7014	75.9805	73.6344	74.3288	74.8425	74.2453	71.9415	70.2136	65.8014	63.7669	58.8678	54.4405	51.0805	47.6392
495	46.7909	48.3485	49.3621	54.0391	54.6999	57.0185	57.7089	60.4166	61.3576	63.3044	65.7506	67.8656	70.03	70.6489	69.9868	71.4897	72.5684	73.3413	73.9802	72.7027	72.1575	73.3289	72.1145	70.5844	68.9789	65.3847	62.2597	58.2125	54.687	50.5646	46.5635
496.06	45.5014	47.7173	49.3988	52.9401	54.2494	55.3148	57.0458	59.1364	60.5028	61.8283	65.1344	66.3739	68.2265	67.8334	69.5249	70.4688	71.2708	72.4548	72.8725	71.1174	71.566	71.6324	69.7605	69.0663	67.2247	64.2486	60.633	57.2179	53.8791	49.9281	46.1907
496.96	45.1192	46.8772	48.5941	51.4573	52.8271	54.6547	56.1149	57.5026	59.9298	60.7835	63.5509	65.6153	66.9643	66.7391	66.8382	68.6345	70.6766	71.2055	71.9734	70.4221	70.6337	70.1281	69.0335	68.1752	65.5952	63.5583	59.671	55.9352	52.3398	47.8076	46.0045
498.03	44.8018	45.9619	48.3142	50.8763	51.6792	53.9397	55.2229	56.3657	59.166	60.1313	62.128	64.5543	66.0733	67.2065	65.6421	67.4094	69.1274	70.7263	70.3344	69.8315	70.1255	67.9583	67.8108	66.6421	66.1094	62.6467	59.0962	53.9069	51.4207	47.683	44.9811
B12
461.96	28.6304	30.0266	31.206	32.3972	33.1152	34.7978	35.5285	36.5657	38.0867	38.788	40.4522	41.4714	42.2522	42.6721	42.9714	45.1944	45.7826	47.4641	47.1775	53.3598	87.3431	217.923	588.926	919.104	1000	1000	1000	1000	1000	1000	1000
463.03	31.8433	33.5562	34.9653	36.1989	37.2964	38.2137	39.099	40.4772	42.2582	43.5232	45.2929	46.3279	46.9765	47.7925	48.3803	49.6767	50.6295	51.8342	51.4824	54.608	66.4276	119.517	276.046	612.153	869.664	996.728	1000	1000	1000	1000	1000
463.93	36.1988	37.6161	38.836	40.2327	41.6261	42.7138	43.7444	45.9264	48.0922	48.9892	50.9668	52.0839	53.3273	54.0914	55.1162	55.1365	56.5977	57.6261	58.1009	59.06	59.1196	66.4025	112.479	261.785	526.414	781.871	990.044	1000	1000	1000	1000
465	41.0303	41.8103	43.0229	44.6233	46.4299	48.5972	48.8968	51.1355	53.5089	54.3891	56.8707	58.7336	59.1418	60.7367	62.067	61.6663	62.9913	64.5086	65.3152	65.4907	64.4027	63.1159	70.6806	107.842	189.942	435.604	763.857	952.092	1000	1000	1000
466.06	44.3717	46.1121	47.4644	49.3727	50.9226	53.51	54.4555	55.4276	58.1887	60.5002	62.895	64.8167	65.6452	66.1692	67.8764	68.1594	68.4376	70.6921	71.4582	70.4865	69.8501	69.8381	68.0644	72.7528	93.2124	170.821	440.559	745.061	1000	1000	1000
466.96	47.3038	50.1232	51.3522	53.6772	55.4945	57.4572	58.6624	59.5027	61.8741	66.1575	67.8456	70.2173	70.5839	71.1001	73.0583	73.8778	74.0639	74.6435	75.4329	75.495	75.8428	76.1015	75.35	74.1287	73.72	98.0425	195.028	448.141	892.387	1000	1000
468.03	50.3144	53.4573	54.7405	58.313	59.7409	61.3554	62.9667	65.0915	67.3374	71.6181	72.9668	74.751	77.2509	77.3236	77.3729	79.081	80.5015	81.2104	80.5305	81.926	81.3515	80.8109	79.9165	79.7765	78.4758	84.8533	118.016	231.694	572.563	859.742	1000
468.93	54.6617	56.7593	59.2939	62.5252	64.4203	66.3741	67.6888	70.9798	73.637	77.1294	78.3017	81.1023	82.319	84.4543	83.3608	84.9584	87.5403	89.098	87.9708	89.1429	89.1314	86.0491	87.1957	84.6772	83.4603	80.9234	82.3642	113.524	235.498	525.8	874.58
470	59.4506	60.7237	64.4832	66.8966	68.996	71.8019	72.7538	75.9454	79.2339	82.7157	85.7278	88.0466	88.3857	91.3153	89.9926	90.9899	94.4499	96.3828	95.0532	94.7755	96.2084	92.1357	92.6149	90.7874	88.8603	85.211	80.7563	81.4683	112.357	204.366	530.568
471.06	63.5977	64.1798	68.539	70.6965	73.5072	75.669	77.1146	79.7238	83.7834	86.856	90.9653	93.172	93.5717	96.6604	96.3501	96.73	99.7	101.444	100.42	99.3412	101.823	98.8603	99.0346	96.5902	93.7463	89.4194	85.3659	79.6892	78.5491	97.6208	198.126
471.96	65.5274	68.1125	71.2881	74.2434	76.7495	79.6625	80.9818	83.7015	88.8143	90.3043	95.8084	97.1903	99.6204	99.6634	100.28	101.648	104.394	106.603	105.369	104.962	106.564	105.824	103.077	102.895	98.67	93.4768	88.9445	83.8777	79.2873	78.4824	104.858
473.03	67.2665	71.522	74.4702	77.6703	80.6592	82.7564	85.2611	87.9665	92.7695	94.5951	98.817	100.604	104.722	104.328	103.832	106.424	108.337	111.141	111.119	109.999	110.063	110.359	109.806	106.147	102.221	97.4824	93.0369	87.9629	81.8164	80.1661	80.8238
473.93	71.0703	74.2049	78.2043	80.8968	84.4773	86.5055	88.5711	91.9431	95.45	99.6243	102.924	105.745	107.636	110.582	109.376	110.441	112.884	115.35	116.681	115.091	115.146	114.841	112.624	110.088	105.509	101.674	96.9386	91.2173	84.0342	81.0991	76.2789
475	75.0097	76.9411	80.5068	84.5903	87.3434	88.8752	91.8136	95.3262	98.7896	102.998	105.277	110.638	111.147	115.848	113.36	113.766	117.178	119.386	120.001	119.785	121.124	118.015	115.59	114.62	110.018	106.768	101.609	94.2206	87.0783	83.1567	76.519
476.06	77.3146	80.6286	82.6614	86.8603	89.3597	91.327	94.7315	98.8573	102.973	106.203	108.767	114.419	114.684	117.687	117.047	117.443	119.498	123.483	122.633	123.77	125.698	122.05	118.827	119.145	114.509	110.03	103.619	96.9975	89.6225	85.2255	78.7891
476.96	79.0241	83.5193	84.8755	88.6996	93.1293	94.0998	97.4684	101.5	106.663	107.882	111.36	117.413	118.833	120.394	120.634	122.602	122.895	126.32	126.347	126.892	128.81	125.944	123.102	121.931	116.738	112.198	105.621	99.0484	91.1711	88.2583	80.2149
478.03	80.5351	84.4447	87.0422	91.0385	95.9815	97.0817	99.3603	102.758	109.045	110.919	114.808	119.399	121.593	122.587	125.168	125.027	125.843	128.071	129.94	129.197	130.35	128.658	123.488	123.65	118.667	115.363	106.625	100.9	93.6334	88.7158	82.6373
478.93	82.1172	84.9376	87.8892	92.5431	96.883	99.1799	100.986	104.606	110.667	113.54	116.36	121.627	125.002	125.065	127.719	126.797	129.426	128.674	133.56	132.893	132.113	130.065	126.312	125.648	121.25	118.432	108.249	103.36	95.0087	89.3	82.7516
480	83.0944	86.0493	89.6511	93.943	97.1509	99.4976	103.124	105.135	111.888	116.391	119.549	122.017	126.352	126.041	129.653	128.553	130.366	131.462	134.887	134.576	133.497	131.46	129.854	128.435	122.999	119.129	109.262	105.154	97.3498	91.5332	84.6301
481.06	84.705	87.1522	91.2408	94.6653	98.4485	100.706	104.24	107.545	113.027	116.426	122.582	124.047	126.593	126.88	130.064	131.873	133.993	134.16	137.031	136.695	133.518	134.872	132.716	129.771	124.172	118.809	111.595	105.933	99.1465	93.2984	86.913
481.96	84.5507	87.9781	92.2775	95.6541	98.846	102.432	105.738	109.955	114.705	117.317	124.107	124.52	126.046	128.573	130.438	132.835	136.071	136.787	137.09	137.664	133.906	136.472	131.46	131.482	124.464	119.489	115.119	106.778	100.149	92.6416	87.8436
483.03	85	88.7101	91.8673	95.1701	99.421	103.176	106.923	112.605	115.05	118.764	122.66	126.1	127.646	130.063	130.836	133.784	136.046	136.975	137.674	137.076	136.341	137.486	132.433	131.673	125.152	120.592	116.044	107.195	100.023	92.7304	87.8097
483.93	84.3713	88.939	91.8968	94.5655	99.0938	103.169	107.203	111.445	115.868	118.136	121.973	125.455	127.46	129.95	131.287	133.428	134.089	137.929	136.68	136.431	139.137	136.562	133.327	130.842	125.819	120.672	115.983	107.289	99.4308	93.2139	88.2078
485	85.7806	87.983	92.9697	94.099	99.236	102.461	105.809	110.118	115.686	115.793	120.705	125.798	128.08	129.309	131.416	135.077	134.374	138.648	136.813	137.774	138.042	136.124	133.759	128.237	127.921	121.322	114.543	107.496	99.3584	93.1479	88.503
486.06	86.3249	88.1735	92.6678	94.7459	99.4119	101.568	105.983	109.574	115.456	115.425	119.231	124.619	126.955	130.293	131.997	134.892	135.157	138.827	137.166	138.173	135.643	134.384	131.912	128.417	126.899	120.682	113.813	107.977	98.6614	93.4306	87.5189
486.96	86.0621	88.1811	91.2266	96.05	99.9707	100.861	105.554	108.746	114.328	117.308	118.18	124.943	126.327	129.077	130.113	133.927	135.357	137.165	136.427	136.934	134.217	133.098	130.909	129.774	124.492	120.72	112.296	107.108	98.8946	94.318	86.0449
488.03	83.6671	87.7042	89.7294	96.8442	98.8839	101.246	104.574	107.987	113.183	117.627	117.867	123.874	124.514	127.024	129.295	130.999	133.882	134.712	134.166	136.257	135.021	132.106	131.664	129.486	124.069	118.247	112.667	104.753	96.5818	92.6218	85.3118
488.93	82.9119	85.7422	89.371	95.986	96.5704	100.583	102.238	105.968	112.005	116.865	117.768	123.108	124.568	124.78	129.122	130.19	132.103	133.8	133.222	135.37	134.96	130.389	131.679	127.475	123.696	117.453	111.213	103.362	96.7715	90.2447	84.6627
490	82.4185	84.8717	89.6619	94.7739	95.7818	99.2554	103.132	104.416	110.885	115.759	118.174	120.887	125.138	125.906	128.262	126.979	129.998	132.465	132.255	133.553	132.476	128.397	128.507	126.293	121.973	117.21	109.177	103.733	95.8361	87.9689	83.9499
491.06	80.2193	84.1359	89.6139	93.0651	94.7857	98.2525	102.672	104.289	109.112	113.773	118.701	120.42	123.287	126.148	125.899	125.869	129.158	131.483	131.506	132.175	129.17	127.234	125.644	125.338	120.772	117.012	106.934	102.822	94.7383	87.8586	82.9166
491.96	78.6224	83.6855	88.475	91.4454	93.7042	96.8844	101.361	104.359	108.347	111.378	117.204	120.052	120.413	124.209	123.708	124.883	126.624	128.723	129.604	130.213	129.166	126.448	126.067	122.033	120.624	113.117	106.581	100.961	92.1424	87.0252	80.9654
493.03	78.4236	82.0967	86.4212	89.538	92.1123	95.2507	99.1832	102.964	107.392	109.905	114.961	118.797	119.443	121.819	122.677	122.949	124.728	126.279	129.179	126.583	128.577	123.018	125.024	120.041	117.388	110.311	105.382	99.2159	91.1561	86.1208	80.1441
493.93	78.0738	80.8224	85.194	87.9403	90.5043	92.9299	97.4287	99.7845	105.586	108.047	113.052	114.717	118.45	120.773	120.172	119.839	122.785	124.723	126.246	123.747	126.36	120.863	120.684	119.513	113.968	108.736	104.676	98.4172	89.5965	84.2951	78.3546
495	76.7538	79.7827	83.7749	87.2591	88.7157	92.3413	95.9244	98.3203	102.071	106.417	111.106	112.345	115.647	117.678	119.139	119.446	121.291	122.468	124.684	121.946	123.795	120.768	117.514	118.781	112.323	106.916	102.598	95.9893	88.6967	84.6187	77.298
496.06	75.4784	79.4601	82.8585	85.6105	88.2946	91.5784	94.3827	97.8737	100.54	104.581	109.129	110.64	113.412	114.5	116.621	119.611	119.47	120.794	122.731	121.985	121.768	122.028	117.914	115.826	111.839	105.496	99.8325	93.866	88.1599	83.1935	75.1006
496.96	74.3184	78.352	81.3431	84.852	87.4827	91.407	93.8858	96.8823	100.303	103.233	106.89	110.041	112.773	112.682	114.121	117.873	118.807	118.592	120.111	121.502	119.39	118.971	117.3	114.531	109.152	104.66	98.7941	92.4734	86.1989	80.4789	74.8148
498.03	72.9969	77.1838	79.1033	83.3	86.4661	89.5893	92.2211	94.8539	99.1548	102.257	105.168	108.852	110.844	112.237	111.282	115.638	116.421	117.119	117.939	119.047	117.176	114.554	114.34	112.93	107.436	104.301	97.2697	91.1298	84.478	78.9329	73.4471
C1
461.96	44.8833	47.6397	48.4994	52.5349	53.1352	54.5804	57.7645	59.1473	62.4312	62.4822	66.1112	68.0603	69.6091	70.108	69.824	70.9531	73.522	75.02	77.2021	83.3443	120.937	250.852	555.076	919.665	1000	1000	1000	1000	1000	1000	1000
463.03	49.86	53.15	54.6966	58.7454	59.8413	61.6043	64.4563	66.0492	69.9526	70.2204	74.4846	74.7283	79.2489	77.6933	77.9809	80.0772	82.1169	83.8176	85.7095	86.4445	99.3572	155.472	302.557	625.481	851.852	1000	1000	1000	1000	1000	1000
463.93	56.035	59.874	61.8676	65.6939	67.6327	70.1678	72.228	75.0762	78.7574	79.5276	84.4257	84.3418	89.3888	88.4953	88.0708	91.4306	93.0304	95.5417	96.8608	94.553	98.2123	107.88	150.309	293.106	532.538	808.015	999.368	1000	1000	1000	1000
465	63.9562	67.5004	69.7069	72.6293	76.1335	79.2515	81.2496	84.0152	88.0405	90.4528	94.4875	95.7598	99.6152	101.611	100.566	102.936	105.615	107.859	107.584	106.762	110.711	106.023	114.495	151.552	236.032	481.42	790.041	966.281	1000	1000	1000
466.06	71.5114	74.5468	77.1141	80.7692	83.5286	87.0816	90.5377	94.5445	96.0932	100.684	104.158	107.464	109.886	111.744	112.232	113.323	117.699	119.237	117.752	118.515	121.07	115.954	117.617	119.735	140.25	220.879	486.171	776.385	1000	1000	1000
466.96	77.4572	81.3587	83.8227	88.6145	90.3919	94.9041	98.1111	101.994	103.842	109.959	113.488	117.26	119.584	121.123	122.349	122.742	127.629	129.215	129.494	128.811	128.561	127.094	126.241	124.911	124.649	147.551	244.704	487.962	881.392	1000	1000
468.03	81.5966	86.605	90.6003	94.9685	97.7928	102.495	104.95	107.291	113.832	118.728	123.97	126.175	127.511	131.34	131.945	133.163	137.744	139.631	141.748	140.108	138.323	137.594	135.934	133.329	129.565	134.247	171.192	266.416	577.059	879.369	1000
468.93	89.1175	92.3483	96.4666	102.039	107.592	110.194	113.748	115.949	123.951	128.829	133.835	136.318	136.974	143.95	141.641	145.903	148.355	149.875	153.958	152.395	151.506	148.905	146.106	143.392	138.385	133.058	135.571	158.663	269.957	562.11	884.818
470	97.4815	100.935	103.326	111.082	116.293	118.288	123.463	126.65	135.104	138.849	141.337	146.342	150.161	152.805	152.552	159.285	158.861	161.713	164.381	165.438	163.941	161.926	159.094	155.067	151.149	142.9	138.327	136.035	159.418	250.312	561.554
471.06	103.898	108.393	111.829	118.275	122.85	127.936	132.437	136.752	143.618	147.968	150.692	157.791	161.915	161.522	162.764	169.27	170.048	172.599	173.023	176.178	175.422	172.38	170.428	166.681	161.461	154.496	146.606	137.271	132.017	151.356	245.843
471.96	107.387	115.063	119.04	123.931	129.752	135.185	140.697	141.596	151.021	155.958	161.9	166.854	171.185	170.536	171.517	175.825	181.132	183.348	181.075	185.699	185.076	179.821	181.217	174.732	169.617	162.351	153.722	142.645	135.69	130.813	155.842
473.03	110.905	119.44	124.1	128.538	134.986	141.741	145.382	147.488	157.855	162.12	169.572	175.008	178.064	178.229	179.013	183.317	190.401	188.175	191.227	195.341	194.016	187.684	186.236	180.604	175.358	168.927	159.719	147.462	142.413	131.24	131.802
473.93	116.5	124.112	129.316	135.998	141.832	147.432	149.963	152.77	168.072	170.447	175.607	183.302	187.216	186.093	188.42	194.017	198.112	196.354	200.045	204.387	200.629	201.178	194.608	188.669	184.271	175.079	167.217	156.372	146.689	135.631	127.14
475	122.627	127.878	135.832	141.513	147.193	156.396	157.092	162.019	176.592	179.674	181.644	191.483	193.761	195.301	197.634	202.969	205.479	207.631	208.889	210.451	208.645	212.062	203.096	196.162	192.242	182.514	173.864	166.049	151.719	143.108	132.206
476.06	128.512	133.62	141.312	146.84	152.769	161.55	163.613	167.467	182.288	187.236	191.303	197.972	201.986	204.016	204.271	210.562	212.6	218.781	216.666	216.001	215.948	217.437	211.699	204.718	199.587	191.112	180.796	172.215	156.556	148.768	138.463
476.96	132.943	136.14	144.489	150.667	155.374	166.499	167.973	172.088	185.523	191.864	197.8	202.27	206.107	209.918	213.131	212.164	218.69	224.336	224.6	224.39	222.444	220.03	217.412	214.044	205.507	198.046	182.89	176.406	162.572	153.505	141.796
478.03	135.133	138.598	148.339	155.683	159.463	168.769	170.994	173.437	188.397	195.527	204.494	205.877	211.176	215.186	221.728	218.455	222.439	227.384	227.467	231.521	226.452	227.364	222.762	222.763	209.159	201.222	186.115	179.431	165.892	157.666	143.838
478.93	137.308	142.17	150.248	156.684	161.799	171.865	175.934	179.756	191.531	198.704	207.887	209.771	216.323	222.94	225.081	222.392	227.631	234.028	236.099	236.541	233.267	233.601	227.827	225.214	212.699	201.593	190.757	181.953	170.244	158.801	147.527
480	138.733	146.496	154.257	160.61	163.799	173.194	179.704	184.639	193.428	202.055	209.83	215.408	224.291	226.09	226.299	229.121	234.069	237.747	242.367	236.834	239.092	237.141	230.256	226.894	216	206.964	196.443	183.875	173.273	161.37	151.267
481.06	140.651	147.811	157.367	165.301	166.616	176.525	184.051	190.437	198.034	204.691	210.78	219.477	226.224	227.541	229.711	229.85	239.476	241.551	244.234	239.524	243.758	238.433	234.357	229.633	221.537	211.782	199.362	189.178	175.329	165.694	152.579
481.96	142.152	151.12	159.521	170.118	168.559	179.323	184.902	191.557	202.511	206.103	212.605	220.708	225.992	226.896	233.699	234.96	238.75	245.628	238.767	240.071	243.891	242.236	235.605	232.886	222.351	213.768	199.653	194.744	175.625	169.867	153.036
483.03	143.517	152.306	157.483	168.191	171.738	179.857	185.105	190.997	204.17	209.056	217.163	221.836	227.525	230.492	235.651	236.243	237.758	249.723	243.109	246.109	246.339	243.321	239.305	233.278	223.374	214.507	202.986	193.488	178.789	171.228	155.467
483.93	146.132	152.827	157.308	168.513	172.792	177.778	187.967	188.751	203.063	211.087	216.718	224.066	233.027	228.943	236.308	237.447	237.96	248.556	247.321	246.681	248.915	246.587	240.492	235.3	224.034	217.287	204.504	191.856	182.062	171.084	158.586
485	148.022	152.068	158.849	169.132	172.519	179.483	189.88	190.655	203.694	209.199	214.094	226.436	233.543	228.616	237.957	237.014	239.171	244.162	247.647	246.162	254.199	248.073	243.41	236.847	225.375	217.309	205.434	189.007	183.528	170.818	159.14
486.06	144.985	151.263	158.089	168.082	172.339	180.407	189.086	194.698	203.652	209.26	214.206	224.793	230.504	226.244	238.658	239.757	240.141	245.073	244.719	245.705	249.996	247.361	245.075	237.094	228.654	216.752	202.992	188.892	182.205	169.644	155.548
486.96	142.034	149.424	156.449	166.495	173.829	182.075	186.407	196.139	201.578	210.887	217.689	223.949	227.941	227.049	237.594	239.305	241.988	247.335	245.951	247.82	248.961	244.082	243.705	237.295	229.658	217.337	202.954	189.54	179.162	168.504	153.712
488.03	141.793	147.644	157.878	167.33	172.595	179.595	185.995	194.85	199.957	211.519	218.719	220.639	229.839	228.679	235.154	237.892	240.276	247.264	246.651	247.129	249.148	241.492	240.007	237.08	228.427	219.192	202.052	192.438	177.465	165.913	153.515
488.93	142.263	148.046	157.238	168.705	170.232	178.101	185.016	193.158	200.525	207.766	216.549	220.25	227.735	229.962	232.705	236.354	238.168	242.332	246.613	243.605	250.728	240.686	236.799	235.744	221.685	217.718	203.157	191.975	178.199	164.595	152.073
490	140.873	150.122	155.064	168.03	171.138	176.603	182.848	188.839	201.042	205.115	215.539	218.752	224.493	225.958	231.995	236.019	237.969	239.186	242.509	242.27	245.539	238.363	236.075	230.476	219.409	213.583	203.84	188.972	179.459	163.595	150.168
491.06	141.227	149.729	154.309	165.78	168.799	178.663	180.878	185.577	201.015	203.301	214.393	221.697	224.334	223.296	227.474	235.405	237.781	236.872	238.412	240.797	241.717	236.933	233.702	227.752	219.665	208.254	202.053	186.699	176.757	160.548	151.288
491.96	141.18	146.413	154.405	160.627	165.685	177.211	180	184.539	196.534	200.601	209.971	219.13	220.43	220.593	226.968	232.037	236.442	234.164	235.998	240.367	237.17	234.234	230.997	225.252	218.098	206.158	197.116	185.243	172.368	158.954	150.291
493.03	140.213	143.177	153.627	159.318	162.297	170.622	178.889	185.166	192.751	199.132	206.572	217.391	214.37	218.296	226.244	227.748	231.844	232.648	236.852	237.053	233.136	232.806	227.014	222.734	215.297	206.017	194.387	183.57	167.122	159.672	147.477
493.93	140.858	142.153	152.835	159.975	161.991	165.803	178.482	181.74	190.08	197.888	203.565	212.352	211.578	216.204	224.361	223.282	227.39	229.983	233.122	231.436	231.278	229.394	224.737	218.567	211.445	203.174	192.12	180.604	165.724	157.537	144.627
495	137.244	142.052	151.027	158.934	159.391	165.45	176.26	178.835	192.019	196.558	202.446	206.727	214.664	217.652	217.489	223.084	222.806	227.444	228.925	228.276	229.497	226.043	222.754	216.976	209.332	199.249	190.419	178.84	162.999	154.631	142.705
496.06	134.005	141.512	145.786	152.28	158.541	165.163	173.053	175.233	192.793	192.637	198.823	200.628	211.941	214.708	214.413	220.561	222.621	223.244	224.313	226.862	225.407	223.406	221.386	213.205	206.022	196.433	187.562	176.121	161.72	151.789	140.269
496.96	133.338	139.355	143.01	150.983	157.07	161.844	169.476	174.604	189.053	191.194	195.81	199.071	208.964	209.392	212.669	215.364	220.059	221.816	220.443	221.989	221.551	217.16	217.641	210.661	206.829	192.776	186.385	174.282	159.624	149.272	137.368
498.03	131.842	135.208	140.004	150.955	155.065	158.527	167.829	172.544	182.755	188.312	193.584	198.904	203.526	205.169	210.381	210.97	215.49	219.396	219.281	217.574	218.606	212.909	213.296	207.525	203.319	189.738	181.097	170.873	160.073	145.585	135.447
C2
461.96	23.3979	24.1581	24.9915	25.7399	26.7274	28.1952	28.3811	28.5154	30.21	30.6637	31.5521	32.9588	33.3106	34.3405	34.3365	35.246	36.4072	36.9338	37.7306	45.9379	89.4957	235.472	580.904	920.97	1000	1000	1000	1000	1000	1000	1000
463.03	26.4235	26.7201	27.8863	29.1667	29.5946	31.009	31.3265	31.785	33.5617	34.4482	34.8506	36.8247	37.2753	38.0375	37.5834	38.5536	40.3856	40.4841	40.9876	43.5119	58.9406	121.385	277.131	622.456	881.24	1000	1000	1000	1000	1000	1000
463.93	28.7943	29.278	31.4554	32.7839	33.4303	34.6548	34.6798	36.3764	36.8996	38.0799	38.843	41.2752	42.0511	42.6452	41.7612	43.0027	44.0694	44.9526	45.2258	44.9451	47.1421	59.4409	106.359	272.202	540.427	828.305	1000	1000	1000	1000	1000
465	31.6897	32.2796	34.746	36.223	37.7211	38.7814	38.9285	40.6805	41.2216	42.3249	43.9475	45.7613	46.1333	46.8048	46.3521	47.6727	48.1539	49.9307	50.5487	49	49.9342	50.0513	59.2603	105.557	194.446	477.649	812.247	959.584	1000	1000	1000
466.06	34.4321	35.6534	37.241	39.7071	41.0753	41.9385	42.7616	44.4567	45.0391	47.1723	48.6116	49.9739	50.6267	51.553	51.9404	51.7879	52.7551	54.374	54.8457	53.1561	54.0252	53.1732	53.6386	56.8488	81.0702	175.098	494.912	760.306	1000	1000	1000
466.96	37.2856	38.4782	39.9619	42.6132	43.0241	44.7047	46.208	48.2015	49.2929	51.3798	52.6852	54.6167	54.5717	55.5513	55.6526	55.5867	56.975	57.3525	58.8735	57.3542	58.3072	57.8982	58.2495	55.1563	59.295	91.3695	213.647	459.521	894.894	1000	1000
468.03	40.1152	41.7897	43.2735	45.4042	46.4297	47.0873	49.3722	51.7394	52.8971	54.9075	55.8159	58.5873	58.5937	60.0939	59.3935	59.6718	61.1025	61.3609	62.7828	62.2321	63.3059	62.3178	62.3589	60.2256	60.371	69.0179	121.277	226.604	568.501	893.079	1000
468.93	43.8839	45.3348	47.5442	49.1978	50.6712	51.5378	53.6431	55.7705	57.7043	58.2112	59.9477	63.074	62.6127	63.9833	64.6377	64.6824	66.148	66.756	67.6484	67.5448	68.3432	67.2382	66.1306	65.0002	61.9662	59.8456	65.7643	98.88	223.371	559.267	890.367
470	46.963	48.6185	51.7102	52.9815	54.3293	55.0815	57.5682	59.6393	61.4449	62.0104	64.9781	66.8498	67.5883	68.5798	69.7301	68.9129	71.3687	72.4988	72.6815	72.5882	72.4661	70.9123	70.1757	68.8536	65.5903	63.7861	60.5216	63.6146	100.173	210.932	549.063
471.06	49.4988	50.62	54.8483	56.0306	57.4019	58.2288	60.7763	62.7588	65.333	65.9708	69.5167	71.2662	72.2377	72.9313	73.584	73.5111	75.6762	75.6246	77.7217	76.0743	76.0962	75.0581	74.4962	72.3252	70.0107	66.9872	63.472	59.8812	62.9238	89.6214	205.203
471.96	51.7378	54.0056	56.0352	58.7609	59.7841	60.7064	63.3734	64.7937	68.0017	70.2897	72.1249	75.1167	75.6789	75.4575	76.0975	77.8651	78.8475	79.364	80.5917	79.9613	78.973	78.7636	78.041	75.8917	73.4792	69.5886	66.2919	63.11	59.5581	61.8239	95.0587
473.03	53.7567	57.2448	57.4675	61.3849	62.1329	64.1192	66.4906	67.34	70.5523	72.8096	74.5114	79.1285	78.0615	77.8651	79.6926	81.2031	82.4475	82.5705	82.9552	82.6467	81.6623	81.8102	79.8489	79.4639	75.6558	72.169	68.9926	65.1562	61.5356	60.167	66.2411
473.93	55.4069	59.4044	60.2543	64.1822	64.043	66.546	68.6245	69.9882	73.026	75.0794	77.861	82.4811	80.5004	81.2198	83.3948	84.0796	85.6675	86.7935	85.9093	85.8443	85.6095	84.2955	82.7841	81.774	77.3415	76.1264	70.7119	68.1769	63.6594	61.1533	56.9661
475	58.0958	61.0146	64.0002	66.5303	67.1166	69.5205	71.3401	73.0042	75.7961	76.8637	82.0824	83.8833	83.438	85.116	87.0799	87.2451	87.9298	89.1171	90.2167	88.6024	90.4539	87.7375	85.5225	82.7005	80.8791	79.1744	72.8448	70.0154	65.8907	62.5176	57.8581
476.06	60.2634	62.2645	65.8114	68.4647	68.9718	72.5745	73.1457	74.3592	78.7912	78.6726	85.6895	84.817	86.9574	87.001	88.4705	89.8321	90.3114	92.6876	93.5208	92.6573	92.7637	90.9993	88.1292	84.8399	84.7038	79.923	75.6232	72.2134	67.8046	63.6769	59.2979
476.96	61.6997	63.1123	66.4084	69.6019	70.7111	74.4848	76.2767	76.2529	81.8702	81.7186	87.1097	87.1436	89.9536	89.1061	89.6413	92.0261	93.7916	94.6118	96.0821	95.5367	94.3608	92.6989	90.9981	87.8605	87.1675	80.1051	78.706	72.9504	69.0028	64.7911	60.6695
478.03	62.0353	64.5923	67.5202	71.0366	72.4675	74.6446	78.0924	77.7431	83.738	84.0827	88.6809	91.3058	91.962	91.8163	91.1168	92.9624	95.2979	98.6576	98.1175	97.3421	95.2671	94.095	94.2212	90.5917	88.0899	81.1363	79.9417	73.7591	69.3925	65.7017	61.3218
478.93	62.6778	66.9854	69.3641	72.3232	74.3118	74.964	79.9768	79.9989	84.4311	85.2218	89.6601	92.8711	92.5796	93.203	93.4046	93.9394	96.6397	99.4723	98.8952	99.2112	97.0773	96.0259	95.5809	92.3456	88.8408	82.6401	80.4581	75.2589	70.0626	65.9182	61.3809
480	64.0051	67.7826	69.9341	73.2853	75.899	76.3595	80.6243	80.7158	85.2088	86.117	92.1194	92.2273	93.1281	94.7982	94.4946	95.9534	98.3567	99.6937	100.055	101.146	97.975	98.5536	96.7668	93.4842	89.1786	83.2288	80.9343	77.1886	71.2886	66.7622	62.0335
481.06	65.1314	66.7877	69.3335	73.7864	76.6905	77.5738	81.1038	81.6391	85.3366	88.8561	92.708	93.0061	93.9842	96.4097	95.8656	98.5449	100.71	99.8653	100.595	102.438	100.012	99.4409	98.1959	93.7156	90.6729	84.5003	80.8109	77.9051	71.967	66.8047	62.4796
481.96	65.5704	67.1066	70.2685	74.531	75.9698	78.5396	80.9661	81.8752	85.4307	89.8833	93.1407	94.6761	96.0027	97.6197	97.1075	99.6886	100.566	102.057	101.769	101.464	100.276	99.6134	98.9071	93.8391	91.851	86.653	81.3242	77.5056	73.2088	67.9909	63.5118
483.03	65.4863	68.5747	71.7227	75.0548	75.6422	78.6844	81.0193	81.9786	85.7441	90.2923	91.9943	95.4405	96.2425	97.2985	97.6263	99.7859	101.357	102.004	102.433	101.457	100.352	99.5055	97.5693	95.2921	92.5957	87.459	82.2697	78.0045	74.0801	68.5267	63.648
483.93	65.3736	69.4493	72.3548	74.7673	75.5543	78.3707	80.972	82.1416	86.7712	88.551	92.2228	94.8794	94.9465	96.3925	97.0295	100.876	101.348	100.777	103.686	101.526	100.418	100.452	96.9016	96.0812	91.7643	86.9966	84.1834	78.4084	73.7612	68.6614	63.7452
485	65.45	68.4212	71.7296	74.7724	76.5566	78.1295	81.9475	81.7707	87.1544	88.3311	91.6529	94.899	95.0569	95.5424	95.6421	99.1933	101.616	100.362	103.343	101.842	101.177	99.6493	96.3787	94.7756	91.3446	86.2676	84.2418	78.726	72.497	67.2925	64.7307
486.06	65.2807	68.8306	71.0333	75.4129	76.8006	78.2152	82.1237	81.4678	88.3182	88.3965	90.9565	94.2403	96.4073	95.8551	95.3102	98.816	100.893	101.13	102.269	101.654	100.478	99.4192	96.8087	94.8126	91.6862	85.9785	83.4617	77.3072	71.9959	67.0012	64.683
486.96	65.3497	69.0164	70.618	74.7569	76.4618	78.2177	81.4661	81.9301	87.7074	88.4902	89.4417	93.3877	96.071	96.4953	95.8999	97.7937	99.942	100.376	101.748	101.604	99.3397	98.2512	96.097	95.5399	90.6793	85.7784	81.2029	76.7266	71.0708	67.3832	63.0986
488.03	64.5088	68.6795	69.2794	74.1092	74.7158	77.7063	80.3725	81.8804	86.9307	87.3075	89.2965	93.1526	94.176	95.7512	96.0783	97.9342	98.9499	99.5352	100.803	99.81	99.0365	98.0489	95.7636	95.7043	90.7389	85.8443	81.0389	76.8121	71.3905	66.9538	61.4086
488.93	63.8104	66.6008	68.6508	72.8779	72.5911	76.9684	79.531	81.2806	85.1792	86.5498	89.2843	92.8993	93.3324	94.1032	95.8929	96.3532	97.3974	98.0244	99.2126	96.5528	99.0946	95.9293	94.3517	93.2723	89.039	84.3836	80.3526	75.8178	70.8116	65.8794	61.3799
490	62.847	66.1933	68.0582	72.0819	71.6534	76.4289	78.8588	80.4684	84.6034	85.4031	89.5688	92.2607	92.7469	93.2563	95.6027	96.2596	96.2448	97.7323	97.4237	94.9687	97.0687	94.7123	93.4623	91.9445	88.2958	83.1912	80.0829	74.7133	69.3889	64.9149	60.6418
491.06	62.1694	64.8008	67.7706	70.4225	71.3097	75.5918	77.426	80.086	82.2991	84.0111	89.0428	90.4882	91.7245	91.8594	94.9832	94.1997	94.9446	94.8711	96.1343	95.3011	95.0074	93.6267	92.0298	90.1844	86.8372	81.5694	78.1233	73.5542	68.1805	64.2749	59.5335
491.96	61.8991	64.094	66.6144	69.4469	71.1241	75.0187	77.3081	78.8634	80.9975	84.5269	88.2414	89.6217	89.0971	89.9835	93.8159	92.5428	95.0053	94.5467	94.4259	96.1723	94.1769	92.7842	91.0471	88.7194	86.3601	79.8486	77.1834	72.3301	66.9279	62.4731	58.6309
493.03	61.0589	63.2551	66.2903	69.0102	70.1322	73.7399	76.3381	78.6295	80.3967	84.4663	86.2757	88.8097	87.2394	88.6189	92.1869	90.8931	94.0188	94.1398	93.0736	95.2841	93.7548	90.9431	89.5678	86.3733	84.3157	79.7234	75.198	69.8559	65.7899	62.246	58.076
493.93	60.7442	62.826	65.8229	68.2975	69.2442	72.9171	75.3625	77.1546	79.6004	83.1213	84.5555	87.5182	87.2127	88.187	90.3524	90.6982	92.7694	93.6156	92.8506	92.5775	92.4892	89.3849	88.0358	85.4094	82.5358	78.6386	73.2833	69.1656	64.6112	61.7599	56.471
495	59.4072	61.5894	63.9286	67.0148	68.3022	71.4004	73.5472	74.7776	77.9629	80.8296	82.945	85.3195	87.0914	86.6569	87.4213	89.8607	91.7736	91.3598	91.9465	89.9751	89.9735	88.3919	86.6394	84.1639	81.0959	78.3153	71.5643	68.8834	64.2865	60.6799	55.4676
496.06	58.5096	60.1119	63.143	65.07	67.891	70.6477	72.2822	73.5741	76.9744	78.9555	81.3733	83.6293	85.6127	85.3471	85.5758	89.3255	91.0264	89.3142	90.4692	89.4448	89.1975	86.6066	85.3056	83.3786	79.666	76.5611	70.9166	68.2188	62.1304	58.8963	54.1395
496.96	56.857	59.7637	61.4704	64.6634	66.498	69.2676	70.7726	73.1036	76.3741	77.3359	80.1009	81.1378	84.3969	83.9369	84.9417	86.9639	88.5653	87.1225	87.5922	87.894	87.6754	85.893	84.6042	81.5901	78.2297	76.3506	70.1843	67.3358	61.8509	58.8883	53.5718
498.03	56.4626	59.0192	60.3757	64.1448	65.3095	68.1547	69.3769	71.5388	74.6348	76.0298	79.7798	80.6976	83.2146	82.4731	84.1055	85.4093	85.6431	85.8191	87.383	86.3426	85.244	84.7146	83.7706	79.8576	77.7045	74.2991	69.5083	66.1102	62.2196	57.2843	52.7874
C3
461.96	23.8246	24.6468	25.7521	26.7197	27.7284	28.2318	29.685	30.0835	30.7945	31.6969	32.9613	33.5504	34.6172	33.9587	34.9054	35.9926	36.9557	37.6365	39.7183	46.5045	87.6733	236.166	570.038	920.619	1000	1000	1000	1000	1000	1000	1000
463.03	26.5552	27.8929	28.556	29.4569	30.8845	31.194	32.919	33.3987	34.1408	35.261	36.3864	36.8781	37.9022	37.5638	38.6833	39.7465	40.4506	41.4475	42.2666	44.8651	58.757	119.496	269.899	615.971	884.122	1000	1000	1000	1000	1000	1000
463.93	29.3083	30.9374	32.0193	33.4043	34.105	35.9263	36.2089	36.9821	38.3734	39.3937	39.8752	42.0747	41.9068	43.019	43.4148	44.0275	44.8523	46.0315	45.4355	46.415	47.5598	60.5144	106.919	263.684	544.362	818.045	1000	1000	1000	1000	1000
465	32.7564	34.4556	35.5844	37.88	38.1087	40.2674	39.8191	41.0474	43.3351	43.4787	45.0897	47.8062	47.3509	48.5378	48.6353	49.1216	49.438	50.8272	50.6206	51.379	51.825	52.2639	58.8676	101.721	198.531	474.035	811.038	961.661	1000	1000	1000
466.06	35.7609	37.5084	38.6246	41.1938	42.3075	43.7445	43.7908	45.4996	47.3844	47.6125	50.6604	51.7155	52.5458	52.2063	53.3297	54.9334	54.6901	55.7398	55.3429	56.4854	56.1633	55.5586	54.2567	59.6564	80.9525	180.949	494.359	759.826	1000	1000	1000
466.96	39.2016	40.9904	41.2603	43.7277	46.2118	46.5661	46.8176	49.3814	50.9017	51.7443	55.4591	54.8323	56.8796	56.3703	57.283	59.462	60.7661	59.9089	59.9728	60.3186	60.5739	58.6975	59.2805	58.3817	61.8899	93.4793	216.762	456	883.385	1000	1000
468.03	41.7906	43.7158	44.9503	47.0891	48.9992	50.5495	50.1287	52.2721	54.8294	56.7035	58.5934	59.6053	60.8294	61.4826	61.3459	63.0406	65.373	63.8779	64.3725	64.7224	64.787	62.9592	63.801	62.5645	63.576	70.7015	119.971	222.575	563.329	874.804	1000
468.93	45.1768	46.9909	49.2363	51.3697	52.3562	53.9341	54.5453	56.4043	59.296	61.446	63.3975	65.8788	65.0916	66.786	66.4616	68.0123	69.2374	68.4576	69.8465	69.3144	69.5532	68.0966	67.8788	66.798	65.9073	64.6904	70.0798	100.034	230.167	545.609	880.713
470	48.2021	50.1837	53.5343	55.1546	56.3169	57.5379	59.345	60.359	64.2006	66.4078	68.4377	71.3061	69.7778	70.5188	72.0357	73.7876	73.7028	75.1228	75.071	74.9948	73.7254	73.1998	73.0336	71.3016	68.8353	67.1887	63.6066	65.9816	101.382	213.179	534.879
471.06	51.2153	53.4133	55.8958	57.6078	59.4575	60.4894	63.3689	64.0719	68.1417	69.1956	72.1276	73.7539	74.6747	74.7332	76.7916	78.5577	78.3704	80.0156	80.0693	79.1577	77.464	77.4985	77.559	76.026	72.4047	69.5187	65.8883	63.7121	65.2118	93.271	195.059
471.96	53.4973	56.5602	57.248	60.3396	62.6188	63.8123	65.8657	67.6586	70.9332	72.5546	74.421	76.2008	78.4913	78.653	79.9305	80.4952	82.94	84.451	82.6606	82.4771	81.3139	82.3551	80.9512	81.2727	76.4567	72.8073	69.03	67.4812	63.3129	65.8866	98.5318
473.03	55.7251	58.8791	59.0585	62.7577	65.4837	65.7861	68.9519	71.5488	73.0286	75.8075	77.8004	78.6265	81.1203	82.6162	82.7634	83.6669	86.1653	87.8125	85.3027	85.0384	84.7629	86.5657	83.5311	84.1199	79.6541	77.0265	71.1006	69.2786	64.915	63.3646	68.7254
473.93	58.2551	60.5301	62.7888	65.2495	68.1324	68.3191	71.3417	73.7827	76.341	80.6477	82.0896	84.198	85.0447	86.0107	86.1642	87.8676	89.2558	90.7294	89.5562	89.4748	87.7614	89.5115	87.0167	87.0149	81.898	80.4663	73.8432	70.4167	66.2413	61.3375	60.0292
475	60.5016	62.1473	65.74	67.4307	70.2678	71.1435	74.4845	75.6135	80.9788	82.5366	85.3909	87.334	88.1176	89.2394	89.5394	91.9196	92.2512	93.1501	94.5495	92.4709	92.5106	92.5273	89.5763	88.5974	85.5886	83.4788	76.5397	74.0456	68.6997	64.66	60.4441
476.06	62.53	64.3949	67.0118	70.0866	71.8241	73.7682	76.3916	78.4677	83.4263	84.7099	87.1113	89.9029	89.7393	91.6029	92.8923	94.9123	96.0341	96.461	96.3317	95.6313	95.7885	95.2153	93.6986	91.6863	89.3268	85.7862	79.7365	76.1368	71.4199	67.7591	62.2147
476.96	63.5563	67.2455	68.217	73.1003	74.1773	76.0954	78.385	80.4709	84.4606	87.0663	89.2734	89.6468	90.9716	94.9332	95.5564	96.4026	98.8261	100.153	97.5565	97.65	98.052	95.7727	97.4523	93.8766	91.2736	86.6329	81.9522	77.8413	72.7868	69.9618	64.1569
478.03	64.6712	68.7981	69.5629	74.4385	74.9515	77.1736	79.8943	82.3034	84.1914	89.5254	91.9615	91.5346	93.6419	98.1848	95.5971	98.6871	100.218	100.982	99.2557	100.488	97.5677	97.1866	98.7501	96.9399	90.9426	88.158	83.707	77.743	72.8926	69.3623	65.8702
478.93	65.7707	69.4529	71.1468	74.9877	76.047	77.7393	80.9786	83.6088	86.6725	90.414	95.0932	93.9394	96.6842	99.5802	96.8857	99.5753	100.816	102.408	102.304	102.39	100.523	99.0209	99.5946	98.3988	93.1577	89.8972	83.52	80.1712	73.8141	70.9509	66.6534
480	67.0925	68.6468	72.7102	75.2803	76.4133	78.9846	81.8856	85.9662	88.5764	91.1568	96.6501	96.7453	99.5244	100.304	99.3192	101.554	102.205	103.799	103.973	104.879	102.411	102.574	101.624	99.4557	97.418	91.1339	84.8092	81.1771	75.0894	72.1915	66.9912
481.06	67.8045	69.1838	74.0422	77.2804	78.1019	81.3068	82.9433	86.8412	90.1393	92.8646	96.0581	98.161	100.606	100.857	101.404	102.171	103.021	104.503	104.426	104.539	103.049	103.189	103.333	100.05	99.1436	92.1801	86.0756	82.2428	76.9455	72.3538	67.8401
481.96	67.9488	69.5872	74.2672	77.5648	78.9702	82.263	84.0771	87.5284	90.3766	93.0645	95.1729	98.1756	100.241	101.162	101.142	103.113	103.525	104.471	103.677	103.523	103.827	104.075	103.208	100.409	97.6001	93.6372	87.3692	82.4363	77.5172	71.7703	68.4132
483.03	68.5277	71.1969	74.8235	77.8215	79.4705	82.1156	84.4981	87.0574	90.2226	93.2543	96.1113	98.5758	99.5254	100.194	101.449	102.564	103.465	106.213	103.876	103.661	105.091	103.063	103.833	100.359	96.3848	94.0086	86.5855	83.1596	77.4858	71.9479	67.7201
483.93	69.9239	72.3217	75.1816	77.6661	79.6111	81.8603	84.351	87.007	90.7331	92.702	98.0344	98.2317	100.514	100.36	101.276	102.485	103.398	106.758	104.561	104.541	105.051	103.713	103.801	99.4581	97.4725	93.5461	87.552	83.7286	77.1778	72.207	67.4207
485	69.885	72.7287	75.7296	78.043	78.8969	82.4609	84.647	86.4879	90.3157	92.6115	96.5052	98.6237	101.359	100.596	101.716	103.077	102.76	105.49	104.491	106.554	104.216	104.119	103.113	100.002	96.9946	93.2921	87.1065	82.6619	77.7535	72.4748	68.4065
486.06	69.0738	71.738	75.8027	76.9358	78.0988	82.0805	84.7309	86.6589	89.3258	91.4415	96.1358	99.0406	101.174	101.688	101.376	104.415	103.653	103.952	103.818	107.021	104.814	103.876	104.031	100.318	95.5394	92.5033	85.5658	82.1018	77.3928	71.9142	68.6876
486.96	68.3835	70.9315	75.3967	76.4717	76.7712	80.6593	84.7387	87.4676	89.5197	92.6638	95.4945	99.1937	99.9171	100.505	100.419	103.545	104.174	104.137	103.063	106.575	104.049	102.847	104.832	100.564	93.7232	91.192	84.3139	81.4624	75.6563	71.8983	67.6368
488.03	68.4354	70.4896	73.8986	77.719	76.4123	79.3633	83.8336	86.4809	89.7275	92.7269	96.6616	98.0275	99.5655	99.6168	98.9408	102.308	103.061	103.976	103.98	104.527	101.816	102.182	103.68	97.5328	93.4633	91.1559	84.7646	81.6639	74.6484	71.3966	65.8042
488.93	67.5787	69.7485	72.7713	76.9192	76.8818	79.1115	83.3626	84.4534	88.731	91.8549	94.0564	96.559	98.2054	98.9404	99.6651	100.682	101.328	102.692	103.785	103.438	103.01	102.006	101.952	95.9683	93.4614	91.316	85.1471	80.2837	74.4901	70.1204	64.8464
490	66.5809	69.6155	71.3616	75.1189	78.1073	78.5495	81.7404	83.0651	86.6604	89.8679	91.7441	95.2177	96.2345	99.0942	99.7537	99.8384	100.207	101.46	103.912	101.3	102.574	100.343	100.668	94.1287	93.4581	89.1593	83.6277	79.8486	75.1124	67.9833	64.6981
491.06	65.6511	68.7053	70.8947	73.1513	77.736	77.563	79.6349	83.7139	86.0044	89.251	89.9522	94.3544	94.8608	97.86	98.5565	98.8189	98.8837	100.894	101.072	99.9846	100.712	98.9501	99.1668	93.4728	92.6272	86.6846	82.7225	78.7371	74.2235	66.8181	65.0122
491.96	64.9781	68.0389	69.9032	73.1126	75.6691	75.8333	78.6731	82.4253	84.5812	87.4327	90.9653	93.3345	94.5293	95.6854	95.8897	97.6782	97.6829	100.424	99.9082	98.2635	97.444	97.2634	95.9524	92.8923	91.604	87.1552	80.2502	77.6375	73.0721	66.9558	63.1644
493.03	64.9934	66.6299	70.1174	71.9762	74.1919	76.2583	78.6202	80.9361	83.8272	86.2001	90.2431	92.6946	93.6274	93.7302	94.3275	95.9525	97.5556	98.949	97.9823	97.712	95.6285	95.7592	94.5369	92.6493	90.8756	85.9727	78.7707	76.8128	71.4304	66.3454	61.4305
493.93	63.4938	65.0455	67.9932	70.9063	73.0414	74.9854	77.1578	79.6828	83.0115	85.0834	88.1363	90.6841	92.4367	91.8225	92.4071	94.3023	97.5738	97.5894	98.0189	95.5816	93.8657	94.6798	92.2936	91.8182	89.3827	82.5642	77.6941	76.116	70.0688	65.3711	59.6193
495	63.1059	62.7745	67.8563	70.4799	72.2686	73.8261	75.3781	78.9902	81.0615	83.95	86.5829	87.7189	90.269	90.1188	90.713	92.3211	96.0125	95.716	95.1657	94.1806	93.2423	93.415	91.5239	89.8078	87.2671	81.0827	78.126	73.9383	68.6895	63.9569	58.2703
496.06	62.1992	63.1171	66.9967	69.1393	70.1983	72.5934	75.438	77.3592	79.7949	83.3558	85.5205	85.8718	88.8829	88.6086	89.5108	90.5428	93.448	93.6071	94.1763	92.7025	92.0987	92.353	90.2971	88.1773	85.0036	81.5505	77.1689	71.697	66.8221	62.0949	56.655
496.96	61.8358	62.9088	66.795	68.1577	69.137	72.223	74.0111	75.8959	79.9163	82.2095	84.1725	84.0856	87.151	87.6339	88.7336	88.9408	90.7644	91.3528	92.364	91.6064	90.352	90.2192	90.2799	85.9691	83.7634	79.6531	76.3841	70.7896	65.2307	61.1464	56.3258
498.03	60.2559	61.6157	64.1299	66.839	67.9787	70.8167	72.0345	74.5238	79.4953	80.9688	82.9361	83.3441	85.5502	86.6024	86.3784	87.9737	88.8091	90.2291	90.644	89.1806	88.8268	89.1421	88.3416	84.6329	83.2999	77.6051	74.758	69.2836	63.5551	60.4576	55.8395
C4
461.96	13.4182	13.9921	14.3476	14.8592	15.2515	15.6135	16.3226	17.0731	17.655	18.3719	18.5066	19.6832	19.6099	19.6936	20.2128	20.7701	21.3408	22.5584	22.8725	27.8824	57.5547	170.069	425.629	850.413	977.216	1000	1000	1000	1000	1000	986.096
463.03	15.1356	15.761	15.9546	16.8099	16.9687	17.7727	17.8895	18.3989	19.1594	19.9871	20.6523	22.052	21.3552	22.0761	22.063	22.2185	22.7476	24.3483	24.5314	25.8471	36.5975	82.7736	200.063	515.399	746.571	976.556	1000	1000	1000	1000	1000
463.93	16.7778	17.867	17.6607	18.6947	18.9339	19.887	20.213	20.4749	21.0092	22.4388	22.9676	23.9757	23.8009	24.3028	24.5061	24.225	25.4384	26.5428	26.5829	27.0259	27.5498	36.4948	70.9195	189.416	399.061	721.297	951.035	1000	1000	1000	1000
465	18.2695	19.8646	19.5829	20.8775	20.8913	22.4813	22.7294	23.3356	23.9905	24.7789	25.3197	26.4446	26.6548	26.7664	27.6094	26.9839	28.2484	28.5352	29.2586	29.9933	29.0179	29.645	34.7343	69.2243	139.978	359.954	682.109	913.089	1000	1000	1000
466.06	20.245	20.7458	21.6056	22.8217	22.8047	23.8793	24.7326	25.5361	26.4547	27.2966	27.895	28.5737	29.251	29.5403	30.1765	30.017	31.0281	30.9465	31.7573	32.3514	31.0913	30.9294	30.5487	33.8384	52.8754	119.728	354.014	653.137	980.028	1000	1000
466.96	22.1085	21.9927	22.9536	24.6131	24.8334	25.6062	26.3871	26.9173	28.7181	29.0146	29.8691	31.1082	31.2086	31.6364	31.8429	32.467	32.812	33.4394	33.8296	34.4603	33.3803	33.0208	33.9082	32.6235	35.8681	59.6603	154.477	338.961	761.217	982.117	1000
468.03	22.9805	23.4087	24.7962	26.3432	26.9592	27.5162	28.2726	28.8581	30.5621	31.3011	32.5032	33.2346	33.3318	33.5823	34.2105	34.7565	35.2089	36.2144	36.4186	36.3941	36.02	35.808	36.3103	35.2577	36.1002	42.8432	80.6508	168.198	427.269	764.325	995.998
468.93	24.5771	25.1536	26.9776	27.9725	28.9699	30.1472	31.2356	31.244	32.5139	33.778	35.4647	36.6191	36.737	36.018	37.8424	38.0395	38.1204	38.91	39.3137	39.1029	38.0068	39.3565	39.1874	37.3614	36.5814	35.7169	41.1356	64.9904	166.301	421.669	773.328
470	26.5898	26.6834	29.2063	29.6445	31.3996	32.1321	33.4373	33.349	34.3883	35.9733	38.1232	38.8548	39.5459	38.8815	40.6776	40.4703	40.9199	41.6459	41.7741	41.8009	40.411	42.497	40.8032	39.0919	39.0143	37.6107	35.9344	38.4321	65.7935	154.41	418.024
471.06	28.1998	28.3792	30.6297	31.3379	33.2803	34.1889	34.9874	35.0724	36.4215	37.8898	40.2629	40.7227	41.3153	41.6045	42.35	42.8001	43.3288	43.8797	43.43	45.1248	42.9884	44.1948	43.1442	41.2675	41.333	39.9195	37.1392	35.6357	37.4261	57.3321	142.48
471.96	28.9028	30.0368	31.9231	33.6447	34.1365	35.2418	36.4886	37.0858	38.4861	40.04	41.84	42.0045	42.7283	44.2149	44.1803	45.4219	45.9496	45.8438	45.5128	47.6201	45.7542	45.8261	45.0262	43.1674	43.3897	41.0523	38.9181	37.2458	35.7683	36.9074	61.7094
473.03	30.1744	31.903	33.0657	34.9891	35.4387	37.0702	37.925	39.205	40.2211	41.7594	43.2779	44.394	44.3326	45.3183	46.1235	47.7102	47.8931	47.2652	48.1123	49.2575	47.9522	48.1253	46.7039	45.6494	45.4047	42.3618	40.2956	38.8992	36.8537	35.8302	40.9565
473.93	32.0696	33.2925	34.5818	36.2156	37.5849	38.7477	39.0631	40.8741	42.1115	43.3051	45.5962	46.5772	46.7307	46.9112	47.5655	48.4564	49.5272	49.086	50.7403	50.5762	50.1427	49.6893	48.8704	47.209	46.383	44.1803	41.8831	39.9257	38.1269	35.935	33.8853
475	33.2853	33.9992	35.8771	37.687	39.1159	39.9852	39.8336	42.0476	44.4621	44.8499	47.5531	48.7168	48.9384	48.5444	49.1551	49.7725	51.9811	51.0577	52.2238	51.5793	51.7249	51.0943	50.9763	49.333	47.7825	46.3981	42.9443	41.1377	38.4814	36.7853	34.7898
476.06	34.3174	34.6907	37.0928	38.8707	39.4699	40.498	41.5826	43.1846	46.0949	46.4073	48.0108	50.0505	50.8207	50.9758	50.8375	51.7684	54.3096	52.9115	53.4484	53.3852	53.1881	52.6793	52.7896	50.6515	49.7946	47.6114	44.417	42.5889	38.9672	37.1598	35.4609
476.96	35.1102	36.3118	38.1774	39.343	40.108	41.9139	42.7826	44.216	46.719	47.2426	48.4862	50.8576	51.5921	52.3902	52.5633	52.9445	55.3061	53.0867	54.1757	54.5173	54.236	54.5806	53.1425	52.1132	51.089	48.3633	45.2612	43.0724	39.8536	38.0022	35.6338
478.03	35.5684	37.7552	38.7185	40.0853	41.2035	43.4803	43.4671	45.0686	46.6328	48.27	50.5806	51.7608	52.8204	53.3783	54.0751	54.1767	54.9865	54.3185	55.2823	55.6344	54.9573	55.0714	54.4546	53.0406	51.1915	48.5476	45.9655	42.9623	41.0776	38.953	36.1122
478.93	35.4269	38.6248	38.7488	41.4898	42.1334	44.2505	44.3336	45.3163	47.6657	49.172	51.7194	52.4542	53.674	53.4666	55.1855	55.5134	55.3785	56.4064	55.8431	56.1722	55.7537	55.3091	54.852	54.3456	51.5471	49.2602	46.9071	44.1848	41.7205	39.5874	37.638
480	35.9318	38.4827	39.6146	42.5682	42.3174	44.6362	45.1852	45.6988	47.994	50.749	52.1392	53.9998	54.6628	54.7026	55.2844	57.4414	56.1625	58.0728	57.3253	57.3278	57.1427	55.3592	55.9683	55.1791	52.5969	50.6703	48.2542	45.5527	42.3273	39.8677	37.7755
481.06	36.6163	38.6904	41.0326	43.2257	42.2691	44.81	45.8568	46.2344	49.2525	51.36	52.4143	54.5194	55.3073	55.181	55.5592	57.1911	56.8546	58.3748	58.5739	57.7952	57.3134	56.5791	57.1796	54.9805	53.5622	52.4749	48.6269	45.7931	42.9331	39.9431	37.8132
481.96	37.1079	38.4943	41.5221	42.9623	43.3571	45.0137	46.2885	47.1736	49.7752	51.299	52.4655	55.2003	55.2985	55.6321	56.429	56.7531	56.3749	58.2458	58.7886	58.453	57.8075	57.6097	57.2597	54.8602	54.8702	51.8852	48.2401	45.5503	42.9073	40.408	37.3139
483.03	37.0547	38.9124	40.6824	42.5297	43.898	44.6171	46.8402	48.0528	50.1428	50.8745	52.7045	55.1389	55.2054	55.9668	56.5367	55.0103	56.8762	58.2665	57.9512	59.06	58.0787	58.6145	56.4594	55.1844	54.7538	51.6185	48.4904	46.1084	43.6365	40.2017	38.1972
483.93	37.2373	39.1456	40.442	42.4766	43.3244	44.6793	47.2994	47.6476	50.0856	51.3612	52.93	55.7383	55.9103	56.9829	56.8066	55.4784	57.7712	58.5267	58.0922	59.4078	58.6514	58.2853	56.1571	55.8985	54.1189	51.1386	48.5498	45.8716	43.6437	40.1371	38.1536
485	37.3601	39.4326	40.65	42.3125	42.5931	45.4446	47.0651	47.4368	50.6175	51.485	53.3	54.6541	55.5606	56.0798	56.8815	56.2769	57.9388	58.5693	59.8002	59.1372	58.1665	57.1695	56.8868	55.9595	52.8206	52.0985	48.4563	45.3915	43.5925	39.9577	38.1981
486.06	37.875	39.0241	40.2673	41.7478	42.9286	45.6564	46.5816	46.9381	50.3998	51.3089	53.168	54.4318	54.5461	55.4596	57.1895	56.7023	56.7582	57.8895	59.82	58.6118	57.6402	56.9292	56.4468	54.6383	52.2357	50.768	47.948	45.5726	42.0948	40.1081	36.8563
486.96	37.4597	38.9866	39.9772	41.9329	43.3211	44.5407	45.6052	47.3297	49.1797	51.1916	52.9041	54.6456	53.8969	54.6364	56.0609	55.288	56.6512	57.1882	58.4044	57.886	56.5582	57.4757	56.4224	54.2965	51.7625	50.4927	47.55	46.2872	40.9882	39.8916	36.6801
488.03	36.7867	39.2132	40.3893	42.2249	43.0493	43.6104	45.0145	46.9202	48.5798	50.5688	51.9719	55.0493	54.1655	54.5704	54.8423	54.4458	57.2509	57.212	57.8002	57.4536	55.9544	57.0196	55.9422	53.4558	52.4166	49.8353	46.9393	45.5799	40.8279	39.6237	36.6333
488.93	36.2492	38.8919	40.565	41.6118	42.5989	43.5392	44.2801	47.068	48.6813	50.0201	51.5347	53.8412	53.2315	54.0909	53.6804	55.326	56.5166	55.9011	57.7277	56.9531	55.7887	55.7824	55.429	53.1424	52.6885	49.9919	46.7383	44.4985	40.702	38.8788	36.3978
490	36.0324	38.2599	39.5895	40.6607	41.9032	43.3343	43.7725	46.3447	48.702	49.7661	51.8349	52.4553	52.5185	53.4098	53.2559	55.8994	55.1004	55.0793	56.6782	56.5774	55.5585	54.3088	54.4017	52.6565	52.2432	48.896	46.083	43.4109	40.442	38.5873	35.5635
491.06	35.3794	37.0237	38.6948	40.3459	41.6757	43.0242	43.8954	45.8568	47.7923	49.1209	51.5453	51.2892	52.2105	52.4921	52.8053	55.3369	53.9834	54.8367	55.4902	56.1166	55.7292	53.5427	53.799	52.2641	51.0659	48.0577	45.7055	42.8053	39.9607	37.8027	34.797
491.96	35.0865	36.8164	38.2165	40.4117	40.9254	42.5615	43.5979	44.8839	46.6439	48.3038	50.6763	50.7618	52.6604	52.4444	52.9246	53.6282	54.0653	54.2552	55.3775	54.3631	54.9365	53.3291	52.7726	51.1323	49.6194	47.6409	45.1795	42.45	40.1125	37.2283	34.1944
493.03	35.2597	36.3595	37.7952	39.9969	40.154	41.8197	43.1667	44.307	45.9221	47.5675	50.3031	49.6603	52.0238	52.4327	52.7995	52.6127	53.8754	53.1421	54.0045	53.7811	53.8881	53.1466	51.7527	50.261	48.3903	47.4025	44.8839	41.8596	39.5824	36.5522	33.4922
493.93	34.8752	36.1565	37.5767	38.9185	39.7851	40.5578	42.3541	43.4363	45.2483	46.7053	49.3367	48.935	50.7973	51.4038	51.9741	51.4717	53.5548	52.6604	52.9837	53.2303	52.3612	50.9741	51.0289	50.5116	47.0991	46.2108	44.0447	41.1241	38.8182	35.0441	33.3473
495	34.1821	35.0248	37.0336	37.8352	39.4175	39.7337	41.2608	43.4207	44.8048	45.7086	48.1543	48.4132	49.3951	50.4453	50.4075	51.5094	52.2838	52.5073	52.3105	52.5655	50.7613	50.3409	50.2587	49.5534	46.8427	44.9943	43.4195	39.9819	38.2962	34.081	32.9472
496.06	33.1722	34.6725	36.2621	37.676	38.214	39.8863	40.1862	43.2519	43.661	45.2435	47.1764	48.2057	48.9573	49.5497	49.764	50.2775	51.338	51.0989	51.1263	51.026	49.3827	50.4645	49.3387	48.9166	47.0104	44.372	42.2657	39.8954	37.1989	33.9948	32.1349
496.96	32.5751	33.943	35.1339	37.2646	37.6899	39.5669	39.4307	42.5855	42.8887	44.3909	46.4079	47.201	48.6168	48.8236	49.0661	49.3541	50.2548	49.8026	49.6894	50.8091	49.3393	50.1229	48.3246	47.6104	46.3042	44.3685	41.0652	39.6798	36.45	33.9942	31.0101
498.03	31.9634	33.6791	35.0219	36.2824	37.4089	38.4766	39.0568	41.4589	42.0618	43.77	44.9041	46.6905	47.9243	47.3378	47.7486	47.9314	49.4243	49.1484	49.428	49.3113	49.0451	48.4082	47.9164	46.5499	44.5681	42.6948	40.5398	38.2706	35.5523	32.9946	30.8878
C5
461.96	12.5765	12.9067	13.3533	13.8337	14.2691	14.17	15.1571	14.9783	15.6664	16.5232	16.7687	17.8539	18.0885	18.2111	18.9957	19.758	20.0783	21.526	24.0688	32.9735	82.5015	249.747	620.148	936.675	1000	1000	1000	1000	1000	1000	1000
463.03	13.893	14.2727	14.4295	15.1887	15.532	15.5208	16.4769	16.8565	17.4584	18.1539	18.4428	19.2701	19.7976	19.6792	20.6494	21.2037	21.9654	23.3124	24.1454	27.0926	44.8709	115.927	288.955	647.96	900.114	1000	1000	1000	1000	1000	1000
463.93	15.0405	15.5896	15.9361	16.7196	16.9534	17.5251	17.6305	19.2466	19.5894	20.1348	20.8244	21.1728	21.7249	21.825	22.4539	22.912	24.3252	25.3209	25.1281	25.9213	27.7549	42.6044	100.361	289.648	562.728	875.819	1000	1000	1000	1000	1000
465	16.2295	16.6737	17.7985	18.6959	18.7889	19.4842	19.4866	21.2476	21.5821	22.2108	22.9583	23.0406	23.863	24.5667	24.4726	25.4978	26.4551	27.3151	27.1693	28.3346	28.5547	29.2127	42.3072	94.2635	200.385	519.435	820.851	971.899	1000	1000	1000
466.06	17.5932	18.2745	19.5917	20.0251	20.3005	21.0124	21.2171	22.3107	23.3108	24.2104	24.3248	25.0585	25.986	26.6948	26.445	27.7981	28.6719	29.2505	29.1193	30.2529	30.3279	30.2287	30.2041	38.2956	67.4332	176.431	500.25	791.722	1000	1000	1000
466.96	19.1687	19.3513	20.4318	21.1288	21.3597	22.1862	22.8948	23.5856	24.4984	25.5753	25.9156	26.8869	27.861	28.4081	28.1733	29.5918	30.3276	30.9257	30.9097	31.9567	31.9055	32.4348	31.9592	32.1925	37.71	76.279	208.877	491.67	906.618	1000	1000
468.03	20.0195	20.2783	21.6142	21.7981	22.6663	23.8109	24.7971	24.9184	26.0424	26.7594	27.6408	28.5875	29.2769	30.2574	29.8834	31.304	32.2011	32.3302	33.1774	33.1151	33.5616	33.5791	34.1069	34.8429	35.8109	49.5652	103.093	232.563	587.628	905.195	1000
468.93	21.4346	21.0788	23.0403	24.0213	24.4556	25.3393	26.5879	26.6967	28.167	28.2926	29.7857	30.8657	31.4233	32.633	31.8531	33.0581	33.9409	34.6224	35.1497	35.7977	36.1082	36.2972	36.4298	36.2262	35.557	36.4545	45.3566	85.9713	233.564	575.167	893.556
470	22.7104	22.8841	24.528	25.7985	26.1242	26.879	27.994	28.3957	30.1636	30.2684	31.4189	33.151	33.8428	34.721	34.1838	34.7434	36.0306	36.804	37.5109	38.1164	39.13	39.1431	38.7399	37.7112	37.6599	36.699	35.501	41.1653	85.6801	216.283	554.249
471.06	23.7453	24.257	25.2183	26.8008	27.4352	28.2299	29.1549	29.8137	31.3972	32.0943	33.697	34.8555	36.0741	36.2002	36.1408	36.3526	38.0175	38.8981	39.4504	39.5896	40.4666	40.6784	40.4744	39.3965	38.8111	37.7835	36.8543	34.3952	41.2899	75.9103	205.476
471.96	24.5726	25.3099	26.3966	27.283	28.1911	29.5459	30.3342	30.798	32.5308	33.7514	35.4899	36.0724	37.1271	37.963	38.0547	38.7317	39.2758	40.512	40.8599	40.7409	41.7715	41.5577	41.9193	40.7295	40.3523	39.0137	37.9951	36.5307	35.1409	41.6332	84.0999
473.03	25.7378	26.2	27.6832	28.1111	29.0673	30.7769	31.1553	32.318	33.4624	34.83	37.1113	37.2701	37.8868	38.7663	39.3647	40.1382	40.2389	42.2433	41.6609	42.5178	42.8435	42.7332	42.629	41.8036	41.3948	39.5771	37.9556	37.3863	35.4713	36.007	47.3002
473.93	26.9026	27.1509	28.8798	29.194	30.1708	32.0091	32.0493	33.5153	34.6405	35.9867	37.8239	38.0178	38.5736	40.0317	40.7987	41.2299	41.6453	43.3381	43.5548	44.6299	44.6302	44.213	44.2953	43.2543	43.3101	40.8	39.0877	37.3383	35.4377	34.6233	34.413
475	26.934	27.6321	29.013	29.8496	31.6172	33.2689	33.2607	34.6963	35.4884	36.6694	38.4574	38.9175	40.2596	41.1523	41.5038	42.0981	43.3622	44.544	45.3559	44.8787	45.7864	45.535	46.0238	45.1469	43.9978	41.9905	40.5687	38.6227	36.3706	34.6219	33.8043
476.06	27.3067	28.5597	29.3295	30.9791	32.0491	33.7636	34.3752	34.6271	36.6277	37.449	38.9247	39.8237	41.6897	41.8297	42.5767	43.2627	44.2408	45.1067	46.6184	45.8011	46.6502	46.6733	47.3908	46.0673	45.0029	43.1401	42.2352	40.3186	37.0018	35.2664	34.4133
476.96	27.9062	29.425	30.0706	31.894	32.9994	33.8976	35.233	35.5504	37.1543	37.8353	39.3786	41.1603	42.2399	42.4214	43.2167	43.5501	45.8472	45.85	46.7527	46.456	47.5884	47.2385	47.7051	46.3075	45.0061	43.2601	42.8429	40.9203	38.2906	35.6824	34.7846
478.03	29.0285	30.3017	30.8678	32.3125	34.0416	34.3581	35.7409	36.2113	38.004	39.0471	39.7226	42.082	42.6872	43.0359	44.1975	44.463	47.0767	45.8569	47.0763	47.8191	48.0945	48.0369	48.4639	46.5588	46.0582	43.6526	43.0906	40.2757	38.5087	36.4085	34.7474
478.93	29.3852	30.3775	31.2633	32.5401	34.6323	35.2814	36.1505	36.8226	38.4151	40.0628	40.7131	43.2096	43.4725	43.6704	44.4347	45.3468	46.9062	46.7968	47.7089	48.4838	48.4853	49.4861	48.8728	46.9302	45.9045	44.4864	42.7939	39.9125	39.0372	37.0971	35.3244
480	29.9833	30.3774	31.6833	33.0166	34.4515	35.5204	36.1847	36.8926	38.9259	40.7464	42.0626	43.1861	43.9527	44.0759	43.967	45.6256	46.3042	47.4501	48.2587	48.9866	48.44	50.1286	48.8553	47.4399	45.9115	44.8933	43.0885	40.3784	39.5603	37.3054	35.2195
481.06	30.3045	30.2617	32.1852	34.0196	34.8698	35.0655	36.5709	37.9529	38.7066	40.4124	42.7136	43.0359	43.6534	44.6769	44.4158	45.1569	46.5727	48.361	48.5045	49.1662	49.3917	50.7724	48.725	48.0751	45.8177	45.0951	43.3464	40.8151	40.0888	37.5306	35.2649
481.96	30.3384	30.8045	32.0777	34.3597	35.5427	35.6132	36.9034	38.5839	39.0608	40.1571	42.7054	42.7434	44.0847	44.79	45.2856	45.4789	47.3028	47.8158	48.4752	49.2681	48.0459	50.3279	49.0809	47.662	47.0741	44.7271	44.3239	41.1762	39.8309	36.9916	35.262
483.03	30.3453	31.2303	32.158	33.6019	35.3396	36.3221	36.7465	37.8953	38.9298	40.0096	42.7799	43.7208	44.12	44.9268	45.8222	45.9222	47.4691	47.9135	48.5184	49.3629	47.3512	49.3526	49.5229	47.3237	47.8546	45.1439	44.3453	40.7335	39.9141	37.6166	35.4174
483.93	29.9316	31.1987	32.5658	33.0704	35.176	36.6484	36.3646	37.5129	39.2581	39.6409	42.9499	43.7785	44.3209	45.4392	44.7597	46.0284	48.0616	48.0289	48.7839	49.3063	47.5934	49.0544	49.0656	48.0545	48.1359	44.8079	43.4601	40.9614	39.775	37.8735	35.8098
485	29.9114	31.2779	32.3561	33.4238	34.8691	35.6465	36.3809	37.0668	39.6082	40.4662	42.4103	43.8725	44.1687	44.9386	44.7001	46.4225	47.675	48.0326	48.9791	48.7536	49.4977	49.0628	48.9691	48.9483	47.191	44.5125	42.5136	41.0907	39.493	37.8826	35.6299
486.06	29.6258	31.6263	32.0796	33.8825	34.5182	35.4069	36.6365	37.4062	39.7454	40.5876	41.5591	42.6204	43.8404	44.1684	45.2498	45.8882	46.5015	47.6642	48.5454	48.394	49.5793	48.3784	48.4637	47.8902	46.8134	44.5892	42.5206	41.4532	38.6782	36.541	35.1519
486.96	29.3848	31.4458	31.944	33.7113	34.1391	35.7416	36.7959	37.3891	39.0522	40.4747	40.9476	41.9409	42.5683	43.6145	44.5402	45.229	45.886	47.5092	48.5928	48.2822	49.1575	47.1213	47.8013	46.2421	46.1357	44.5675	42.3546	40.8734	38.5633	36.1256	33.9548
488.03	29.0322	30.6155	31.9787	33.4351	33.7348	35.931	36.3721	37.4629	38.2672	39.1339	41.4087	41.6956	42.093	43.4083	44.0006	43.9466	45.8224	47.7084	48.6632	48.7022	47.6663	46.7931	47.0712	45.879	46.0313	43.9589	41.6728	40.4026	38.559	35.8228	33.5045
488.93	29.1968	29.8694	31.3185	32.7359	33.1095	34.9329	35.5638	36.3268	37.6319	38.5389	41.3412	41.3509	41.9275	43.3624	43.5992	44.0738	45.7731	47.2147	47.7228	47.279	46.207	46.1307	47.1541	45.6898	44.8921	43.2278	41.2751	39.3425	38.1473	35.4136	32.7949
490	29.2347	30.1553	31.1511	32.4643	32.5874	33.6084	34.7805	36.1994	37.2235	38.0553	40.4227	40.9287	41.5454	42.8988	43.0915	44.3076	45.4826	46.7667	46.4845	46.1422	46.0302	46.319	45.8153	45.3701	44.2418	42.6273	40.5706	38.5	37.1223	34.5602	32.6576
491.06	28.7301	30.3395	30.9304	31.7832	33.0155	33.582	34.5379	35.8218	37.2142	38.1933	39.4174	40.5374	41.0805	42.5339	42.0234	44.7016	44.3091	45.5341	45.9475	45.7644	46.3485	46.24	44.9295	44.8306	43.4144	41.611	40.092	38.1623	36.1899	34.3246	32.7024
491.96	27.82	29.763	30.5661	31.5177	32.5055	33.7376	34.4072	35.7602	36.8855	38.0512	39.5849	41.1303	40.3612	41.3902	41.825	43.3057	43.5263	45.2238	44.9006	45.5329	45.7125	45.1998	44.3248	44.6101	42.833	40.5696	39.4629	37.4271	35.2832	33.3356	32.3106
493.03	27.6577	28.7169	30.2438	31.323	32.5773	33.3765	34.2266	34.7843	36.1722	37.0946	38.7984	40.7192	39.9042	40.5469	41.4164	42.1051	43.1125	44.0601	44.3051	44.1921	44.2319	44.2514	44.249	43.1687	41.5047	40.6806	38.9901	36.3252	34.1844	33.0805	31.0196
493.93	27.5399	28.0846	29.7009	30.9358	32.2038	32.6358	33.864	34.4739	35.4881	36.2958	38.3202	39.527	39.5475	39.8386	40.5468	40.6643	42.7639	42.332	43.4805	43.5439	43.0659	43.6843	43.1019	42.4954	41.5307	39.9129	37.805	35.1763	33.6039	32.0705	30.0467
495	27.5702	27.3368	28.9693	29.9387	32.1461	32.2478	33.5898	33.4212	34.8504	35.6355	37.6549	38.2137	39.2703	39.5793	40.2532	40.6813	41.3666	41.4455	42.5902	42.8811	42.3836	42.9932	42.6326	42.3608	40.7194	38.5736	37.0121	34.9612	33.2425	31.9723	29.3982
496.06	26.6347	26.8159	28.4176	29.3486	30.4851	31.9785	33.3074	32.9186	34.4107	35.24	37.3204	37.582	38.3084	39.2113	39.8193	40.4137	40.6856	41.4124	41.8104	41.4818	41.8073	41.2213	41.763	41.8567	39.7118	37.9353	36.6539	34.7407	33.1929	31.178	29.1099
496.96	26.15	26.7241	28.2354	29.4144	30.0626	31.5016	32.0863	32.5963	34.4047	34.6577	36.5354	37.2607	37.5936	38.5329	38.9636	39.9943	40.2429	40.9154	41.746	39.7213	41.2153	40.8748	41.1718	39.9164	38.2925	37.9388	35.6897	34.374	32.4973	30.6585	28.4966
498.03	25.6762	26.7692	28.1749	29.0423	29.8452	30.6743	30.9274	32.3946	34.1195	34.5385	35.8856	36.2787	36.7758	38.0639	38.0905	38.7953	39.5504	40.4461	40.7031	39.4747	40.7025	40.2807	40.3056	39.0446	38.2253	37.4116	34.7985	33.6956	32.208	29.577	28.2793
C6
461.96	21.854	22.3793	23.9774	24.7617	25.4369	26.2884	26.3581	27.3984	27.4745	28.5731	29.8884	30.3641	31.4348	32.1812	31.7975	32.7543	34.0684	34.4243	36.4012	45.3144	91.971	252.621	618.638	938.506	1000	1000	1000	1000	1000	1000	1000
463.03	24.4068	25.3482	26.9114	27.5303	27.9114	29.1044	29.3506	30.0275	31.3014	32.2208	33.1734	34.0916	34.8427	35.4672	35.1988	35.9397	37.1879	37.8218	39.3268	41.5663	58.0823	125.569	286.067	656.146	905.372	1000	1000	1000	1000	1000	1000
463.93	27.512	28.6468	29.7966	30.8758	31.2283	32.2753	32.7363	34.2202	35.287	36.0309	36.8529	37.8626	38.8382	39.4483	39.3464	39.9786	40.7249	41.0772	43.4587	42.4371	43.6413	58.5932	111.889	302.321	575.637	857.594	1000	1000	1000	1000	1000
465	30.8081	31.7525	33.103	34.5407	34.9137	36.2325	36.8828	38.7197	39.1142	40.2942	40.8005	42.6111	43.4042	43.768	43.3415	44.3293	44.8381	44.4185	46.9216	46.2985	45.3465	47.6312	58.794	108.992	217.909	512.921	818.928	974.531	1000	1000	1000
466.06	33.5775	34.6839	35.9149	37.6117	38.6598	39.6197	40.4139	42.1808	42.7238	43.4941	44.8724	46.9186	47.1809	47.3785	47.6238	48.7694	49.3984	49.0054	50.6757	50.9573	49.5727	49.8837	49.4339	55.1338	83.7903	193.432	507.342	798.68	1000	1000	1000
466.96	35.9805	37.4116	38.8537	40.5307	41.4666	42.2283	43.5955	45.1557	46.9825	47.0213	48.579	50.8851	51.3768	51.1959	52.0492	52.9663	53.5756	55.0403	54.1923	54.4477	53.5805	52.5234	53.4883	52.4931	57.7609	92.304	225.384	500.148	906.543	1000	1000
468.03	39.2685	39.4801	41.0217	42.8827	44.069	45.3269	46.8622	49.0804	50.4539	50.1642	53.2129	54.0299	55.154	55.6152	56.1709	56.844	57.2701	59.1495	58.5308	58.4461	57.3149	55.9262	57.0948	56.339	57.4091	67.3107	124.749	241.97	593.697	907.376	1000
468.93	42.0389	42.3385	44.4452	46.5458	47.0771	49.4181	50.4105	53.2445	54.1572	54.7294	58.4182	57.6197	59.3867	59.8642	60.2573	61.4759	62.3092	62.2052	62.9086	62.6701	61.6608	61.1532	61.2799	59.5587	57.2044	56.7854	65.5338	101.123	247.264	581.878	898.679
470	45.5655	45.9768	47.8635	50.024	50.2684	52.6241	54.5114	56.4585	57.7498	58.9382	61.4913	61.6334	63.3834	63.766	64.4579	65.756	67.0566	66.7562	66.7169	67.1975	66.1266	66.2733	64.9995	62.9042	60.653	59.9458	57.8443	62.6823	104.084	228.43	565.868
471.06	47.5523	49.0335	50.9093	52.7432	53.362	55.393	58.5703	59.2609	61.4813	62.4873	64.2837	66.0709	67.6414	67.4801	68.4021	69.7341	71.2425	71.6418	70.4865	70.6214	69.8341	70.3781	68.5276	67.6103	64.6492	62.6516	59.7685	57.5333	59.7438	91.2256	220.769
471.96	49.7055	51.5002	53.1951	54.1871	56.1472	57.7502	62.1751	62.6355	64.4066	64.6713	68.2619	70.5202	71.5976	71.9279	71.681	73.0212	74.1995	74.3562	75.2718	73.8184	73.651	73.4125	71.9232	70.7029	68.5437	65.7091	62.8476	59.9815	55.6162	60.2921	97.269
473.03	51.3885	53.3959	55.3055	56.1269	58.7991	60.1686	63.3881	64.7736	66.1148	67.7035	72.7502	73.2959	74.4848	75.6025	74.2886	75.4645	76.7141	76.5581	78.7123	77.2332	77.8064	77.5274	74.7096	72.1351	71.1632	67.6825	65.0579	61.0945	57.38	55.9815	63.3501
473.93	53.6472	55.3398	57.8435	59.0677	61.3776	63.5258	65.063	66.8586	68.6645	71.4088	74.2139	76.1077	77.3	78.9018	77.0002	77.9217	79.8597	81.4555	81.9024	81.7504	80.7495	80.898	78.5692	74.8849	74.1496	69.1345	67.4268	63.429	58.8466	55.0486	53.5236
475	55.6834	57.2768	60.3891	62.1828	63.8737	67.2385	67.6075	69.0946	71.5846	75.3951	76.009	79.7264	79.6944	81.5162	80.1982	81.6397	82.9037	85.2813	85.4787	84.2462	82.2368	84.5163	82.2278	78.8637	76.0981	71.9782	69.2627	66.7239	60.1504	57.6114	54.3448
476.06	57.0049	59.4311	62.2493	64.6493	65.3378	69.1372	70.8122	71.5143	75.2178	76.8792	78.2958	82.2468	82.0734	83.8224	85.1096	84.85	85.9258	87.7984	87.9769	86.1689	85.2877	86.2328	85.4282	81.4956	78.294	75.0949	70.9298	68.7248	62.2038	59.6362	55.4723
476.96	58.8459	61.1636	64.2429	65.4275	66.8986	69.8471	72.2757	73.1899	76.9996	77.6694	80.3438	83.5951	83.4649	86.0264	87.1484	86.9578	87.9473	88.3348	88.0892	87.6332	88.3653	86.9712	85.5252	82.444	79.3891	76.7725	73.5144	68.9576	63.8658	60.9198	55.9104
478.03	60.8991	62.5838	64.8953	66.1381	68.1588	71.4521	73.6036	74.4511	78.175	78.7424	82.9832	84.7489	85.6868	88.3844	88.1659	87.8007	89.3245	90.0481	89.2369	90.5279	90.5495	87.6446	86.4241	83.9255	81.4767	76.1352	75.3383	69.0664	65.0351	60.3897	57.5064
478.93	62.9374	63.7352	65.6645	67.4444	69.6155	72.7346	74.7791	75.8449	79.1836	80.6007	85.9509	86.9014	88.2807	90.3463	89.1582	89.4106	90.3387	91.4438	91.1249	92.4396	91.2369	90.3363	87.387	85.7039	82.8005	77.2639	75.7865	69.4484	66.4882	61.4469	58.0322
480	63.3549	65.1469	65.564	69.1771	70.1982	73.8767	75.3925	77.4906	81.7075	82.0839	86.6947	88.2696	89.6349	90.1776	91.2534	90.396	91.248	94.3559	92.8203	94.7419	92.1945	91.4761	89.7065	87.1582	84.2205	79.3645	76.2403	71.3546	68.5192	62.9696	58.3836
481.06	63.6719	66.5609	67.6667	70.1717	71.8751	74.8063	76.397	77.7172	83.543	83.3384	86.5948	89.2035	89.8574	90.432	91.5947	92.0423	92.7348	95.7067	93.9073	94.8882	92.9618	92.1975	91.2734	88.3655	85.5029	82.0404	76.9268	72.8736	68.4531	64.7317	58.6221
481.96	63.4994	67.2763	68.2138	70.7118	72.7724	75.9469	77.7917	78.3285	83.8825	83.3952	87.514	90.1338	90.5693	91.4429	92.0583	92.3274	93.8522	95.6877	95.8042	94.6949	94.3431	92.4953	93.8439	89.5471	86.8222	83.9257	77.7146	73.3532	67.8471	64.681	59.2897
483.03	63.5206	67.7921	68.071	71.375	72.4201	75.6338	78.6882	78.8155	83.6204	82.6611	87.9313	90.6113	91.382	92.677	92.4496	92.8779	94.827	94.4997	95.4902	94.9072	95.0312	92.4035	93.9554	89.9815	87.232	84.1191	78.1845	72.3592	67.6569	63.9133	58.6657
483.93	63.3584	67.1763	68.3207	71.6798	72.0461	75.1272	78.112	80.1014	82.2902	82.8912	87.2625	90.0921	91.091	93.0373	92.2319	93.1093	94.6521	94.2381	95.6861	95.9427	94.4689	92.6262	92.2822	89.2871	87.7727	83.1716	78.5824	73.4792	68.7728	64.6351	59.6436
485	64.6755	66.7788	68.9577	71.8312	72.5227	74.6601	77.2761	80.1032	82.1291	83.9413	87.782	89.6901	90.5495	91.8981	92.3723	94.1562	94.2233	95.3086	94.7327	95.2376	95.3018	92.9819	90.7589	88.8193	87.6124	81.9438	77.4969	74.0359	68.6557	65.6921	60.3886
486.06	65.1025	66.3069	68.8281	70.9856	72.3597	74.9939	76.9331	80.5102	81.7485	84.7866	88.0538	89.4651	90.5482	90.5796	91.9877	93.6786	94.4205	96.1053	95.2113	94.9992	95.6215	93.7524	90.5787	90.4019	85.9646	82.2744	76.8557	74.3424	68.0163	65.5021	60.9729
486.96	64.3951	66.2192	67.5706	70.6105	71.4891	74.6055	76.894	79.6145	81.5987	84.6323	86.7776	89.4339	90.4909	89.6074	91.4102	92.1719	94.0266	96.1116	95.5627	94.2637	93.3944	93.1067	91.0785	90.3759	85.0531	83.0338	77.5946	73.9869	67.4224	63.5467	59.7391
488.03	62.3603	63.8628	67.7364	70.0334	71.5516	73.5173	77.0395	77.7786	80.1903	83.3933	85.895	89.402	89.1611	90.7279	90.9293	90.5766	93.5484	95.7713	95.5922	94.5201	91.3935	93.5151	91.4393	88.9144	85.135	82.5729	76.9578	73.2668	67.6022	61.6289	59.2299
488.93	62.0243	63.056	67.7407	69.533	71.0898	72.8885	76.15	76.9889	79.6702	82.0897	85.5932	88.7773	88.2732	89.8815	89.6145	90.9717	93.0556	95.1825	93.603	92.5673	92.0338	90.6867	91.2142	87.0356	83.9394	81.2183	76.4655	72.082	66.7659	61.4258	57.8881
490	61.9328	63.5859	66.5781	68.7965	70.6487	71.9599	74.523	76.4059	78.1315	81.9541	85.954	87.3961	87.2661	88.4153	88.4333	90.1996	91.2861	93.6697	92.9465	92.0707	92.0138	89.563	88.4973	85.4479	82.2518	79.4341	74.6851	70.7401	65.8992	61.7393	57.2833
491.06	61.5041	64.1057	65.1293	68.6405	70.3703	71.4024	74.1486	76.4285	77.8175	80.2593	84.6174	85.4409	86.8346	87.1348	87.5131	89.3219	89.5674	90.8468	92.2087	90.2684	90.2903	88.9189	86.1419	84.262	81.2166	79.4499	73.2355	70.7721	65.9799	61.4702	57.0021
491.96	60.4408	63.1357	64.3024	67.383	69.9249	70.2044	73.5681	74.3139	77.5149	78.9294	83.5849	84.397	85.6948	87.5027	86.9705	88.8297	88.8213	88.9367	90.2752	90.2455	89.1927	88.5715	85.1043	84.1034	82.0349	79.0893	71.6656	69.3083	64.964	60.7181	55.8349
493.03	59.9202	61.9479	63.4123	66.0218	69.0829	70.4603	72.6026	73.2337	76.4052	79.3593	82.5046	82.6668	84.6676	87.4115	85.72	86.8171	88.9067	87.5395	89.527	88.292	88.5954	86.2857	85.3112	84.2113	81.7997	77.9242	70.9529	67.5899	62.9103	59.907	53.9797
493.93	58.9405	60.7939	62.4819	64.8434	67.406	70.7505	71.4165	72.2666	75.0021	79.2743	81.5445	82.022	83.3888	85.707	84.9079	84.2884	86.3596	86.7913	88.3527	87.4177	87.2084	84.2598	84.7134	82.439	80.2967	75.9898	69.5758	65.7121	62.1701	58.8067	52.1968
495	57.2706	59.5619	62.21	64.87	65.3961	70.0756	71.011	71.9104	74.5849	78.0375	80.2354	81.0388	81.9946	83.9084	83.119	82.8458	85.672	85.5859	87.1869	85.4553	84.6806	83.4925	82.6844	80.3292	77.592	73.7617	68.5262	65.2935	62.2995	57.3448	52.3575
496.06	56.2421	58.7983	61.347	63.7504	64.9239	67.9171	69.5231	71.7689	74.6659	76.4921	77.7042	80.0863	80.8618	82.2866	81.8698	83.1896	84.2026	84.2722	85.5184	83.957	81.7809	83.075	81.6349	78.3584	75.1723	72.5346	67.2333	64.2076	60.844	56.4235	52.4993
496.96	55.7445	58.0813	60.2248	63.5902	65.4553	65.8936	67.8846	70.3705	73.5026	75.1088	75.5824	78.3677	80.0048	81.9404	81.4709	81.7356	82.968	83.067	84.1734	81.9734	79.7517	81.0508	80.3037	77.0948	73.6491	70.8378	66.7241	62.9002	58.3853	55.2827	51.7553
498.03	55.0845	57.1706	59.5082	62.4667	64.5652	65.1412	67.0908	68.2398	71.8504	73.0187	74.6609	77.2403	79.9225	79.079	80.4457	80.4173	81.6402	82.1749	81.1651	80.693	80.0796	79.491	78.7356	75.3948	72.6637	70.5523	65.9569	61.8142	57.1656	53.967	50.7239
C7
461.96	16.1792	17.648	17.8667	18.5698	18.9205	19.5304	19.52	20.6633	21.7601	22.0637	22.2759	23.4535	22.869	24.0993	24.1445	23.9865	25.2915	25.9286	27.4868	33.8047	72.7719	210.133	507.831	905.026	1000	1000	1000	1000	1000	1000	969.569
463.03	18.0703	19.7008	19.5207	20.3791	21.4304	22.0599	21.7483	23.05	23.2159	24.415	24.755	26.3421	25.5958	26.6267	26.6497	26.8044	27.1524	27.7036	29.3328	30.8385	44.2896	102.009	242.823	589.661	819.918	983.648	1000	1000	1000	1000	1000
463.93	20.3845	20.9781	21.6483	22.6842	24.0575	24.3453	23.8809	25.7787	25.9396	27.2305	28.0804	28.738	29.1815	29.4499	29.0314	30.0272	30.1999	30.4895	30.9204	31.7385	32.3672	44.672	93.0073	237.693	481.437	763.959	977.304	1000	1000	1000	1000
465	22.9638	23.3364	23.9943	25.4453	26.381	27.1544	26.9292	28.2264	29.3145	30.0065	31.3279	31.6016	32.7607	32.2749	32.0035	33.4734	33.9465	33.6206	34.1979	34.435	34.7523	35.8569	44.842	89.0935	176.162	416.387	741.027	939.755	1000	1000	1000
466.06	24.5941	25.5037	26.5007	27.7051	28.3674	29.4126	29.3714	30.5363	32.2004	32.4734	34.1287	34.9113	35.0281	35.3813	35.238	36.5875	37.4137	36.6682	37.0417	37.0847	37.7151	37.7278	36.0761	40.799	65.638	158.507	421.472	717.261	1000	1000	1000
466.96	25.9526	27.4205	28.939	29.5993	30.6103	31.0133	31.6599	32.6062	34.4088	34.9493	36.9209	37.7666	37.5994	37.9019	38.6432	39.2625	40.1313	39.8737	40.5325	39.9215	40.165	40.4495	39.0924	38.1735	42.3483	71.7884	187.707	410.765	826.344	1000	1000
468.03	27.8038	28.7834	30.8393	31.5785	32.4897	33.2494	33.7919	35.4762	37.1667	38.157	39.3925	40.0817	40.6494	41.1704	41.7696	41.4795	43.1583	43.1684	43.3	43.3506	42.8474	43.2426	41.188	42.5222	43.2038	52.1687	98.9198	202.258	500.988	852.625	1000
468.93	31.0256	31.3911	32.6895	34.1866	34.8898	36.8923	36.8171	38.0102	40.1971	41.2413	42.4861	43.0553	43.5819	44.2214	45.3604	44.2236	45.0659	46.2045	46.4439	46.1881	45.7561	45.3728	44.0858	44.7599	43.8946	42.1567	49.7321	80.3833	201.486	511.481	846.53
470	33.3683	34.1328	34.8638	36.3971	37.684	39.9576	39.9651	41.0278	43.0712	43.845	44.6581	46.4284	46.6643	48.1908	47.2357	47.382	48.1874	49.3287	48.8201	48.9883	48.7659	48.6829	47.3864	46.7443	45.8523	43.9563	42.3782	45.722	80.97	184.696	492.333
471.06	34.8783	36.8108	37.2128	38.2258	40.6153	41.6682	42.368	43.2749	45.1494	45.9517	47.3645	49.0745	49.5543	50.122	49.6836	50.568	50.8589	51.7157	51.4918	51.6449	52.4564	51.354	50.7399	49.6055	47.5652	46.446	43.5343	41.0447	44.7049	70.1138	168.955
471.96	35.9887	38.5698	39.0973	40.262	42.1541	43.5836	44.3221	45.4216	47.3363	48.3846	50.2268	51.6384	52.4034	52.5757	52.6695	52.9535	54.4602	54.3159	55.0869	54.1879	55.5601	54.0142	51.9345	52.8653	50.3973	48.8531	45.7727	43.8963	41.4922	44.8056	74.6071
473.03	37.3953	39.7767	41.0145	42.5481	43.5603	45.022	46.3282	47.6353	48.7742	50.6892	52.9444	53.495	54.136	54.7136	55.4193	56.0401	56.194	56.9108	57.8998	56.607	57.6994	56.0932	53.9565	55.1158	52.2501	50.9154	46.8254	46.0101	43.6701	41.653	49.5817
473.93	39.1056	41.4358	42.3901	44.3587	45.6778	47.1042	48.081	49.6221	51.033	52.4496	54.608	55.782	56.5906	57.8095	57.3988	58.0116	58.8578	59.7204	59.3045	58.6243	59.5247	58.3362	56.585	56.3281	53.9659	52.3305	49.4762	46.3596	44.8307	41.7162	40.4561
475	41.22	43.6128	43.3499	45.9923	47.9415	48.6754	50.2578	52.0149	52.6261	54.5551	57.0309	57.887	59.0926	59.8661	59.9417	60.3582	60.6912	61.9761	61.9183	61.2732	61.132	59.5222	59.1761	57.8752	55.0782	53.956	50.5761	47.6482	45.4017	43.0995	41.4049
476.06	42.2345	44.6464	44.701	46.8712	49.4352	49.7089	51.8644	53.2268	55.1899	57.1335	59.212	60.9431	61.7439	61.4014	62.3062	61.978	63.5326	63.5469	64.2573	63.5212	63.019	60.7929	61.7318	58.498	56.9427	55.2465	52.9705	48.8617	46.5744	43.4296	42.0376
476.96	43.1793	44.7268	46.4969	48.4783	50.2158	51.0716	54.08	54.1419	56.7091	59.0341	61.543	62.0774	62.6781	62.7203	63.3403	64.5599	64.4107	65.4083	65.9175	65.825	64.7913	62.4862	63.116	61.0961	58.5319	56.202	53.3564	49.828	48.0443	43.844	41.4574
478.03	43.8449	45.1564	47.1576	49.3177	50.5206	53.4018	54.6948	54.5358	57.4009	60.0443	62.1255	63.1828	63.859	63.7943	64.129	65.0205	65.7384	66.4284	66.5593	66.8813	66.5555	63.555	64.223	63.0307	60.8215	57.9393	54.0628	51.0709	48.5387	44.7045	41.4991
478.93	45.5924	45.7998	47.4262	50.3376	51.1673	55.7109	55.1827	56.9839	57.392	60.7662	62.7794	63.6361	64.5313	65.0108	64.8504	66.0035	67.1619	66.9114	69.0364	67.9788	66.6829	65.1975	64.1495	63.7189	62.1463	59.1936	54.8329	52.4743	49.0095	44.9314	42.3046
480	45.6384	47.0131	48.5354	51.1572	52.1435	55.8976	55.644	58.1549	59.0538	61.4892	62.9605	64.9715	65.6636	65.2477	65.9904	66.9975	68.243	68.129	69.7649	68.5326	67.4461	67.093	65.23	63.4541	62.8223	59.5433	56.3084	52.972	49.7192	46.1304	43.2364
481.06	45.6869	47.4706	49.3919	51.7438	53.5019	55.6947	56.7334	58.6282	59.8252	61.109	64.1209	64.6213	66.0653	66.2929	66.5534	67.9689	68.5048	70.2127	70.5889	68.9419	68.5901	69.0723	66.2083	64.8517	63.117	60.2534	56.9685	52.9472	50.5834	46.9179	43.905
481.96	45.5374	47.6515	49.5183	51.9849	53.8152	55.4099	56.9948	58.1826	60.3093	61.0654	64.3331	65.4198	66.6951	67.7184	66.8249	67.4809	69.1231	71.4662	70.7344	69.7638	67.9333	69.4289	68.0458	65.8785	63.6862	60.6917	56.839	53.6052	50.4827	47.6002	44.2769
483.03	46.2724	47.8706	49.6748	52.1452	53.3564	55.6651	56.927	58.2977	61.3964	61.7412	64.9742	65.9212	66.3725	69.0323	68.0312	68.0842	69.6251	70.7162	70.5725	70.4101	67.8513	69.337	68.4521	66.1924	63.9611	61.266	57.2162	54.7878	50.108	46.4667	44.6759
483.93	47.2781	47.8829	49.9486	52.9185	53.4477	55.5552	57.4703	57.4499	62.2277	62.87	65.115	66.72	66.3958	68.5176	68.2647	68.5782	69.5984	70.2897	70.0584	70.9016	69.5077	69.6355	68.3646	66.6651	64.1997	61.0691	57.6195	56.2583	50.0145	46.5342	44.3537
485	47.3062	48.612	49.9179	52.8704	54.7308	55.0629	57.4173	57.2005	61.621	62.7198	64.9119	66.2773	67.3895	67.7827	68.0149	68.1691	69.0177	70.5448	69.928	70.2917	70.411	69.9737	67.389	66.6395	64.1068	61.4562	58.3866	55.3564	50.575	47.2193	44.5234
486.06	46.7313	48.665	49.6463	52.6033	54.831	55.1465	56.7116	57.8231	60.9151	62.373	63.6853	66.5967	67.8283	67.1043	67.2695	68.3742	68.4135	70.813	69.3681	69.4893	68.8363	69.4603	66.32	65.4261	64.2063	61.046	58.4312	54.2313	50.581	47.8015	44.0393
486.96	45.5756	48.9285	49.2953	52.0299	54.0072	55.5025	55.971	58.0222	61.2755	62.5335	63.3467	66.3643	67.0597	67.7038	68.0107	68.6553	68.1132	70.0337	68.1911	68.4933	67.8481	67.7237	65.3322	65.2462	63.8862	60.6649	57.3004	52.5481	50.5159	47.1034	44.3749
488.03	45.4117	48.0958	49.3028	51.8082	52.622	55.2491	56.0201	57.6212	60.5233	62.3152	63.3954	65.9752	65.6303	65.7477	66.8775	67.7291	67.8956	68.1236	68.3281	68.7316	68.4857	67.255	66.6513	65.4746	62.9085	59.9874	55.4015	52.8928	50.0732	46.6791	43.8008
488.93	45.6119	48.1152	48.9419	51.5782	52.4158	53.6339	55.4458	56.6737	59.1991	61.8925	62.8977	65.488	64.3136	65.1266	66.4833	66.3891	66.3139	66.5981	68.4965	68.5754	68.6151	66.3481	66.936	65.4207	60.854	58.9979	54.8041	52.2875	49.4598	46.4459	42.7752
490	45.3307	47.0767	48.2243	50.9768	52.2218	53.456	54.9855	56.573	58.6317	60.4933	61.725	64.1069	63.947	64.5706	65.9426	66.3023	65.6489	66.831	68.2065	68.1394	67.5192	65.9565	65.8421	63.7297	60.2425	58.0571	54.0947	51.8225	48.0377	45.4014	41.7678
491.06	44.9955	46.293	47.873	50.0866	51.9332	53.0653	54.4341	56.8858	58.2039	60.0017	60.9967	62.838	63.2793	64.4898	65.345	65.5901	65.1352	66.7725	66.9085	67.6105	65.7685	65.7749	63.9243	61.5179	59.7585	57.4735	53.5949	51.588	47.6088	43.887	41.2556
491.96	44.3467	46.5971	47.7985	49.0491	50.9795	52.9915	54.7053	55.9611	57.4074	58.7889	61.0329	61.8712	63.3869	62.8257	64.1571	64.5391	65.2319	65.6628	66.9291	66.8511	65.5678	64.6615	62.7972	60.1563	60.5151	57.3064	53.5402	51.1894	46.5106	42.9837	41.2759
493.03	43.3634	46.1901	47.2848	47.8733	50.0172	51.7479	53.6144	54.0174	56.503	58.8103	60.43	61.3667	62.6524	62.4973	62.5276	63.9081	63.7445	63.7178	66.5629	65.164	64.6775	62.3046	61.7494	59.5856	59.6376	55.8428	52.8619	49.9864	46.1197	42.8954	40.716
493.93	42.407	45.5162	46.8689	47.2076	49.4273	51.6075	52.1668	52.7019	56.0147	57.1684	59.4842	60.086	61.6335	61.6297	61.6418	62.8985	62.6986	62.9942	65.0845	64.2785	62.9668	61.1782	61.2491	59.5843	58.2875	54.6795	51.2512	48.9502	44.4406	42.1083	39.7575
495	41.8646	44.5084	46.4177	46.9627	48.5969	50.4297	51.331	52.4583	55.7694	56.5854	57.9021	59.7739	60.74	60.8227	60.6038	62.1795	61.7031	62.5409	63.0922	64.3722	61.4984	60.9805	60.7477	58.408	55.5644	54.3313	50.4761	48.5196	43.9668	41.5863	38.7444
496.06	41.5383	43.9582	45.577	46.4341	48.0602	49.8716	50.9662	52.2656	55.7458	56.141	56.7878	59.2472	60.4062	59.68	60.4169	61.0803	61.4989	61.7096	61.5743	63.7801	61.9751	60.8046	60.0066	57.656	54.7215	54.4869	50.1819	47.8246	43.4196	40.7371	38.8988
496.96	40.615	43.1747	44.4421	45.7781	47.6066	48.8416	50.1691	51.5056	54.7986	55.7522	55.8426	58.5214	59.3997	59.0561	59.4659	60.4652	60.6711	61.4537	62.4933	61.7774	60.8982	59.5031	58.5218	56.0091	54.7054	53.3704	49.3363	46.5526	43.9369	40.2661	38.643
498.03	40.2315	42.6991	43.89	45.4494	46.7872	48.8331	49.3296	50.7052	52.9627	54.19	55.3401	57.1346	57.7759	58.4737	58.8433	59.2072	59.5209	60.7194	61.7166	59.5709	59.4309	57.7372	57.5188	55.3871	54.4942	51.7889	48.1037	46.291	43.1221	38.9393	37.3947
C8
461.96	61.0583	64.1845	67.2047	70.4661	72.9696	75.4847	77.9088	80.7938	85.1504	88.1019	92.977	96.3395	97.3023	97.2157	99.0004	101.895	103.486	105.131	108.323	115.564	151.525	287.158	585.087	928.372	1000	1000	1000	1000	1000	1000	1000
463.03	68.2017	71.7428	76.2652	79.2999	82.3668	85.0769	88.0288	90.2325	96.7223	98.2963	106.726	107.441	109.117	110.747	111.76	114.41	115.13	116.947	120.752	123.303	135.322	189.779	326.472	656.391	891.968	1000	1000	1000	1000	1000	1000
463.93	77.1308	82.7002	87.4059	91.1578	94.6673	97.1082	101.109	102.479	109.448	111.647	119.873	122.141	123.558	125.862	125.817	128.444	130.055	132.081	133.874	134.881	135.498	146.172	188.103	340.481	585.918	847.56	1000	1000	1000	1000	1000
465	86.182	93.4089	98.0986	103.167	106.947	109.187	114.862	117.354	123.003	126.506	133.977	138.929	139.895	141.702	142.529	144.863	147.606	149.71	150.478	151.259	150.539	150.62	158.212	197.403	280.489	537.261	810.789	961.78	1000	1000	1000
466.06	95.7921	102.924	107.889	114.005	118.443	121.574	127.32	131.532	135.416	140.836	147.059	153.229	156.246	156.167	159.271	162.573	162.275	165.122	166.337	168.201	165.526	165.992	165.026	164.151	186.046	270.508	531.915	784.625	1000	1000	1000
466.96	104.403	111.494	115.606	123.223	128.1	133.282	138.365	142.35	147.932	153.114	161.309	165.024	170.767	170.027	174.523	176.426	178.272	179.063	183.18	184.719	182.433	180.774	180.435	173.69	176.289	198.344	303.69	523.172	911.798	1000	1000
468.03	113.63	122.545	125.607	132.394	138.741	144.285	149.6	151.174	160.968	164.702	173.931	178.485	186.177	185.609	186.955	190.691	192.378	194.62	197.766	199.347	198.7	196.877	195.668	187.973	187.906	189.461	230.957	322.782	630.524	916.692	1000
468.93	125.182	133.205	136.646	145.025	151.885	154.698	162.265	165.641	174.37	178.284	189.661	193.517	203.572	202.638	202.598	208.245	210.429	213.712	216.867	219.242	216.947	213.787	212.316	205.365	203.088	193.725	190.536	214.444	327.312	628.775	907.382
470	137.618	142.881	148.235	157.404	164.44	167.629	175.104	180.287	187.856	194.379	204.812	211.186	218.158	217.781	220.274	226.566	226.204	232.699	235.354	237.481	231.972	234.345	229.017	222.103	216.206	206.915	195.922	189.485	215.68	319.595	613.346
471.06	145.541	151.277	159.066	170.46	173.027	180.226	187.787	195.145	201.741	208.976	220.305	228.013	230.514	229.384	236.623	239.285	242.488	249.214	254.789	251.04	245.347	248.351	244.564	239.227	229.904	219.012	209.232	197.981	187.481	207.105	311.13
471.96	151.657	158.755	168.242	178.619	183.587	188.192	198.177	208.006	215.606	221.992	230.459	241.469	243.984	241.338	248.622	250.501	257.463	263.474	267.387	263.021	258.432	260.504	258.485	252.112	242.486	229.575	222.297	209.308	192.421	187.081	209.378
473.03	159.501	167.308	175.247	186.818	194.71	197.991	207.211	219.386	225.246	230.794	240.41	250.028	256.432	254.976	256.795	262.654	269.266	275.587	275.368	273.682	271.614	272.842	270.558	263.852	256.473	241.858	228.837	218.329	202.822	190.98	187.62
473.93	167.103	177.871	184.114	191.656	205.136	210.723	216.413	225.394	234.948	240.163	251.546	262.356	267	270.129	267.677	276.982	284.368	286.997	285.627	286.624	286.664	287.541	285.605	277.937	268.534	254.001	238.345	225.206	213.436	199.837	188.026
475	174.289	186.537	195.328	201.463	210.064	222.314	225.855	234.07	245.459	252.157	265.712	274.586	278.578	282.828	279.146	289.47	296.838	300.938	302.029	300.308	301.517	302.215	300.33	289.769	280.4	268.184	251.292	235.453	221.299	210.364	195.817
476.06	179.893	192.537	203.032	210.293	218.743	227.843	236.255	244.546	255.13	264.119	275.013	284.85	289.723	292.134	292.058	304.463	307.45	314.614	316.233	312.256	315.041	311.047	310.283	302.485	291.957	280.01	264.636	245.04	229.059	216.023	200.367
476.96	186.604	198.911	208.283	219.169	225.241	231.545	243.441	254.793	261.812	271.137	280.114	294.278	299.82	301.37	302.059	312.976	316.067	325.135	322.545	322.985	322.009	321.649	314.546	309.159	303.867	289.085	272.407	252.492	236.133	220.933	207.89
478.03	190.232	204.067	212.349	223.976	231.309	237.949	248.56	258.04	268.124	276.444	287.991	300.934	306.232	307.094	310.267	319.025	325.313	329.704	331.852	326.702	328.358	325.582	320.453	313.595	310.142	292.34	273.933	260.846	244.478	226.71	212.627
478.93	194.793	207.915	217.318	228.287	234.138	242.492	253.259	261.862	272.475	284.511	296.072	306.483	314.777	314.457	319.253	323.545	333.297	335.952	340.035	334.54	336.424	333.342	329.112	319.106	313.547	298.155	276.774	267.696	246.984	233.782	215.803
480	198.712	209.994	220.537	230.477	237.354	249.459	258.962	268.765	278.196	289.047	304.165	313.863	319.2	320.309	328.572	333.001	338.524	342.408	347.514	338.529	342.547	337.979	338.818	333.723	317.372	303.693	284.786	271.884	249.986	239.082	217.856
481.06	203.046	211.668	221.659	232.9	240.911	253.844	264.243	274.652	283.059	291.742	307.199	318.684	322.666	327.506	332.725	337.533	341.25	348.995	349.592	347.945	347.63	343.59	343.319	341.886	323.724	308.598	294.386	271.377	253.196	241.666	221.197
481.96	203.733	214.181	223.963	237.564	245.791	259.746	264.196	276.452	285.517	289.574	310.356	319.575	322.009	330.457	335.243	340.766	342.539	352.472	352.811	351.195	351.744	346.353	343.302	342.353	329.882	312.318	298.047	275.723	260.683	240.878	223.417
483.03	206.355	218.136	227.334	242.925	247.738	259.033	265.226	277.577	288.85	291.185	310.237	323.518	324.545	333.092	342.405	344.792	345.901	356.215	352.46	355.767	359.169	351.508	343.656	338.436	329.109	317.567	297.59	282.136	261.954	241.931	223.296
483.93	210.103	219.363	230.164	245.488	249.757	258.295	267.821	276.998	291.52	294.982	311.859	326.869	326.202	333.948	347.123	345.987	348.212	356.714	358.337	358.045	359.963	358.694	346.672	341.9	331.125	317.524	296.346	285.89	262.913	246.655	225.171
485	211.655	219.003	231.066	242.308	252.037	257.727	272.561	275.838	292.04	297.19	315.031	326.637	330.225	332.155	345.298	343.884	352.584	358.317	360.62	357.899	360.484	359.428	350.068	343.966	332.294	317.264	297.809	286.14	262.863	247.482	227.513
486.06	209.214	217.868	231.287	238.787	253.3	261.225	271.117	276.277	289.962	297.859	316.074	322.327	328.89	331.04	338.227	340.178	353.02	355.994	364.133	357.677	360.028	359.401	350.323	344.857	333.954	316.713	296.432	284.342	265.685	247.438	229.131
486.96	207.038	218.921	231.671	237.363	247.753	258.936	269.511	276.726	290.376	300.347	313.48	322.33	328.992	334.317	335.841	339.892	355.749	355.175	362.385	353.587	360.311	357.501	350.716	342.544	329.509	315.136	295.223	282.108	259.449	246.714	227.69
488.03	206.683	217.829	229.512	238.529	248.563	254.8	264.92	277.567	290.105	300.488	311.105	321.747	327.716	336.543	339.685	340.195	349.743	352.121	363.571	353.019	357.952	355.969	348.173	340.611	330.547	312.446	293.228	277.347	259.444	245.431	226.851
488.93	208.063	216.989	226.685	240.33	245.833	252.816	264.009	279.199	287.445	293.694	312.578	322.183	328.72	332.368	339.618	341.284	346.587	352.128	357.122	354.254	354.394	351.388	347.802	337.147	329.53	312.082	295.465	275.559	258.915	241.931	225.359
490	207.579	214.764	222.968	240.473	243.773	253.366	263.655	277.251	285.348	291.028	313.892	320.634	323.519	323.387	332.881	337.652	337.895	348.8	352.194	354.487	349.916	347.065	345.727	334.085	326.793	308.867	291.932	275.896	258.748	237.342	220.178
491.06	204.86	213.477	221.319	236.575	240.208	248.201	264.469	272.264	283.05	288.913	312.609	316.901	317.801	318.904	326.369	332.354	336.537	344.087	346.967	346.093	347.239	342.955	342.181	331.975	322.793	305.737	287.189	273.668	254.928	235.092	218.245
491.96	200.188	211.274	220.768	230.026	240.042	246.069	260.582	269.983	281.508	288.452	306.468	313.137	313.982	318.702	326.615	327.755	336.414	340.891	344.681	339.104	343.47	340.439	336.499	327.157	320.192	301.625	281.388	271.433	253.78	235.14	217.04
493.03	197.929	208.396	218.121	227.547	237.389	246.387	256.947	267.952	278.139	284.124	302.064	306.666	310.255	318.489	322.368	328.068	335.352	340.818	344.069	336.831	337.731	340.565	329.805	321.793	319.291	301.428	282.342	267.224	252.941	234.39	218.257
493.93	197.184	207.113	215.951	224.24	237.761	247.324	253.336	262.604	273.253	280.548	297.852	302.18	303.787	314.425	316.368	324.769	330.924	339.967	339.717	337.272	332.11	336.009	328.895	321.699	314.597	297.682	279.693	262.582	244.628	228.692	214.593
495	194.245	204.772	213.391	221.935	235.006	243.233	251.302	254.97	269.198	275.499	295.058	298.823	298.594	306.27	309.96	319.968	322.212	334.993	334.067	334.543	326.512	325.531	328.387	318.34	309.502	295.102	275.523	258.758	238.145	221.619	212.637
496.06	191.557	201.821	210.58	217.565	228.282	238.951	249.787	248.06	266.673	272.767	288.227	297.932	298.478	301.299	306.3	314.644	316.762	324.939	326.109	328.229	322.466	316.927	323.076	312.779	301.095	286.915	270.682	257.337	234.765	220.39	207.952
496.96	188.462	198.188	207.483	215.6	223.363	230.782	246.29	246.292	261.5	270.603	283.094	294.022	295.714	297.353	302.685	312.002	313.445	320.823	322.015	320.483	319.835	310.989	313.29	308.651	296.838	280.499	266.357	256.169	233.569	220.432	205.652
498.03	185.706	196.224	204.019	210.894	222.215	226.508	239.33	245.396	255.481	266.36	277.449	287.012	290.742	293.855	299.092	306.725	312.387	316.507	317.792	316.428	316.817	309.975	307.767	302.852	290.053	275.743	260.762	251.315	228.259	219.553	199.967
C9
461.96	12.8274	13.1967	13.3351	13.9869	14.5682	14.6058	14.8917	16.0409	16.4428	17.1463	17.374	18.3232	18.7082	18.5491	19.5085	19.8818	20.3534	21.7773	24.268	32.1451	81.2652	237.148	620.603	935.179	1000	1000	1000	1000	1000	1000	1000
463.03	14.118	14.7278	14.9047	15.1579	16.0067	15.8398	16.4055	17.3732	17.8697	18.4806	18.9372	19.5675	19.9901	20.3861	21.1753	21.3877	21.6512	23.1577	25.0575	27.1824	44.8389	113.372	285.497	644.045	895.593	1000	1000	1000	1000	1000	1000
463.93	15.6029	16.1188	16.2101	16.6468	17.4864	17.3024	18.4566	18.8838	19.8826	20.2106	20.6913	21.4122	22.067	22.036	22.8593	23.2796	23.8716	24.8223	25.725	26.2636	28.1754	42.6754	94.8928	283.897	553.924	860.601	1000	1000	1000	1000	1000
465	17.4048	17.3859	17.7194	18.318	19.1594	19.1219	20.8873	20.8004	21.9135	22.3812	22.829	23.5839	24.5518	24.2046	24.6683	25.9033	26.377	27.061	27.5829	28.7556	28.9813	29.9286	39.9498	91.136	192.979	505.05	816.532	970.289	1000	1000	1000
466.06	18.6676	18.6184	18.9678	19.807	20.9515	20.8219	22.1061	22.4613	23.5079	24.725	24.4344	25.7789	27.2523	26.346	26.7013	27.8979	28.646	29.0686	29.5923	30.5539	31.0632	30.2665	30.2518	37.9389	67.4569	173.449	495.159	780.424	1000	1000	1000
466.96	19.4688	20.0906	20.5408	21.1532	22.2694	22.5688	23.0903	23.8073	24.971	26.2519	26.3693	27.8343	28.7717	28.3529	29.0217	29.9165	30.8425	30.689	31.4219	32.5033	32.6723	32.6986	33.0718	33.1347	39.1179	74.9832	207.506	475.185	908.284	1000	1000
468.03	20.3634	21.2681	21.6249	22.6309	23.9935	24.5163	24.3553	25.241	26.3993	27.3279	27.9732	29.5559	29.649	30.4375	30.7613	31.1958	32.6445	32.8621	33.0739	34.264	34.2366	34.1651	35.2897	34.9779	36.8307	48.5421	103.062	220.271	588.08	908.271	1000
468.93	21.7663	22.4298	23.3655	24.5881	25.32	25.8128	26.7129	27.4979	27.8339	29.2199	29.5268	30.9041	31.5327	32.2904	32.4746	33.2654	34.003	34.8277	35.4005	36.868	35.8471	36.2396	37.1034	36.9881	36.4888	35.0645	47.0341	82.9284	232.428	575.822	893.692
470	23.0483	23.8221	24.8933	25.7471	26.8039	26.9265	28.3847	29.0742	30.0573	30.9295	31.478	32.5195	33.634	34.4223	34.155	35.3516	36.0044	36.7541	38.0886	38.6813	38.7261	38.3388	38.8585	39.2066	37.7636	35.8313	35.5053	41.2022	83.0701	214.403	552.056
471.06	24.7623	25.4522	26.0288	26.8829	27.4662	28.08	29.8172	30.3621	32.2167	32.4642	33.8525	34.5272	35.835	36.3556	36.4878	37.3054	38.307	38.8819	40.0597	39.809	40.1535	40.171	40.5576	40.4458	39.0842	38.1305	36.3018	34.7266	40.79	71.9496	201.917
471.96	25.9552	26.1314	27.0606	28.1034	29.0685	29.7569	31.1761	31.1173	33.4357	33.7125	35.2838	36.1721	36.9209	38.228	38.5261	38.8458	40.5029	40.9489	42.0985	41.0875	41.5515	41.4117	41.836	41.6195	40.8138	39.2446	38.4344	36.3363	35.8547	41.7647	80.573
473.03	26.4513	26.7038	28.4129	29.2929	29.5326	31.0366	31.9135	32.3927	33.4845	35.0781	35.9498	37.3621	37.887	39.3062	40.0129	40.4932	41.1415	41.9399	42.7668	42.844	42.058	43.1716	43.1933	42.9584	42.5749	39.9902	39.4327	37.8667	36.0409	36.5444	46.5773
473.93	26.7938	27.858	29.4458	30.0399	30.2624	32.0903	32.9831	33.8807	34.5987	35.9803	37.1995	38.5151	39.6867	40.8899	41.1377	41.8126	42.013	42.5898	43.9627	44.0731	43.6697	44.9647	44.1729	44.1318	43.5259	41.0742	39.8998	38.6365	36.7225	35.671	34.6597
475	27.9246	28.9525	30.355	30.8884	31.4714	32.9543	33.8251	35.1115	36.1847	36.9342	38.5646	39.5924	41.651	42.2583	41.8638	42.4613	42.9661	43.9551	44.7489	44.9225	46.1813	46.5017	45.526	44.952	44.8016	42.7509	40.4039	39.0943	37.5683	35.8265	35.2828
476.06	29.0751	29.6944	30.7371	32.1724	33.4181	33.5616	34.651	35.5958	37.6933	38.3641	39.8241	40.8917	43.1405	42.2119	42.4381	43.4324	43.8262	44.7867	46.4516	46.813	48.4705	47.2721	46.0838	45.7783	46.3021	43.9806	41.8799	39.8561	38.186	36.3421	35.9859
476.96	29.6686	30.3152	31.1797	32.9994	34.224	33.8615	35.1627	36.1205	38.0693	39.3515	40.5618	42.1415	42.7065	42.063	42.8581	44.2796	45.1424	46.186	47.4228	48.2058	48.7857	47.9449	47.3698	46.7326	46.2717	45.317	42.7426	40.3075	38.0716	37.2652	36.3702
478.03	29.8205	30.7485	31.7755	33.359	34.4536	34.2968	35.9141	37.3405	38.2449	39.7346	40.9166	42.7984	42.9733	42.2344	43.8456	45.2277	46.0594	46.6109	48.0107	49.4758	48.0511	49.057	48.1727	47.9347	45.9366	46.0324	43.0998	41.35	39.2483	37.5653	35.5272
478.93	30.306	30.7936	32.6177	33.2753	34.6151	35.2039	36.5374	37.8288	38.934	39.9005	41.6084	43.127	42.9453	43.4256	44.7542	45.7377	47.2635	48.1435	47.8923	49.5103	48.1975	49.4652	48.7093	49.1493	46.01	46.441	43.2192	42.4693	39.6763	37.7152	35.545
480	30.8744	31.5353	32.3681	33.4756	35.0706	36.3741	36.274	37.9108	39.2211	40.009	42.8987	43.3	43.9506	43.5858	45.4294	46.4317	46.9077	48.8415	47.9675	49.2938	49.235	49.8028	48.4617	48.9178	47.3044	46.3084	43.9128	42.5824	39.3064	37.9951	35.4147
481.06	31.3345	31.9452	31.5034	34.1206	35.9673	36.4494	36.882	37.8941	39.4131	40.3844	43.3936	43.9352	44.4641	44.7058	45.4444	47.0996	47.5435	49.4103	48.2817	48.9331	50.0547	49.9054	49.1974	48.5042	48.0668	46.3294	43.5724	42.2789	39.2632	38.1954	36.0807
481.96	31.5526	32.1552	31.6036	34.485	35.8926	35.2767	37.2236	38.2792	39.9455	40.7384	42.1669	44.4231	45.2053	45.4539	45.3229	47.0745	47.6247	49.0692	49.0697	49.1038	50.1595	49.681	49.6762	48.3409	49.0902	46.4202	43.9335	42.1759	40.1019	37.6549	36.131
483.03	31.6836	31.4739	32.4994	34.3729	35.4664	34.6108	37.9098	37.9823	41.2733	41.0294	42.4213	44.6971	44.8495	45.6683	45.1959	46.784	48.2649	49.5057	48.9177	49.8144	49.3677	49.3724	49.8117	49.0927	48.233	46.9099	43.9453	42.6499	39.9034	37.8386	36.2002
483.93	31.5075	31.5245	32.9941	34.3188	34.9627	35.5702	37.9856	38.3673	40.504	40.9309	42.8539	44.0129	44.3309	44.6101	45.7224	46.3379	48.433	49.694	49.5348	49.5458	48.9313	49.1888	49.8393	49.1225	47.758	46.6198	44.0248	42.3153	39.6766	38.3886	36.2952
485	31.6873	31.1965	32.9167	34.6861	35.509	36.5044	37.8047	38.4463	39.4438	40.5774	43.5842	43.8119	44.6282	44.288	45.5122	46.8019	48.3459	49.1157	49.4322	49.1811	49.1851	48.7847	50.3333	48.9843	47.2303	46.2234	43.5444	42.5903	39.8976	38.536	36.1073
486.06	31.4621	31.9533	32.8417	34.3338	35.2978	36.371	36.8484	38.3361	39.1212	40.3621	42.7703	43.641	44.7638	44.728	44.9204	46.5117	47.3891	48.5396	49.4154	48.5461	48.9379	48.0778	49.3984	48.1955	47.6001	46.0314	43.5782	42.4458	39.9872	37.8665	36.0263
486.96	31.1219	31.615	32.8059	34.2826	35.0215	35.7453	36.1993	37.3937	39.7087	40.1985	42.6501	43.4852	44.5693	44.5318	44.6579	46.2753	46.7573	47.3876	48.1637	48.7308	48.9793	48.0935	47.6559	47.6804	46.2085	45.3723	43.1085	42.1798	38.484	37.006	35.2574
488.03	31.0829	31.1005	32.2886	34.1603	34.3683	35.2217	35.6734	37.1045	39.3975	40.0823	41.4579	42.915	43.7043	43.7084	44.9453	45.5527	46.6896	46.8551	47.739	48.6066	48.0924	48.2013	46.812	46.936	45.0422	44.375	42.3394	41.4164	37.4899	36.4759	34.8917
488.93	31.2422	30.6605	31.977	33.5238	34.2098	34.9067	35.0656	36.6365	38.7008	40.0337	41.568	42.0585	43.3496	42.987	44.9207	45.7589	46.1658	46.3317	47.0905	48.0259	47.159	47.9127	46.4351	46.9329	44.4567	43.4249	41.9263	40.5779	37.3479	36.2062	34.0585
490	30.4811	30.806	31.7352	32.4387	34.0264	34.4493	35.4051	36.9899	37.3984	39.403	40.9102	41.6805	42.4942	43.1693	44.6195	44.6529	45.8865	45.7426	46.9752	46.874	45.9272	46.9381	46.3682	45.7909	44.453	42.9231	41.7308	39.5491	37.2021	35.7096	33.5186
491.06	29.1681	30.6093	31.5225	31.9985	33.5401	34.1165	35.4786	36.8093	36.7527	38.2476	40.3261	41.2034	42.13	42.904	43.7027	43.0695	45.6872	45.4768	46.1365	45.5321	44.9545	46.1599	45.3176	44.6748	44.059	42.8776	41.0751	38.3917	36.0576	34.7593	32.5449
491.96	28.7759	30.3286	30.8373	31.92	33.2563	33.7787	34.5619	36.2575	36.8733	37.5311	39.2833	41.2079	41.0354	42.1844	42.7648	42.0177	44.8948	45.0867	45.1747	45.1847	44.3254	45.3812	45.1386	44.3451	43.2067	41.8696	39.8556	37.6124	35.3772	33.5004	31.5557
493.03	29.2622	29.6974	30.5833	31.5779	33.0152	33.8023	33.2945	35.1359	36.7932	38.0537	39.1591	40.096	40.2128	41.6394	42.3807	42.241	43.7413	44.1818	44.4669	44.8901	43.7794	44.5151	44.9874	44.9946	43.1305	40.9149	38.5402	37.6008	35.532	33.4973	31.6503
493.93	28.8154	29.1906	30.0491	31.2172	32.7776	33.3172	33.6105	34.9573	35.7112	37.9219	38.9164	39.3242	39.833	40.7121	41.762	42.1449	42.4476	43.2548	44.9059	43.9115	43.4631	43.5918	44.5794	44.2615	42.3008	39.4524	38.3989	37.2796	34.9876	32.8467	31.3745
495	27.7661	28.574	30.0796	30.7029	32.1296	32.8855	33.694	34.0711	35.4097	37.0391	38.2741	38.6242	40.034	39.7832	40.5661	41.1296	41.7337	42.9599	44.2416	43.0658	43.155	43.6336	42.9835	42.9406	41.4215	39.3707	37.4741	36.5544	33.8601	32.0523	30.6037
496.06	27.1083	28.8219	29.7267	30.2558	31.659	32.4026	33.5939	33.8231	35.1346	35.9275	37.6897	38.3348	39.2076	39.1144	39.5839	40.6034	40.9661	42.1072	42.9267	42.89	42.965	42.8064	41.7225	42.1848	40.5706	39.2948	37.2232	35.5395	33.1714	31.3059	29.3784
496.96	27.0391	28.4649	29.5443	29.9914	31.1369	31.8267	32.8528	33.0091	34.5944	35.3427	37.028	37.8258	37.912	38.7578	39.364	39.5498	41.0976	41.1477	42.2129	42.3864	42.3526	41.5298	40.7175	42.0105	40.4456	39.2736	36.4101	34.8844	33.1706	31.2011	28.7587
498.03	26.4837	28.3481	28.636	29.5888	30.6238	30.999	32.4831	32.4335	33.5805	34.5828	37.1683	37.2863	37.4661	38.6489	38.1571	38.781	40.6157	40.8838	42.0229	41.0942	41.1241	40.5337	40.1125	40.7557	39.2675	38.083	35.8298	34.2754	32.58	30.2168	28.0775
C10
461.96	22.1867	23.0024	24.394	25.2205	25.9765	27.0414	27.7386	28.2926	28.9286	30.1005	30.4832	31.876	32.5532	32.5638	33.4155	33.7028	35.5368	36.4343	37.9183	45.6059	91.6481	243.511	596.98	928.107	1000	1000	1000	1000	1000	1000	1000
463.03	24.7589	26.166	26.8454	27.9521	29.2087	29.8704	30.2666	30.838	32.2868	33.295	34.3492	35.6007	36.6268	36.3257	36.8263	37.3692	39.2823	40.3598	40.2337	42.382	58.6425	120.705	284.799	634.304	894.673	1000	1000	1000	1000	1000	1000
463.93	27.5566	29.0349	30.0503	31.2664	32.6153	33.2118	33.959	34.8156	36.58	37.281	38.5207	39.4601	40.8545	40.8181	41.1187	41.8851	42.8969	44.725	43.3785	44.3326	44.6474	58.0886	110.619	283.183	557.193	852.796	1000	1000	1000	1000	1000
465	30.9976	32.4106	33.4442	34.7301	35.8869	36.6057	37.8431	39.4053	40.7027	41.6691	42.6935	44.1285	44.9736	45.7537	45.5541	46.3427	46.8562	48.4277	48.4734	49.3742	46.9779	49.4217	60.0178	107.135	201.664	501.65	810.265	958.721	1000	1000	1000
466.06	34.1974	34.6121	36.9008	38.7028	39.0383	40.2136	42.1699	43.4792	44.0844	45.5837	46.7045	48.3527	49.0576	49.3492	50.5305	50.5767	50.5423	52.2451	52.2777	53.1622	51.4491	52.686	51.5582	57.8856	81.8091	181.484	494.919	780.152	1000	1000	1000
466.96	36.9324	37.3357	39.6836	41.6717	41.9943	43.4397	44.7523	45.9537	46.9651	48.9471	50.5756	53.2879	52.752	53.094	54.2211	54.5985	54.6625	55.1391	56.2889	55.6608	56.4124	57.2859	54.9876	54.3935	56.9288	90.8747	217.712	487.964	903.099	1000	1000
468.03	39.5532	39.8286	42.395	44.7392	44.813	46.4756	47.8063	49.0276	50.7283	51.9829	54.2987	56.4182	57.3357	57.1124	58.1942	59.0877	58.9448	58.8818	60.7947	60.0357	61.055	60.9845	59.2612	57.9806	58.6132	67.9462	120.225	246.942	585.667	903.135	1000
468.93	42.7322	43.4354	45.6423	47.7906	48.4909	49.8591	51.0004	53.0067	55.535	55.3026	58.4712	59.5979	61.6393	61.941	62.4402	63.5635	64.0713	64.4434	66.0581	65.9926	65.4296	64.88	64.8114	61.0718	60.2148	58.5484	67.3083	99.4653	238.251	574.083	896.802
470	45.8771	46.6389	48.7357	50.9578	52.7407	53.2383	55.2672	58.2142	59.5503	59.2159	63.7474	63.9809	66.5203	65.6212	66.0777	68.0013	68.5763	70.3089	70.6215	70.5162	69.5063	69.165	70.0497	66.357	63.9343	61.5441	59.8779	63.9491	101.511	221.386	559.521
471.06	48.2474	48.9	51.8365	53.6741	55.4294	57.4008	58.2665	61.1943	62.4038	63.7312	67.4452	69.0954	69.7467	69.6453	69.8023	71.7001	72.5806	74.7924	74.0555	73.4837	73.2027	72.3966	72.9267	70.5279	68.9517	65.4503	61.0063	58.7117	61.3727	88.5357	214.629
471.96	49.9878	51.724	53.6045	56.2657	57.7182	60.4479	61.409	64.2728	64.5569	68.2208	70.3228	72.1457	73.4288	73.8905	74.7416	74.999	76.459	77.3997	76.9885	76.6754	77.5095	76.1203	75.3809	73.3971	72.8328	68.3211	64.0463	61.6605	59.2795	61.0733	96.067
473.03	52.2464	54.581	55.7881	58.819	59.2441	62.3675	64.3854	66.7488	67.1243	71.1556	72.3359	74.6566	76.4966	77.2074	78.5072	78.4195	80.2136	79.9135	80.186	80.7594	80.4779	79.1972	77.9849	76.2393	74.6979	71.295	67.3485	64.3076	59.7878	57.8011	66.4917
473.93	54.6304	57.679	59.0005	61.4739	62.7844	64.2471	67.5333	69.1531	69.9891	74.389	75.9248	78.8127	79.5957	80.1611	81.5434	82.1961	84.8353	83.1653	85.0586	84.7992	84.2642	83.7225	80.4685	79.8125	76.197	74.2002	70.5602	66.9257	61.396	57.7573	56.0597
475	56.9187	59.7737	61.3092	64.6911	65.1765	67.3245	69.4325	71.3122	73.7363	76.8924	79.0699	81.3771	82.4353	82.0382	84.0004	85.1786	87.5939	87.2919	88.5196	87.8454	87.0395	86.9688	84.1369	82.679	79.4296	76.7216	72.8819	68.7995	64.3698	59.4277	56.5457
476.06	58.0141	61.389	62.9963	66.5526	67.3955	69.5549	70.7139	73.5595	76.4509	79.6396	81.1563	82.5706	84.6162	85.8242	86.3923	88.4095	90.1846	90.0143	90.8314	89.57	88.0627	89.9023	88.1944	84.2865	83.4752	77.6385	74.3858	71.0438	66.8305	61.3079	57.6264
476.96	59.0844	62.1066	64.0795	68.2274	68.6531	70.425	72.2471	75.5279	77.419	80.1739	83.9746	85.1398	87.4668	88.4065	89.2956	91.1736	92.0932	93.0873	92.8662	91.6056	89.703	90.4332	91.9052	86.5335	85.1886	80.3473	75.2136	72.9235	66.8117	62.2089	58.7331
478.03	60.2235	62.9993	65.8867	69.1453	70.162	71.2549	73.7125	76.0711	78.4312	80.5696	84.1397	87.541	89.2802	90.543	91.6629	92.3301	93.8239	95.4484	94.6999	94.067	92.1077	93.4139	92.394	88.2626	86.2414	82.9121	77.3974	73.6283	68.0999	62.7033	59.6449
478.93	61.6958	64.4973	66.277	69.753	71.9085	73.0952	75.0795	77.8217	80.64	82.4606	85.3973	89.1129	90.9398	90.4459	92.947	92.6227	94.6854	97.2782	95.4654	96.8959	94.6679	94.626	92.6967	90.5095	86.7636	83.6543	78.9676	75.1582	69.8266	64.5802	60.9451
480	62.3289	65.0711	67.4143	70.4729	72.902	74.1373	75.6736	79.417	83.5484	84.8976	86.6956	88.4363	92.0301	91.3963	92.143	93.6058	95.5748	96.7979	96.943	99.155	95.4343	95.49	92.4149	91.6695	87.9813	83.6406	80.5325	76.1063	71.1112	65.5653	61.5932
481.06	63.8305	65.6546	68.1549	71.2629	73.4008	74.8051	76.6734	79.9386	84.4129	85.9674	90.8539	90.2206	92.9078	92.3041	94.0235	95.5616	96.3663	98.0137	98.8233	100.037	96.6334	94.8276	93.4848	93.3945	89.1046	86.4319	80.5827	77.6839	70.6791	66.9874	61.9766
481.96	64.6617	66.4949	68.6405	72.3545	73.7495	75.6284	77.961	80.8851	84.1943	86.6209	89.907	91.2266	93.7188	94.2453	94.898	97.1503	97.7439	98.4482	99.896	99.9368	97.7926	96.4688	94.8013	94.3317	90.9213	87.1058	81.404	77.1829	71.2502	66.8065	62.1222
483.03	64.6243	67.3425	69.7834	72.6377	73.7299	76.4493	78.8345	81.3738	83.2951	87.4598	89.1732	91.5941	93.6825	95.2872	96.4767	97.2443	98.1884	99.0554	101.243	100.168	98.4849	97.8243	95.5751	93.5545	91.7862	86.5083	81.1219	77.304	71.4024	67.2679	62.5172
483.93	64.2045	67.4912	70.0141	74.0533	73.5958	75.6162	78.6179	81.4451	83.7926	87.1831	89.7682	89.9055	94.6853	95.3573	96.085	96.1923	97.5507	99.1236	100.905	99.8162	98.6593	98.4871	95.7831	92.7304	91.7986	86.1689	82.5374	76.542	71.2972	67.8339	62.7987
485	64.8005	66.9128	70.1898	72.9587	74.0259	76.2184	78.4124	80.6805	84.4823	85.9538	90.7428	91.367	93.9874	95.0036	96.7769	95.7957	96.6943	99.4397	100.684	99.2733	97.6544	97.4568	95.9244	92.2175	90.0458	87.4429	82.4777	76.9638	71.824	68.01	63.2523
486.06	64.3254	67.0537	69.8377	71.9149	74.9811	76.4583	79.1148	81.3585	84.183	85.4745	89.2213	93.6761	92.9068	93.1193	96.0547	96.1003	97.772	98.8007	98.9767	98.5522	97.7731	96.5739	95.717	93.2665	89.3121	85.9952	81.8153	76.3976	71.6695	67.0846	63.2025
486.96	63.1814	66.8081	70.185	71.5225	74.7983	76.3431	78.5701	80.9001	82.988	85.5344	88.6904	92.8537	90.6025	91.6393	95.9644	94.6397	97.2973	98.305	99.1827	98.3991	97.5123	97.3043	94.7748	92.9214	88.7517	84.6066	80.3261	76.1011	70.9517	65.1768	61.678
488.03	62.6381	66.2579	69.7666	72.4747	73.5641	75.7472	77.6319	80.4132	82.2028	85.2589	89.4385	91.5715	90.5141	91.7534	95.7577	92.8681	96.3987	97.3012	97.7199	97.1186	96.1545	96.2746	94.2494	93.1104	88.5331	83.7871	79.8046	75.2697	70.0887	64.1459	60.4894
488.93	63.1011	65.0969	68.0514	71.9045	73.5721	75.7688	75.9163	79.3666	80.8824	85.0281	88.8237	90.8496	90.7608	92.8433	94.4988	91.9345	95.2896	96.9899	97.3111	95.9595	95.4993	94.3829	93.8706	91.812	87.2501	83.896	78.9692	73.9403	69.6843	62.473	61.0857
490	62.484	64.5286	66.1467	70.3568	72.1875	74.2455	75.907	78.7873	79.4899	83.9894	86.6863	90.887	91.3644	92.0643	91.7487	92.1232	94.8091	95.1441	95.7398	94.2263	94.6756	92.6397	92.9417	90.2435	86.1685	83.269	77.566	73.0737	67.9977	62.6821	60.0987
491.06	61.7206	63.4336	64.4252	69.9432	71.2666	71.42	75.7277	77.6892	78.9865	82.737	85.1809	87.9954	89.2636	91.3759	89.9026	92.2681	93.455	94.6038	94.5301	92.6795	93.4139	92.2215	90.8859	88.0742	84.2444	82.7937	76.9885	72.8665	66.1265	62.5982	58.5647
491.96	60.5925	62.1903	64.7849	68.757	69.9624	70.7343	75.5825	76.5844	78.9908	81.3068	84.5194	87.2332	87.6436	88.5881	90.6761	91.3922	92.6417	92.3547	92.6242	92.753	91.5072	90.922	90.2274	86.3143	83.951	81.475	76.5518	72.1902	64.6589	62.3806	56.9422
493.03	59.5802	61.9713	64.457	67.3755	69.5048	71.3793	73.6071	75.3964	77.9053	80.9358	83.6685	86.3951	86.3573	87.5439	90.8022	90.2743	91.1926	91.7902	91.7743	91.8979	92.3165	90.4077	89.0498	86.0825	83.2594	80.0414	76.5673	71.1957	64.6658	60.9012	57.5116
493.93	58.0998	62.0418	63.6315	66.4388	68.1802	70.9198	72.2323	74.2491	76.2811	79.9052	81.8591	86.092	86.6871	86.6699	89.6419	88.3288	89.7274	90.7029	90.921	89.8333	91.984	88.9279	87.1075	85.5791	80.5283	79.155	74.0684	69.5607	63.4172	60.0285	56.7316
495	57.5548	61.0423	62.8154	65.5205	67.4164	68.5688	70.4294	73.7063	74.6702	78.292	80.663	83.4805	83.9721	86.908	87.2288	87.8367	88.4589	90.7927	88.6243	87.5619	89.9235	86.2599	84.7963	83.266	78.8067	77.4205	72.3884	67.0674	62.0209	59.1244	55.0955
496.06	57.8005	59.5311	62.9549	64.6286	66.8954	66.7577	69.0442	72.1783	74.348	76.8697	79.9989	81.9112	81.9617	83.8882	85.1631	86.2289	86.9089	88.6607	86.4549	86.0535	87.4178	85.1454	84.1087	81.9478	79.3961	75.6456	70.5605	65.1338	60.3102	58.6284	53.9202
496.96	57.0437	58.8854	61.9728	62.4227	65.5349	65.6804	68.0639	71.1186	73.3725	75.8229	80.0143	79.7709	80.8283	82.3129	83.2252	85.0487	85.3157	86.3626	85.9592	85.1594	86.1632	83.561	83.3385	80.5855	79.4728	73.8892	70.5291	64.9192	60.2631	57.8841	53.4142
498.03	56.0717	58.2422	59.3935	61.7191	63.7557	64.5184	67.8672	69.717	71.8296	74.196	78.018	78.8085	80.2594	79.9586	81.253	82.5263	83.6422	84.359	84.6337	84.0767	84.3141	82.6817	82.356	79.9629	76.4296	72.5279	68.9751	64.9554	59.2672	56.1754	52.7374
C11
461.96	23.5993	24.9357	25.3567	26.903	27.3482	27.8204	28.6529	29.2416	30.0212	31.0451	32.6937	33.0939	34.3363	34.1022	34.3398	35.3598	36.5039	37.1205	39.0404	45.8016	91.0076	243.325	585.715	930.056	1000	1000	1000	1000	1000	1000	1000
463.03	26.3615	28.0848	27.848	29.6437	30.316	30.9761	31.8283	32.9709	33.618	34.3973	35.8469	36.7939	37.4207	37.9206	38.3069	39.0787	39.6993	40.9044	41.9393	44.107	59.307	123.069	279.959	636.628	888.01	1000	1000	1000	1000	1000	1000
463.93	29.5884	31.2989	31.5805	32.4398	33.885	34.651	35.6817	37.0858	37.7957	38.7249	39.9022	41.8012	41.2501	42.4752	42.9635	43.4861	43.6821	44.9561	45.8389	45.3482	46.3825	59.841	109.613	285.134	551.342	836.97	1000	1000	1000	1000	1000
465	33.0706	34.2004	35.1025	36.5836	37.5903	38.5865	40.0979	41.4296	42.7078	43.4561	45.262	46.7969	47.0573	46.8391	47.6124	47.5331	48.8468	48.9691	49.8347	50.1114	50.1381	50.3552	59.6971	107.757	203.72	486.339	805.075	958.466	1000	1000	1000
466.06	36.1433	37.2302	38.3941	40.5851	40.9817	42.4843	43.4495	44.8978	46.2757	47.5076	49.8322	51.2289	52.1711	50.8523	51.1619	52.3801	53.9423	54.196	54.0057	55.4891	54.0984	53.5076	52.8039	59.8485	82.6463	178.547	489.458	760.965	1000	1000	1000
466.96	39.056	40.4559	40.9559	43.797	43.867	45.7078	46.5198	48.2873	49.9709	50.9662	53.7676	55.0094	55.5439	54.7558	55.2697	56.4557	57.8027	58.548	58.5403	59.4557	59.0593	57.8251	57.4701	56.1576	59.3619	92.7079	215.215	464.031	899.886	1000	1000
468.03	42.2725	43.3668	45.035	47.2084	47.1417	48.6194	50.2788	52.3424	53.2073	54.8304	56.8903	58.6081	59.0595	59.7465	59.8941	61.0165	61.0022	62.8564	63.0771	62.4907	62.803	62.8694	60.6917	61.0083	60.0829	70.7221	121.61	233.075	581.151	901.03	1000
468.93	46.1745	46.6841	48.4779	50.8233	50.9473	51.9601	54.3099	56.5991	57.9985	59.1882	62.0647	62.9971	63.8748	64.8088	65.4475	65.7167	66.0455	67.7266	67.4159	66.9236	67.1827	67.6669	65.4114	65.2749	62.5553	61.5803	67.5048	102.664	235.492	569.561	890.078
470	49.3346	50.1236	51.9249	54.0967	54.2314	56.794	58.0862	59.8862	61.099	63.4181	65.7467	68.1381	68.7789	70.1837	70.5295	70.5448	71.7765	73.1735	72.5972	72.9404	72.3432	71.9625	70.3245	69.3771	66.7774	65.0774	62.3003	65.0627	102.616	218.469	550.511
471.06	51.4779	53.083	54.3246	56.7208	57.5393	61.2129	61.8968	62.8013	64.8592	66.5582	68.9252	72.5964	72.4913	75.0903	74.8239	74.8865	76.7768	76.544	77.2738	77.9156	76.7249	75.8205	75.0339	73.4059	70.4535	68.879	64.8898	61.6486	62.2069	92.1017	207.753
471.96	53.3852	55.6379	57.1801	60.2478	61.0767	64.3713	64.9959	66.0028	69.6174	70.8251	72.6913	76.2836	76.6824	78.4415	79.0726	79.3165	80.115	79.8171	80.4508	82.1186	79.7218	80.5016	78.0389	78.442	73.45	72.024	68.2385	64.812	61.0509	63.5985	97.4009
473.03	55.9021	57.546	59.9991	63.0142	64.721	66.3028	67.3584	69.2563	73.9324	74.3126	76.3976	79.396	80.5497	80.0868	81.8897	82.0472	83.2376	83.2735	83.3281	84.5782	82.5302	83.8704	82.5491	82.4434	76.9802	74.3542	70.0578	67.0317	63.6557	60.3828	67.1903
473.93	58.8423	59.5168	63.7773	65.142	67.4055	68.3264	69.3602	71.7969	76.3931	77.104	80.0988	82.9504	83.9407	83.0476	84.6074	85.5821	87.3948	86.9729	87.2505	87.179	86.9536	85.8855	86.8138	84.7888	80.4932	77.6633	72.7455	68.8478	64.6141	61.4752	57.6175
475	61.0086	61.6738	66.2489	66.64	69.5829	70.7771	72.5508	75.3113	78.6471	79.7488	82.7459	85.7717	87.8178	86.3656	86.1986	88.6649	90.7457	90.0908	92.0852	90.3763	89.8581	89.0912	88.8423	86.6739	83.3635	80.8993	74.9539	71.7017	65.4947	63.5279	59.3187
476.06	62.7221	63.6054	68.1896	69.4637	71.6997	73.3378	75.4934	77.4246	81.8355	83.0281	85.7114	88.1303	90.6008	89.9822	89.604	91.9905	92.7868	94.4059	93.7131	93.7723	92.8931	93.4456	90.5991	89.5795	85.4028	82.4899	77.0274	74.0657	68.774	65.2319	60.8603
476.96	64.1882	65.8757	69.5733	71.478	72.9642	75.3864	77.1544	78.921	84.9645	84.894	87.437	90.4071	92.465	93.4451	94.0135	93.9366	95.0615	96.409	94.889	95.9208	95.5742	95.7682	92.775	91.6485	87.9552	83.4817	78.7712	75.6262	71.2405	66.2066	62.6244
478.03	64.9008	67.6274	70.4691	72.561	74.1817	76.857	78.6296	79.6174	84.5003	86.8655	89.5792	91.6777	92.8971	95.3636	96.2077	95.6494	97.2779	98.6375	96.8161	97.4589	96.6496	96.1333	96.0275	92.776	89.6923	86.0295	80.315	76.3564	72.1367	66.3609	62.8302
478.93	65.1065	69.0083	71.2092	74.046	75.0802	78.0797	79.863	82.5205	84.6008	87.9057	92.0688	92.6498	94.6651	96.3026	96.5454	96.906	98.7288	99.7685	100.479	99.808	97.5409	97.7108	97.3722	93.8934	92.6204	88.3663	82.4845	78.5873	71.9616	67.3828	62.9762
480	67.2013	69.4397	71.8427	75.5053	75.8799	79.344	81.0078	83.5185	84.4022	88.4616	93.1096	94.1162	94.8253	98.1695	95.7126	99.0095	100.106	101.727	102.441	100.884	98.6618	100.403	99.9142	94.7493	94.139	88.5179	83.2819	80.2105	74.5807	69.6385	63.2407
481.06	68.4685	70.4886	72.5498	75.3377	77.0893	79.8709	82.4629	84.4014	87.5229	89.5309	93.4342	96.0703	96.2877	99.712	96.898	100.753	101.15	102.419	101.925	102.167	100.758	100.926	100.832	96.3535	94.2844	88.743	85.6002	80.6405	76.1123	69.921	64.1534
481.96	68.6238	70.8318	72.4761	76.0558	78.0574	80.5444	83.7154	84.5322	88.3259	92.3488	92.9834	96.0544	97.9428	99.4509	97.3354	101.211	102.149	103.987	102.019	104.807	101.471	100.853	100.786	96.8681	93.6151	89.6295	86.6656	80.9106	75.9954	69.9938	65.8065
483.03	67.678	70.583	73.2765	77.5295	79.2262	80.7128	84.2337	86.0275	89.8102	92.6747	94.198	96.2445	99.2013	98.9098	98.277	99.9616	102.997	103.746	102.934	106.294	103.573	101.66	99.9332	97.5185	95.5724	89.3852	86.7754	80.2967	74.3604	70.2841	66.7037
483.93	68.6571	70.6265	74.0268	77.9591	78.9934	80.9769	83.0045	86.0098	89.7245	91.7698	94.4962	96.4189	99.4761	99.3466	98.7089	100.635	104.498	103.703	103.522	104.863	103.089	102.712	100.502	96.2998	96.6723	90.5253	85.6576	79.6152	73.8495	70.848	66.5744
485	68.6452	70.6966	73.9786	77.2143	77.8184	80.86	82.9956	85.6977	89.006	91.1382	94.8126	94.95	99.6849	99.3874	99.4848	100.867	104.889	103.456	101.66	104.118	103.375	102.965	100.195	96.2098	95.611	91.5919	85.4318	78.5882	73.4847	70.0961	65.4665
486.06	67.7754	70.4478	73.0592	77.0007	76.9727	80.3303	82.8438	85.2248	87.9758	91.3022	94.132	94.1131	98.6526	98.2662	100.206	101.288	103.987	103.269	100.837	104.549	102.343	101.975	100.068	97.2124	93.8988	91.0541	85.5238	79.7794	73.6492	70.2858	64.9644
486.96	67.7805	70.3674	72.2939	75.6076	77.2367	80.0742	83.2824	85.9612	87.9665	90.7084	94.2508	93.9168	96.4214	97.2118	99.8227	99.7524	101.596	101.916	101.275	103.72	102.293	101.162	100.045	97.2196	93.4973	89.0196	84.095	79.8838	73.6465	69.6169	64.9041
488.03	68.2445	70.2922	71.8551	75.4332	77.1469	79.8343	82.4431	85.0972	87.3793	90.813	93.757	94.4	96.3282	96.5796	98.084	99.3029	100.538	101.046	101.53	101.492	100.756	100.241	100.039	96.1584	93.1572	87.5268	82.3116	79.2817	73.2288	68.7453	64.3195
488.93	68.5162	70.3634	71.4096	75.7612	76.4066	79.9532	81.9254	83.5195	85.8681	89.4599	93.0027	93.9478	96.2527	96.2273	96.1878	97.72	100.29	100.015	100.968	99.9797	100.056	99.098	98.4223	94.0197	91.9386	87.925	81.9635	78.2803	71.6524	67.9022	63.4881
490	67.7371	69.3991	71.2358	75.3817	76.4005	77.9517	80.7012	81.8058	84.1783	86.4774	91.5205	94.4005	95.1317	94.4503	95.3166	96.9298	98.6488	99.3907	99.5255	98.0551	98.8173	96.8528	96.9941	93.1687	90.9987	86.7231	82.2386	77.6314	69.7591	67.3033	62.9185
491.06	66.3935	67.9539	70.2125	73.6045	75.9087	77.0321	78.9999	80.8697	83.7818	84.5495	90.3878	93.2223	93.0432	93.566	95.708	96.0812	97.1925	98.6529	98.5587	97.6281	97.7475	96.4185	95.2944	91.6684	90.0933	85.6358	80.5167	75.9436	69.5594	65.9229	61.0727
491.96	64.1072	66.8506	67.9201	72.3864	74.4497	75.9744	77.7146	79.245	83.1444	84.6105	88.299	91.4088	92.468	93.5991	93.7107	95.5432	96.5938	97.9953	97.3336	97.0123	95.3675	95.4711	93.545	90.5657	88.4574	83.3637	79.4427	74.1264	69.6079	64.6171	58.8476
493.03	62.3162	66.1888	67.052	72.0554	73.1926	75.197	77.007	78.5157	81.3671	84.1954	86.581	89.9898	91.5715	93.2003	91.6316	93.2385	95.2054	96.5446	95.6128	96.8623	93.4338	94.0493	92.1073	89.2686	86.1928	82.5781	78.6811	74.644	69.0192	63.5879	58.3289
493.93	62.1741	65.199	67.3403	71.4529	71.0642	73.1145	76.5409	77.863	80.0775	82.8365	85.2961	88.162	89.5317	90.658	89.8833	91.2513	92.4832	95.0581	93.208	94.9669	93.069	91.2313	91.5562	88.3298	85.3273	80.4303	76.5399	74.0925	67.1005	63.0202	58.9211
495	62.579	63.8371	66.8328	70.3663	69.3705	71.9156	75.2726	77.6384	79.3781	81.0851	85.4632	87.2372	87.9291	88.1901	90.2655	90.1751	91.347	93.2634	92.4911	93.7327	92.6769	90.9805	90.3874	87.3226	84.0424	78.7853	74.1265	71.7299	65.0241	61.2806	58.2212
496.06	62.0149	62.5859	65.2496	69.0612	68.5547	71.8158	74.746	75.6057	79.4798	79.8326	84.5381	85.8275	87.2237	87.7039	89.0799	90.126	89.9745	90.8291	92.2005	91.0225	90.2606	90.118	88.1855	85.693	83.0329	78.5585	73.9397	69.7593	64.3432	59.3333	57.0769
496.96	60.1263	61.2731	64.7406	67.8446	68.3896	70.9041	73.4223	75.3464	77.5495	78.2808	82.386	84.4406	86.0922	87.314	87.4116	88.7228	87.326	89.1109	91.3998	89.0077	88.0131	89.4693	85.8715	84.4678	81.1283	78.208	73.1625	69.4316	63.7836	58.0575	55.9175
498.03	58.7677	60.784	63.8201	67.334	67.6066	69.9353	72.4292	74.4109	76.3507	77.9164	79.9091	81.7593	83.8086	85.8489	86.1147	86.3823	85.9699	87.9271	88.4241	88.2985	86.9237	88.3288	84.0127	82.705	79.4613	76.5465	71.4427	68.351	62.6632	58.3055	54.9079
C12
461.96	22.0947	23.1838	24.1711	25.1347	25.6685	26.1067	27.656	27.1882	29.0861	29.4963	30.4249	30.6173	31.5323	31.9853	31.7979	33.2916	34.1038	35.2484	36.8973	44.2555	87.8651	243.159	587.484	928.908	1000	1000	1000	1000	1000	1000	1000
463.03	24.5061	25.8384	26.5281	27.7822	28.4943	29.4319	30.7826	30.2717	32.0302	32.0568	33.8788	34.2073	35.1375	35.0118	36.0019	36.9089	37.3429	38.6554	39.4878	42.0182	55.6858	120.895	273.846	636.614	891.876	1000	1000	1000	1000	1000	1000
463.93	27.6052	28.8661	29.4222	31.1143	31.6365	32.8905	34.004	34.003	35.3753	35.5168	38.0975	38.7233	38.7405	39.3052	40.6942	41.2231	41.4418	41.41	43.1809	42.7699	43.681	55.8643	105.971	283.939	552.527	834.842	1000	1000	1000	1000	1000
465	31.3022	31.9688	32.7246	34.541	35.1792	36.949	37.0217	37.7975	39.2796	40.2678	41.7632	43.4942	43.5607	44.2093	45.2831	45.6003	46.3329	46.1103	47.15	47.4137	46.8678	48.1964	56.8174	105.71	198.943	487.986	832.274	959.987	1000	1000	1000
466.06	34.5059	34.7719	35.9174	37.497	38.3538	40.4025	40.8849	41.3309	43.4305	44.5711	44.9214	47.1588	47.7823	48.3707	49.0124	48.7349	50.3895	49.8338	51.4616	50.92	51.2361	51.0484	50.2292	55.9585	81.5209	181.539	512.51	763.398	1000	1000	1000
466.96	36.7256	37.8818	38.2812	40.6304	41.8825	43.6645	44.5228	44.8329	46.759	48.2667	48.5838	50.2444	52.009	52.6074	52.9808	52.5309	54.0819	54.1778	54.3289	54.799	55.0838	55.736	54.1141	53.9347	57.4152	90.2828	215.862	464.228	905.492	1000	1000
468.03	38.4059	40.7626	41.2594	43.3107	45.403	45.7377	48.0713	47.9883	49.9352	51.1805	52.443	54.1525	55.7505	56.9501	56.8957	56.579	58.1433	58.6403	58.868	57.9335	58.2526	58.3175	57.7987	57.154	58.4041	65.9085	119.462	230.006	588.13	902.038	1000
468.93	41.7216	43.6562	44.1435	46.4505	48.5921	48.9184	51.7768	52.1561	53.4756	55.4949	56.9696	59.5649	60.008	60.8466	62.0702	60.9269	63.2558	63.9259	63.512	63.5036	62.3523	62.2984	62.0686	60.042	59.7607	57.2754	64.0049	99.4199	238.978	571.361	897.288
470	45.3407	46.4913	47.8872	49.6558	51.3574	52.7953	55.3014	56.0474	57.3228	59.914	61.1517	63.5308	64.0504	64.4432	65.8867	65.3817	67.6255	68.5388	68.3479	68.2547	66.6124	66.575	66.5118	64.3183	62.8507	60.3259	57.3681	62.2899	98.8687	218.289	557.605
471.06	48.1836	49.5484	50.4348	53.1881	54.2875	57.2334	58.1599	59.7257	61.0301	64.0199	65.2113	66.5424	66.8256	67.7587	68.4105	70.0891	71.5299	70.9748	71.6257	72.3843	70.9428	71.1046	70.6053	67.4722	65.6344	62.9519	59.954	57.7624	58.1383	88.3174	210.786
471.96	49.143	51.9733	53.605	56.2195	57.4009	60.1015	61.2653	62.9228	64.5937	65.8763	68.7701	69.7862	69.7758	71.782	71.9036	73.442	74.7564	73.3489	75.1673	74.2307	74.8128	73.9333	73.0987	71.3723	68.2533	66.5745	62.6874	60.1592	55.0742	59.2256	91.5602
473.03	51.6981	53.3847	55.4512	58.9553	60.0727	61.8842	64.3681	64.6109	67.5532	67.9163	72.0126	72.8303	73.1854	75.5987	75.5345	75.4195	77.6859	75.7004	78.6538	77.1475	77.0961	76.4632	75.3596	73.4565	71.443	69.8745	64.1973	62.3123	57.4338	56.6373	64.0988
473.93	54.4972	54.8394	57.9078	61.0708	62.7556	63.7806	66.5129	66.5837	69.8803	70.8457	74.6069	76.3517	77.6729	78.7036	78.6215	77.8224	80.9818	80.3958	82.3042	80.1937	80.0692	80.2891	78.081	77.6378	74.1399	72.13	67.2231	64.2066	60.182	57.6838	54.3893
475	57.026	56.9309	59.8833	63.4203	64.9971	66.1567	68.2506	68.5068	72.3726	73.8852	77.2918	78.9176	80.7324	81.5546	81.1085	81.8602	84.0016	84.7911	85.2925	83.8756	84.9295	83.2057	82.0796	80.5012	77.0166	74.3312	69.1524	65.9444	62.4706	59.4517	55.5563
476.06	57.361	58.7545	62.3986	65.1126	66.7956	68.0648	70.9336	71.8561	75.3491	77.0265	80.2602	82.3397	83.0759	83.9164	83.0495	85.433	86.1954	87.4969	87.975	86.184	88.7822	85.2173	84.807	83.1686	79.9497	76.3473	70.3228	68.1838	64.4165	60.7209	56.1072
476.96	58.7979	60.2308	63.518	66.8054	68.5705	70.2625	72.485	73.7163	77.4647	79.6969	82.9158	83.6367	85.367	86.0748	85.6419	87.8166	87.6585	89.1245	89.7002	88.2265	90.5518	86.5546	87.7164	83.9408	82.2601	79.0604	71.9364	70.3203	65.624	61.623	57.8446
478.03	60.389	61.5948	64.3964	67.1889	70.1582	71.8801	73.9641	75.1666	78.2975	81.9464	84.1221	85.1796	87.5528	86.494	88.3857	87.6689	89.4317	90.9063	92.1748	90.4166	91.2831	89.9654	89.5283	85.3405	83.3145	80.6463	75.2994	70.8712	65.7917	62.4319	58.8176
478.93	62.4178	62.9261	65.0548	67.9063	71.3892	72.3636	75.3987	75.8071	78.7471	82.0497	85.2502	85.6062	88.4715	88.4922	90.4171	88.5579	90.9971	92.5544	95.1179	93.222	92.3575	92.5402	90.7931	87.6211	85.0744	81.7112	76.7694	71.2889	65.8801	63.2584	59.7487
480	63.1643	64.3862	66.8169	69.6189	71.9095	72.9152	77.0108	77.7126	80.0469	83.6683	86.6445	87.412	89.6113	89.8064	89.6471	90.5392	93.3016	93.5987	96.2868	94.8932	94.4487	93.8533	90.9861	89.1449	86.9781	83.1698	78.1914	71.4031	67.1096	64.0205	59.5478
481.06	63.2269	65.2244	67.8351	70.591	72.4459	75.256	77.516	79.6383	81.1749	83.7562	87.5992	89.1432	90.4372	91.7189	91.6121	93.0638	94.8851	95.1917	95.1711	96.4453	96.0534	93.4628	91.8234	90.12	87.4856	84.1175	77.9499	72.76	68.2223	65.2392	61.0576
481.96	63.2893	66.0975	68.9183	70.7623	72.1471	77.1145	78.9048	79.1339	81.562	83.6994	88.3635	90.7085	90.4774	92.6388	92.711	94.0998	97.3734	96.2794	96.0157	96.7106	96.5	93.4436	92.3127	90.9198	87.1606	84.7122	78.1068	74.5255	69.5117	65.6175	61.4773
483.03	64.0443	66.78	68.7724	70.3765	72.8109	76.9574	78.9245	79.1588	82.1904	83.922	88.2292	89.8719	90.859	92.7696	93.6246	93.7135	97.1996	96.3478	96.3087	96.7323	96.5742	94.6399	93.7037	91.2092	86.9319	84.0989	77.3701	75.5597	69.7318	65.7214	61.8353
483.93	64.6328	67.0661	69.8643	71.9703	74.0559	76.1884	78.1145	78.6562	82.9819	85.8438	88.8663	89.4585	91.7382	92.2914	93.9308	93.813	96.6947	96.0689	95.8054	96.8995	97.2297	96.2729	92.7755	90.2618	87.1408	84.4588	79.3112	74.2753	69.9936	66.1947	61.1383
485	64.5169	66.4601	70.0956	71.8649	73.9162	75.471	76.6832	79.3333	83.1589	85.2386	87.333	89.2114	92.6697	92.6383	94.6852	93.8576	95.7251	96.168	95.2831	97.2887	97.2331	95.6219	92.4331	89.6349	87.1749	84.8224	78.3867	73.5931	69.1181	66.3052	61.4854
486.06	64.5773	65.9587	69.3829	71.1679	73.0808	75.3048	76.4948	78.3225	81.7046	83.496	87.7968	90.1217	91.1833	92.7628	93.63	94.0359	94.8893	95.6117	96.4929	96.787	96.377	94.3648	91.5657	90.1977	87.8434	84.2261	77.9108	73.0887	67.8216	66.0087	61.0874
486.96	64.1239	65.9057	68.0561	69.9249	72.8311	75.2998	76.5854	78.0434	81.2602	83.7148	87.9447	89.5566	90.8842	91.9382	92.0978	93.4205	93.9045	95.2952	95.9221	95.4973	95.5522	92.9572	93.0349	90.5646	87.3403	82.5844	77.4247	73.4516	66.9218	64.6022	59.7611
488.03	63.0673	65.8955	67.4065	69.8345	72.937	75.6888	76.0671	77.7012	81.76	84.0084	87.7837	88.6696	90.6619	91.7536	90.6063	93.2382	92.6252	94.3667	95.3465	93.8013	94.3674	91.6627	92.0733	88.7911	86.563	81.4954	78.4223	73.8398	66.8151	63.7325	59.1873
488.93	61.8409	65.6414	66.8224	69.9321	71.097	74.6023	76.0147	77.7717	82.4826	83.3591	85.8001	87.1039	90.2369	92.1022	90.1585	92.4425	92.7286	94.1464	94.4352	92.3447	93.3702	91.8554	91.6842	87.3682	85.7022	82.4077	76.1047	72.5466	66.2786	62.4527	59.2685
490	61.9286	64.3111	66.0339	69.3688	70.3068	73.3223	75.0941	77.47	80.6942	82.3005	85.587	86.855	88.6074	90.6237	89.0958	91.2876	92.1635	92.715	93.8219	92.7764	91.9836	92.0085	91.0947	87.337	84.3366	82.4968	74.023	70.4063	65.8431	62.2053	58.7956
491.06	62.2289	63.2097	65.4783	68.0331	70.1053	71.9287	74.2361	75.912	78.7194	81.0757	84.3435	86.273	86.9998	88.738	87.7053	90.3271	91.749	91.7498	92.6584	92.8171	90.4349	92.136	88.8865	86.6885	83.2555	80.6819	73.1935	69.751	64.991	60.711	57.5562
491.96	60.8938	63.2513	65.478	67.0304	69.7678	71.3766	72.1213	75.8033	76.9601	78.9731	82.3577	84.5462	86.832	87.0367	85.9883	89.5188	89.5884	91.1795	91.3101	91.1789	89.807	90.4015	85.4608	85.5193	82.5962	78.0841	73.785	69.8618	64.1824	59.514	56.3263
493.03	60.2657	62.776	64.7664	66.91	68.0159	69.7918	71.5401	74.8578	76.2886	78.2848	81.015	84.1818	84.9064	86.4	86.0923	87.8481	88.362	89.8543	90.3549	89.1253	89.8419	89.4741	84.5655	83.0023	81.9435	76.8299	72.8463	69.2442	63.9896	59.0237	55.4096
493.93	59.6218	61.1443	63.5743	66.1276	67.4018	69.2017	71.6698	73.5271	75.1645	78.3261	80.6017	83.7299	83.8183	85.3502	85.3522	85.5366	87.3088	86.9279	88.4895	86.6463	88.7096	87.5145	84.9872	82.6273	79.6345	75.9961	71.863	68.5416	63.1489	59.1204	54.3801
495	59.1363	59.5059	61.8643	65.1613	67.0684	68.6718	72.0163	71.8478	74.3186	77.8351	79.7047	81.7045	82.6339	83.1263	83.1654	83.3698	85.9587	84.3453	86.4589	85.6162	86.4378	86.5922	83.2022	81.8413	78.607	74.9427	69.8219	67.4561	61.8343	57.9454	53.5597
496.06	57.5915	58.4252	61.4853	63.5257	66.4654	69.0866	70.2995	70.5565	73.4141	76.3144	78.3832	79.3453	82.2949	80.6715	80.581	82.4687	84.4719	83.8171	84.507	83.9927	84.4669	84.2956	81.6243	80.473	77.6829	73.364	68.7011	65.8007	60.0513	56.3033	52.3584
496.96	57.179	57.3202	60.7966	62.019	64.8545	67.9931	68.6802	69.5082	72.2659	75.326	76.1185	79.5663	80.5568	79.4745	79.8282	81.1865	84.0548	82.7772	82.9078	83.1515	82.9936	81.3119	81.8957	78.4861	76.4868	71.5558	68.4548	64.3454	59.2546	55.7664	51.7962
498.03	56.3132	56.4615	59.312	60.3298	63.2208	66.642	67.0214	68.1291	70.9778	74.0584	74.551	78.975	78.1909	79.3435	79.9061	79.754	82.9659	81.7666	81.8695	82.0831	82.2185	79.3926	81.1667	77.5854	74.9513	70.3815	67.0268	63.8481	58.3394	54.7404	50.3596
D1
461.96	25.2944	25.5341	27.0077	27.5067	28.8627	29.9098	30.7219	30.5189	32.2216	32.3939	33.6568	33.9365	34.8951	35.7816	36.0204	36.5457	38.2	39.1307	39.3633	49.8864	95.9654	248.756	602.517	927.802	1000	1000	1000	1000	1000	1000	1000
463.03	28.1272	28.2437	29.7316	30.9723	31.8667	33.1502	33.8857	33.8376	36.2061	36.8392	37.5765	37.8794	38.6761	39.792	40.2809	40.3821	41.7088	43.0397	43.0409	46.2668	61.8385	130.257	295.973	639.082	899.06	1000	1000	1000	1000	1000	1000
463.93	31.5919	31.6264	33.1252	34.6208	36.1592	37.1914	37.4242	38.2687	40.2977	41.2813	42.7899	42.6383	43.2574	45.526	45.3812	45.6941	46.0615	47.5121	47.9108	47.1676	48.6676	64.3331	120.368	290.377	568.089	845.729	1000	1000	1000	1000	1000
465	35.4313	35.9467	37.2614	38.877	40.605	40.8426	41.4505	42.8272	44.9691	45.9405	47.8336	48.2907	49.1533	51.105	50.4557	50.7527	51.7708	52.598	52.4644	52.5303	51.6574	53.8159	64.0879	113.887	216.182	503.193	806.967	972.212	1000	1000	1000
466.06	38.0382	39.5251	41.3729	42.2929	43.6769	45.1162	45.2321	46.4003	49.2014	49.626	51.6629	53.531	54.0923	55.2201	56.2984	54.7429	56.3859	57.0647	57.7875	57.5703	57.3935	56.5215	55.8732	60.8236	89.9629	195.668	499.462	789.438	1000	1000	1000
466.96	41.1261	43.4473	44.8299	45.9322	46.6804	49.0441	48.5997	50.2039	53.1776	53.7278	55.6635	58.1353	58.5662	58.7627	60.2648	58.9752	60.6581	61.1141	63.0944	60.9338	62.2093	60.8541	60.954	58.3127	63.8961	99.5666	228.588	492.214	904.758	1000	1000
468.03	43.954	46.1326	47.573	49.1698	50.1479	53.1213	53.2537	55.2795	56.4213	57.57	60.1021	61.8717	61.9845	63.4792	64.5916	65.0349	64.8741	65.6689	67.537	65.1562	66.7722	65.4535	65.5615	63.7721	64.3187	74.7791	126.655	242.496	591.063	910.061	1000
468.93	48.3388	49.5711	51.3545	53.2362	54.9857	56.3826	58.613	59.9502	61.4497	63.2069	65.7509	66.8427	67.9171	69.5026	68.9899	71.3032	70.2331	71.5264	72.3454	71.9924	71.7777	71.1683	70.534	68.879	66.9143	64.3663	72.4346	108.317	246.395	586.449	895.886
470	50.9578	52.0053	54.7726	56.4613	59.5185	60.3223	62.9501	64.2811	66.6184	68.184	70.104	72.2305	73.3522	73.8476	73.9286	76.2466	75.1315	77.6009	77.9513	78.2823	76.5867	76.9981	76.0235	73.6381	71.7477	67.8872	66.9076	68.7866	108.733	235.011	560.607
471.06	54.9737	55.273	58.0405	59.6968	62.3133	64.3176	65.2966	68.3007	71.4908	73.0766	74.5027	77.6379	77.8634	77.6059	77.8418	79.6892	79.4775	82.1646	82.8534	82.0193	81.1213	81.7351	81.1792	77.9083	75.8675	71.258	68.5248	64.2287	66.4823	96.7087	219.462
471.96	57.9818	58.6606	60.845	62.4391	65.2381	67.4586	68.1878	71.883	75.0322	76.2986	79.1654	82.4057	81.3432	80.7737	82.3739	84.1662	84.422	86.4972	86.9156	85.2807	85.7745	85.2042	84.0722	82.5329	79.6848	74.2484	71.0942	68.2507	63.9127	67.7353	104.246
473.03	59.7336	62.1678	63.8059	65.7885	67.7218	70.6592	71.9189	74.4874	78.5475	79.8685	82.99	84.7196	86.0233	85.9211	86.0374	88.2475	87.819	89.2416	89.7256	89.5177	90.1555	88.2449	87.0323	86.7561	83.5384	78.5376	74.9391	70.9043	66.0122	64.1111	73.5201
473.93	60.4106	65.4052	66.9485	68.2579	70.3793	73.2487	75.8419	76.3166	81.939	81.9838	85.6654	86.6924	90.9233	90.5456	89.038	91.2606	91.44	92.9253	93.0114	93.7446	93.5265	91.279	91.4552	90.1331	86.4603	81.721	78.1128	72.9023	69.1176	64.9533	62.2013
475	62.6411	66.5903	69.5403	72.4637	71.252	76.2372	79.6769	79.2662	84.843	84.3627	87.7169	89.3904	93.3837	95.0991	93.2097	94.0515	94.985	96.4392	97.5628	97.8032	96.6003	94.9283	95.0833	92.2764	90.0511	85.7249	80.6463	74.7647	70.6498	66.5746	62.8781
476.06	65.7203	67.6504	71.4957	75.5719	74.409	78.6235	82.084	81.8828	86.9667	86.6879	91.1668	92.948	95.1186	96.9856	96.8052	98.1124	99.1523	100.541	102.302	101.426	101.055	97.4217	97.1588	93.9821	91.963	87.2875	82.4267	77.5197	72.4488	68.0191	64.026
476.96	68.0975	70.9085	71.9995	77.1798	77.4477	80.1751	83.4766	85.2806	88.6913	90.9588	93.4782	94.3209	98.0365	98.8985	100.362	100.931	102.388	103.451	104.76	103.864	102.424	100.081	99.1986	96.9079	93.0343	89.151	84.0022	79.125	73.7591	68.8755	65.2353
478.03	70.1995	73.759	73.5638	76.9799	78.6747	81.3196	85.0041	87.7396	90.2534	92.6949	94.367	96.4996	101.085	100.43	101.664	102.898	103.896	104.638	105.726	106.823	103.915	100.377	100.939	99.7508	93.7696	90.8733	85.2412	80.9829	76.1123	70.3823	66.474
478.93	71.5835	75.1656	75.0577	79.1883	79.5561	82.649	87.4892	89.3647	92.0795	94.687	96.5051	98.5455	101.976	103.926	103.201	103.765	104.732	106.517	107.829	106.211	104.458	103.833	102.521	101.267	96.3518	93.0808	86.3197	83.7376	76.9735	72.5601	66.776
480	71.7453	74.1206	76.5747	80.1462	81.5214	84.0979	89.0094	90.3771	92.7984	96.01	99.372	101.447	102.935	105.44	103.856	104.29	107.2	109.329	109.957	106.05	107.775	105.545	104.888	102.29	98.4305	94.1003	88.3046	85.6294	78.545	74.1034	67.2499
481.06	72.3965	74.7085	76.7139	81.2695	83.2939	84.9015	89.1217	90.9137	93.1944	97.3808	100.669	102.309	104.703	105.046	105.779	104.415	109.251	111.611	111.185	106.222	109.85	106.977	106.277	104.358	99.7035	95.8897	89.7176	85.3339	79.3067	74.7012	68.3357
481.96	73.1471	74.55	76.4975	81.9231	83.8027	86.7639	88.2814	92.3554	93.149	96.5178	100.964	102.858	106.728	104.556	106.229	107.137	109.647	110.743	109.953	108.982	110.486	106.898	106.52	104.472	100.463	97.8624	91.6613	84.6142	80.0991	75.5095	68.5501
483.03	73.97	76.001	77.4972	83.2589	83.8225	88.1864	88.327	92.6615	93.3385	96.597	102.225	104.21	106.87	106.216	106.225	108.553	108.205	110.687	110.075	108.839	109.489	107.81	106.603	104.435	99.754	97.5818	91.8478	85.434	80.3435	75.3064	67.9368
483.93	73.3198	75.4203	78.3576	82.081	84.3255	87.8899	88.7756	92.6691	92.9502	96.6748	102.25	104.656	106.293	105.814	106.172	107.455	108.34	110.998	110.379	109.074	109.896	107.128	107.809	104.437	99.7016	95.7506	90.9834	86.3879	80.156	74.1219	68.7498
485	71.9178	75.4657	78.6085	82.3251	84.4747	86.9786	89.0238	91.6432	92.4673	96.4759	100.809	103.417	104.452	105.385	105.516	105.936	107.834	111.366	111.231	109.952	110.761	106.909	106.419	105.099	99.8884	95.3752	89.3546	85.7673	79.9422	74.2375	69.8877
486.06	71.8183	74.821	77.4598	82.122	84.2534	85.2018	87.8924	91.6234	92.9412	96.7761	98.9313	100.213	102.834	104.59	105.023	106.319	108.742	109.915	110.199	110.839	109.581	106.263	105.92	104.184	100.271	94.3965	88.1259	85.8702	79.4722	74.1586	69.2245
486.96	72.3339	74.3398	76.8784	81.5753	83.4058	84.118	87.1847	90.9392	93.505	96.5894	97.8859	100.621	102.162	104.326	105.445	106.398	107.81	108.832	109.514	110.112	108.482	106.6	105.854	103.076	98.0375	93.5594	86.7695	84.6262	79.674	74.4766	67.5858
488.03	72.7866	72.9127	76.7837	80.5067	81.4056	83.538	86.6278	89.5538	93.6693	95.1589	97.1235	100.749	101.809	103.195	105.076	104.407	106.607	107.593	107.861	110.376	107.008	105.704	105.753	100.833	96.5465	92.6744	86.9843	84.6724	77.9688	73.4396	66.7808
488.93	71.0343	72.587	76.945	78.5121	81.1466	84.3485	85.3122	89.3623	91.3622	93.1949	97.2371	100.081	100.865	101.655	104.614	103.513	106.435	107.932	106.45	109.034	106.009	104.821	104.892	100.423	97.5172	92.1179	86.8097	82.5363	76.0612	72.4264	65.6797
490	69.8346	71.4613	75.6811	77.163	81.0265	83.337	84.0619	89.2407	90.2599	92.8473	96.5586	97.3423	99.8983	101.263	103.233	103.989	106.104	107.063	104.999	107.341	104.39	103.31	102.852	100.341	97.0479	90.6509	87.1703	80.7145	74.6106	70.1515	64.9036
491.06	68.8544	70.3707	73.4861	76.904	80.7824	81.8567	83.815	88.1311	89.1335	92.3576	94.4453	96.6063	99.2973	99.9425	101.756	103.659	104.528	104.755	103.821	104.887	103.155	102.616	101.804	99.4727	94.3571	90.1147	85.3064	78.343	73.655	69.0273	64.0733
491.96	67.9491	69.9325	72.1125	77.8246	78.8371	80.1217	83.4255	85.0468	87.6711	91.0476	93.2244	97.8608	99.142	99.0375	99.3857	100.278	103.179	102.853	101.718	103.134	101.88	102.032	100.055	96.3823	92.0329	90.151	83.0739	78.0225	72.4586	67.781	63.6365
493.03	67.6159	69.6306	71.5018	76.6636	78.5056	79.0825	81.4271	84.9255	87.0377	88.3911	92.2793	96.3059	97.7108	97.1637	98.2238	98.2067	101.048	100.66	100.227	100.555	100.727	100.659	99.0007	95.268	92.1023	89.2195	81.1798	77.3884	71.7825	66.7918	62.2235
493.93	66.966	68.2926	70.8363	74.9834	77.6521	77.4629	79.5914	84.4549	86.9229	87.0264	91.6401	94.7614	95.2377	96.5814	97.0958	97.1962	97.8315	98.4922	100.012	99.4813	98.5875	99.3279	96.3203	93.0175	90.7416	87.2734	80.8069	75.9113	71.7379	65.4769	61.3306
495	66.2045	66.8106	69.8727	73.7538	74.6077	76.7399	79.8796	83.2559	86.8924	85.7969	90.7393	91.5353	93.3214	95.0616	96.064	96.0569	95.3678	96.7216	98.5063	97.3819	96.5324	96.1166	95.3107	90.8827	88.6322	86.0775	80.3818	74.1885	70.0887	64.3534	60.1464
496.06	64.2951	65.9231	69.3345	73.5883	73.4515	76.4936	79.019	80.4091	84.504	84.517	89.8145	91.4165	92.8114	93.1619	94.4339	94.372	94.7549	96.2957	95.8703	95.8453	94.6376	95.1478	94.3635	87.7835	86.9185	85.1996	79.481	72.7697	68.1951	64.1322	59.2956
496.96	62.8187	65.0487	67.5493	70.9578	73.1041	75.2328	77.0554	78.6311	82.2256	83.3175	87.8601	90.2764	91.6589	91.4438	91.4327	93.5116	93.3129	94.6961	95.24	92.8259	93.7332	93.3823	92.9763	86.8417	86.1357	83.5844	79.2358	71.3937	67.0494	63.0553	58.4105
498.03	62.031	63.8922	67.216	67.9086	72.3294	73.5321	75.016	76.8924	78.8696	82.7329	85.0769	89.2966	88.9151	89.3678	88.749	91.7345	91.7518	93.1372	95.1874	91.7131	92.8244	92.2046	90.4025	85.3852	84.9712	82.2302	77.0372	70.6843	67.1337	61.3615	57.5688
D2
461.96	23.9027	24.4928	25.4549	26.2175	26.7612	27.4448	28.2203	28.9691	30.906	30.8728	32.9341	33.3969	32.7432	33.7193	34.0042	34.909	35.8661	36.2299	38.5455	47.3615	96.7378	261.087	638.957	933.703	1000	1000	1000	1000	1000	1000	1000
463.03	26.3612	26.7877	28.4185	28.9641	30.2862	30.384	31.4964	31.6048	34.3261	34.6073	35.6448	35.9874	36.8704	37.3181	37.7536	38.4921	39.2954	40.0219	40.787	43.3648	61.9965	131.199	301.244	649.814	907.035	1000	1000	1000	1000	1000	1000
463.93	29.3161	29.8064	31.473	32.8671	33.6723	34.3061	35.5523	35.7864	37.3	38.1954	39.0181	40.4457	41.6651	41.8171	42.2416	42.9258	43.1714	44.9477	43.8425	44.4831	46.7775	60.4835	117.005	300.034	577.822	864.536	1000	1000	1000	1000	1000
465	33.1342	33.0626	35.2387	36.4114	36.974	39.1662	38.81	40.4033	41.4352	42.8373	43.7889	46.001	46.0866	46.967	46.8723	47.0938	47.5749	49.5001	48.6487	49.2506	49.3853	49.5815	60.4842	113.715	220.577	521.967	833.998	970.032	1000	1000	1000
466.06	36.2349	36.2261	38.7933	39.9351	40.0789	42.6943	42.5509	44.3242	46.0643	46.5929	48.751	50.4112	50.6651	51.4597	51.5408	51.5634	51.9089	52.588	53.3739	54.0538	52.7463	52.3291	52.2546	58.9523	85.6357	201.027	518.194	797.468	1000	1000	1000
466.96	39.0235	39.5256	42.5886	42.9772	43.2476	45.0319	46.256	47.4074	49.95	50.9579	52.5132	53.4944	54.5387	54.8764	55.64	55.7501	56.3968	56.559	58.9262	58.3191	57.4364	57.3637	56.0255	55.8711	59.5203	94.9735	226.102	506.337	911.924	1000	1000
468.03	41.5007	42.3398	44.835	46.6609	46.2572	48.1691	50.3335	50.9366	52.797	54.4099	56.7521	57.2475	59.0098	58.4351	59.7564	60.5139	60.62	61.2031	62.6294	61.9567	60.7465	60.9523	59.6987	60.0285	58.9177	70.6839	126.229	252.962	602.345	909.143	1000
468.93	44.552	46.0707	47.6506	50.3539	50.2316	52.1292	53.4683	54.7976	56.5102	58.877	61.495	62.3379	63.3243	63.2348	64.8796	65.2619	65.3805	66.4458	66.6544	65.8589	65.9326	65.3506	63.8635	63.2097	60.4623	59.4204	70.0545	105.935	256.909	589.198	902.414
470	47.8816	49.8818	51.2068	54.4462	54.8303	55.6963	57.9067	58.5634	60.6466	62.9625	65.6416	67.4854	67.9637	68.4853	68.3282	70.5705	69.2489	71.0012	70.141	70.2086	70.3284	70.6663	68.7079	68.0536	65.7204	63.1841	60.9886	65.8737	108.154	238.376	573.206
471.06	50.5951	53.1984	54.4663	57.7076	58.48	58.37	61.6007	63.0996	64.8803	66.8511	69.1946	71.7859	71.4002	72.7743	72.6356	73.94	73.4591	74.7885	74.4675	74.252	76.038	75.2206	73.3286	71.3464	69.7601	67.0335	63.1239	61.4067	64.4672	98.7632	229.466
471.96	53.6897	55.4199	56.5999	59.9389	61.0121	61.6491	64.0342	66.2734	68.3657	70.324	73.0306	75.8633	75.4249	75.4291	75.6785	77.7533	76.9774	77.8916	78.0716	77.8856	79.5079	77.8788	76.6374	74.0458	72.5338	69.6796	65.6618	63.4305	58.8709	64.4862	103.184
473.03	54.9213	57.896	59.4704	61.8885	63.0064	64.624	66.3957	68.6889	71.1001	72.4986	75.7751	77.9758	78.654	78.8667	79.5003	80.4158	79.8768	82.0699	82.7727	82.0696	81.337	79.9065	79.5813	76.7969	74.6248	71.865	68.2484	65.5201	60.9127	60.0299	69.7328
473.93	57.4404	60.3059	62.6601	64.4066	65.3588	68.1513	69.251	70.7689	74.8694	75.8389	79.1709	80.6684	81.406	83.5803	82.774	84.4668	83.1009	86.5678	86.6546	85.6159	83.4253	84.5067	83.47	80.3403	77.9557	75.0696	71.8359	68.183	62.5219	59.2376	57.6308
475	59.5492	63.0984	64.6104	66.895	67.3837	70.1215	73.0156	73.1164	77.5681	80.0406	82.6559	83.3153	84.5639	87.0247	85.8688	87.0101	86.8176	90.4075	89.9349	88.4012	87.5993	88.2238	87.3988	83.1445	80.7241	77.5443	74.8551	70.1936	64.1065	60.1115	58.1945
476.06	62.0099	64.7451	65.4193	68.6765	70.1335	71.5134	74.9758	76.2816	79.301	82.8518	85.4623	87.1259	88.3137	88.1785	88.1992	89.9576	90.3693	92.1907	91.2403	91.6349	91.174	90.8265	89.4883	86.4063	82.7326	80.3459	75.7405	70.9475	66.8453	61.9677	59.9463
476.96	62.9009	66.1071	67.3325	70.6302	73.0248	72.9628	75.522	78.8746	81.0371	83.2854	86.0363	89.836	90.551	89.6047	91.4603	92.3006	93.6723	94.0564	94.3433	95.0418	92.9781	92.5931	91.518	89.488	85.4349	81.6528	76.8806	73.0294	67.6931	64.4243	61.4128
478.03	64.0965	66.8765	69.7382	72.6166	75.0776	75.4162	75.8362	80.7858	83.2417	85.3233	87.3765	91.4818	90.7753	92.0447	93.4641	93.6317	95.6677	94.491	96.0946	95.7323	94.5125	94.9887	93.1154	90.3923	87.6237	82.5237	78.6507	74.125	69.5712	66.0386	61.305
478.93	65.6911	68.9036	71.7691	74.1102	76.1354	76.6891	77.7534	81.5508	84.4465	87.7503	90.0633	91.6161	91.6874	93.1658	94.4404	94.6677	96.3615	95.9012	98.0878	96.3734	96.3083	96.0179	95.5665	91.8417	88.6386	83.9054	79.6563	75.2149	70.3446	66.0444	61.7522
480	66.2421	70.2905	72.2321	75.4272	76.2279	77.5681	79.3286	83.0163	84.852	88.5	91.5916	91.8267	93.9647	94.7537	95.2314	96.4845	96.1924	97.5098	98.9614	97.2234	98.0211	97.095	96.7243	93.1573	88.4266	85.6846	79.9924	76.2722	72.8355	66.798	61.7056
481.06	67.2698	70.9015	72.5488	75.7105	76.9222	78.0505	80.5725	83.7679	86.5307	88.3947	92.354	93.137	96.0427	95.8779	97.4315	98.7968	98.2003	100.075	101.007	100.216	99.0042	98.1486	96.8516	94.8749	89.5772	86.6032	80.08	77.9645	72.1096	67.0223	62.725
481.96	68.4481	70.5728	72.8993	76.4566	76.9149	79.4631	81.7369	83.4685	88.0858	89.1377	93.0139	95.0421	97.7507	97.4973	97.8348	99.5987	99.44	101.51	101.583	100.575	100.065	98.9963	98.1041	95.7232	90.835	86.5518	81.122	77.8816	72.1218	67.0724	63.8088
483.03	69.3755	71.0351	73.3738	77.0701	77.5563	80.1951	82.1995	83.3941	88.0322	89.1541	93.2729	96.0397	97.762	97.9972	98.8507	99.0412	99.3704	101.441	103.382	101.287	101.694	99.708	99.7192	96.0489	92.4675	86.8173	83.0175	78.1888	72.3532	67.2483	64.9608
483.93	68.8116	70.7097	73.0326	78.5671	76.7829	80.2596	81.4831	84.1053	87.5552	89.9934	93.8444	95.8964	98.026	98.8248	99.1905	98.6378	98.2059	101.792	102.774	101.182	102.352	99.8743	100.265	95.6208	93.7837	86.683	83.635	78.2876	73.3463	68.4124	64.3066
485	68.5481	70.6558	73.4723	78.1088	76.5866	78.8802	82.2542	85.5349	87.2443	91.2121	93.7883	95.681	98.4457	98.093	98.1878	98.0648	98.4002	101.114	102.974	101.257	101.996	98.4923	98.2733	96.5274	93.1628	87.2777	82.3787	77.5791	73.3077	68.3201	63.8813
486.06	67.8379	70.5464	73.1554	77.1624	76.5722	78.6254	83.8744	84.899	88.5126	91.7526	94.3066	95.3033	98.4642	97.7255	97.4343	97.9163	100.318	101.374	102.125	100.667	100.035	97.4552	98.3189	95.9655	90.8784	88.34	81.1806	76.8577	72.3146	67.827	63.6452
486.96	67.6042	71.1581	73.8115	75.9326	77.2125	78.6492	82.859	83.6285	86.8487	89.7908	92.9139	93.8582	95.8072	96.4258	97.8259	97.6154	101.086	100.41	102.465	100.534	99.5105	98.1709	97.6763	93.6303	89.9613	88.9323	81.614	77.5815	71.1264	67.6861	63.4534
488.03	67.7303	70.5175	73.2958	75.9503	77.6253	79.2608	80.6562	81.7464	86.1535	88.3671	91.9962	93.41	94.4171	95.5167	98.0933	96.6749	99.2914	100.598	100.376	99.9928	97.9642	99.1132	95.9039	92.1824	89.3828	87.6732	80.5426	76.4661	70.5909	67.3103	62.3958
488.93	67.7601	69.6117	72.9914	73.9589	76.8634	79.042	79.673	81.288	85.5171	87.8046	90.4474	93.7669	94.6666	93.7462	96.4406	96.9755	97.6201	99.8442	99.7885	99.1351	96.7845	97.7681	93.3998	92.366	89.0241	86.0215	79.4012	74.7679	71.3404	66.2689	62.1026
490	66.55	68.9402	71.655	72.8161	75.6362	78.2937	80.1581	80.8363	85.6601	87.4591	90.8139	92.8162	93.7726	93.0392	95.1779	95.3853	96.0352	98.5301	99.1294	98.5374	95.2838	96.209	93.5609	91.152	87.4518	83.9443	79.0964	73.4971	69.8827	64.994	61.3564
491.06	65.2229	67.6831	70.5607	71.7644	74.2004	75.8266	79.2803	80.3659	85.0598	86.0388	90.5789	90.5793	91.4498	92.2917	94.346	94.292	93.7267	96.105	98.6026	98.1977	95.0542	94.5763	93.411	89.9108	86.5112	82.3076	78.8688	73.5445	68.1967	65.3708	59.959
491.96	65.0222	67.748	69.051	71.9529	73.4213	74.6285	77.2591	79.2656	83.2641	85.0508	89.0134	88.9816	90.8327	91.8698	93.3565	92.5207	92.213	94.4354	97.2202	96.4302	95.5655	93.9867	92.0714	88.4207	86.1048	82.6389	77.3923	73.2395	66.6886	64.587	59.0535
493.03	64.7769	66.3128	67.5193	70.2746	72.229	72.752	75.2086	79.6243	81.9179	84.0475	86.7876	88.2193	90.3939	89.9041	91.1119	92.1799	92.9834	93.4609	96.0661	93.6494	94.5801	90.9677	90.4852	88.3345	85.069	81.3816	76.024	72.8961	66.935	63.7051	58.2569
493.93	63.2081	65.2875	66.3332	69.6054	71.5119	72.3197	74.2386	79.2816	80.0125	83.0138	86.0244	87.103	89.3269	88.2913	89.5052	90.3336	91.9809	92.0393	93.6619	90.4184	92.7248	88.7955	89.7601	86.8032	83.23	80.6287	74.6747	72.5552	66.1982	61.5968	57.1381
495	61.8096	63.7798	66.3496	69.7489	69.905	70.9207	74.1782	76.8301	79.0205	82.0105	84.6385	86.1803	87.5006	87.3581	88.4649	88.4917	89.7694	90.021	92.163	89.3245	90.8776	86.2186	88.5023	85.841	80.8793	79.2667	73.6926	70.8343	65.2886	61.1371	56.4747
496.06	61.843	62.9488	65.9713	69.024	68.9614	70.8011	74.316	74.6942	77.182	80.9293	83.9165	85.9416	86.3679	87.0726	88.2364	87.1547	88.0302	89.4013	89.4859	89.2318	89.262	86.7417	87.0972	83.229	81.9955	79.1711	73.2494	69.721	63.4764	60.0796	55.5369
496.96	61.7083	61.7534	64.7578	66.8727	68.9578	70.0124	73.0622	73.7373	75.8102	79.3778	82.408	84.8847	84.6326	85.4036	86.2786	84.6665	87.9435	89.1525	87.9463	88.0495	86.6061	86.3043	85.7179	82.1964	80.2143	76.9276	72.2145	66.9877	63.0784	58.6705	54.2597
498.03	59.738	61.429	62.687	64.8549	68.4021	69.6822	71.1569	73.3877	74.9774	77.5349	81.0349	83.1957	83.478	83.852	84.3302	83.6118	85.9079	88.2229	85.3663	87.0142	83.5684	86.3058	84.3011	81.9147	78.3605	75.4543	70.5027	64.3832	62.179	56.777	52.373
D3
461.96	13.6139	13.8706	14.558	15.0488	15.6251	15.9708	16.071	16.2636	16.8512	17.5911	18.5571	18.7715	19.1787	20.2105	19.9518	20.3653	21.5702	23.0551	23.8419	33.428	83.3059	244.19	628.054	923.347	1000	1000	1000	1000	1000	1000	1000
463.03	14.8784	15.2173	15.8005	16.6205	17.516	17.3486	17.9846	18.4309	18.9042	19.5457	20.2503	20.6273	20.6447	21.8785	21.6512	22.3676	23.8504	24.6672	25.4515	29.4589	45.1282	114.905	282.147	626.695	901.396	1000	1000	1000	1000	1000	1000
463.93	16.245	16.6061	17.225	18.16	18.5807	19.1148	19.8501	20.7828	20.8697	21.3064	22.0152	22.7607	22.8454	23.851	23.8757	24.265	25.6089	26.438	27.2687	28.083	29.4511	42.8817	95.1135	271.803	562.268	849.487	1000	1000	1000	1000	1000
465	17.8749	18.4044	19.0195	20.0603	19.9851	21.4103	21.7523	22.5854	23.1	23.7234	24.4327	24.6143	25.5425	25.8091	26.4149	26.5319	27.8025	28.5245	28.988	29.9625	30.6458	31.6715	41.2185	95.0066	198.576	496.762	821.766	967.67	1000	1000	1000
466.06	19.4658	20.1264	20.5917	21.4658	21.8875	22.7967	23.3531	24.0541	25.2046	25.4065	26.3405	26.7473	28.1751	28.217	27.7342	28.6817	30.3896	30.6407	31.1926	32.2369	32.8611	32.4033	32.0559	39.883	65.6708	174.616	496.622	782.898	1000	1000	1000
466.96	21.0216	21.4537	21.9048	22.684	23.8768	23.9885	24.8293	25.8437	26.6366	26.9692	28.5394	28.8936	29.9598	29.9801	29.6289	30.7624	32.3427	32.4411	33.6656	34.5416	34.6253	34.6372	34.3863	35.2369	39.3886	73.9525	201.825	479.878	904.059	1000	1000
468.03	22.5377	22.7903	23.2226	24.0158	25.3908	25.5739	26.3923	27.9255	27.8288	28.7677	30.342	30.897	32.0583	31.6883	32.2605	32.6048	33.9109	34.1896	36.0864	36.9364	36.4264	36.54	36.2649	36.6903	37.9682	49.1154	104.159	225.412	584.56	902.474	1000
468.93	23.8054	24.3209	24.833	25.8525	26.4139	27.9797	28.0778	29.5705	30.0537	30.8336	32.4408	32.9942	33.7246	33.9244	35.1243	35.2676	35.9015	37.1812	38.3099	38.4185	38.1396	38.1077	39.1292	38.0079	37.4566	36.973	47.6449	82.6966	230.624	569.706	892.887
470	25.1738	25.8612	26.3924	27.8515	27.9953	29.6391	29.5201	31.0493	32.3284	32.7307	34.3573	35.6561	35.8866	36.2717	36.8068	37.446	37.9799	40.3136	40.3788	40.7988	40.3514	40.0527	40.9307	40.3991	39.1302	38.3315	37.5242	43.1397	84.9548	210.416	549.859
471.06	25.7913	26.9258	27.4234	29.7258	29.5034	30.9331	31.2057	32.0659	33.7209	34.5285	36.0826	37.0798	37.2621	37.8973	38.2497	39.6708	39.4526	42.3711	42.2507	42.3656	42.1765	42.7088	41.8211	41.889	40.6665	39.7981	37.6403	36.3363	39.7127	73.5205	198.968
471.96	26.9108	28.3072	28.5773	31.3482	31.0561	31.9792	33.1193	33.5277	34.7699	36.0632	37.2005	38.1165	38.7331	39.2238	39.8052	41.6547	41.3889	43.091	43.5808	44.788	44.6971	43.6522	42.8672	42.7285	42.5522	40.7971	39.6264	37.7632	36.3979	40.4163	79.6123
473.03	27.7586	29.3885	29.5562	32.0022	32.1192	32.8271	34.4951	34.7644	36.7107	37.513	38.5587	39.4634	39.8483	40.491	41.241	43.8354	43.6386	43.9167	45.3562	46.0724	46.5211	44.4261	45.6293	43.8355	43.7537	41.679	40.888	39.6546	37.6136	36.1643	47.5778
473.93	29.3985	30.305	30.6935	32.998	33.5978	33.857	34.9143	36.2972	37.7858	38.9809	40.4466	41.0169	41.6442	42.1465	42.4933	44.4403	45.6655	45.3656	47.3652	47.3025	48.934	45.4433	47.7517	45.3794	44.5705	42.9484	41.5473	40.6461	38.3666	35.8602	36.985
475	29.8872	31.186	31.4431	33.3828	35.0167	35.2934	35.4884	37.6572	38.5481	39.8426	41.8669	41.9024	43.1561	43.2062	43.7156	45.2783	47.2111	47.3307	49.0794	47.7353	49.4892	48.1131	48.7588	47.0136	45.6276	44.231	42.1066	40.648	38.8074	37.0333	36.0232
476.06	30.8052	31.7307	32.3623	33.926	35.5139	36.6934	36.8901	38.2975	38.8752	39.6235	42.6043	42.6967	44.1128	44.7458	45.3656	46.1272	47.9158	49.1891	49.4786	49.1308	50.1357	49.5523	48.5593	48.9451	46.094	44.6373	43.0577	40.6029	39.3948	37.3097	35.6085
476.96	31.1084	32.167	32.7995	34.297	35.7468	36.9288	38.149	38.9545	40.1129	40.6075	43.071	43.8394	45.2181	45.3341	45.8832	47.1842	48.0186	50.2558	49.8805	51.3588	50.6543	51.5656	49.516	49.9249	46.8923	45.6109	43.4698	41.385	40.1246	37.5594	35.4001
478.03	31.9042	32.6909	33.1906	34.9638	36.1	37.015	38.8008	39.7752	40.9999	41.9324	43.9143	44.326	45.9224	45.9424	46.5562	47.3001	48.7154	50.3348	49.8536	51.9735	51.0211	51.0422	50.2547	49.8326	48.0962	46.065	43.5589	41.6406	40.2854	37.7354	36.1123
478.93	32.5143	33.8984	34.0984	35.9538	36.6062	37.4236	38.5211	40.9667	41.9492	43.3099	44.123	45.2846	46.4475	46.01	47.1043	48.0387	49.4914	50.5517	50.8404	51.9915	51.3533	50.9792	50.9173	50.1001	49.798	45.9992	44.4811	42.9806	40.2135	38.6111	36.3163
480	33.4144	33.5897	35.2946	36.4168	37.0212	38.7234	38.71	40.6751	42.2778	43.5364	44.7433	45.981	46.2684	46.8668	48.5401	48.8263	50.5009	50.7087	51.4779	52.0488	51.9257	51.6535	51.459	50.9143	49.0558	46.0726	45.0932	43.0362	39.9562	38.6555	36.5214
481.06	33.2312	33.1446	35.6856	36.6728	37.9372	38.8759	39.1165	40.3159	42.8217	43.7065	44.9473	46.3578	46.1897	47.2335	47.9925	49.3493	50.908	51.2532	52.7691	52.4617	52.7702	52.3784	51.8867	51.1428	48.6699	47.1956	45.8154	43.4878	40.3515	39.1326	36.26
481.96	33.2869	33.5155	35.8593	36.1256	37.8338	38.6243	40.0429	40.7192	42.5909	43.2898	45.3679	46.5089	46.0528	47.3597	47.7643	48.8488	51.3407	51.2565	52.833	51.7951	52.6661	51.7686	51.9554	51.6495	49.4598	48.0729	45.3786	43.2269	40.3341	39.2555	36.6725
483.03	33.5152	34.5302	35.5707	36.3387	37.682	38.2905	39.9243	41.2992	41.852	43.1511	45.747	46.3442	46.2812	46.7769	47.6268	48.9632	51.0797	51.429	52.5536	51.7822	53.0097	51.7926	51.5526	51.3614	50.7424	47.7358	45.2355	43.6754	40.2569	39.5748	36.8069
483.93	33.4637	34.625	35.205	36.4149	37.5378	38.6878	39.3808	40.8849	41.5652	43.2468	45.7414	46.1987	46.8478	47.1144	48.0196	48.769	50.7105	51.8244	52.0187	52.1771	52.2703	52.3691	51.5135	51.5235	49.8446	47.5604	44.2422	43.0627	40.8671	38.9782	37.1155
485	33.3586	34.1261	34.9256	36.332	37.9814	38.1866	38.9859	40.1361	42.1558	43.2581	44.237	45.8514	47.6597	47.1863	47.4082	48.8997	50.3491	51.2695	52.1616	53.09	51.344	52.3063	51.2395	51.0282	48.8744	46.6203	44.8559	43.2188	41.0063	38.2043	36.6163
486.06	33.4588	33.7865	34.6138	36.5118	37.5102	37.9087	39.266	39.9905	42.2355	42.6473	44.0177	45.9536	47.7442	47.2863	46.9977	48.6822	49.8854	50.6444	52.9099	52.8322	51.4067	51.6039	50.929	50.8537	48.0051	46.0711	44.6527	43.06	40.5924	38.0096	35.6872
486.96	33.0081	33.2133	33.9976	36.2988	37.0792	37.527	39.2037	40.184	41.6154	42.0092	43.9629	45.7018	46.7477	45.9368	47.1783	49.0877	49.2159	49.5422	51.5216	52.3918	52.5079	51.2382	50.8537	50.1965	48.2648	45.5228	44.0848	42.6993	39.4998	38.4441	34.8231
488.03	32.5666	33.0668	33.9835	35.8753	36.3314	37.6275	39.0632	39.829	41.5226	41.8635	43.1486	45.1774	45.0797	45.4245	47.0474	48.3737	48.1531	49.9965	50.0614	51.44	51.2782	50.5003	50.0773	50.3206	47.5832	46.0712	43.1589	41.7191	38.9923	37.848	34.9921
488.93	32.4592	32.6822	34.2898	35.0121	36.209	36.6809	38.5698	39.4312	41.3667	41.8581	42.1789	44.5257	44.5609	45.1087	46.4065	47.2489	48.1334	49.0668	49.0936	51.6206	49.6098	50.2852	49.8868	49.5513	46.6988	45.686	43.4038	41.4123	38.1569	36.4611	34.599
490	32.0508	32.427	33.5757	34.4151	36.5181	36.0104	37.7842	38.7724	41.0283	41.2406	42.9771	43.6688	44.116	45.1756	46.0944	46.2008	48.2124	49.0528	49.4659	49.9693	48.8317	49.5224	48.7552	47.9348	46.1957	44.5867	43.144	40.729	37.748	35.7932	33.4553
491.06	30.776	32.0258	32.9785	34.2983	36.6689	35.7977	37.0256	37.9866	40.3138	40.9122	42.6306	42.7901	43.46	44.1529	46.1589	45.6843	47.2302	47.7389	48.2191	49.0977	48.3925	48.1703	47.7367	47.6352	45.5425	43.6304	41.7865	40.2403	36.8666	35.5508	32.6184
491.96	30.3383	31.5055	32.7168	34.5195	35.9363	35.9555	36.2113	37.3571	39.5387	40.6525	41.1031	42.3722	42.5823	43.8353	45.3631	44.989	46.32	47.6997	46.8185	48.5033	47.1714	46.9918	47.1626	46.8881	44.7998	43.1093	40.7617	39.5219	36.9814	35.0022	32.3431
493.03	29.9899	30.5821	32.0817	34.1154	34.688	35.5843	35.7838	37.1069	38.243	40.1879	40.2567	42.0492	41.893	43.1423	44.2878	44.3806	45.5965	46.3746	46.3012	48.3995	46.9664	46.2033	46.7687	45.6258	43.7131	43.0471	40.3126	38.7324	36.6397	33.8365	32.0223
493.93	30.2371	30.5265	31.3911	32.8077	33.7032	34.6764	36.0632	37.1064	37.4012	39.2061	39.7099	41.6509	40.9089	42.7028	43.2131	43.9679	45.8927	45.3741	46.357	46.9565	46.5677	46.0206	45.9526	44.0795	43.4956	42.1654	39.8834	37.1607	35.9392	33.3515	31.6489
495	29.9383	30.627	31.2931	32.3505	33.1375	34.0609	36.1249	36.4271	37.125	38.321	39.4484	40.8127	40.4781	41.5711	42.4544	43.5373	44.4489	43.6784	45.8727	45.5286	45.4487	45.2619	44.9593	43.825	42.5949	41.466	38.9713	36.7888	34.4896	32.7972	31.1937
496.06	29.6186	30.4003	30.9036	32.2876	33.1972	33.3532	35.1838	35.3921	36.7675	37.9911	39.2484	40.1891	40.5534	41.177	41.7041	42.6697	43.4345	43.3842	44.9016	45.3508	43.9966	44.3411	45.1915	42.8498	42.1754	40.1139	38.0039	36.9635	33.9032	31.7668	30.6075
496.96	28.4489	29.5067	29.7618	31.8738	33.0885	33.3645	33.8234	34.4936	36.2358	36.882	38.7843	39.7052	40.7455	39.99	41.2851	41.6865	42.4437	43.349	44.6086	44.5356	43.7396	42.999	43.963	41.4319	41.9052	39.311	37.5133	36.0186	33.6078	30.8651	29.4247
498.03	28.5125	28.8818	29.608	30.7982	32.5799	32.7816	33.2522	34.1949	35.4098	35.9691	38.0703	38.7352	39.8217	39.3835	40.4372	40.9027	42.4907	43.111	44.1219	43.6079	43.2301	42.4789	42.1214	40.7676	41.0873	38.4645	36.2563	34.6275	32.8566	30.485	28.7075
D4
461.96	67.8	71.4554	74.4853	76.4145	81.5668	84.7858	88.1057	89.708	96.0611	97.5437	102.976	106.802	106.603	108.64	109.884	113.519	115.274	117.964	119.15	122.047	154.408	262.333	534.514	908.577	995.137	1000	1000	1000	1000	1000	1000
463.03	77.2587	81.383	85.1813	86.8834	91.279	94.9856	99.1578	101.25	107.865	108.13	116.189	120.027	119.703	122.269	123.878	128.67	129.013	132.228	135.525	134.131	145.443	187.9	307.123	618.351	816.978	996.243	1000	1000	1000	1000	1000
463.93	87.2264	91.7502	95.7287	100.196	102.211	108.268	112.316	115.182	122.117	122.991	132.176	134.848	137.507	139.1	141.722	146.858	147.392	150.136	152.506	150.515	150.538	159.809	193.814	310.675	520.646	799.065	977.183	1000	1000	1000	1000
465	98.2422	103.048	107.308	113.925	115.817	123.557	126.28	129.363	137.39	140.656	150.881	153.005	159.129	160.077	161.477	165.806	167.886	168.861	172.296	172.103	168.539	171.745	175.561	204.977	279.263	492.092	767.484	943.04	1000	1000	1000
466.06	108.81	112.882	118.47	125.507	129.961	136.316	139.935	145.003	152.811	156.794	165.208	170.663	176.405	176.168	179.949	184.64	186.869	186.611	189.905	190.484	186.801	188.791	187.514	184.625	203.5	264.175	487.386	746.008	1000	1000	1000
466.96	118.085	123.508	130.448	137.782	142.724	147.438	151.401	157.944	167.027	170.32	178.828	187.163	191.41	191.397	195.62	200.538	202.771	203.974	206.465	205.921	204.062	204.224	202.924	198.757	197.808	211.469	295.011	485.492	861.702	1000	1000
468.03	128.381	133.332	142.917	150.063	152.557	158.17	164.989	171.193	180.356	183.301	193.183	201.78	206.546	207.6	211.302	214.386	218.119	220.934	222.227	220.43	223.173	220.469	217.59	217.436	208.116	210.344	234.329	320.932	580.838	878.243	1000
468.93	140.691	146.064	154.84	164.837	166.071	174.523	180.977	184.859	196.206	203.483	213.078	219.904	225.729	227.629	228.081	235.251	239.327	242.237	244.261	242.28	243.899	240.648	239.062	239.577	223.452	220.922	214.166	231.322	320.338	581.398	851.669
470	154.35	158.461	166.312	177.625	179.902	189.262	196.944	201.374	211.179	221.156	230.543	235.424	242.499	247.083	247.488	258.557	261.623	260.52	265.218	265.115	264.74	263.748	259.604	258.421	244.231	238.741	224.275	217.7	234.767	300.133	556.268
471.06	162.724	170.217	178.068	188.682	192.013	199.236	209.878	216.6	225.316	236.644	244.135	250.949	256.607	262.202	264.571	277.34	279.428	277.523	284.02	282.955	284.142	283.315	277.853	274.063	266.593	252.358	241.714	227.634	212.256	220.646	297.228
471.96	170.761	180.981	188.482	196.677	201.955	207.487	221.075	231.257	235.74	246.163	258.608	265.875	268.54	276.282	280.271	288.044	293.984	293.475	299.072	300.081	300.083	296.571	294.86	285.052	284.499	261.593	251.377	239.345	218.851	209.6	224.947
473.03	176.751	189.439	195.595	205.918	212.293	219.846	232.111	239.904	250.522	256.933	269.484	279.349	284.659	291.741	293.717	299.189	308.655	311.873	310.556	313.419	313.045	306.605	311.521	298.703	296.212	274.397	262.464	249.523	230.903	216.262	207.962
473.93	186.103	197.881	202.783	213.025	223.395	234.935	244.94	251.335	264.155	270.38	285.037	292.915	303.64	306.706	307.772	315.106	323.217	329.755	323.821	331.646	324.488	321.391	324.617	316.108	303.6	289.854	272.042	259.813	243.901	223.838	207.416
475	191.955	205.577	213.499	224.62	232.764	245.261	256.152	263.8	277.193	281.438	295.083	304.265	317.323	319.02	320.387	329.399	334.34	342.516	341.046	344.651	335.807	340.778	334.058	329.111	316.522	305.2	286.756	271.083	253.053	234.527	217.186
476.06	199.637	213.642	220.997	234.572	242.803	253.193	263.703	277.128	285.808	294.077	307.082	315.185	329.281	331.967	334.774	341.586	348.447	348.71	360.055	356.063	350.404	357.046	346.839	338.701	331.135	316.979	298.251	281.483	260.232	242.56	226.012
476.96	204.642	218.914	226.874	242.605	250.826	256.047	269.56	282.564	295.064	302.797	315.794	325.392	339.293	346.142	345.58	352.718	360.467	358.835	374.473	361.78	367.823	370.509	359.635	346.193	343.091	323.092	309.111	293.024	268.191	252.979	234.509
478.03	209.913	226.553	233.521	245.555	256.864	263.016	275.626	290.151	297.037	310.574	325.538	334.979	345.052	352.102	354.764	365.084	370.639	371.522	381.66	375.888	376.797	377.568	370.275	358.954	349.352	331.626	315.294	298.736	273.41	257.756	239.365
478.93	214.503	229.995	241.57	251.681	260.623	268.657	281.174	295.568	302.171	314.256	332.466	346.524	349.617	357.53	361.306	369.503	375.074	383.647	384.567	384.427	383.734	381.894	377.916	366.687	353.63	339.316	320.166	304.228	281.23	262.213	242.317
480	221.471	233.368	245.511	259.556	267.652	274.812	286.549	301.953	311.974	322.815	337.729	353.968	356.885	365.252	369.433	372.076	381.983	389.023	388.842	387.9	390.977	387.648	385.523	375.498	359.733	349.865	322.375	308.925	290.525	267.628	244.45
481.06	228.35	236.89	245.539	262.545	273.183	278.826	294.864	305.669	320.105	329.346	340.383	358.662	366.447	372.409	375.655	378.844	388.172	397.145	396.19	392.33	395.521	392.581	391.908	380.241	363.558	352.438	331.245	317.561	295.932	271.942	248.341
481.96	231.566	243.769	249.308	265.591	274.269	281.926	296.686	309.617	325.917	332.446	341.543	355.509	370.518	376.871	377.996	384.805	394.777	397.993	400.541	404.003	397.447	399.437	394.172	383.673	367.16	359.642	339.623	321.673	294.141	275	254.642
483.03	232.073	245.878	254.615	266.468	273.285	283.312	299.829	312.465	323.895	332.327	345.451	358.986	371.392	376.76	379.027	389.652	396.638	399.562	403.779	407.425	400.627	402.344	394.378	385.111	368.588	361.708	342.46	322.189	290.962	275.224	257.493
483.93	230.336	248.688	256.217	267.818	275.345	284.965	303.327	314.336	322.409	335.491	350.081	365.024	370.085	380.531	379.02	390.928	398.607	401.041	406.208	410.063	400.741	405.932	395.227	385.585	371.35	362.516	338.981	321.67	292.499	279.166	260.05
485	231.151	245.12	252.24	266.947	278.307	288.956	306.207	314.608	323.639	337.569	350.878	369.692	371.184	378.384	379.627	392.301	400.719	404.123	407.183	408.176	399.469	403.087	397.588	387.329	377.106	363.336	336.037	324.015	294.287	280.473	259.425
486.06	231.329	244.468	250.239	268.843	280.271	290.439	300.942	311.875	329.9	340.287	353.421	366.486	371.617	381.452	380.299	393.531	401.887	405.147	404.367	410.723	405.583	404.598	400.786	390.517	380.543	364.803	339.735	326.382	297.989	284.167	258.729
486.96	230.033	240.528	252.767	269.046	276.277	288.5	300.949	312.134	328.153	338.498	353.719	364.431	369.204	382.649	378.714	394.93	400.433	405.519	405.447	411.39	407.069	404.219	400.654	394.816	380.943	360.988	338.727	319.953	298.072	282.197	258.788
488.03	228.067	242.191	253.391	267.254	275.047	287.422	301.474	311.199	324.398	337.933	355.512	364.026	370.458	382.372	378.048	392.1	396.876	401.159	404.522	414.387	406.775	405.197	396.169	390.542	373.889	359.009	338.274	315.777	296.527	276.728	257.018
488.93	228.519	239.336	252.125	264.787	276.101	287.817	302.31	309.865	323.587	333.74	351.569	362.986	369.017	376.652	380.355	383.434	394.793	396.346	403.205	406.454	404.518	402.184	390.802	383.568	371.739	357.25	336.778	314.733	291.539	272.995	256.72
490	227.402	240.363	251.294	264.61	277.917	284.381	296.189	306.018	321.876	330.779	347.196	360.664	364.404	373.919	379.301	381.613	391.115	392.266	396.533	400.717	401.472	401.05	390.037	382.014	370.379	354.56	337.426	317.48	288.82	276.003	255.351
491.06	226.406	236.801	248.827	261.133	272.918	282.726	291.384	302.625	321.762	327.511	337.287	357.768	356.802	372.304	370.49	383.043	388.772	391.37	392.904	396.668	392.014	396.36	389.105	381.476	371.73	349.571	329.788	315.826	287.72	274.801	254.035
491.96	226.179	234.034	245.158	258.986	269.16	283.198	288.048	300.208	317.826	326.138	334.717	353.162	356.822	361.888	366.794	381.784	383.298	388.323	386.665	395.67	386.515	388.634	385.112	374.362	367.666	347.158	323.177	311.161	284.586	268.374	250.77
493.03	224.412	232.318	241.837	256.984	268.829	280.662	290.653	293.966	311.286	322.804	335.963	349.89	356.224	355.908	366.438	374.361	381.385	386.975	384.647	390.255	383.588	380.669	377.715	367.019	363.173	340.703	320.538	306.901	279.928	261.468	247.934
493.93	219.184	228.73	243.787	255.147	266.952	273.697	287.057	290.551	304.606	316.749	333.585	344.972	353.806	350.966	361.311	365.494	377.801	380.28	381.214	386.566	383.292	373.775	374.712	363.473	355.523	338.601	317.004	298.919	276.709	261.661	246.427
495	214.168	226.221	241.601	250.625	264.878	269.843	279.707	285.879	303.266	310.231	326.263	341.085	345.58	354.279	355.622	359.584	371.619	373.75	374.128	380.694	378.572	372.726	370.105	363.546	351.366	338.872	312.923	294.936	274.557	259.445	241.418
496.06	210.553	218.321	239.281	245.5	259.624	266.036	275.421	283.202	298.618	304.789	324.761	333.021	341.294	349.47	353.613	357.843	361.171	367.625	365.78	376.084	374.095	369.29	366.108	354.718	346.162	334.075	310.994	290.484	270.335	254.642	238.094
496.96	208.287	218.176	232.665	241.84	253.249	260.284	274.918	276.871	292.873	299.637	321.451	329.053	334.384	343.586	347.836	355.311	355.272	360.802	361.169	368.812	370.414	363.12	358.947	347.662	343.715	321.193	306.346	288.204	265.813	248.302	233.095
498.03	205.117	215.924	227.948	236.671	245.643	255.423	271.251	272.195	287.605	298.628	310.125	323.209	328.428	336.077	337.801	348.746	354.034	356.881	357.722	359.031	365.593	354.743	356.53	340.653	334.95	314.217	301.19	283.887	260.525	244.533	232.133
D5
461.96	22.7311	22.9914	23.4941	24.3014	24.9813	25.8118	26.4772	27.198	28.0747	29.4021	29.4831	30.9415	31.2565	31.9928	32.6388	32.816	33.9999	34.9318	35.9766	42.9019	82.1096	217.002	533.949	914.07	1000	1000	1000	1000	1000	1000	1000
463.03	25.2281	25.9123	26.0364	26.6289	27.9596	28.8737	29.8112	30.4195	31.2474	32.4619	32.8356	34.2987	34.414	35.2316	35.6576	36.117	37.1589	38.0326	38.1758	41.1316	54.6273	113.064	256.927	601.676	834.238	1000	1000	1000	1000	1000	1000
463.93	28.185	28.5433	29.5065	30.6207	31.4762	32.522	33.4346	34.263	34.8619	36.1823	36.9546	38.1623	38.2123	39.3452	39.1926	40.3556	40.9541	41.7308	42.4593	42.3621	42.4702	54.4164	99.6302	248.129	494.888	795.112	988.465	1000	1000	1000	1000
465	30.4246	31.2531	33.4277	34.148	35.0297	35.6558	36.8477	38.486	38.6171	40.4582	41.2629	41.8431	42.9724	43.9132	44.3013	44.8667	46.3121	46.6234	46.7419	45.9632	45.97	47.4863	55.0805	93.7193	182.765	446.525	761.261	943.088	1000	1000	1000
466.06	33.1018	34.2383	36.5825	37.5534	37.7056	39.0886	40.456	41.4468	42.2451	44.5143	44.4746	45.8164	47.946	48.1033	48.9546	48.9584	50.7587	50.6533	50.7076	50.421	50.7786	50.1758	49.942	53.4947	75.5472	167.107	440.004	730.643	1000	1000	1000
466.96	35.8858	37.1237	39.0551	40.3661	40.4772	41.864	43.8972	44.893	45.7413	47.7756	48.2901	50.0218	52.0922	51.8925	52.2822	52.6899	54.512	54.2023	53.4671	54.3512	55.419	53.0814	53.3949	51.5352	55.6075	83.6084	193.511	428.902	860.33	1000	1000
468.03	38.829	39.3801	41.9517	44.2221	43.6824	45.4606	47.0331	48.0818	48.7503	50.7845	51.9507	53.8837	55.583	55.2722	55.1718	56.4843	57.3469	57.7856	58.0413	57.7574	58.5539	56.0704	57.7132	55.4969	56.8865	65.6605	107.621	216.066	537.401	868.506	1000
468.93	42.0458	42.5685	45.3397	47.2586	48.1568	48.6942	50.5101	52.2556	52.8539	54.5238	55.9188	57.9788	60.2355	59.827	60.3632	60.6665	61.2187	62.4211	63.2391	62.3464	62.3681	61.2156	61.5306	59.1468	59.2526	57.5476	62.1728	90.8796	217.429	530.652	863.164
470	45.0232	46.0521	48.8205	49.612	51.8155	51.5006	54.2257	55.5882	57.4704	58.6134	59.76	62.6111	64.3438	64.0931	65.3114	65.2091	65.456	66.7199	68.2949	66.7662	67.4572	66.3459	66.1909	63.7372	63.0771	58.7665	56.4266	59.3064	93.0913	196.798	511.751
471.06	48.1852	49.0786	51.3587	51.9026	54.1219	54.5922	58.0942	58.955	61.0864	62.4317	64.5883	67.2456	68.3869	68.247	68.9751	69.387	69.1591	70.7545	72.0254	69.9827	71.2732	71.0737	69.7942	66.8209	66.5903	61.8294	59.4318	55.9987	57.2235	83.5129	179.724
471.96	50.056	51.688	53.7637	55.682	55.9406	58.2993	60.7499	60.9977	64.8297	65.9013	68.4441	70.0459	71.3707	71.724	70.4235	72.0201	72.6448	74.1021	75.4028	72.5647	74.1149	74.3388	73.0462	70.4792	68.893	64.8271	61.7453	58.7435	56.397	57.7527	86.6019
473.03	51.4905	54.3194	55.368	58.4561	57.7457	61.4835	62.7663	63.6681	66.8483	68.6523	71.0725	73.1876	73.8357	75.0047	73.1146	74.9756	76.5382	77.5768	78.3683	75.68	76.18	76.7841	75.5785	73.4206	70.4601	68.1024	64.6607	60.9416	58.9136	55.5521	61.2373
473.93	53.4751	56.0493	56.9306	60.2213	60.4519	63.5959	64.5812	66.1304	69.2099	71.4268	73.3585	76.7712	77.1756	77.7615	77.3013	77.8605	80.4066	81.3272	80.8613	78.4848	79.8677	79.1954	78.3955	76.2481	73.9139	70.3927	66.3998	63.2546	60.138	56.0782	52.6578
475	56.2782	57.3102	58.7192	62.3203	63.2991	65.4195	67.0813	68.5522	71.1803	73.4961	77.2643	79.313	81.2454	80.2348	80.494	82.5631	83.5236	83.7864	84.4542	81.8413	84.8357	82.1513	82.0953	79.8947	77.0067	73.6046	69.005	65.0612	60.7899	57.1366	53.0053
476.06	57.4018	59.505	61.9127	64.67	66.0579	67.1935	69.5361	70.6182	73.1606	75.4685	79.9776	80.8046	83.6963	82.2969	82.0373	85.6745	86.2632	86.483	87.2649	85.9056	87.1267	84.5926	85.2883	82.6406	80.2473	75.2857	71.4447	66.1116	62.9135	58.7792	54.5087
476.96	58.3963	61.9766	63.7731	65.1522	67.5023	69.7889	71.7097	74.0008	74.6531	77.6504	82.0169	82.9176	83.6622	85.18	84.7154	87.8403	88.5285	87.7937	88.5926	89.6099	87.0863	85.8661	87.3096	84.7245	81.8475	76.3652	72.6668	67.2697	63.4977	59.9014	56.2316
478.03	59.4335	62.649	64.0348	66.7385	68.4093	71.5126	73.0929	75.1412	76.9342	79.1874	81.8265	85.048	85.186	86.7837	88.3951	87.6286	89.6737	89.1197	87.9422	90.5872	87.3562	87.5218	87.4472	85.1911	83.0281	75.8188	73.2381	69.4182	65.0368	61.4097	57.4913
478.93	60.7447	62.7666	64.3186	69.1043	69.2448	72.4211	74.0664	75.8709	79.3436	81.4855	83.4453	86.978	86.5936	88.9002	89.6578	89.3238	91.3173	90.1053	89.5793	91.1365	91.104	88.848	87.6686	87.0503	84.3529	76.6779	73.9568	70.7698	65.8879	62.485	58.8765
480	61.1962	64.2439	66.496	69.9492	70.5872	72.0118	75.4346	77.8474	79.3708	82.098	84.1052	87.9424	87.356	89.8649	90.6814	91.2266	92.0947	91.7102	92.543	92.7133	92.8737	90.6245	89.4929	88.9404	85.2453	79.0346	75.8222	71.6917	66.972	62.868	59.1777
481.06	61.9776	65.993	67.8488	70.0082	71.7065	73.1605	76.2774	78.8164	80.3006	82.6763	85.9001	88.1724	88.3457	91.0914	91.7053	92.5205	92.5564	92.6817	94.2637	93.9735	93.2824	91.3066	90.2315	89.5889	84.9195	81.1947	76.3074	72.2111	67.1881	62.2718	59.4875
481.96	62.6624	65.73	68.2002	69.9759	71.7122	74.0458	77.5722	77.8575	81.261	82.1599	87.0966	88.1892	90.8398	89.7444	91.4391	91.6489	93.1565	93.667	94.532	95.7051	93.4173	92.1097	90.4021	89.0201	83.8685	81.7278	77.41	73.2148	68.175	62.6786	59.3065
483.03	64.0293	65.2202	68.808	70.5827	71.9615	74.462	77.2897	77.2954	81.9944	82.7221	88.8248	89.3056	92.3949	89.3255	90.8721	91.9157	93.712	95.1008	94.1344	95.832	93.6892	92.299	90.1708	88.824	85.6856	82.4084	76.8908	72.5868	67.9448	63.6027	59.8209
483.93	63.7586	64.3204	69.2479	69.2399	73.0303	74.5078	77.8881	79.0543	81.3518	83.0686	88.5757	89.5559	92.1915	90.2841	90.9389	92.9971	94.7126	94.9182	94.2329	95.8182	94.0509	93.8823	91.3801	89.2309	86.7999	82.2043	76.508	72.8703	67.7658	64.5538	60.6351
485	62.7609	64.6209	69.3177	69.4313	73.0093	75.2482	77.1391	80.0924	80.9916	83.7696	87.8503	89.6568	92.3676	90.8946	91.959	92.9724	95.2907	94.4969	94.2626	95.2703	94.3194	92.7785	90.8118	89.2797	86.6885	81.3944	76.8068	72.4565	67.6463	64.5003	60.1183
486.06	61.7514	65.0399	68.5841	68.4717	71.8397	74.7313	77.6429	79.6828	80.2774	84.6627	86.9646	89.9374	90.9216	90.1398	92.1703	92.3387	94.9654	93.9438	94.6109	94.818	93.8553	91.5368	89.9126	88.8191	84.7163	81.1449	76.9095	72.8031	67.1417	64.1454	59.3805
486.96	62.2081	66.0793	68.1656	69.824	71.583	73.7747	76.764	77.7112	80.2271	84.0378	87.1534	89.4416	91.0175	88.1024	91.2226	92.1584	93.291	93.5541	93.8941	92.8433	92.347	91.2405	89.32	89.7231	84.0906	81.6519	75.1819	71.8347	66.6859	63.7289	59.1309
488.03	62.3699	65.0197	67.1181	69.5693	72.6579	73.3108	76.6506	76.1634	80.6723	82.7694	87.469	88.1591	89.6147	87.0491	88.977	92.314	93.0612	93.0931	92.3935	92.7597	91.765	92.0398	88.3579	88.1042	82.6892	82.3849	75.0541	72.0586	66.0017	62.9439	59.0403
488.93	61.9214	64.5367	66.744	69.8502	71.7712	72.7972	75.2222	75.6291	80.171	82.2875	85.8072	88.4297	87.9401	86.7514	88.4133	90.2265	93.1773	91.8831	92.0866	94.079	91.5116	91.4471	86.9587	87.0917	82.9568	80.7571	74.1107	70.9462	65.3326	61.4134	57.8978
490	60.8801	63.7964	66.3586	68.229	70.1012	71.2048	73.7675	74.9899	79.4876	82.4758	84.9912	88.5877	84.8209	88.731	88.8882	89.2794	92.3784	90.3329	91.5266	93.9062	91.0621	90.3686	86.2355	86.1801	83.2191	80.1171	72.1252	69.8797	64.2371	60.8999	56.246
491.06	59.8881	63.3049	65.5315	66.9913	68.7163	70.4378	72.1881	74.4403	77.9572	81.1002	84.1937	87.5966	85.8159	88.26	88.2742	88.4889	91.1421	89.0323	89.5307	92.5681	89.3409	88.674	87.421	85.2329	83.056	78.3358	70.625	68.2128	63.9744	60.4553	55.9931
491.96	59.2483	61.6004	64.0242	65.4156	67.8695	69.705	72.1382	73.7574	76.3553	78.6912	83.9986	85.6349	86.4832	86.1857	86.6173	88.225	90.0595	89.1121	86.9878	91.0089	89.3744	87.474	86.439	83.9942	80.7716	77.825	72.1653	67.4383	63.5993	59.9748	55.2377
493.03	58.6058	61.3125	62.8355	65.751	67.0281	68.2115	71.6585	72.8235	74.4294	77.6041	81.572	83.2043	85.4739	84.0636	85.3764	86.4774	87.3211	89.0957	87.3038	88.691	88.8802	85.3468	85.0442	82.7928	79.4486	76.1078	71.1476	67.1629	62.3981	59.1215	54.6873
493.93	57.7408	60.8135	62.4502	65.2544	66.5646	67.5699	70.5519	71.6714	73.9108	76.6859	80.5176	81.1402	81.4109	83.7809	84.0962	84.4331	84.9582	87.1308	87.3141	86.6031	87.0225	84.0019	82.155	81.0611	79.2892	74.6777	68.6138	66.8744	61.5995	57.4638	53.4979
495	57.0918	59.9655	61.9239	64.0542	65.6928	66.5909	69.2955	70.011	73.018	75.1143	79.6501	79.4653	78.9944	82.1571	82.8326	82.6744	84.2138	84.4491	85.7635	85.43	83.0446	82.5041	81.0492	77.9369	78.3731	72.3937	66.6484	66.2935	60.4335	55.9328	53.1224
496.06	55.6695	58.2153	60.015	62.5967	64.6368	66.4801	68.157	68.5657	72.0826	73.144	78.5419	78.5925	79.1481	81.5527	81.9276	82.2082	83.446	82.6339	83.3329	83.8072	81.7207	81.8777	80.2134	76.9356	76.0095	72.1295	66.7098	64.9564	60.3724	55.0479	52.2317
496.96	55.367	57.1225	58.175	61.8312	63.6463	65.8349	67.0892	67.7287	70.6915	73.642	76.3406	76.9925	80.2919	80.2265	80.2526	80.6869	81.6953	82.4484	82.4589	81.5264	81.6231	80.6222	79.2007	77.1953	73.5905	71.7382	67.2406	63.0532	58.9861	55.47	51.0327
498.03	54.5808	56.3882	57.2759	59.9699	62.6607	64.9297	65.448	67.7456	69.6555	73.9102	75.1886	75.5112	78.6062	77.7092	79.0911	79.6122	79.8495	80.9239	81.9136	79.2581	80.1813	79.4765	78.1675	76.0946	72.0931	70.2517	66.3871	60.948	57.7219	54.2639	49.6634
D6
461.96	22.1543	23.0341	24.1379	24.8497	25.3097	26.8707	27.7546	28.2502	29.5173	30.2683	30.9261	31.7436	32.2142	32.7406	33.2937	33.5033	35.5078	35.6629	37.0615	42.9837	81.2611	215.643	542.626	916.134	1000	1000	1000	1000	1000	1000	1000
463.03	24.4701	25.8006	26.8684	27.7775	28.4	29.7838	30.3461	31.2857	32.3362	33.2051	33.9681	35.7336	35.9505	36.3296	36.366	37.7742	38.0667	38.7559	40.3979	42.3511	53.1431	111.613	253.377	608.46	848.546	1000	1000	1000	1000	1000	1000
463.93	27.262	29.1096	30.1118	31.4006	31.9228	33.0923	33.4413	35.6308	36.1108	37.296	37.773	39.6971	40.0339	40.4331	40.4328	41.7059	41.6374	43.1254	43.8213	44.3671	43.8989	55.0353	95.7615	255.938	503.827	786.866	987.047	1000	1000	1000	1000
465	30.3096	32.3896	33.9701	35.6678	35.4738	37.1207	37.5962	39.4987	40.379	41.578	42.6231	43.8781	44.3862	44.6535	45.8555	46.0386	46.057	47.5412	48.4608	48.0694	47.5974	48.8716	55.6818	97.446	177.867	435.467	756.423	948.268	1000	1000	1000
466.06	33.1959	35.3558	37.1827	38.6529	38.9638	41.0464	41.8547	43.1007	43.4934	46.0925	46.8883	48.3268	48.0602	48.6355	50.6339	49.7447	50.989	52.087	52.8963	51.2063	52.4004	51.6891	51.0239	53.8394	74.3646	159.114	436.711	734.407	1000	1000	1000
466.96	35.7666	38.0905	40.0428	41.5288	42.3853	44.4458	45.2913	45.8151	47.3322	49.2495	50.414	52.4866	53.0324	53.0842	54.366	53.4676	55.063	55.6874	56.3209	55.182	56.0889	55.0399	54.8539	53.4799	55.7933	82.1778	194.279	428.892	847.181	1000	1000
468.03	38.3954	40.6643	42.4273	43.2242	45.6118	47.1822	48.0807	48.7081	50.6884	52.5548	53.8859	56.2432	56.6251	57.0514	56.9859	57.2847	59.0387	59.8777	59.2856	60.0675	59.9626	59.2222	57.9558	58.4563	57.5314	64.1765	110.521	212.333	522.701	846.094	1000
468.93	41.645	44.3736	45.4841	47.2349	48.7226	50.563	51.0649	52.2444	55.6885	56.4065	59.1898	60.39	60.2592	61.3791	60.8698	62.6485	63.7799	64.1567	64.217	65.5527	63.2783	63.6922	62.8207	62.9896	59.183	57.8951	63.742	92.6787	211.835	511.843	863.625
470	45.0646	46.867	48.7975	51.2609	52.627	53.9659	55.2354	56.6848	59.3958	61.0542	62.8638	64.4627	64.1858	65.5184	66.0167	68.0998	68.7564	69.6606	69.0561	69.3509	68.1022	67.3462	67.1277	66.2259	62.6356	61.2533	58.8378	61.4002	94.3009	195.163	521.116
471.06	47.7172	49.6143	51.6959	54.1197	55.6973	56.8019	59.093	60.8617	63.2411	65.1797	66.549	67.6005	68.9356	70.1264	69.6725	71.6181	72.9452	72.7447	73.121	72.4428	72.0464	71.6193	71.4527	69.6554	67.3201	63.513	61.4355	57.8843	58.3675	84.1148	192.943
471.96	49.2118	51.9162	53.6199	56.5064	58.119	59.7104	61.74	62.8821	66.2452	67.3756	69.7999	70.6632	72.42	74.3854	73.4448	74.7183	76.0605	75.3275	76.0569	75.1236	77.0593	75.7669	73.7518	72.3765	70.6721	66.0822	63.4522	60.8438	55.9273	58.4156	86.9398
473.03	51.6402	55.0754	55.0845	58.6966	59.7348	62.0995	63.9918	65.5668	68.546	69.0532	73.3229	73.727	75.1553	77.4483	76.1796	77.3427	78.3652	78.0988	79.3309	77.7105	79.8583	79.2616	77.2691	74.5876	73.3051	68.4932	64.9719	61.9263	58.5341	56.9543	61.5376
473.93	53.9517	56.8515	57.787	61.4155	62.4994	64.9015	66.3445	68.0173	71.3255	71.7211	75.5698	76.7543	78.747	79.6218	80.7891	82.1309	80.6846	82.3	81.8574	80.2384	82.4271	81.0871	80.5304	77.3029	75.0635	72.8841	67.216	63.1852	61.5663	57.2949	55.5428
475	56.6962	59.0002	60.7838	63.331	65.4479	66.5281	69.0343	70.5855	73.3906	74.8972	78.2278	79.6668	81.0013	81.822	83.5409	85.1539	83.9338	84.9585	85.6802	83.3967	85.2391	83.3383	83.8631	80.8706	76.8805	75.1654	69.7954	66.3851	64.0485	58.6609	56.7211
476.06	57.4367	61.0796	62.8223	65.1127	68.1671	68.1288	70.7886	71.9401	75.2034	76.2392	80.5582	82.0375	83.4271	83.7387	86.7142	87.7124	86.8985	87.4698	88.4747	88.0241	89.3214	85.6602	85.2042	83.6336	79.6302	76.2756	72.2958	68.1527	65.7659	60.388	57.1253
476.96	59.0698	62.3269	63.9917	66.443	70.0346	69.3918	72.687	73.7077	76.8324	78.0634	82.8788	86.0059	85.3165	87.2028	87.829	89.6419	88.5431	89.543	90.4026	90.3526	90.6858	88.7817	87.7312	84.9064	81.8597	76.416	72.9995	69.3886	65.2608	60.7285	57.3096
478.03	60.1291	62.4575	64.6149	68.521	71.0598	71.4163	73.3411	74.4117	78.9348	80.4411	83.6693	87.0744	87.6885	88.8566	89.0709	91.6864	90.2484	91.5703	91.3823	91.3982	91.7673	91.1465	89.9493	86.1754	83.6819	78.1356	75.2531	70.4724	66.0122	62.0545	58.1978
478.93	61.0527	62.8199	64.8667	69.9829	71.5588	72.9553	74.1861	76.481	80.5826	82.4485	84.4804	87.4761	88.4771	89.6336	90.4069	92.4334	92.7851	93.0736	93.7816	92.0133	92.7744	93.3567	91.0241	88.2514	86.4687	80.3175	76.8778	72.2727	68.2855	62.8423	60.1226
480	61.6907	64.7092	65.7181	70.2928	72.5538	73.8933	75.241	79.3227	81.5771	83.62	85.9633	87.425	89.7011	89.8708	90.7453	92.9079	94.1735	94.7886	96.113	93.7051	94.3142	94.9236	91.7901	90.7554	89.8388	81.9564	78.7688	73.6207	70.0849	63.2482	61.2868
481.06	62.5305	66.5713	67.8319	70.2656	73.4767	74.7467	76.2571	80.613	82.8158	84.5193	87.7665	89.8889	91.1506	92.2078	92.2815	94.259	95.3448	95.8961	97.7348	95.2043	94.6199	94.5921	92.1317	91.7039	89.6625	83.2222	78.7873	75.0757	69.4322	63.317	61.3892
481.96	62.99	66.9744	69.5048	70.5102	74.4318	76.3938	76.8974	80.1003	83.0331	84.6056	87.8813	90.5621	92.1011	92.1294	93.067	95.0448	96.0432	96.7891	96.3801	96.1382	94.8073	93.223	92.8092	91.675	88.0764	85.0248	79.8291	76.4739	69.0166	64.5645	60.9279
483.03	62.6593	66.8885	69.2923	71.5545	73.9703	77.3961	77.1927	80.5438	82.9955	84.6769	86.5797	91.4852	91.7505	92.6758	94.1996	95.2115	96.0032	96.3334	95.83	96.7908	95.252	93.924	93.2528	92.5943	87.1154	86.0938	79.4604	76.1263	69.6816	65.1988	60.3484
483.93	63.0123	67.181	69.0635	71.9638	73.6644	78.0403	77.4593	81.2898	82.9193	84.1124	86.7064	91.2886	91.6026	94.5151	93.7854	95.6848	95.2865	95.6582	95.7759	97.337	96.2909	94.8449	93.9013	91.3133	87.44	84.918	78.3318	76.0667	69.9832	65.414	60.896
485	63.1869	67.9597	69.1347	71.6099	72.8976	77.2992	77.603	81.7028	83.2092	84.1	87.8029	91.1809	92.4588	95.2571	94.6947	95.3955	95.3019	96.0413	97.5054	97.4494	97.0047	96.7174	93.0428	89.5137	86.9023	82.9363	77.9526	74.2882	69.2639	65.5937	60.2626
486.06	63.3213	67.5353	68.7838	71.0814	73.4531	76.4964	78.2136	80.1895	82.2238	83.9571	88.1858	90.2773	91.7957	93.5336	93.4092	94.0895	95.302	96.092	96.6489	96.6026	95.6062	95.9125	92.7831	88.6766	87.4826	82.8656	78.3599	73.9296	68.9532	65.5503	60.9707
486.96	63.4392	65.6302	67.5863	71.8815	73.9178	75.2843	78.4348	79.0613	81.8492	84.1785	86.7414	89.1623	90.9892	92.0862	91.6383	92.2561	94.8871	95.6445	95.6176	96.1856	94.116	94.685	92.3627	91.3334	87.2243	82.804	77.4244	74.3345	69.0118	65.3811	60.8289
488.03	63.0771	63.564	66.978	71.5397	73.6858	74.5093	77.8624	78.0964	80.5514	83.4708	85.7575	87.9725	90.6154	91.2956	90.2606	92.1452	94.3303	93.522	94.4486	95.5517	92.3877	92.563	92.6173	89.9784	87.1406	82.6744	75.6786	74.539	68.819	64.3543	60.8223
488.93	62.4075	63.5828	67.4509	70.4822	73.0666	73.9919	76.42	78.0656	79.943	82.6071	85.4764	87.1342	90.3803	91.356	92.0099	92.5923	92.955	92.4217	93.9031	94.0154	92.2492	91.3313	92.1818	89.5138	85.6111	81.9587	75.2891	72.6034	67.849	62.6596	58.7937
490	61.2515	64.5422	66.9581	69.1329	71.5191	73.3187	75.5384	76.6663	80.1541	82.3891	85.1945	86.2514	88.852	90.9188	91.8707	92.1792	91.6619	91.5972	92.4849	92.8606	92.2375	89.9025	92.3944	87.5294	84.6308	81.4664	75.5139	71.5171	67.0656	61.1669	58.3834
491.06	60.6296	64.3058	65.3484	68.1956	70.3243	73.1012	74.5359	76.779	80.4424	81.9531	83.6847	85.8659	87.2928	88.7943	89.4235	90.1714	91.0142	91.3456	92.9443	92.2478	91.5979	89.2857	90.5622	86.6395	84.6315	79.9725	73.6044	71.0116	65.7442	60.9783	57.649
491.96	60.0914	62.4102	63.8702	67.8397	67.9492	72.1068	73.1793	76.2162	78.6245	80.7782	82.519	84.6705	86.0397	86.5495	87.3841	87.9608	90.9126	89.8231	93.0372	91.2745	89.8446	88.3284	89.0834	84.7167	84.3791	78.6962	72.3477	69.7459	63.5623	60.9909	56.4866
493.03	58.468	61.2403	64.2917	67.0842	66.7956	71.1724	71.6522	75.4869	76.1497	78.9312	80.4652	83.6605	84.9379	86.4293	86.9989	87.0989	89.9956	89.452	90.2882	89.836	89.2345	87.1289	87.0315	83.118	82.5512	77.1353	71.4311	67.4564	62.7219	60.4408	55.3828
493.93	56.8442	60.4428	63.9761	66.2258	66.2866	70.0086	71.5818	73.2188	74.9544	78.3098	80.5737	81.9984	83.1882	85.8852	86.0122	86.6129	88.6847	88.1386	86.8664	88.9442	87.721	85.8394	85.1382	81.4314	80.0427	75.8115	71.9617	67.0354	61.8102	58.708	54.4411
495	56.4477	60.595	63.2924	65.1896	66.4989	69.8266	71.6685	72.2207	75.203	77.4438	80.1642	82.1774	83.5669	85.0007	84.2588	85.6396	86.8885	86.7175	85.553	87.9378	86.0496	84.5262	83.3222	80.2346	78.8485	74.4403	71.1079	66.4593	61.4703	57.2512	53.3666
496.06	56.0968	59.4076	62.1164	64.5756	65.8402	68.9667	70.3594	71.0145	74.6921	75.6469	79.9427	80.5613	82.5215	83.8683	83.3253	84.1911	84.8305	85.1463	84.0734	86.7641	84.1111	81.9795	82.1818	79.7095	77.7792	73.5082	69.5299	66.3516	59.9441	56.0346	51.9552
496.96	54.5909	58.9488	60.3121	61.9569	63.9583	66.5725	68.5126	70.0551	72.998	74.2192	77.3583	78.8527	81.7712	82.3883	81.9705	82.0904	82.8961	84.1377	82.4441	84.5875	83.0565	81.9929	81.4354	78.0064	76.2125	72.6398	67.637	64.8398	59.5837	54.916	50.9387
498.03	53.7977	58.2169	58.7788	60.7076	62.994	63.8776	66.7165	68.9258	71.0466	73.5798	76.4727	76.8241	79.0101	79.3663	79.3616	80.3412	81.5602	82.4415	82.0142	83.2856	81.0292	80.77	79.1212	76.0681	73.7163	72.0511	67.1077	63.8819	58.6469	54.1402	49.5119
D7
461.96	53.8814	56.9365	58.9875	62.1153	64.1651	66.1823	69.0202	70.5969	73.5725	75.6687	78.2732	81.9941	81.4309	83.1967	83.3536	86.1612	88.0964	89.5436	90.5975	96.5357	132.564	261.362	555.62	914.336	1000	1000	1000	1000	1000	1000	997.981
463.03	61.6051	65.0547	66.0856	69.5874	71.217	73.7303	77.9714	80.0265	82.5881	85.356	88.0646	91.5509	91.1192	93.0824	94.5492	97.2607	98.8459	99.584	101.61	102.862	113.907	169.729	305.762	625.655	844.585	1000	1000	1000	1000	1000	1000
463.93	69.9051	73.4325	75.3896	78.9782	81.1642	83.7345	87.9615	90.3968	93.5479	97.2684	100.66	103.347	103.882	105.942	107.49	109.802	111.031	112.511	114.131	113.649	114.272	122.476	165.765	304.535	532.624	815.181	996.139	1000	1000	1000	1000
465	79.2121	82.7529	86.1997	89.7378	92.2894	95.094	100.014	100.914	106.424	109.604	114.067	116.797	118.306	120.373	122.215	123.485	123.9	127.904	127.889	128.346	128.4	126.592	134.784	173.552	249.814	495.775	789.807	954.412	1000	1000	1000
466.06	86.799	90.8786	94.9274	98.2105	102.356	105.594	109.857	111.079	117.109	120.818	126.457	130.441	132.259	132.677	135.862	137.522	137.67	141.363	142.041	141.841	140.823	140.61	138.223	139.219	159.027	241.197	495.008	760.934	1000	1000	1000
466.96	94.4777	99.4282	103.555	105.944	110.646	114.474	118.706	120.741	127.298	130.359	136.625	142.072	144.509	143.56	148.871	147.236	152.082	153.21	155.046	155.959	152.138	153.824	152.816	145.936	143.88	171.089	267.126	482.424	872.569	1000	1000
468.03	101.347	106.564	112.448	115.613	118.691	123.121	127.992	129.049	136.828	140.653	148.453	152.703	154.985	154.904	158.619	158.499	165.526	164.979	167.976	167.002	166.372	165.605	163.787	158.825	153.336	159.121	196.838	285.688	576.275	893.171	1000
468.93	110.518	116.629	122.457	126.646	129.561	133.467	139.192	141.479	149.096	154.805	161.13	164.879	170.534	171.197	171.524	174.871	179.599	179.603	180.257	182.177	180.049	180.382	179.023	173.622	164.444	159.219	159.79	181.059	286.225	586.827	880.474
470	121.024	125.31	130.221	136.546	140.002	144.973	150.075	157.775	161.46	168.984	177.117	180.937	185.326	185.233	185.651	193.187	192.415	194.731	194.808	195.632	193.392	194.735	192.541	188.624	180.45	170.952	161.198	159.29	180.513	274.303	565.118
471.06	130.148	133.755	139.766	144.778	151.133	156.242	160.623	170.505	173.155	179.62	187.644	194.082	196.712	199.498	199.544	205.961	208.237	208.209	209.094	208.713	206.492	206.934	207.867	200.266	193.373	183.418	171.995	162.748	158.138	173.547	263.044
471.96	137.377	140.044	147.034	152.433	159.024	166.146	170.798	177.273	184.417	189.746	196.211	205.081	204.58	210.715	209.771	216.786	221.089	221.063	223.093	219.605	220.158	220.621	219.153	209.031	204.237	195.899	180.844	173.037	163.986	153.742	178.131
473.03	143.765	146.079	154.608	160.051	166.328	173.758	177.523	183.983	192.183	198.073	202.733	211.62	215.242	219.861	219.925	229.321	231.779	232.043	235.305	230.085	231.4	231.656	227.661	220.717	211.02	203.83	190.267	180.04	170.916	157.112	156.981
473.93	149.462	152.03	160.251	168.156	172.895	181.602	187.234	192.996	201.292	204.429	214.296	221.787	224.756	227.637	230.714	240.253	243.257	245.663	246.392	242.115	242.266	240.91	235.307	232.47	221.616	210.858	200.935	189.289	176.554	163.95	154.732
475	153.985	161.768	168.375	176.998	181.044	188.34	197.958	201.627	208.807	213.944	224.713	233.553	237.483	238.016	241.521	249.245	255.343	255.716	255.454	253.374	253.095	248.987	246.006	240.67	233.919	222.16	211.368	199.627	185.457	173.273	160.871
476.06	159.715	170.008	174.239	183.639	188.656	193.084	204.629	207.663	217.857	226.988	232.687	245.81	246.675	252.074	250.272	256.362	264.16	267.499	264.666	263.965	263.098	260.308	257.457	246.647	242.225	230.89	217.059	205.997	192.593	179.51	166.045
476.96	166.022	173.44	180.772	189.501	193.721	199.025	209.026	216.567	223.371	236.975	238.924	252.578	254.326	259.773	256.377	265.811	267.152	273.369	274.054	272.285	270.05	270.024	267.042	255.785	250.358	236.205	222.209	209.958	197.711	182.257	170.357
478.03	170.426	175.467	183.935	193.381	199.017	205.844	213.701	222.08	228.867	238.342	245.705	253.924	257.484	265.417	262.705	274.369	275.888	280.504	279.426	279.697	279.297	278.607	274.539	264.545	255.532	241.507	226.323	214.844	199.577	186.061	175.13
478.93	174.487	180.883	190.743	198.631	205.511	213.404	218.159	227.118	232.902	240.887	255.179	253.231	263.657	269.915	268.99	278.962	281.752	285.282	283.074	285.338	286.978	280.977	285.461	269.324	260.912	250.031	231.751	221.817	204.217	191.074	179.864
480	177.064	183.816	195.199	201.726	209.485	216.067	220.967	228.604	238.325	246.391	260.241	260.765	269.475	275.282	273.885	282.106	285.978	291.865	288.279	290.069	293.202	281.718	288.102	276.642	263.972	253.574	237.228	228.336	207.286	195.4	182.873
481.06	179.407	185.767	196.667	203.66	213.114	219.277	225.885	233.721	243.524	255.981	264.619	270.097	273.896	276.94	280.38	284.823	288.955	292.737	297.783	296.131	293.571	285.894	288.189	281.047	270.503	256.819	242.848	232.936	209.982	199.184	182.644
481.96	182.957	186.841	196.988	205.801	213.801	220.469	229.452	234.278	247.183	257.645	263.598	278.226	276.245	282.898	285.328	286.762	295.877	293.786	301.711	300.314	298.068	294.866	287.052	281.5	275.843	260.93	246.232	233.865	214.45	203.394	185.108
483.03	185.141	187.967	200.329	209.049	218.564	222.415	231.612	236.839	246.985	257.914	264.017	279.431	279.546	286.343	287.519	288.453	296.599	296.522	302.927	304.215	301.51	299.768	289.089	281.235	279.797	264.359	250.267	231.832	217.44	206.1	188.021
483.93	184.633	189.637	201.292	208.686	218.188	220.733	231.767	238.845	248.097	255.314	263.802	281.854	282.096	284.777	287.717	294.263	294.52	301.724	302.904	304.421	304.188	299.934	292.528	284.955	282.759	264.28	248.599	233.965	218.93	207.752	192.794
485	183.455	191.799	200.341	208.976	217.972	220.71	234.245	240.522	249.346	257.443	267.987	281.673	280.516	280.295	291.515	298.875	295.485	307.282	304.817	303.58	303.167	297.85	294.838	286.029	280.997	267.954	247.541	235.84	219.317	206.266	191.547
486.06	185.311	191.993	200.463	213.238	213.263	222.768	232.258	239.137	251.311	258.862	272.162	279.603	279.703	286.211	290.658	296.69	298.946	307.171	306.445	301.828	301.134	298.132	298.69	285.45	278.088	271.094	247.549	237.462	220.943	204.027	189.281
486.96	182.678	190.908	200.643	214.59	214.053	224.066	232.008	239.173	250.444	260.64	273.481	276.267	280.715	289.789	287.208	296.195	296.74	303.443	305.94	302.318	298.04	298.762	295.089	286.158	277.749	271.528	248.938	236.094	219.277	204.196	186.847
488.03	182.241	191.912	198.865	211.113	215.024	225.071	231.817	238.806	249.316	259.52	268.078	276.843	281.493	291.687	287.217	294.611	296.882	300.57	303.334	300.617	299.883	300.954	292.327	287.476	278.393	266.72	244.291	236.557	216.733	205.208	187.656
488.93	181.284	192.172	198.453	208.737	215.137	221.624	233.239	238.455	247.956	258.719	265.604	277.286	281.911	286.406	288.587	292.732	296.406	302.226	300.486	299.367	304.683	299.349	289.926	288.55	275.695	263.206	242.84	233.925	216.113	203.602	189.05
490	182.407	189.129	198.399	208.901	212.147	219.604	230.329	237.623	245.755	255.827	264.624	272.176	281.294	282.556	288.086	287.636	297.534	301.065	301.988	295.6	302.687	294.658	289.944	287.709	275.072	258.994	245.843	233.589	215.356	200.519	187.907
491.06	180.082	186.123	199.085	206.165	209.661	217.923	228.317	235.945	244.135	250.838	263.642	264.611	277.071	279.502	283.536	286.941	291.606	295.35	301.978	296.267	294.039	289.89	288.45	281.151	274.751	259.481	244.598	230.04	214.323	200.469	184.035
491.96	178.326	185.192	197	201.96	207.846	217.626	225.907	232.892	242.261	248.289	260.936	264.176	274.558	276.554	277.06	282.285	291.334	288.589	298.555	295.531	285.002	286.267	286.141	276.69	272.575	259.601	240.256	230.433	211.123	199.356	179.531
493.03	175.088	183.73	193.079	197.586	206.266	213.428	224.325	229.798	241.601	248.92	258.967	266.563	269.592	273.077	270.995	279.491	286.273	286.876	292.083	294.598	284.916	286.397	285.512	275.085	268.324	256.504	233.994	227.869	208.859	195.549	178.357
493.93	171.504	182.163	188.514	197.302	203.553	212.748	221.276	227.544	236.46	246.784	253.078	268.723	265.998	269.038	272.441	275.232	281.331	288.238	284.794	285.145	282.886	283.051	278.951	271.952	264.812	251.468	234.338	222.633	205.567	193.114	179.79
495	170.249	178.911	183.891	194.956	201.721	209.863	216.983	224.181	231.72	241.957	248.357	263.22	261.038	266.841	274.012	273.89	277.056	283.222	280.35	279.542	282.066	280.04	273.86	267.775	260.024	247.064	233.201	215.772	204.637	191.876	178.338
[truncated: 2,017 more rows]

## Sheet: 30C
A1	435	436	437	438	439	440	441	442	443	444	445	446	447	448	449	450	451	452	453	454	455	456	457	458	459	460	461	462	463	464	465
[truncated: 3,647 more rows]

## Sheet: 35C
A1	435	436	437	438	439	440	441	442	443	444	445	446	447	448	449	450	451	452	453	454	455	456	457	458	459	460	461	462	463	464	465
[truncated: 3,647 more rows]

[truncated: 6 more sheets: 40C, 45C, 50C, 55C, 60C, 65C]
