# Supplementary material for: Temperature-Dependent Structural Variability of Prion Protein Amyloid Fibrils
Source: Int J Mol Sci. 2021 May 11;22(10):5075. doi: 10.3390/ijms22105075 (PMC8151363; doi:10.3390/ijms22105075)
Supplement: Supplementary file 1 [file ijms-22-05075-s001.zip › FTIR Data.xlsx]

## Sheet: Spectra
Wavenumber	65C Outlier I	65C Outlier II	65C Outlier III	65C Outlier IV	65C Cluster I	65C Cluster II	65C Cluster III	65C Cluster IV	60C Outlier I	60C Outlier II	60C Outlier III	60C Outlier IV	60C Cluster I	60C Cluster II	60C Cluster III	60C Cluster IV	55C Outlier I	55C Outlier II	55C Outlier III	55C Outlier IV	55C Cluster I	55C Cluster II	55C Cluster III	55C Cluster IV	50C Outlier I	50C Outlier II	50C Outlier III	50C Outlier IV	50C Cluster I	50C Cluster II	50C Cluster III	50C Cluster IV	45C Outlier I	45C Outlier II	45C Outlier III	45C Outlier IV	45C Cluster I	45C Cluster II	45C Cluster III	45C Cluster IV	40C Outlier I	40C Outlier II	40C Outlier III	40C Outlier IV	40C Cluster I	40C Cluster II	40C Cluster III	40C Cluster IV	35C Outlier I
3999.58	0.109305	0.191211	0.180924	0.185012	0.182585	0.166984	0.161557	0.155115	0.143698	0.134155	0.153756	0.137338	0.176582	0.13805	0.121984	0.142976	0.098411	0.135463	0.161287	0.207337	0.219096	0.145572	0.122292	0.271739	0.146173	0.080289	0.123334	0.0218091	0.0401969	0.0696524	-0.0604224	0.0519972	-0.00349498	-0.0932481	-0.0547948	-0.0029697	0.223507	0.187981	0.194859	0.267044	0.180931	0.211031	0.262058	0.279337	0.168707	0.128895	0.180363	0.210943	0.293616
3999.26	0.10929	0.191186	0.180902	0.184987	0.182559	0.166957	0.161533	0.155093	0.143669	0.134137	0.153733	0.137317	0.176557	0.13803	0.121963	0.142955	0.0983876	0.13543	0.161242	0.207299	0.21904	0.145535	0.12226	0.271701	0.146153	0.0802753	0.123318	0.0218037	0.0401883	0.0696421	-0.0604175	0.051986	-0.0035012	-0.0932449	-0.0548005	-0.00297067	0.223476	0.187954	0.194832	0.267007	0.180896	0.211001	0.262019	0.2793	0.16868	0.128872	0.180338	0.210908	0.293574
3998.94	0.109271	0.191161	0.180879	0.184962	0.182532	0.166929	0.161508	0.15507	0.143638	0.134119	0.15371	0.137295	0.176531	0.138009	0.12194	0.142933	0.0983628	0.135395	0.161194	0.20726	0.218982	0.145496	0.122226	0.271662	0.146131	0.080261	0.1233	0.0217975	0.0401783	0.0696307	-0.0604165	0.0519733	-0.00350956	-0.0932461	-0.0548094	-0.00297339	0.223445	0.187928	0.194805	0.266971	0.180861	0.210971	0.26198	0.279263	0.168652	0.128849	0.180313	0.210873	0.293532
3998.61	0.109249	0.191135	0.180855	0.184935	0.182505	0.166901	0.161482	0.155046	0.143605	0.134099	0.153686	0.137272	0.176505	0.137986	0.121914	0.14291	0.0983363	0.135359	0.161144	0.207221	0.218922	0.145454	0.12219	0.271622	0.146107	0.0802461	0.12328	0.0217906	0.0401667	0.0696181	-0.0604202	0.0519591	-0.0035209	-0.0932523	-0.0548215	-0.00297836	0.223414	0.187903	0.194778	0.266935	0.180826	0.21094	0.261943	0.279225	0.168625	0.128827	0.180289	0.210839	0.293491
3998.29	0.109225	0.191107	0.180831	0.184908	0.182476	0.166871	0.161457	0.155021	0.14357	0.134079	0.153662	0.137249	0.176477	0.137963	0.121888	0.142886	0.0983088	0.135321	0.161091	0.207181	0.21886	0.145412	0.122153	0.271581	0.146081	0.0802309	0.123259	0.0217833	0.040154	0.0696044	-0.0604268	0.0519441	-0.00353426	-0.0932615	-0.0548355	-0.00298511	0.223384	0.18788	0.194752	0.2669	0.180794	0.210909	0.261907	0.279187	0.1686	0.128807	0.180265	0.210805	0.293449
3997.97	0.1092	0.19108	0.180806	0.184879	0.182447	0.166842	0.161431	0.154996	0.143536	0.134059	0.153637	0.137225	0.17645	0.137939	0.121862	0.142861	0.0982809	0.135283	0.161039	0.207141	0.218799	0.14537	0.122115	0.27154	0.146053	0.0802161	0.123238	0.0217763	0.0401412	0.0695906	-0.0604338	0.0519294	-0.00354804	-0.0932708	-0.054849	-0.00299248	0.223353	0.187857	0.194727	0.266866	0.180764	0.210879	0.261875	0.27915	0.168579	0.128791	0.180242	0.210771	0.293407
3997.65	0.109177	0.191054	0.180781	0.184851	0.182419	0.166813	0.161406	0.154971	0.143503	0.134038	0.153612	0.137203	0.176423	0.137916	0.121837	0.142837	0.0982532	0.135246	0.160988	0.207101	0.218738	0.14533	0.122078	0.271499	0.146025	0.080202	0.123216	0.0217698	0.040129	0.069577	-0.0604394	0.0519156	-0.00356143	-0.0932788	-0.0548608	-0.00299967	0.223323	0.187835	0.194702	0.266834	0.180736	0.21085	0.261846	0.279113	0.168561	0.128777	0.18022	0.210738	0.293364
3997.33	0.109159	0.191029	0.180757	0.184824	0.182392	0.166785	0.161383	0.154947	0.143476	0.134019	0.153589	0.137181	0.176398	0.137895	0.121815	0.142814	0.0982276	0.135211	0.160942	0.207062	0.218682	0.145293	0.122043	0.27146	0.145998	0.0801897	0.123196	0.0217649	0.0401197	0.0695653	-0.0604377	0.0519052	-0.00357043	-0.0932797	-0.0548666	-0.00300414	0.223292	0.187813	0.194678	0.266802	0.180712	0.210822	0.26182	0.279078	0.168547	0.128765	0.180197	0.210705	0.293321
3997.01	0.109148	0.191007	0.180734	0.184798	0.182366	0.166759	0.161361	0.154925	0.143455	0.134	0.153566	0.137162	0.176374	0.137875	0.121796	0.142795	0.0982044	0.13518	0.160902	0.207025	0.218629	0.14526	0.122012	0.271424	0.145972	0.0801791	0.123178	0.0217617	0.0401137	0.0695557	-0.0604279	0.0518986	-0.00357469	-0.0932726	-0.054866	-0.00300539	0.223261	0.18779	0.194653	0.26677	0.18069	0.210795	0.261798	0.279044	0.168535	0.128755	0.180175	0.210673	0.293278
3996.69	0.109145	0.190987	0.180713	0.184773	0.182343	0.166735	0.161341	0.154906	0.143439	0.133984	0.153545	0.137145	0.176352	0.137859	0.121782	0.142778	0.0981843	0.135153	0.160869	0.206989	0.218583	0.145233	0.121985	0.27139	0.14595	0.0801705	0.123163	0.0217604	0.0401114	0.069549	-0.0604083	0.0518963	-0.00357305	-0.0932563	-0.0548581	-0.00300248	0.22323	0.187766	0.194628	0.266737	0.180669	0.21077	0.261778	0.27901	0.168522	0.128744	0.180153	0.210639	0.293234
3996.37	0.109148	0.190969	0.180693	0.18475	0.182321	0.166712	0.161323	0.154889	0.143427	0.133969	0.153525	0.13713	0.176332	0.137844	0.12177	0.142763	0.0981663	0.135128	0.16084	0.206955	0.218539	0.145209	0.12196	0.271359	0.145929	0.080163	0.12315	0.0217603	0.0401117	0.0695444	-0.0603822	0.0518969	-0.00356747	-0.0932333	-0.0548456	-0.00299671	0.223199	0.18774	0.194603	0.266703	0.180648	0.210745	0.261757	0.278976	0.168506	0.12873	0.18013	0.210606	0.29319
3996.04	0.109155	0.190953	0.180674	0.184727	0.1823	0.166691	0.161305	0.154874	0.143418	0.133954	0.153506	0.137115	0.176312	0.137829	0.121759	0.142749	0.0981496	0.135106	0.160814	0.206922	0.218498	0.145186	0.121937	0.271328	0.14591	0.0801561	0.123139	0.0217607	0.0401133	0.0695413	-0.0603525	0.0518992	-0.00355972	-0.0932063	-0.054831	-0.00298903	0.223167	0.187712	0.194577	0.266667	0.180625	0.210719	0.261735	0.278942	0.168484	0.128713	0.180105	0.210571	0.293146
3995.72	0.109163	0.190937	0.180655	0.184704	0.182279	0.166669	0.161288	0.15486	0.143407	0.13394	0.153487	0.137101	0.176293	0.137815	0.121749	0.142736	0.0981331	0.135083	0.160789	0.206889	0.218455	0.145164	0.121913	0.271297	0.145892	0.080149	0.123128	0.0217609	0.0401148	0.0695386	-0.0603229	0.0519015	-0.00355179	-0.0931784	-0.0548174	-0.00298082	0.223135	0.187682	0.194549	0.266629	0.1806	0.210692	0.261709	0.278906	0.168456	0.128692	0.180079	0.210536	0.293102
3995.4	0.109168	0.190919	0.180635	0.184681	0.182258	0.166646	0.161269	0.154844	0.143394	0.133926	0.153467	0.137085	0.176272	0.137799	0.121736	0.14272	0.0981149	0.135059	0.16076	0.206855	0.218409	0.145138	0.121886	0.271265	0.145872	0.0801405	0.123115	0.0217596	0.040114	0.0695347	-0.0602993	0.0519012	-0.00354753	-0.0931549	-0.0548093	-0.00297439	0.223103	0.187651	0.194521	0.26659	0.180572	0.210665	0.261679	0.278869	0.168423	0.128667	0.180051	0.2105	0.293058
3995.08	0.109168	0.190899	0.180613	0.184656	0.182234	0.16662	0.161248	0.154827	0.143375	0.133911	0.153446	0.137068	0.17625	0.137781	0.121719	0.142702	0.0980942	0.135031	0.160725	0.20682	0.218358	0.145109	0.121855	0.271229	0.14585	0.0801303	0.1231	0.0217564	0.0401097	0.0695288	-0.0602846	0.0518968	-0.00354848	-0.0931381	-0.0548087	-0.00297065	0.22307	0.187619	0.194492	0.266549	0.180542	0.210636	0.261643	0.27883	0.168384	0.12864	0.180022	0.210463	0.293014
3994.76	0.109161	0.190877	0.18059	0.184629	0.18221	0.166593	0.161226	0.154808	0.143352	0.133894	0.153423	0.137049	0.176226	0.137761	0.121699	0.14268	0.0980708	0.134999	0.160684	0.206783	0.2183	0.145076	0.12182	0.27119	0.145826	0.0801183	0.123083	0.0217511	0.040102	0.0695206	-0.0602798	0.0518882	-0.00355505	-0.0931292	-0.0548159	-0.00297007	0.223037	0.187587	0.194463	0.266507	0.18051	0.210606	0.261604	0.27879	0.168343	0.128612	0.179993	0.210426	0.29297
3994.44	0.109149	0.190851	0.180566	0.184602	0.182183	0.166563	0.161202	0.154786	0.143324	0.133875	0.1534	0.137029	0.176199	0.137739	0.121675	0.142657	0.098045	0.134964	0.160637	0.206745	0.218238	0.145039	0.121782	0.271149	0.1458	0.0801047	0.123063	0.0217439	0.0400909	0.0695103	-0.060284	0.0518759	-0.00356681	-0.0931278	-0.0548295	-0.00297233	0.223004	0.187556	0.194434	0.266465	0.180476	0.210575	0.261562	0.278749	0.168301	0.128584	0.179964	0.210389	0.292926
3994.12	0.109132	0.190824	0.180541	0.184573	0.182155	0.166533	0.161176	0.154763	0.143294	0.133856	0.153375	0.137008	0.176172	0.137715	0.12165	0.142632	0.0980177	0.134927	0.160586	0.206706	0.218172	0.144999	0.121742	0.271106	0.145774	0.0800904	0.123041	0.0217356	0.0400778	0.0694987	-0.060294	0.0518611	-0.00358184	-0.0931313	-0.0548466	-0.0029764	0.22297	0.187526	0.194405	0.266424	0.180443	0.210544	0.261518	0.278708	0.16826	0.128557	0.179935	0.210353	0.292883
3993.79	0.109112	0.190796	0.180515	0.184544	0.182127	0.166503	0.161151	0.154738	0.143263	0.133835	0.153351	0.136986	0.176143	0.137691	0.121624	0.142607	0.0979899	0.13489	0.160534	0.206666	0.218105	0.144959	0.121701	0.271062	0.145747	0.0800757	0.123018	0.0217269	0.0400639	0.0694865	-0.0603068	0.0518454	-0.00359841	-0.0931375	-0.0548644	-0.00298142	0.222938	0.187497	0.194376	0.266383	0.180409	0.210513	0.261474	0.278667	0.168221	0.128531	0.179908	0.210317	0.292839
3993.47	0.109093	0.190767	0.180489	0.184516	0.182099	0.166473	0.161125	0.154713	0.143233	0.133815	0.153326	0.136965	0.176115	0.137667	0.121599	0.142582	0.0979625	0.134853	0.160482	0.206626	0.218039	0.144919	0.121661	0.27102	0.145721	0.0800612	0.122995	0.0217184	0.0400503	0.0694745	-0.0603188	0.0518302	-0.00361461	-0.0931439	-0.0548801	-0.00298628	0.222905	0.187469	0.194348	0.266342	0.180377	0.210482	0.261431	0.278627	0.168186	0.128506	0.179882	0.210282	0.292794
3993.15	0.109075	0.19074	0.180464	0.184488	0.182071	0.166445	0.161101	0.154688	0.143204	0.133796	0.153302	0.136944	0.176087	0.137644	0.121575	0.142558	0.0979363	0.134819	0.160434	0.206587	0.217975	0.144881	0.121622	0.270978	0.145696	0.0800475	0.122972	0.0217108	0.040038	0.0694633	-0.0603264	0.0518167	-0.00362833	-0.0931476	-0.0548914	-0.00298999	0.222873	0.187442	0.194321	0.266303	0.180345	0.210451	0.261389	0.278588	0.168153	0.128482	0.179857	0.210247	0.29275
3992.83	0.10906	0.190713	0.180439	0.184461	0.182044	0.166419	0.161077	0.154664	0.143179	0.133777	0.153279	0.136924	0.17606	0.137622	0.121553	0.142536	0.0979114	0.134786	0.160389	0.206549	0.217914	0.144845	0.121584	0.270939	0.145672	0.0800344	0.122952	0.0217043	0.0400274	0.0694531	-0.0603283	0.0518052	-0.00363921	-0.0931475	-0.0548977	-0.00299222	0.222841	0.187415	0.194294	0.266265	0.180314	0.210422	0.26135	0.27855	0.168122	0.128457	0.179832	0.210212	0.292705
3992.51	0.109047	0.190689	0.180415	0.184434	0.182018	0.166393	0.161054	0.154641	0.143155	0.13376	0.153256	0.136904	0.176034	0.137601	0.121533	0.142514	0.0978879	0.134756	0.160349	0.206512	0.217856	0.144811	0.121549	0.2709	0.145649	0.080022	0.122932	0.0216989	0.0400187	0.0694436	-0.0603241	0.0517958	-0.00364684	-0.0931432	-0.054899	-0.00299272	0.222809	0.187389	0.194268	0.266227	0.180285	0.210393	0.261312	0.278512	0.168092	0.128433	0.179808	0.210178	0.292659
3992.19	0.109038	0.190666	0.180391	0.184409	0.181992	0.166369	0.161031	0.154619	0.143135	0.133743	0.153234	0.136884	0.17601	0.137581	0.121515	0.142494	0.0978658	0.134728	0.160312	0.206476	0.217802	0.14478	0.121516	0.270863	0.145627	0.0800103	0.122915	0.0216946	0.0400117	0.069435	-0.0603135	0.0517887	-0.00365099	-0.0931341	-0.0548957	-0.00299121	0.222777	0.187362	0.194242	0.266191	0.180256	0.210365	0.261277	0.278475	0.168063	0.128409	0.179783	0.210144	0.292613
3991.87	0.109032	0.190644	0.180368	0.184384	0.181967	0.166345	0.161009	0.154598	0.143117	0.133727	0.153212	0.136865	0.175987	0.137562	0.121498	0.142474	0.097845	0.134703	0.160279	0.206441	0.21775	0.144751	0.121485	0.270828	0.145605	0.0799995	0.122899	0.0216916	0.0400067	0.0694273	-0.0602967	0.0517837	-0.00365149	-0.0931199	-0.054888	-0.00298749	0.222744	0.187335	0.194216	0.266155	0.180227	0.210337	0.261244	0.278437	0.168033	0.128386	0.179757	0.210109	0.292567
3991.54	0.10903	0.190623	0.180346	0.18436	0.181943	0.166322	0.160988	0.154578	0.143101	0.133712	0.153191	0.136847	0.175965	0.137545	0.121484	0.142455	0.0978255	0.134679	0.160249	0.206407	0.217702	0.144723	0.121457	0.270793	0.145583	0.0799894	0.122885	0.0216896	0.0400034	0.0694204	-0.0602748	0.0517806	-0.0036488	-0.0931009	-0.0548769	-0.00298165	0.222711	0.187307	0.194189	0.266118	0.1802	0.21031	0.261212	0.2784	0.168002	0.128363	0.179731	0.210075	0.292521
3991.22	0.10903	0.190603	0.180324	0.184336	0.18192	0.1663	0.160968	0.15456	0.143089	0.133697	0.153171	0.13683	0.175944	0.137528	0.121471	0.142437	0.0978073	0.134656	0.160221	0.206374	0.217657	0.144697	0.121431	0.27076	0.145562	0.0799802	0.122872	0.0216887	0.0400018	0.0694143	-0.0602487	0.0517795	-0.00364316	-0.0930779	-0.054863	-0.00297386	0.222676	0.187278	0.194162	0.26608	0.180172	0.210284	0.261182	0.278362	0.167971	0.12834	0.179704	0.21004	0.292474
3990.9	0.109033	0.190584	0.180303	0.184312	0.181897	0.166277	0.160948	0.154543	0.143078	0.133683	0.153152	0.136814	0.175923	0.137513	0.121459	0.14242	0.09779	0.134635	0.160195	0.206342	0.217614	0.144672	0.121406	0.270727	0.145542	0.0799717	0.122861	0.0216885	0.0400015	0.069409	-0.0602197	0.0517797	-0.00363524	-0.0930516	-0.0548472	-0.00296464	0.222642	0.187247	0.194134	0.26604	0.180145	0.210257	0.261153	0.278323	0.167939	0.128317	0.179675	0.210005	0.292428
3990.58	0.109037	0.190564	0.180282	0.184288	0.181875	0.166255	0.160929	0.154526	0.143067	0.133668	0.153133	0.136798	0.175902	0.137498	0.121447	0.142404	0.0977732	0.134613	0.160169	0.206309	0.217572	0.144648	0.121382	0.270694	0.145521	0.0799633	0.12285	0.0216887	0.0400018	0.0694038	-0.0601903	0.0517803	-0.00362657	-0.0930241	-0.0548315	-0.002955	0.222607	0.187216	0.194105	0.265999	0.180117	0.210229	0.261123	0.278283	0.167907	0.128295	0.179646	0.20997	0.292381
3990.26	0.109039	0.190543	0.180261	0.184264	0.181853	0.166232	0.16091	0.154509	0.143055	0.133653	0.153114	0.136783	0.17588	0.137483	0.121435	0.142387	0.0977561	0.134589	0.160141	0.206276	0.217529	0.144622	0.121358	0.270661	0.145501	0.0799545	0.122838	0.0216885	0.0400013	0.0693981	-0.0601632	0.0517798	-0.00361917	-0.0929982	-0.0548181	-0.00294639	0.222572	0.187184	0.194076	0.265956	0.180088	0.2102	0.261092	0.278243	0.167874	0.128272	0.179616	0.209934	0.292336
3989.94	0.109038	0.190521	0.180239	0.184238	0.18183	0.166209	0.16089	0.154491	0.143041	0.133637	0.153094	0.136767	0.175857	0.137466	0.121422	0.14237	0.097738	0.134564	0.160109	0.206243	0.217483	0.144595	0.12133	0.270627	0.145479	0.0799447	0.122826	0.0216873	0.0399993	0.0693911	-0.0601408	0.0517771	-0.00361474	-0.0929762	-0.0548087	-0.00293988	0.222537	0.187152	0.194046	0.265913	0.180058	0.21017	0.261058	0.278202	0.16784	0.128248	0.179586	0.209897	0.292291
3989.62	0.109031	0.190497	0.180216	0.184212	0.181806	0.166184	0.160869	0.154471	0.143022	0.13362	0.153074	0.136749	0.175832	0.137448	0.121405	0.14235	0.0977179	0.134534	0.160073	0.206207	0.217432	0.144564	0.1213	0.27059	0.145456	0.0799333	0.122812	0.0216844	0.0399943	0.069382	-0.0601263	0.0517707	-0.00361561	-0.0929613	-0.0548057	-0.00293678	0.222503	0.18712	0.194016	0.26587	0.180026	0.21014	0.261022	0.278161	0.167804	0.128223	0.179556	0.20986	0.292247
3989.29	0.109017	0.190472	0.180191	0.184185	0.181782	0.166158	0.160846	0.15445	0.142998	0.133601	0.153052	0.136731	0.175804	0.137428	0.121384	0.142329	0.0976956	0.134501	0.160031	0.20617	0.217377	0.14453	0.121265	0.27055	0.14543	0.0799202	0.122795	0.0216797	0.039986	0.0693707	-0.0601199	0.0517604	-0.00362233	-0.0929543	-0.054809	-0.00293714	0.22247	0.18709	0.193986	0.265828	0.179994	0.210108	0.260983	0.278119	0.167766	0.128197	0.179527	0.209823	0.292205
3988.97	0.108997	0.190444	0.180165	0.184158	0.181756	0.16613	0.160822	0.154428	0.142969	0.133581	0.153029	0.13671	0.175776	0.137405	0.12136	0.142305	0.097671	0.134464	0.159985	0.20613	0.217317	0.144492	0.121227	0.270508	0.145403	0.0799055	0.122776	0.0216731	0.0399744	0.0693571	-0.0601218	0.0517465	-0.00363499	-0.0929552	-0.0548186	-0.0029408	0.222437	0.18706	0.193957	0.265787	0.179962	0.210077	0.260942	0.278078	0.167726	0.12817	0.179498	0.209786	0.292163
3988.65	0.108972	0.190417	0.180138	0.184129	0.18173	0.166102	0.160797	0.154405	0.142939	0.133561	0.153005	0.136688	0.175747	0.137381	0.121334	0.14228	0.097645	0.134426	0.159935	0.20609	0.217254	0.144452	0.121187	0.270465	0.145375	0.0798899	0.122756	0.0216655	0.0399605	0.0693422	-0.060129	0.0517306	-0.00365144	-0.0929617	-0.0548316	-0.00294626	0.222405	0.187032	0.193929	0.265748	0.179931	0.210046	0.2609	0.278036	0.167686	0.128141	0.17947	0.20975	0.292122
3988.33	0.108946	0.190389	0.180111	0.184101	0.181704	0.166073	0.160773	0.154381	0.142907	0.13354	0.152981	0.136666	0.175718	0.137357	0.121307	0.142254	0.097618	0.134388	0.159884	0.206049	0.217189	0.144411	0.121145	0.270421	0.145346	0.0798742	0.122733	0.0216572	0.0399453	0.0693266	-0.0601395	0.0517138	-0.00367043	-0.0929717	-0.0548461	-0.00295252	0.222373	0.187005	0.193901	0.265708	0.1799	0.210015	0.260858	0.277996	0.167646	0.128112	0.179443	0.209714	0.292082
3988.01	0.108921	0.190362	0.180083	0.184073	0.181677	0.166045	0.160749	0.154358	0.142879	0.133519	0.152958	0.136644	0.17569	0.137334	0.12128	0.142229	0.0975915	0.134351	0.159834	0.206009	0.217124	0.144371	0.121105	0.270378	0.145319	0.0798593	0.122712	0.0216495	0.0399308	0.0693118	-0.0601481	0.0516985	-0.00368831	-0.0929803	-0.0548582	-0.00295742	0.222342	0.186978	0.193875	0.265669	0.179871	0.209986	0.260818	0.277956	0.167607	0.128083	0.179417	0.209678	0.292041
3987.69	0.108899	0.190336	0.180057	0.184045	0.181651	0.166018	0.160725	0.154336	0.142853	0.133499	0.152934	0.136622	0.175664	0.137312	0.121256	0.142205	0.0975659	0.134317	0.159787	0.205971	0.217062	0.144334	0.121067	0.270336	0.145293	0.0798455	0.12269	0.0216428	0.0399179	0.0692983	-0.0601532	0.0516855	-0.0037038	-0.0929852	-0.0548663	-0.00296032	0.222311	0.186952	0.193849	0.265628	0.179844	0.209956	0.26078	0.277916	0.167571	0.128054	0.179392	0.209643	0.292
3987.37	0.108881	0.190312	0.180031	0.184018	0.181625	0.165992	0.160703	0.154315	0.142831	0.133481	0.152912	0.136602	0.175639	0.137291	0.121234	0.142181	0.0975412	0.134286	0.159743	0.205933	0.217003	0.144298	0.121031	0.270296	0.145269	0.0798328	0.12267	0.0216371	0.0399067	0.0692863	-0.0601541	0.0516749	-0.0037166	-0.0929858	-0.05487	-0.0029613	0.222279	0.186924	0.193823	0.265587	0.179817	0.209927	0.260744	0.277878	0.167536	0.128025	0.179367	0.209608	0.291958
3987.04	0.108866	0.190289	0.180005	0.183991	0.1816	0.165966	0.160681	0.154294	0.142811	0.133463	0.152889	0.136581	0.175616	0.137271	0.121214	0.142159	0.0975172	0.134257	0.159701	0.205897	0.216946	0.144265	0.120997	0.270256	0.145247	0.0798209	0.12265	0.0216324	0.0398972	0.0692755	-0.0601515	0.051666	-0.0037271	-0.0929818	-0.0548698	-0.00296082	0.222246	0.186896	0.193798	0.265545	0.17979	0.209898	0.260709	0.277839	0.167501	0.127996	0.179341	0.209573	0.291915
3986.72	0.108852	0.190265	0.179979	0.183964	0.181575	0.165941	0.160658	0.154273	0.142791	0.133445	0.152867	0.136561	0.175592	0.137252	0.121194	0.142137	0.0974932	0.134229	0.15966	0.205861	0.216889	0.144232	0.120963	0.270217	0.145226	0.0798092	0.122631	0.0216279	0.0398882	0.069265	-0.0601482	0.0516572	-0.00373737	-0.0929755	-0.0548678	-0.00296022	0.222211	0.186868	0.193771	0.265503	0.179762	0.209869	0.260673	0.2778	0.167464	0.127966	0.179315	0.209538	0.291871
3986.4	0.108837	0.190241	0.179953	0.183937	0.181549	0.165915	0.160634	0.154251	0.142769	0.133427	0.152844	0.13654	0.175568	0.137231	0.121173	0.142113	0.097468	0.134199	0.159618	0.205825	0.216831	0.144198	0.120928	0.270175	0.145204	0.0797967	0.122611	0.0216227	0.0398783	0.0692538	-0.0601477	0.0516468	-0.00374993	-0.0929703	-0.0548672	-0.00296099	0.222176	0.186839	0.193744	0.265461	0.179731	0.209838	0.260635	0.27776	0.167422	0.127934	0.179288	0.209503	0.291826
3986.08	0.10882	0.190216	0.179925	0.183909	0.181522	0.165887	0.160609	0.154228	0.142744	0.133409	0.152821	0.136518	0.175542	0.137209	0.12115	0.142089	0.0974415	0.134168	0.159574	0.205788	0.216771	0.144163	0.120891	0.270132	0.145181	0.0797834	0.122592	0.0216164	0.0398671	0.0692415	-0.0601514	0.0516341	-0.00376551	-0.0929671	-0.054869	-0.00296377	0.22214	0.18681	0.193717	0.265419	0.179698	0.209806	0.260593	0.277718	0.167375	0.1279	0.179261	0.209468	0.291781
3985.76	0.108799	0.19019	0.179897	0.18388	0.181495	0.165858	0.160583	0.154203	0.142716	0.13339	0.152797	0.136495	0.175515	0.137186	0.121126	0.142063	0.0974135	0.134134	0.159527	0.205749	0.216708	0.144125	0.120851	0.270087	0.145155	0.0797689	0.122571	0.0216089	0.0398539	0.0692278	-0.0601602	0.0516188	-0.00378456	-0.0929674	-0.0548749	-0.00296867	0.222104	0.18678	0.193688	0.265378	0.179663	0.209774	0.260548	0.277675	0.167321	0.127862	0.179232	0.209432	0.291737
3985.44	0.108776	0.190162	0.179867	0.183852	0.181467	0.165829	0.160555	0.154178	0.142686	0.13337	0.152772	0.136471	0.175487	0.137161	0.121099	0.142036	0.0973843	0.134099	0.159478	0.205709	0.216643	0.144084	0.120809	0.27004	0.145127	0.0797534	0.12255	0.0216002	0.0398391	0.0692128	-0.0601735	0.0516013	-0.00380634	-0.092971	-0.0548848	-0.0029754	0.222068	0.186752	0.193659	0.265338	0.179627	0.209741	0.260501	0.277631	0.167265	0.127823	0.179204	0.209396	0.291693
3985.12	0.108753	0.190133	0.179837	0.183823	0.181439	0.165799	0.160527	0.154152	0.142655	0.13335	0.152747	0.136448	0.175459	0.137136	0.121071	0.142008	0.0973549	0.134062	0.159429	0.205669	0.216578	0.144043	0.120766	0.269993	0.145097	0.0797378	0.122529	0.021591	0.0398239	0.0691976	-0.0601875	0.0515835	-0.00382786	-0.0929751	-0.0548968	-0.00298221	0.222033	0.186723	0.193629	0.265299	0.179592	0.209709	0.260453	0.277587	0.167209	0.127784	0.179175	0.20936	0.29165
3984.79	0.108731	0.190104	0.179808	0.183795	0.181411	0.16577	0.1605	0.154127	0.142626	0.13333	0.152722	0.136425	0.17543	0.137111	0.121044	0.141981	0.0973264	0.134027	0.159381	0.205629	0.216514	0.144003	0.120725	0.269947	0.145066	0.0797227	0.122508	0.0215821	0.0398097	0.069183	-0.0601989	0.0515672	-0.00384654	-0.0929772	-0.0549087	-0.00298773	0.221999	0.186696	0.1936	0.265262	0.179559	0.209679	0.260408	0.277543	0.167159	0.127747	0.179147	0.209323	0.291609
3984.47	0.108714	0.190077	0.17978	0.183768	0.181385	0.165743	0.160474	0.154103	0.142601	0.133311	0.152698	0.136403	0.175403	0.137088	0.121019	0.141956	0.0972996	0.133993	0.159336	0.205591	0.216454	0.143965	0.120686	0.269903	0.145036	0.0797087	0.122489	0.0215742	0.0397979	0.0691699	-0.0602046	0.0515539	-0.00386016	-0.0929747	-0.0549185	-0.0029906	0.221966	0.18667	0.193571	0.265227	0.179529	0.20965	0.260367	0.277501	0.167116	0.127715	0.179119	0.209287	0.291567
3984.15	0.108703	0.190051	0.179753	0.183742	0.18136	0.165718	0.16045	0.154081	0.142582	0.133293	0.152676	0.136383	0.175377	0.137066	0.120997	0.141933	0.0972755	0.133963	0.159296	0.205555	0.216398	0.143931	0.120651	0.269863	0.145008	0.0796964	0.122471	0.0215681	0.0397894	0.0691593	-0.0602014	0.051545	-0.00386658	-0.0929649	-0.0549234	-0.00298945	0.221934	0.186643	0.193543	0.265192	0.179503	0.209622	0.260331	0.277461	0.167083	0.127688	0.179091	0.209251	0.291526
3983.83	0.108699	0.190028	0.179729	0.183717	0.181337	0.165695	0.160428	0.154061	0.142567	0.133277	0.152655	0.136365	0.175352	0.137047	0.120977	0.141913	0.0972539	0.133936	0.159261	0.20552	0.216347	0.1439	0.120621	0.269825	0.144982	0.0796856	0.122455	0.0215638	0.0397843	0.0691509	-0.0601898	0.05154	-0.0038668	-0.0929485	-0.0549232	-0.00298448	0.221903	0.186617	0.193514	0.265156	0.179481	0.209595	0.2603	0.277422	0.167058	0.127664	0.179064	0.209214	0.291485
3983.51	0.108699	0.190006	0.179705	0.183694	0.181314	0.165674	0.160409	0.154044	0.142556	0.133262	0.152635	0.136349	0.175329	0.137029	0.120961	0.141895	0.0972344	0.133912	0.159229	0.205488	0.2163	0.143873	0.120594	0.26979	0.144958	0.0796761	0.12244	0.0215611	0.0397818	0.0691446	-0.0601713	0.0515381	-0.00386233	-0.0929266	-0.0549182	-0.00297633	0.221873	0.18659	0.193485	0.26512	0.17946	0.209568	0.260271	0.277384	0.167037	0.127643	0.179036	0.209178	0.291443
3983.19	0.108702	0.189985	0.179683	0.18367	0.181293	0.165653	0.160391	0.154027	0.142548	0.133247	0.152616	0.136333	0.175307	0.137012	0.120946	0.141879	0.0972164	0.13389	0.1592	0.205456	0.216255	0.143849	0.12057	0.269757	0.144935	0.0796674	0.122426	0.0215595	0.0397809	0.0691395	-0.0601488	0.0515378	-0.00385574	-0.0929016	-0.0549099	-0.00296609	0.221842	0.186562	0.193456	0.265082	0.179439	0.20954	0.260243	0.277346	0.167014	0.127622	0.179007	0.209141	0.291401
3982.87	0.108705	0.189965	0.17966	0.183647	0.181271	0.165633	0.160373	0.154011	0.142539	0.133233	0.152597	0.136317	0.175284	0.136996	0.120932	0.141863	0.0971986	0.133869	0.159171	0.205425	0.21621	0.143824	0.120547	0.269722	0.144913	0.0796586	0.122412	0.0215581	0.0397797	0.0691346	-0.0601265	0.051537	-0.00385052	-0.0928776	-0.0549006	-0.00295558	0.22181	0.186532	0.193427	0.265042	0.179416	0.20951	0.260213	0.277306	0.166985	0.127598	0.178977	0.209104	0.291358
3982.54	0.108706	0.189944	0.179636	0.183623	0.18125	0.165613	0.160355	0.153995	0.142528	0.133218	0.152578	0.136301	0.175262	0.136979	0.120917	0.141846	0.0971806	0.133847	0.159142	0.205393	0.216165	0.1438	0.120523	0.269687	0.144891	0.0796494	0.122397	0.0215565	0.0397776	0.0691293	-0.0601065	0.0515346	-0.00384806	-0.0928559	-0.0548918	-0.00294584	0.221777	0.186502	0.193397	0.264999	0.17939	0.209479	0.260181	0.277266	0.166948	0.127571	0.178947	0.209067	0.291315
3982.22	0.108702	0.189923	0.179612	0.183598	0.181227	0.165591	0.160336	0.153978	0.142515	0.133202	0.152558	0.136284	0.175239	0.136961	0.1209	0.141828	0.0971613	0.133823	0.15911	0.205359	0.216117	0.143774	0.120496	0.26965	0.144868	0.0796391	0.12238	0.0215539	0.0397733	0.0691227	-0.0600918	0.0515296	-0.00385028	-0.0928395	-0.0548856	-0.00293819	0.221743	0.18647	0.193367	0.264956	0.179361	0.209447	0.260147	0.277223	0.166902	0.127541	0.178916	0.209029	0.291271
3981.9	0.108694	0.1899	0.179586	0.183571	0.181203	0.165568	0.160316	0.153959	0.142498	0.133185	0.152538	0.136266	0.175214	0.136943	0.120882	0.141808	0.0971409	0.133797	0.159077	0.205323	0.216067	0.143746	0.120467	0.269611	0.144845	0.0796278	0.122363	0.0215502	0.0397672	0.0691147	-0.0600821	0.0515219	-0.00385643	-0.0928277	-0.0548821	-0.00293275	0.221708	0.186439	0.193337	0.264912	0.17933	0.209414	0.260109	0.277179	0.166848	0.127509	0.178885	0.208992	0.291228
3981.58	0.108683	0.189876	0.179559	0.183544	0.181179	0.165544	0.160295	0.153939	0.14248	0.133168	0.152517	0.136246	0.175189	0.136923	0.120863	0.141786	0.0971193	0.13377	0.159041	0.205287	0.216015	0.143717	0.120436	0.269571	0.144821	0.0796157	0.122344	0.0215456	0.0397594	0.0691055	-0.0600769	0.051512	-0.00386563	-0.0928199	-0.0548813	-0.00292947	0.221671	0.186407	0.193308	0.264868	0.179297	0.209381	0.260071	0.277134	0.166793	0.127478	0.178854	0.208954	0.291185
3981.26	0.108669	0.189851	0.179532	0.183516	0.181155	0.165518	0.160274	0.153919	0.142461	0.133151	0.152495	0.136226	0.175163	0.136903	0.120842	0.141762	0.0970969	0.133741	0.159005	0.205249	0.215961	0.143687	0.120404	0.26953	0.144797	0.0796031	0.122325	0.0215401	0.0397508	0.0690955	-0.0600744	0.0515008	-0.00387612	-0.0928144	-0.0548823	-0.00292776	0.221635	0.186376	0.193278	0.264825	0.179263	0.209348	0.260033	0.277089	0.166738	0.12745	0.178825	0.208917	0.291141
3980.94	0.108654	0.189826	0.179505	0.183489	0.18113	0.165492	0.160252	0.153897	0.142443	0.133133	0.152473	0.136206	0.175136	0.136883	0.120821	0.141739	0.0970742	0.133711	0.158967	0.205211	0.215907	0.143656	0.120371	0.269489	0.144772	0.0795904	0.122305	0.0215343	0.0397419	0.0690852	-0.0600728	0.0514893	-0.00388632	-0.0928091	-0.0548836	-0.0029269	0.221599	0.186346	0.193249	0.264783	0.179231	0.209317	0.259996	0.277045	0.16669	0.127426	0.178796	0.208881	0.291098
3980.62	0.108641	0.189802	0.179478	0.183462	0.181106	0.165467	0.16023	0.153875	0.142427	0.133115	0.152451	0.136186	0.17511	0.136863	0.120801	0.141715	0.0970517	0.133681	0.15893	0.205173	0.215853	0.143625	0.120338	0.269448	0.144748	0.0795778	0.122287	0.0215286	0.0397337	0.069075	-0.0600702	0.0514783	-0.00389456	-0.092802	-0.0548841	-0.00292598	0.221563	0.186317	0.193221	0.264744	0.179201	0.209288	0.259961	0.277003	0.166648	0.127406	0.178768	0.208845	0.291055
3980.29	0.10863	0.189777	0.179452	0.183435	0.181082	0.165441	0.160209	0.153853	0.142413	0.133097	0.15243	0.136167	0.175085	0.136842	0.12078	0.141691	0.0970295	0.133651	0.158894	0.205137	0.2158	0.143594	0.120305	0.269409	0.144725	0.0795656	0.122269	0.0215231	0.039726	0.0690652	-0.0600667	0.0514682	-0.00390096	-0.0927929	-0.0548831	-0.00292489	0.221529	0.186289	0.193193	0.264706	0.179173	0.209259	0.259928	0.276963	0.166614	0.127389	0.178742	0.20881	0.291012
3979.97	0.10862	0.189753	0.179426	0.183409	0.181058	0.165416	0.160187	0.153831	0.142401	0.133079	0.152408	0.136149	0.17506	0.136822	0.120759	0.141668	0.0970077	0.133622	0.158858	0.205101	0.215746	0.143563	0.120273	0.26937	0.144701	0.0795536	0.122252	0.021518	0.0397189	0.0690555	-0.0600622	0.0514588	-0.00390574	-0.0927819	-0.0548809	-0.00292353	0.221495	0.186261	0.193164	0.264669	0.179146	0.209231	0.259894	0.276924	0.166583	0.127372	0.178716	0.208775	0.290969
3979.65	0.108612	0.189729	0.179401	0.183383	0.181034	0.165392	0.160167	0.153809	0.14239	0.133062	0.152387	0.136131	0.175036	0.136801	0.120739	0.141646	0.096986	0.133594	0.158823	0.205065	0.215692	0.143532	0.120241	0.269331	0.144677	0.0795417	0.122236	0.0215131	0.0397119	0.0690459	-0.0600574	0.05145	-0.00390967	-0.0927695	-0.0548774	-0.00292197	0.221462	0.186233	0.193136	0.264633	0.17912	0.209202	0.25986	0.276885	0.166554	0.127353	0.17869	0.20874	0.290926
3979.33	0.108606	0.189706	0.179375	0.183358	0.18101	0.165368	0.160146	0.153787	0.142378	0.133044	0.152366	0.136113	0.175012	0.13678	0.120718	0.141623	0.0969645	0.133566	0.158787	0.205031	0.215637	0.143501	0.120208	0.269291	0.144653	0.0795299	0.122219	0.0215085	0.0397049	0.0690362	-0.0600532	0.0514414	-0.0039135	-0.0927567	-0.0548732	-0.00292057	0.22143	0.186205	0.193108	0.264596	0.179094	0.209173	0.259824	0.276846	0.166523	0.127329	0.178664	0.208705	0.290883
3979.01	0.108599	0.189682	0.17935	0.183332	0.180987	0.165345	0.160124	0.153765	0.142364	0.133027	0.152345	0.136095	0.174989	0.136759	0.120697	0.1416	0.0969428	0.133539	0.158751	0.204996	0.215582	0.14347	0.120175	0.269251	0.144629	0.0795179	0.122203	0.0215038	0.0396976	0.069026	-0.0600504	0.0514327	-0.00391813	-0.0927444	-0.054869	-0.00291939	0.221398	0.186175	0.19308	0.264558	0.179067	0.209142	0.259785	0.276805	0.166487	0.127299	0.178637	0.208669	0.29084
3978.69	0.108591	0.189658	0.179324	0.183306	0.180963	0.165321	0.160102	0.153744	0.14235	0.133009	0.152324	0.136076	0.174965	0.136737	0.120675	0.141578	0.096921	0.133512	0.158715	0.204962	0.215527	0.143438	0.120142	0.269209	0.144605	0.0795057	0.122186	0.021499	0.0396901	0.0690152	-0.0600492	0.0514235	-0.00392417	-0.0927331	-0.0548651	-0.00291848	0.221366	0.186145	0.193052	0.264519	0.179039	0.20911	0.259744	0.276763	0.166445	0.127263	0.178609	0.208633	0.290796
3978.37	0.108582	0.189634	0.179298	0.183279	0.18094	0.165297	0.16008	0.153723	0.142333	0.132991	0.152302	0.136057	0.174941	0.136714	0.120653	0.141555	0.0968992	0.133485	0.158678	0.204927	0.215473	0.143406	0.120108	0.269167	0.14458	0.0794934	0.122169	0.021494	0.0396823	0.0690041	-0.0600494	0.0514139	-0.00393158	-0.0927229	-0.0548615	-0.00291769	0.221333	0.186113	0.193023	0.264476	0.17901	0.209076	0.2597	0.276719	0.166398	0.127223	0.178579	0.208597	0.290752
3978.04	0.108571	0.189609	0.179271	0.183252	0.180917	0.165273	0.160057	0.153703	0.142316	0.132973	0.152281	0.136037	0.174916	0.136691	0.120631	0.141533	0.0968773	0.133458	0.15864	0.204892	0.21542	0.143374	0.120075	0.269125	0.144554	0.0794807	0.122151	0.0214886	0.0396742	0.0689926	-0.0600507	0.0514037	-0.00394057	-0.0927139	-0.0548587	-0.00291688	0.221299	0.186082	0.192995	0.264432	0.178979	0.209042	0.259655	0.276672	0.166347	0.127179	0.178548	0.20856	0.290707
3977.72	0.108559	0.189584	0.179244	0.183224	0.180894	0.165249	0.160034	0.153682	0.142297	0.132956	0.15226	0.136017	0.174891	0.136669	0.120609	0.141511	0.0968559	0.133432	0.158602	0.204857	0.215369	0.143342	0.120042	0.269082	0.144529	0.079468	0.122134	0.0214832	0.0396663	0.0689813	-0.060051	0.0513936	-0.00394979	-0.0927046	-0.0548558	-0.00291539	0.221264	0.18605	0.192965	0.264385	0.178948	0.209008	0.259609	0.276625	0.166294	0.127135	0.178516	0.208523	0.290662
3977.4	0.108546	0.189559	0.179218	0.183195	0.18087	0.165225	0.160011	0.153662	0.142278	0.132938	0.152238	0.135997	0.174866	0.136647	0.120586	0.141489	0.0968348	0.133405	0.158565	0.204822	0.215319	0.143311	0.120009	0.26904	0.144504	0.0794553	0.122115	0.0214779	0.0396585	0.0689701	-0.0600502	0.0513835	-0.00395911	-0.0926954	-0.0548533	-0.00291323	0.221229	0.186019	0.192936	0.264338	0.178917	0.208973	0.259563	0.276577	0.166242	0.127093	0.178484	0.208485	0.290617
3977.08	0.108532	0.189534	0.179191	0.183167	0.180846	0.165201	0.159989	0.153642	0.142258	0.13292	0.152217	0.135977	0.17484	0.136626	0.120564	0.141468	0.0968141	0.133379	0.158529	0.204786	0.215272	0.143279	0.119977	0.268999	0.14448	0.0794428	0.122097	0.0214727	0.0396507	0.0689593	-0.0600476	0.0513737	-0.00396771	-0.0926857	-0.0548508	-0.00291022	0.221192	0.185989	0.192907	0.26429	0.178887	0.208939	0.259517	0.276529	0.166191	0.127054	0.178451	0.208447	0.290573
3976.76	0.108519	0.189508	0.179166	0.183139	0.180822	0.165178	0.159967	0.153622	0.142239	0.132903	0.152196	0.135957	0.174814	0.136606	0.120543	0.141446	0.0967939	0.133354	0.158495	0.20475	0.215225	0.143249	0.119945	0.268958	0.144456	0.0794305	0.122079	0.0214681	0.0396433	0.0689492	-0.0600423	0.0513647	-0.0039744	-0.0926749	-0.054848	-0.00290612	0.221156	0.18596	0.192877	0.264244	0.178857	0.208905	0.259473	0.276481	0.166142	0.127019	0.178419	0.20841	0.290529
3976.44	0.108506	0.189483	0.17914	0.183111	0.180798	0.165154	0.159947	0.153601	0.142221	0.132885	0.152175	0.135937	0.174788	0.136587	0.120522	0.141424	0.0967738	0.13333	0.158462	0.204714	0.215179	0.143219	0.119915	0.268918	0.144432	0.0794186	0.122061	0.0214639	0.039636	0.0689395	-0.0600351	0.0513562	-0.00397941	-0.0926636	-0.0548452	-0.00290139	0.22112	0.185931	0.192848	0.264199	0.178828	0.208873	0.259429	0.276435	0.166096	0.126988	0.178387	0.208372	0.290486
3976.12	0.108495	0.189457	0.179115	0.183085	0.180773	0.165132	0.159927	0.153581	0.142203	0.132868	0.152154	0.135918	0.174762	0.136567	0.120502	0.141402	0.0967535	0.133305	0.15843	0.204679	0.215132	0.14319	0.119885	0.268879	0.144407	0.0794068	0.122043	0.0214601	0.0396288	0.0689303	-0.0600265	0.0513484	-0.00398263	-0.092652	-0.0548428	-0.00289638	0.221084	0.185903	0.192819	0.264155	0.1788	0.208841	0.259387	0.276389	0.166051	0.126961	0.178355	0.208333	0.290443
3975.8	0.108484	0.189431	0.179091	0.183058	0.180748	0.165109	0.159908	0.15356	0.142186	0.132851	0.152134	0.135899	0.174736	0.136548	0.120482	0.141379	0.096733	0.133281	0.158398	0.204644	0.215085	0.143161	0.119857	0.268839	0.144382	0.0793951	0.122024	0.0214566	0.0396218	0.0689213	-0.0600175	0.0513411	-0.0039845	-0.0926404	-0.0548406	-0.00289144	0.221048	0.185874	0.192789	0.264113	0.178772	0.208811	0.259345	0.276344	0.166007	0.126936	0.178323	0.208295	0.2904
3975.47	0.108473	0.189405	0.179066	0.183032	0.180723	0.165086	0.159888	0.153539	0.142169	0.132833	0.152113	0.13588	0.17471	0.136528	0.120461	0.141356	0.0967113	0.133256	0.158364	0.204609	0.215035	0.143132	0.119827	0.268798	0.144356	0.0793831	0.122005	0.0214528	0.0396141	0.0689119	-0.0600104	0.0513334	-0.00398686	-0.0926308	-0.05484	-0.00288764	0.221012	0.185845	0.19276	0.264073	0.178745	0.208781	0.259303	0.276299	0.165961	0.126912	0.178291	0.208257	0.290357
3975.15	0.10846	0.189379	0.179041	0.183006	0.180698	0.165062	0.159868	0.153517	0.142152	0.132815	0.152092	0.13586	0.174683	0.136506	0.120439	0.141331	0.0966883	0.133229	0.158328	0.204573	0.214982	0.143102	0.119797	0.268756	0.144328	0.0793705	0.121985	0.0214483	0.0396058	0.0689019	-0.0600065	0.0513247	-0.00399102	-0.0926235	-0.0548414	-0.00288528	0.220976	0.185816	0.19273	0.264033	0.178717	0.208751	0.259262	0.276254	0.165915	0.126888	0.17826	0.208219	0.290314
3974.83	0.108446	0.189352	0.179015	0.18298	0.180673	0.165037	0.159847	0.153495	0.142134	0.132796	0.15207	0.135841	0.174656	0.136483	0.120416	0.141306	0.0966638	0.133201	0.15829	0.204538	0.214927	0.143071	0.119766	0.268712	0.144299	0.0793572	0.121964	0.0214427	0.0395965	0.0688908	-0.0600064	0.0513148	-0.00399794	-0.0926191	-0.054845	-0.00288473	0.220939	0.185786	0.1927	0.263994	0.178688	0.208721	0.25922	0.27621	0.165865	0.126863	0.178229	0.208181	0.29027
3974.51	0.10843	0.189325	0.178987	0.182953	0.180646	0.165011	0.159825	0.153472	0.142113	0.132776	0.152047	0.13582	0.174628	0.136459	0.12039	0.141281	0.0966372	0.13317	0.158248	0.204501	0.214868	0.143037	0.119732	0.268667	0.144269	0.0793428	0.121942	0.0214357	0.0395855	0.0688782	-0.0600122	0.0513024	-0.00400954	-0.0926191	-0.0548518	-0.00288662	0.220903	0.185757	0.19267	0.263955	0.178659	0.20869	0.259177	0.276165	0.165812	0.126836	0.178199	0.208144	0.290226
3974.19	0.10841	0.189297	0.178957	0.182926	0.18062	0.164985	0.159801	0.153448	0.142089	0.132756	0.152024	0.135798	0.1746	0.136433	0.120363	0.141254	0.096609	0.133138	0.158203	0.204463	0.214808	0.143002	0.119695	0.26862	0.144238	0.0793276	0.12192	0.0214272	0.039573	0.0688641	-0.0600231	0.0512879	-0.00402545	-0.0926223	-0.0548609	-0.00289033	0.220867	0.185727	0.19264	0.263916	0.178628	0.208659	0.259133	0.276119	0.165755	0.126807	0.178169	0.208106	0.290183
3973.87	0.108388	0.189269	0.178926	0.182898	0.180593	0.164958	0.159776	0.153423	0.142064	0.132735	0.152001	0.135776	0.174571	0.136407	0.120334	0.141227	0.0965796	0.133104	0.158156	0.204424	0.214746	0.142965	0.119657	0.268572	0.144206	0.0793116	0.121896	0.0214176	0.039559	0.0688486	-0.0600384	0.0512712	-0.00404542	-0.0926279	-0.0548717	-0.0028955	0.220832	0.185697	0.19261	0.263878	0.178595	0.208626	0.259089	0.276072	0.165695	0.126775	0.17814	0.208069	0.290139
3973.55	0.108365	0.18924	0.178894	0.182869	0.180565	0.164932	0.15975	0.153398	0.142038	0.132715	0.151978	0.135752	0.174542	0.13638	0.120306	0.1412	0.09655	0.13307	0.158109	0.204385	0.214683	0.142928	0.119616	0.268524	0.144175	0.0792952	0.121873	0.0214076	0.0395443	0.0688324	-0.0600557	0.0512534	-0.0040677	-0.0926337	-0.0548824	-0.00290094	0.220798	0.185667	0.192581	0.26384	0.178562	0.208593	0.259044	0.276024	0.165633	0.12674	0.178112	0.208032	0.290096
3973.22	0.108344	0.189212	0.178863	0.182841	0.180538	0.164907	0.159724	0.153373	0.142013	0.132695	0.151954	0.135729	0.174514	0.136355	0.120278	0.141174	0.0965214	0.133036	0.158064	0.204345	0.214622	0.14289	0.119576	0.268477	0.144145	0.0792791	0.121851	0.0213981	0.03953	0.0688165	-0.0600721	0.0512358	-0.00408984	-0.0926369	-0.0548908	-0.00290535	0.220765	0.185637	0.192551	0.263802	0.178528	0.208559	0.258998	0.275975	0.165572	0.126704	0.178083	0.207995	0.290054
3972.9	0.108324	0.189185	0.178832	0.182812	0.180512	0.164884	0.159699	0.153349	0.141991	0.132675	0.151932	0.135707	0.174486	0.13633	0.120253	0.141149	0.0964942	0.133005	0.158021	0.204306	0.214563	0.142854	0.119537	0.268432	0.144117	0.0792636	0.121829	0.0213895	0.0395168	0.0688014	-0.060086	0.0512189	-0.00411034	-0.0926365	-0.054896	-0.00290807	0.220731	0.185606	0.192522	0.263764	0.178494	0.208524	0.258953	0.275926	0.165512	0.126665	0.178054	0.207958	0.290011
3972.58	0.108309	0.189159	0.178803	0.182785	0.180486	0.164862	0.159676	0.153326	0.141974	0.132657	0.151911	0.135685	0.174459	0.136308	0.12023	0.141125	0.09647	0.132976	0.157983	0.204269	0.214508	0.14282	0.1195	0.268389	0.144091	0.0792492	0.12181	0.0213828	0.039506	0.0687882	-0.0600932	0.0512047	-0.0041263	-0.0926291	-0.0548956	-0.00290757	0.220698	0.185574	0.192492	0.263726	0.178461	0.208489	0.258907	0.275877	0.165454	0.126626	0.178025	0.207921	0.289969
3972.26	0.108298	0.189135	0.178775	0.182758	0.180463	0.164842	0.159654	0.153305	0.141961	0.13264	0.15189	0.135665	0.174434	0.136287	0.12021	0.141103	0.0964482	0.13295	0.157949	0.204232	0.214457	0.142789	0.119466	0.268348	0.144067	0.079236	0.121792	0.0213775	0.0394976	0.068777	-0.0600942	0.0511927	-0.00413796	-0.0926159	-0.054891	-0.00290435	0.220664	0.185542	0.192463	0.263687	0.17843	0.208455	0.258862	0.275829	0.165399	0.126587	0.177995	0.207885	0.289926
3971.94	0.108291	0.189112	0.178749	0.182732	0.18044	0.164822	0.159634	0.153284	0.141953	0.132624	0.15187	0.135647	0.17441	0.136268	0.120192	0.141081	0.0964286	0.132926	0.157919	0.204198	0.214408	0.142759	0.119434	0.268309	0.144045	0.0792239	0.121776	0.0213736	0.0394916	0.0687677	-0.0600885	0.0511832	-0.00414521	-0.0925975	-0.0548825	-0.00289875	0.22063	0.18551	0.192434	0.263648	0.178401	0.208421	0.258817	0.27578	0.165347	0.126548	0.177964	0.207848	0.289884
3971.62	0.108286	0.18909	0.178723	0.182707	0.180418	0.164803	0.159615	0.153265	0.141948	0.132609	0.151851	0.135629	0.174386	0.136249	0.120175	0.14106	0.0964106	0.132905	0.157892	0.204165	0.214361	0.142732	0.119404	0.268271	0.144024	0.0792127	0.121761	0.0213705	0.0394875	0.06876	-0.0600772	0.0511756	-0.00414889	-0.0925754	-0.0548715	-0.00289144	0.220595	0.185478	0.192405	0.263608	0.178373	0.208388	0.258771	0.275733	0.165297	0.126509	0.177933	0.207811	0.289841
3971.3	0.108282	0.189068	0.178698	0.182682	0.180397	0.164784	0.159597	0.153247	0.141945	0.132594	0.151831	0.135613	0.174362	0.136232	0.120158	0.141039	0.0963936	0.132884	0.157867	0.204133	0.214315	0.142707	0.119376	0.268234	0.144002	0.0792023	0.121747	0.0213678	0.0394849	0.0687533	-0.060061	0.0511697	-0.00414986	-0.0925511	-0.054859	-0.00288311	0.22056	0.185447	0.192376	0.263568	0.178347	0.208355	0.258726	0.275687	0.165248	0.126472	0.177901	0.207775	0.289799
3970.97	0.108278	0.189046	0.178672	0.182658	0.180376	0.164765	0.159579	0.153228	0.141942	0.132579	0.151812	0.135597	0.174339	0.136214	0.12014	0.141018	0.0963763	0.132864	0.157841	0.204101	0.21427	0.142682	0.119349	0.268196	0.143981	0.0791922	0.121731	0.0213649	0.0394825	0.0687467	-0.060043	0.051164	-0.00415033	-0.0925274	-0.0548474	-0.002875	0.220525	0.185417	0.192346	0.263528	0.178321	0.208322	0.258681	0.275641	0.1652	0.126435	0.17787	0.207738	0.289757
3970.65	0.108274	0.189022	0.178646	0.182633	0.180355	0.164746	0.159561	0.15321	0.141938	0.132563	0.151792	0.135581	0.174315	0.136197	0.120123	0.140997	0.0963587	0.132844	0.157815	0.20407	0.214224	0.142658	0.119322	0.268157	0.143958	0.0791824	0.121716	0.0213619	0.0394804	0.06874	-0.0600231	0.0511587	-0.00414986	-0.0925043	-0.0548363	-0.0028672	0.220489	0.185388	0.192317	0.263487	0.178297	0.20829	0.258636	0.275596	0.165154	0.126399	0.177839	0.2077	0.289715
3970.33	0.10827	0.188998	0.178619	0.182608	0.180334	0.164727	0.159543	0.153191	0.141934	0.132548	0.151773	0.135564	0.174291	0.136179	0.120105	0.140976	0.0963407	0.132825	0.157789	0.204039	0.214179	0.142634	0.119295	0.268118	0.143935	0.0791728	0.1217	0.0213591	0.0394783	0.0687329	-0.0600023	0.0511538	-0.00414871	-0.0924821	-0.0548257	-0.00285953	0.220454	0.18536	0.192288	0.263445	0.178272	0.208259	0.258593	0.275552	0.165108	0.126365	0.177809	0.207663	0.289674
3970.01	0.108267	0.188973	0.178592	0.182583	0.180313	0.164708	0.159526	0.153172	0.14193	0.132533	0.151755	0.135548	0.174268	0.136162	0.120087	0.140956	0.0963224	0.132806	0.157762	0.204008	0.214135	0.14261	0.11927	0.268079	0.143911	0.0791632	0.121684	0.0213564	0.0394761	0.0687254	-0.0599814	0.0511491	-0.00414691	-0.0924608	-0.0548154	-0.00285207	0.220419	0.185333	0.192258	0.263401	0.178247	0.208228	0.258551	0.275509	0.165063	0.126332	0.177778	0.207626	0.289632
3969.69	0.108263	0.188947	0.178565	0.182559	0.180292	0.164689	0.159508	0.153154	0.141924	0.132517	0.151736	0.135531	0.174245	0.136144	0.12007	0.140937	0.0963034	0.132786	0.157735	0.203977	0.214091	0.142586	0.119244	0.268039	0.143886	0.0791535	0.121667	0.0213537	0.039473	0.0687172	-0.0599627	0.0511439	-0.00414537	-0.0924416	-0.0548057	-0.00284502	0.220384	0.185306	0.192229	0.263357	0.178221	0.208198	0.258509	0.275464	0.165018	0.126299	0.177746	0.207588	0.28959
3969.37	0.108261	0.188921	0.178539	0.182534	0.180271	0.16467	0.159491	0.153135	0.141918	0.132502	0.151718	0.135514	0.174222	0.136126	0.120054	0.140917	0.0962845	0.132767	0.157707	0.203946	0.214047	0.142561	0.119219	0.267999	0.143861	0.0791438	0.121651	0.0213512	0.0394695	0.0687088	-0.0599456	0.0511389	-0.00414321	-0.0924227	-0.0547953	-0.00283758	0.220349	0.185278	0.192198	0.263311	0.178194	0.208168	0.258468	0.275419	0.16497	0.126266	0.177714	0.20755	0.289548
3969.05	0.108258	0.188894	0.178512	0.182509	0.18025	0.164652	0.159473	0.153116	0.141912	0.132486	0.1517	0.135496	0.174199	0.136108	0.120037	0.140897	0.0962654	0.132747	0.157678	0.203914	0.214004	0.142534	0.119194	0.267959	0.143836	0.0791337	0.121635	0.0213484	0.039465	0.0687001	-0.0599323	0.0511334	-0.00414182	-0.0924052	-0.0547848	-0.00283043	0.220314	0.18525	0.192168	0.263264	0.178165	0.208136	0.258426	0.275372	0.164921	0.126231	0.177681	0.207512	0.289505
3968.72	0.108255	0.188869	0.178487	0.182484	0.180228	0.164633	0.159455	0.153098	0.141906	0.13247	0.151682	0.135479	0.174175	0.136089	0.120022	0.140877	0.0962463	0.132726	0.157649	0.203882	0.21396	0.142507	0.119168	0.267918	0.143811	0.0791235	0.121618	0.0213453	0.0394597	0.0686913	-0.0599225	0.0511275	-0.0041411	-0.0923881	-0.0547739	-0.0028232	0.22028	0.18522	0.192136	0.263216	0.178135	0.208104	0.258383	0.275324	0.164868	0.126196	0.177646	0.207473	0.289462
3968.4	0.10825	0.188843	0.178461	0.182459	0.180206	0.164615	0.159436	0.153079	0.1419	0.132454	0.151664	0.135461	0.174151	0.13607	0.120005	0.140856	0.0962271	0.132704	0.157619	0.203849	0.213916	0.142479	0.119142	0.267877	0.143785	0.0791129	0.121601	0.0213418	0.0394532	0.0686823	-0.0599166	0.051121	-0.00414186	-0.0923718	-0.0547631	-0.00281647	0.220245	0.185189	0.192105	0.263168	0.178104	0.208071	0.258338	0.275275	0.164813	0.126158	0.177612	0.207433	0.289419
3968.08	0.108242	0.188818	0.178436	0.182434	0.180183	0.164596	0.159416	0.153061	0.141893	0.132437	0.151646	0.135443	0.174127	0.13605	0.119989	0.140834	0.0962076	0.132682	0.157589	0.203816	0.213871	0.142451	0.119114	0.267836	0.14376	0.0791019	0.121585	0.0213376	0.0394458	0.0686731	-0.0599143	0.0511139	-0.00414441	-0.0923562	-0.0547525	-0.00281036	0.220209	0.185157	0.192073	0.26312	0.178073	0.208036	0.25829	0.275224	0.164756	0.126118	0.177577	0.207394	0.289376
3967.76	0.108234	0.188793	0.17841	0.182408	0.18016	0.164577	0.159396	0.153042	0.141887	0.13242	0.151627	0.135426	0.174102	0.136029	0.119972	0.140812	0.0961882	0.132659	0.157559	0.203783	0.213826	0.142422	0.119084	0.267795	0.143736	0.0790906	0.121567	0.0213332	0.0394377	0.0686637	-0.0599138	0.0511063	-0.00414811	-0.0923404	-0.054742	-0.0028048	0.220174	0.185125	0.192042	0.263073	0.178042	0.208001	0.258241	0.275173	0.1647	0.126078	0.177543	0.207354	0.289332
3967.44	0.108223	0.188768	0.178385	0.182382	0.180137	0.164557	0.159375	0.153023	0.14188	0.132403	0.151608	0.135408	0.174077	0.136009	0.119954	0.14079	0.0961687	0.132636	0.157529	0.20375	0.213781	0.142393	0.119053	0.267754	0.143711	0.079079	0.12155	0.0213284	0.0394293	0.0686542	-0.0599139	0.0510984	-0.00415294	-0.092325	-0.054732	-0.00280008	0.220137	0.185092	0.19201	0.263027	0.178011	0.207966	0.258192	0.275122	0.164645	0.126038	0.177509	0.207315	0.289288
3967.12	0.108212	0.188743	0.17836	0.182356	0.180113	0.164538	0.159354	0.153003	0.141873	0.132386	0.151589	0.135389	0.174052	0.135988	0.119935	0.140769	0.0961494	0.132613	0.1575	0.203717	0.213736	0.142365	0.11902	0.267713	0.143686	0.0790673	0.121532	0.0213239	0.0394214	0.0686447	-0.0599127	0.0510905	-0.00415803	-0.092309	-0.0547219	-0.00279575	0.2201	0.18506	0.191979	0.262982	0.177982	0.207931	0.258143	0.275072	0.164594	0.126	0.177478	0.207276	0.289244
3966.8	0.108201	0.188717	0.178335	0.18233	0.18009	0.164519	0.159333	0.152983	0.141864	0.132369	0.151569	0.135371	0.174026	0.135967	0.119916	0.140748	0.0961301	0.13259	0.15747	0.203684	0.213691	0.142337	0.118988	0.267672	0.143662	0.0790554	0.121514	0.0213193	0.039414	0.0686351	-0.0599097	0.0510825	-0.00416329	-0.0922933	-0.054712	-0.00279192	0.220062	0.185027	0.191948	0.262939	0.177953	0.207898	0.258097	0.275023	0.164545	0.125964	0.177447	0.207238	0.289201
3966.47	0.108191	0.188691	0.17831	0.182304	0.180068	0.1645	0.159312	0.152962	0.141855	0.132351	0.151549	0.135352	0.174	0.135946	0.119898	0.140728	0.0961112	0.132568	0.157442	0.203651	0.213647	0.142309	0.118955	0.267632	0.143638	0.0790435	0.121496	0.021315	0.0394079	0.0686257	-0.0599035	0.0510748	-0.00416797	-0.0922772	-0.0547018	-0.00278811	0.220024	0.184996	0.191918	0.262897	0.177926	0.207865	0.258053	0.274976	0.164498	0.125931	0.177418	0.2072	0.289158
3966.15	0.108185	0.188665	0.178284	0.182279	0.180045	0.164481	0.159291	0.15294	0.141845	0.132334	0.151529	0.135334	0.173975	0.135925	0.119879	0.140708	0.0960926	0.132546	0.157413	0.203619	0.213604	0.142282	0.118924	0.267592	0.143615	0.0790319	0.121478	0.0213111	0.0394033	0.0686166	-0.0598939	0.0510675	-0.00417162	-0.0922606	-0.0546907	-0.00278399	0.219986	0.184965	0.191888	0.262856	0.177901	0.207834	0.258012	0.274929	0.164452	0.125902	0.17739	0.207163	0.289115
3965.83	0.108181	0.18864	0.178259	0.182254	0.180023	0.164463	0.159271	0.152919	0.141835	0.132316	0.151509	0.135315	0.17395	0.135905	0.119861	0.140688	0.0960745	0.132524	0.157385	0.203587	0.213563	0.142255	0.118894	0.267552	0.143591	0.0790206	0.12146	0.0213074	0.0394002	0.0686075	-0.0598815	0.0510607	-0.00417413	-0.0922438	-0.0546791	-0.00277936	0.219949	0.184935	0.191858	0.262815	0.177876	0.207803	0.257975	0.274884	0.164405	0.125874	0.177362	0.207127	0.289073
3965.51	0.108179	0.188614	0.178233	0.182229	0.180002	0.164445	0.159251	0.152898	0.141826	0.132298	0.151489	0.135297	0.173925	0.135884	0.119844	0.140669	0.0960567	0.132503	0.157357	0.203556	0.213522	0.142229	0.118866	0.267511	0.143568	0.0790095	0.121443	0.021304	0.0393982	0.0685985	-0.0598672	0.051054	-0.00417563	-0.092227	-0.0546667	-0.00277417	0.219913	0.184906	0.191828	0.262774	0.177852	0.207773	0.257939	0.274838	0.164356	0.125848	0.177333	0.20709	0.289032
3965.19	0.108179	0.188588	0.178207	0.182205	0.17998	0.164427	0.159232	0.152877	0.141817	0.13228	0.15147	0.13528	0.1739	0.135864	0.119826	0.140648	0.0960391	0.132483	0.157329	0.203524	0.213483	0.142202	0.11884	0.267471	0.143545	0.0789985	0.121425	0.0213006	0.039397	0.068589	-0.0598525	0.0510475	-0.00417615	-0.0922104	-0.054654	-0.00276852	0.219878	0.184879	0.191799	0.262733	0.177829	0.207743	0.257903	0.274792	0.164305	0.125821	0.177304	0.207054	0.288991
3964.87	0.108178	0.188563	0.178181	0.18218	0.179958	0.164409	0.159213	0.152857	0.14181	0.132263	0.15145	0.135263	0.173876	0.135844	0.11981	0.140628	0.0960216	0.132462	0.157301	0.203493	0.213445	0.142175	0.118815	0.26743	0.143521	0.0789875	0.121408	0.0212973	0.0393958	0.0685792	-0.0598385	0.0510406	-0.00417604	-0.0921942	-0.0546413	-0.0027626	0.219844	0.184852	0.19177	0.26269	0.177806	0.207712	0.257868	0.274746	0.164253	0.125794	0.177274	0.207017	0.288951
3964.55	0.108174	0.188537	0.178154	0.182155	0.179935	0.164391	0.159194	0.152837	0.141803	0.132245	0.15143	0.135246	0.173851	0.135824	0.119792	0.140606	0.0960037	0.13244	0.157271	0.203461	0.213406	0.142147	0.118789	0.267389	0.143497	0.078976	0.12139	0.0212935	0.0393935	0.0685681	-0.0598275	0.0510327	-0.00417649	-0.0921794	-0.0546295	-0.00275717	0.21981	0.184825	0.191741	0.262647	0.177784	0.20768	0.257831	0.274699	0.1642	0.125766	0.177243	0.20698	0.28891
3964.22	0.108168	0.188511	0.178127	0.18213	0.179912	0.164372	0.159174	0.152817	0.141795	0.132227	0.151411	0.135229	0.173826	0.135805	0.119774	0.140583	0.0959853	0.132418	0.15724	0.203429	0.213366	0.142118	0.118764	0.267347	0.143472	0.0789639	0.121371	0.0212894	0.0393898	0.0685562	-0.0598194	0.0510238	-0.00417742	-0.0921656	-0.0546183	-0.00275216	0.219777	0.184798	0.191712	0.262605	0.177761	0.207648	0.257793	0.274652	0.164147	0.125737	0.177212	0.206942	0.288869
3963.9	0.108158	0.188485	0.1781	0.182104	0.179889	0.164353	0.159154	0.152798	0.141787	0.132209	0.15139	0.135211	0.173801	0.135786	0.119756	0.14056	0.0959667	0.132395	0.157209	0.203397	0.213324	0.142089	0.118737	0.267304	0.143448	0.0789513	0.121352	0.0212849	0.0393846	0.0685436	-0.0598136	0.0510142	-0.00417889	-0.0921522	-0.0546073	-0.00274755	0.219744	0.184771	0.191684	0.262562	0.177739	0.207615	0.257754	0.274604	0.164096	0.125709	0.177182	0.206905	0.288829
3963.58	0.108147	0.188459	0.178073	0.182079	0.179866	0.164333	0.159134	0.152778	0.141779	0.13219	0.15137	0.135193	0.173776	0.135767	0.119738	0.140536	0.095948	0.132372	0.157177	0.203365	0.213283	0.142059	0.11871	0.267262	0.143423	0.0789382	0.121332	0.0212802	0.0393784	0.0685309	-0.0598082	0.0510044	-0.00418046	-0.092138	-0.0545963	-0.00274306	0.219711	0.184744	0.191655	0.26252	0.177717	0.207583	0.257715	0.274557	0.164047	0.125682	0.177151	0.206868	0.288788
3963.26	0.108135	0.188432	0.178046	0.182053	0.179844	0.164313	0.159114	0.152758	0.141769	0.132171	0.15135	0.135175	0.17375	0.135749	0.11972	0.140513	0.0959291	0.132349	0.157145	0.203332	0.213242	0.14203	0.118682	0.267219	0.143398	0.078925	0.121312	0.0212755	0.0393711	0.0685183	-0.0598029	0.0509945	-0.00418249	-0.0921234	-0.0545851	-0.00273876	0.219678	0.184716	0.191627	0.262479	0.177694	0.207552	0.257677	0.274511	0.164001	0.125656	0.177121	0.206831	0.288747
3962.94	0.108124	0.188405	0.178018	0.182027	0.179822	0.164293	0.159093	0.152737	0.141759	0.132152	0.15133	0.135156	0.173724	0.13573	0.119703	0.14049	0.0959106	0.132326	0.157113	0.2033	0.213202	0.142002	0.118654	0.267176	0.143374	0.0789118	0.121293	0.021271	0.0393637	0.0685066	-0.0597957	0.0509853	-0.00418417	-0.0921074	-0.054573	-0.00273423	0.219644	0.184688	0.191599	0.262439	0.177671	0.207521	0.257639	0.274465	0.163957	0.125632	0.177092	0.206795	0.288706
3962.62	0.108114	0.188377	0.177991	0.182002	0.1798	0.164274	0.159072	0.152717	0.141749	0.132133	0.15131	0.135137	0.173698	0.135711	0.119686	0.140467	0.095892	0.132302	0.157083	0.203269	0.213162	0.141975	0.118626	0.267133	0.14335	0.0788988	0.121273	0.0212665	0.0393559	0.0684955	-0.0597872	0.0509764	-0.00418624	-0.0920914	-0.0545611	-0.00272994	0.219611	0.184661	0.19157	0.262399	0.177648	0.207491	0.257602	0.27442	0.163917	0.125608	0.177063	0.206759	0.288665
3962.3	0.108104	0.188348	0.177964	0.181976	0.179777	0.164254	0.159051	0.152696	0.141737	0.132114	0.15129	0.135118	0.173672	0.135691	0.119668	0.140444	0.0958728	0.132278	0.157051	0.203237	0.213122	0.141948	0.118596	0.26709	0.143327	0.0788858	0.121253	0.0212617	0.0393475	0.068485	-0.0597789	0.0509674	-0.00418948	-0.0920771	-0.0545505	-0.00272656	0.219578	0.184633	0.191542	0.262359	0.177624	0.20746	0.257564	0.274376	0.163878	0.125585	0.177034	0.206723	0.288624
3961.97	0.108093	0.188319	0.177936	0.181949	0.179755	0.164235	0.15903	0.152675	0.141725	0.132095	0.15127	0.135098	0.173645	0.13567	0.119649	0.140422	0.0958531	0.132253	0.15702	0.203205	0.213082	0.141921	0.118566	0.267047	0.143303	0.0788729	0.121233	0.0212568	0.0393387	0.0684748	-0.059771	0.0509585	-0.00419341	-0.092064	-0.0545409	-0.00272398	0.219545	0.184606	0.191513	0.262318	0.1776	0.207429	0.257524	0.27433	0.163842	0.125559	0.177005	0.206687	0.288583
3961.65	0.108081	0.188289	0.177908	0.181923	0.179731	0.164216	0.159008	0.152653	0.141713	0.132076	0.15125	0.135078	0.173619	0.135648	0.119629	0.140399	0.0958321	0.132227	0.156987	0.203173	0.213041	0.141893	0.118534	0.267003	0.143279	0.0788596	0.121213	0.0212513	0.039329	0.0684643	-0.0597659	0.0509488	-0.00419902	-0.0920539	-0.0545333	-0.00272297	0.219513	0.184578	0.191483	0.262276	0.177575	0.207398	0.257482	0.274285	0.163807	0.125532	0.176975	0.206651	0.288543
3961.33	0.108068	0.188259	0.17788	0.181896	0.179707	0.164196	0.158987	0.15263	0.1417	0.132057	0.151229	0.135058	0.173592	0.135626	0.119609	0.140376	0.0958105	0.132201	0.156953	0.203142	0.212999	0.141864	0.118501	0.266959	0.143254	0.0788461	0.121193	0.0212455	0.0393191	0.0684537	-0.0597624	0.0509389	-0.00420508	-0.0920448	-0.0545267	-0.00272285	0.21948	0.184552	0.191454	0.262234	0.177549	0.207365	0.257438	0.274238	0.163773	0.125504	0.176945	0.206615	0.288502
3961.01	0.108053	0.18823	0.177852	0.181869	0.179683	0.164176	0.158966	0.152608	0.141688	0.132038	0.151208	0.135037	0.173565	0.135604	0.119587	0.140352	0.0957886	0.132174	0.15692	0.20311	0.212957	0.141834	0.118468	0.266915	0.143228	0.0788326	0.121172	0.0212395	0.0393094	0.0684429	-0.0597604	0.050929	-0.00421101	-0.0920356	-0.0545203	-0.00272313	0.219447	0.184525	0.191423	0.262191	0.177523	0.207333	0.257392	0.274191	0.163738	0.125474	0.176914	0.206579	0.288462
3960.69	0.108039	0.188202	0.177824	0.181842	0.179659	0.164157	0.158946	0.152586	0.141677	0.13202	0.151188	0.135016	0.173538	0.135582	0.119567	0.140329	0.095767	0.132148	0.156889	0.203079	0.212915	0.141804	0.118436	0.266871	0.143201	0.0788192	0.121153	0.0212337	0.0393005	0.0684322	-0.0597578	0.0509195	-0.00421557	-0.0920239	-0.0545127	-0.00272284	0.219414	0.184498	0.191393	0.262148	0.177497	0.2073	0.257345	0.274144	0.163701	0.125443	0.176883	0.206542	0.288421
3960.37	0.108026	0.188175	0.177797	0.181816	0.179636	0.164137	0.158926	0.152564	0.141667	0.132002	0.151167	0.134996	0.173512	0.135561	0.119547	0.140307	0.0957464	0.132123	0.156859	0.203048	0.212875	0.141776	0.118405	0.266829	0.143175	0.0788063	0.121134	0.0212284	0.0392932	0.0684218	-0.0597536	0.0509109	-0.00421816	-0.0920086	-0.0545033	-0.00272145	0.219379	0.184471	0.191362	0.262106	0.177472	0.207267	0.2573	0.274097	0.163663	0.125412	0.176851	0.206506	0.28838
3960.05	0.108013	0.188149	0.17777	0.181791	0.179613	0.164118	0.158907	0.152543	0.141658	0.131984	0.151147	0.134977	0.173487	0.135541	0.119528	0.140284	0.095727	0.1321	0.156832	0.203018	0.212837	0.141749	0.118375	0.266786	0.143149	0.0787938	0.121115	0.0212235	0.0392872	0.0684116	-0.0597476	0.0509029	-0.00421911	-0.0919901	-0.0544922	-0.00271889	0.219344	0.184444	0.191331	0.262063	0.177446	0.207234	0.257256	0.27405	0.163622	0.125381	0.17682	0.206469	0.288339
3959.72	0.108	0.188124	0.177743	0.181766	0.17959	0.164099	0.158888	0.152522	0.141648	0.131966	0.151127	0.134957	0.173461	0.13552	0.11951	0.140262	0.095708	0.132077	0.156806	0.202988	0.212798	0.141722	0.118345	0.266744	0.143124	0.0787814	0.121097	0.0212185	0.0392816	0.0684009	-0.0597421	0.0508945	-0.00422024	-0.0919711	-0.0544815	-0.00271625	0.219308	0.184416	0.1913	0.26202	0.177422	0.207202	0.257213	0.274003	0.163579	0.12535	0.176788	0.206433	0.288298
3959.4	0.107983	0.188097	0.177715	0.181741	0.179567	0.164079	0.158868	0.1525	0.141636	0.131947	0.151107	0.134937	0.173435	0.135499	0.119491	0.140238	0.0956886	0.132054	0.156778	0.202957	0.212759	0.141695	0.118314	0.266701	0.143098	0.0787687	0.121078	0.0212129	0.0392752	0.0683891	-0.0597392	0.0508844	-0.00422336	-0.0919547	-0.0544726	-0.00271471	0.219273	0.184388	0.191269	0.261977	0.177397	0.207169	0.25717	0.273956	0.163534	0.125319	0.176757	0.206396	0.288256
3959.08	0.107961	0.188069	0.177685	0.181715	0.179543	0.164059	0.158846	0.152476	0.141619	0.131927	0.151086	0.134916	0.173408	0.135477	0.11947	0.140212	0.0956677	0.132029	0.156747	0.202924	0.212716	0.141665	0.118281	0.266656	0.143072	0.0787554	0.121056	0.0212061	0.0392667	0.0683754	-0.0597419	0.0508717	-0.00423065	-0.0919443	-0.0544681	-0.00271568	0.219237	0.184361	0.191239	0.261935	0.177373	0.207136	0.257126	0.273909	0.163487	0.125286	0.176727	0.206359	0.288215
3958.76	0.107934	0.188039	0.177654	0.181688	0.179517	0.164038	0.158822	0.152452	0.141599	0.131905	0.151065	0.134894	0.17338	0.135452	0.119446	0.140185	0.0956446	0.132002	0.156711	0.20289	0.212669	0.141633	0.118245	0.26661	0.143045	0.078741	0.121033	0.0211978	0.0392556	0.0683596	-0.0597508	0.050856	-0.00424272	-0.0919413	-0.0544683	-0.00271981	0.219201	0.184333	0.191209	0.261893	0.177348	0.207101	0.25708	0.273862	0.16344	0.125254	0.176697	0.206322	0.288174
3958.44	0.107902	0.188007	0.177622	0.18166	0.179489	0.164016	0.158797	0.152426	0.141574	0.131882	0.151042	0.134871	0.17335	0.135427	0.119419	0.140156	0.0956196	0.131972	0.156672	0.202855	0.212619	0.141597	0.118208	0.266561	0.143018	0.0787258	0.121008	0.0211883	0.0392422	0.0683419	-0.0597648	0.0508378	-0.00425892	-0.0919452	-0.0544725	-0.00272682	0.219166	0.184305	0.191179	0.261853	0.177323	0.207066	0.257033	0.273814	0.163394	0.125222	0.176667	0.206285	0.288133
3958.12	0.107869	0.187973	0.177589	0.181631	0.179461	0.163993	0.15877	0.152399	0.141548	0.131859	0.151019	0.134847	0.173319	0.1354	0.119391	0.140126	0.0955935	0.131942	0.156629	0.202819	0.212569	0.14156	0.118169	0.266512	0.14299	0.0787102	0.120982	0.0211783	0.0392273	0.0683232	-0.0597809	0.0508186	-0.00427708	-0.0919531	-0.0544784	-0.00273569	0.219131	0.184277	0.19115	0.261814	0.177298	0.207031	0.256986	0.273766	0.16335	0.125192	0.176639	0.206248	0.288094
3957.8	0.107837	0.187939	0.177556	0.181602	0.179433	0.163972	0.158743	0.152373	0.141524	0.131836	0.150996	0.134823	0.173288	0.135374	0.119364	0.140098	0.0955675	0.131912	0.156586	0.202783	0.21252	0.141523	0.118133	0.266463	0.142962	0.0786947	0.120956	0.0211687	0.0392128	0.0683049	-0.059795	0.0508002	-0.00429405	-0.0919606	-0.0544827	-0.00274451	0.219097	0.184249	0.191121	0.261776	0.177273	0.206996	0.25694	0.273718	0.163309	0.125165	0.17661	0.206211	0.288054
3957.47	0.107809	0.187905	0.177524	0.181574	0.179406	0.163951	0.158717	0.152348	0.141502	0.131814	0.150974	0.1348	0.173258	0.135349	0.119339	0.140071	0.0955425	0.131884	0.156544	0.202748	0.212474	0.141487	0.118098	0.266416	0.142935	0.0786798	0.120932	0.02116	0.0391992	0.0682876	-0.0598054	0.0507835	-0.00430861	-0.0919654	-0.054484	-0.00275237	0.219063	0.18422	0.191093	0.261738	0.177249	0.206961	0.256895	0.273671	0.16327	0.12514	0.176582	0.206174	0.288015
3957.15	0.107787	0.187874	0.177494	0.181546	0.17938	0.163931	0.158692	0.152324	0.141485	0.131794	0.150952	0.134779	0.17323	0.135325	0.119317	0.140046	0.0955201	0.131858	0.156506	0.202716	0.212433	0.141455	0.118067	0.266371	0.14291	0.078666	0.120909	0.0211531	0.0391882	0.0682726	-0.0598084	0.05077	-0.00431771	-0.0919633	-0.0544791	-0.00275744	0.219028	0.184191	0.191066	0.261701	0.177226	0.206928	0.256851	0.273624	0.163233	0.125117	0.176554	0.206137	0.287976
3956.83	0.107772	0.187844	0.177466	0.18152	0.179356	0.163914	0.158669	0.152303	0.141471	0.131774	0.150932	0.134759	0.173203	0.135303	0.119299	0.140025	0.0954999	0.131835	0.156472	0.202685	0.212398	0.141426	0.118039	0.266327	0.142886	0.0786533	0.120889	0.0211476	0.0391795	0.0682597	-0.0598058	0.0507592	-0.00432199	-0.0919546	-0.0544688	-0.00275989	0.218994	0.184162	0.191039	0.261663	0.177203	0.206895	0.256808	0.273577	0.163195	0.125094	0.176526	0.2061	0.287937
3956.51	0.107761	0.187816	0.17744	0.181494	0.179332	0.163897	0.158648	0.152282	0.141461	0.131756	0.150912	0.13474	0.173177	0.135281	0.119283	0.140004	0.0954814	0.131814	0.156441	0.202655	0.212365	0.1414	0.118013	0.266286	0.142862	0.078641	0.12087	0.021143	0.039172	0.0682483	-0.0598004	0.0507499	-0.0043234	-0.091942	-0.0544552	-0.00276068	0.21896	0.184133	0.191011	0.261623	0.177181	0.206863	0.256764	0.273531	0.163156	0.12507	0.176496	0.206063	0.287898
3956.19	0.107753	0.187789	0.177416	0.18147	0.17931	0.163882	0.158628	0.152262	0.141452	0.131738	0.150893	0.134722	0.173152	0.135261	0.119269	0.139986	0.0954644	0.131794	0.156413	0.202627	0.212334	0.141375	0.117989	0.266245	0.142839	0.0786292	0.120852	0.0211391	0.0391657	0.0682382	-0.0597928	0.0507416	-0.00432203	-0.0919256	-0.0544386	-0.00275992	0.218925	0.184105	0.190983	0.261582	0.177158	0.206831	0.256719	0.273485	0.163115	0.125045	0.176466	0.206026	0.287859
3955.87	0.107747	0.187764	0.177393	0.181446	0.179288	0.163867	0.158609	0.152242	0.141443	0.131721	0.150874	0.134705	0.173128	0.135242	0.119255	0.139968	0.0954478	0.131775	0.156386	0.202599	0.212303	0.14135	0.117965	0.266205	0.142817	0.0786171	0.120835	0.0211351	0.0391594	0.0682284	-0.0597859	0.0507331	-0.00432028	-0.0919086	-0.0544215	-0.00275876	0.218891	0.184077	0.190955	0.26154	0.177135	0.206798	0.256674	0.273438	0.163073	0.125017	0.176436	0.205989	0.28782
3955.55	0.10774	0.187738	0.177371	0.181423	0.179265	0.163851	0.15859	0.152221	0.141435	0.131703	0.150855	0.134687	0.173103	0.135223	0.119242	0.13995	0.0954313	0.131755	0.15636	0.202571	0.212272	0.141325	0.11794	0.266166	0.142794	0.0786045	0.120817	0.0211309	0.0391529	0.0682184	-0.0597801	0.0507239	-0.00431886	-0.0918921	-0.0544049	-0.00275772	0.218858	0.184049	0.190926	0.261496	0.177112	0.206766	0.256628	0.273392	0.16303	0.124988	0.176406	0.205953	0.287781
3955.23	0.107732	0.187713	0.177349	0.181399	0.179242	0.163835	0.158572	0.152201	0.141426	0.131686	0.150836	0.134669	0.173079	0.135204	0.119227	0.139932	0.0954148	0.131735	0.156335	0.202542	0.212241	0.1413	0.117915	0.266126	0.142771	0.0785916	0.1208	0.0211265	0.0391466	0.0682083	-0.0597744	0.0507143	-0.00431749	-0.0918759	-0.0543884	-0.00275643	0.218825	0.184022	0.190897	0.261453	0.177089	0.206734	0.256585	0.273345	0.162988	0.124957	0.176376	0.205917	0.287743
3954.9	0.107723	0.187688	0.177326	0.181376	0.179219	0.163819	0.158554	0.15218	0.141419	0.131668	0.150817	0.134652	0.173054	0.135185	0.119213	0.139914	0.0953984	0.131715	0.156311	0.202514	0.21221	0.141273	0.11789	0.266086	0.142749	0.0785786	0.120783	0.0211221	0.0391407	0.0681979	-0.0597677	0.0507049	-0.00431564	-0.0918596	-0.0543716	-0.0027546	0.218792	0.183996	0.190868	0.261411	0.177066	0.206702	0.256544	0.273299	0.162949	0.124927	0.176347	0.205882	0.287705
3954.58	0.107714	0.187663	0.177303	0.181352	0.179197	0.163803	0.158536	0.15216	0.141412	0.13165	0.150798	0.134634	0.17303	0.135168	0.119199	0.139896	0.0953825	0.131694	0.156288	0.202485	0.21218	0.141248	0.117865	0.266046	0.142727	0.0785658	0.120767	0.0211182	0.0391358	0.0681878	-0.0597584	0.0506964	-0.00431224	-0.0918418	-0.0543536	-0.00275189	0.21876	0.18397	0.19084	0.261371	0.177045	0.206672	0.256508	0.273254	0.162914	0.124898	0.176318	0.205848	0.287667
3954.26	0.107705	0.187638	0.17728	0.181328	0.179174	0.163787	0.158518	0.15214	0.141407	0.131632	0.150779	0.134617	0.173006	0.13515	0.119186	0.139879	0.0953671	0.131674	0.156266	0.202457	0.212152	0.141224	0.117842	0.266006	0.142706	0.0785536	0.120751	0.0211146	0.0391319	0.0681778	-0.0597462	0.0506891	-0.00430689	-0.0918223	-0.0543342	-0.00274811	0.218729	0.183945	0.190812	0.261333	0.177025	0.206642	0.256475	0.273211	0.162882	0.12487	0.176291	0.205814	0.287629
3953.94	0.107695	0.187613	0.177256	0.181305	0.179152	0.16377	0.158499	0.152121	0.141403	0.131615	0.15076	0.1346	0.172982	0.135134	0.119173	0.139862	0.0953522	0.131655	0.156244	0.202429	0.212125	0.1412	0.11782	0.265967	0.142686	0.0785419	0.120735	0.0211114	0.0391287	0.0681683	-0.0597313	0.0506832	-0.00429933	-0.0918013	-0.0543134	-0.00274356	0.218698	0.183919	0.190785	0.261296	0.177006	0.206613	0.256444	0.273168	0.162852	0.124844	0.176265	0.20578	0.28759
3953.62	0.107684	0.187588	0.177232	0.181281	0.179131	0.163753	0.15848	0.152102	0.141398	0.131597	0.150741	0.134583	0.172958	0.135117	0.119162	0.139845	0.0953373	0.131635	0.156222	0.202401	0.2121	0.141178	0.117799	0.265927	0.142666	0.0785306	0.12072	0.0211082	0.0391256	0.0681586	-0.0597161	0.0506778	-0.0042909	-0.0917804	-0.0542928	-0.00273924	0.218666	0.183893	0.190757	0.26126	0.176988	0.206584	0.256413	0.273125	0.162823	0.124818	0.17624	0.205745	0.287551
3953.3	0.107673	0.187563	0.177207	0.181256	0.179109	0.163736	0.158461	0.152084	0.141393	0.131579	0.150723	0.134566	0.172934	0.135101	0.11915	0.139827	0.0953222	0.131614	0.156199	0.202373	0.212075	0.141157	0.117777	0.265886	0.142646	0.0785193	0.120703	0.0211047	0.0391221	0.0681488	-0.0597014	0.0506725	-0.00428205	-0.0917604	-0.0542727	-0.00273561	0.218635	0.183866	0.190729	0.261225	0.17697	0.206556	0.256381	0.273083	0.162793	0.124794	0.176215	0.20571	0.287512
3952.98	0.107658	0.187537	0.177181	0.181231	0.179086	0.163718	0.15844	0.152065	0.141383	0.13156	0.150703	0.134548	0.172909	0.135083	0.119138	0.139808	0.0953061	0.131593	0.156174	0.202345	0.212049	0.141135	0.117754	0.265844	0.142625	0.0785076	0.120686	0.0211004	0.0391171	0.068138	-0.0596902	0.0506658	-0.00427513	-0.0917437	-0.0542554	-0.00273416	0.218604	0.183839	0.190701	0.261189	0.176952	0.206527	0.256345	0.273041	0.162763	0.124771	0.17619	0.205675	0.287472
3952.65	0.107641	0.18751	0.177155	0.181206	0.179063	0.163699	0.158419	0.152045	0.141371	0.131541	0.150684	0.134529	0.172884	0.135064	0.119125	0.139788	0.0952888	0.13157	0.156147	0.202315	0.212021	0.141111	0.117729	0.265802	0.142603	0.0784951	0.120666	0.0210952	0.0391105	0.0681263	-0.0596827	0.0506575	-0.00427095	-0.0917307	-0.054241	-0.00273499	0.218572	0.183812	0.190672	0.261153	0.176933	0.206498	0.256306	0.272998	0.162731	0.124749	0.176164	0.205639	0.287433
3952.33	0.107621	0.187482	0.177128	0.18118	0.179038	0.16368	0.158397	0.152024	0.141355	0.131521	0.150663	0.134509	0.172857	0.135044	0.119109	0.139766	0.09527	0.131545	0.156116	0.202285	0.211991	0.141085	0.117701	0.265758	0.14258	0.0784814	0.120645	0.0210885	0.0391017	0.0681131	-0.0596808	0.0506465	-0.00427123	-0.091723	-0.0542306	-0.00273873	0.218541	0.183784	0.190643	0.261116	0.176912	0.206468	0.256263	0.272954	0.162699	0.124727	0.176138	0.205603	0.287394
3952.01	0.107597	0.187454	0.177101	0.181154	0.179012	0.163659	0.158373	0.152001	0.141335	0.1315	0.150641	0.134487	0.172829	0.135022	0.11909	0.139742	0.0952497	0.131518	0.156083	0.202254	0.211958	0.141057	0.11767	0.265714	0.142556	0.0784667	0.120621	0.0210808	0.0390912	0.0680988	-0.0596831	0.0506335	-0.00427577	-0.0917195	-0.0542237	-0.00274491	0.21851	0.183758	0.190614	0.261079	0.17689	0.206437	0.256219	0.27291	0.162669	0.124707	0.176113	0.205567	0.287355
3951.69	0.107571	0.187423	0.177072	0.181128	0.178984	0.163637	0.158349	0.151977	0.141313	0.131477	0.150619	0.134464	0.1728	0.134998	0.119069	0.139716	0.0952279	0.13149	0.156048	0.202222	0.211921	0.141027	0.117635	0.265668	0.142529	0.0784508	0.120597	0.0210718	0.0390788	0.0680832	-0.0596899	0.0506183	-0.00428522	-0.0917206	-0.0542204	-0.00275347	0.218479	0.183732	0.190585	0.261043	0.176867	0.206405	0.256175	0.272866	0.162639	0.124688	0.176088	0.205532	0.287317
3951.37	0.107541	0.187392	0.177044	0.181101	0.178956	0.163614	0.158323	0.151951	0.141288	0.131454	0.150595	0.13444	0.17277	0.134972	0.119045	0.13969	0.0952048	0.131461	0.156011	0.20219	0.211882	0.140994	0.117599	0.265622	0.142501	0.078434	0.120571	0.021062	0.0390649	0.0680665	-0.0597005	0.0506013	-0.00429882	-0.0917256	-0.0542207	-0.00276417	0.218449	0.183708	0.190557	0.261008	0.176844	0.206373	0.256131	0.272822	0.162612	0.12467	0.176063	0.205498	0.287279
3951.05	0.10751	0.18736	0.177014	0.181074	0.178927	0.163591	0.158297	0.151925	0.141261	0.13143	0.150571	0.134415	0.172739	0.134946	0.11902	0.139662	0.095181	0.131433	0.155973	0.202156	0.211842	0.14096	0.117562	0.265575	0.142472	0.0784168	0.120546	0.0210517	0.03905	0.0680495	-0.0597128	0.0505837	-0.00431482	-0.0917325	-0.0542229	-0.00277601	0.21842	0.183683	0.19053	0.260973	0.176819	0.20634	0.256089	0.272779	0.162586	0.124652	0.17604	0.205463	0.287241
3950.73	0.107479	0.187327	0.176985	0.181047	0.178897	0.163568	0.158271	0.151899	0.141236	0.131406	0.150547	0.134391	0.172709	0.134919	0.118995	0.139635	0.0951572	0.131405	0.155934	0.202124	0.211801	0.140926	0.117526	0.265527	0.142443	0.0783997	0.120521	0.0210414	0.0390348	0.0680326	-0.0597251	0.0505664	-0.00433116	-0.0917394	-0.0542261	-0.00278832	0.21839	0.183659	0.190503	0.260939	0.176795	0.206307	0.256048	0.272736	0.162562	0.124634	0.176016	0.20543	0.287202
3950.4	0.107449	0.187295	0.176955	0.18102	0.178869	0.163545	0.158245	0.151873	0.141211	0.131381	0.150523	0.134367	0.172679	0.134893	0.118969	0.139609	0.0951336	0.131377	0.155897	0.202091	0.21176	0.140892	0.117491	0.265479	0.142414	0.0783829	0.120497	0.0210313	0.0390195	0.0680159	-0.0597372	0.0505494	-0.00434703	-0.0917458	-0.05423	-0.00280096	0.21836	0.183635	0.190477	0.260904	0.176771	0.206274	0.256008	0.272694	0.162538	0.124615	0.175992	0.205396	0.287163
3950.08	0.107421	0.187264	0.176927	0.180993	0.178841	0.163524	0.15822	0.151848	0.141188	0.131358	0.150499	0.134344	0.17265	0.134868	0.118945	0.139584	0.0951113	0.131352	0.155861	0.202059	0.211721	0.14086	0.117459	0.265432	0.142386	0.0783669	0.120475	0.021022	0.0390051	0.0680002	-0.0597461	0.050534	-0.00435953	-0.0917487	-0.0542322	-0.00281264	0.218329	0.183611	0.190451	0.260868	0.176748	0.206242	0.25597	0.272653	0.162515	0.124596	0.175967	0.205362	0.287124
3949.76	0.107395	0.187234	0.176899	0.180967	0.178814	0.163503	0.158196	0.151824	0.141169	0.131335	0.150476	0.134323	0.172622	0.134845	0.118923	0.139561	0.0950906	0.131328	0.155828	0.202028	0.211686	0.14083	0.11743	0.265386	0.142359	0.0783519	0.120454	0.0210138	0.0389919	0.0679857	-0.0597512	0.0505202	-0.00436772	-0.0917471	-0.0542319	-0.00282302	0.218298	0.183587	0.190424	0.26083	0.176726	0.206209	0.255933	0.272612	0.162493	0.124577	0.175941	0.205328	0.287085
3949.44	0.107373	0.187206	0.176872	0.180941	0.178789	0.163484	0.158174	0.151801	0.141153	0.131313	0.150454	0.134303	0.172596	0.134823	0.118904	0.139539	0.0950717	0.131306	0.155798	0.201999	0.211655	0.140802	0.117405	0.265341	0.142333	0.0783378	0.120435	0.0210069	0.0389803	0.0679725	-0.0597517	0.0505084	-0.00437115	-0.0917404	-0.0542281	-0.00283159	0.218267	0.183561	0.190397	0.260791	0.176705	0.206178	0.255898	0.272571	0.162472	0.124559	0.175914	0.205294	0.287046
3949.12	0.107354	0.187179	0.176847	0.180915	0.178764	0.163465	0.158153	0.15178	0.14114	0.131293	0.150433	0.134285	0.17257	0.134802	0.118887	0.13952	0.0950546	0.131285	0.155771	0.201971	0.211627	0.140777	0.117382	0.265299	0.142309	0.0783245	0.120417	0.0210013	0.0389704	0.0679605	-0.0597472	0.0504985	-0.00436971	-0.0917287	-0.0542201	-0.0028381	0.218235	0.183536	0.190371	0.260752	0.176685	0.206146	0.255865	0.272529	0.162453	0.124541	0.175886	0.205261	0.287007
3948.8	0.107338	0.187154	0.176824	0.180891	0.178741	0.163448	0.158134	0.151759	0.141129	0.131274	0.150412	0.134267	0.172547	0.134783	0.118873	0.139502	0.095039	0.131265	0.155748	0.201944	0.211604	0.140753	0.117362	0.265259	0.142286	0.0783118	0.1204	0.020997	0.0389622	0.0679497	-0.059738	0.0504905	-0.0043641	-0.0917122	-0.0542075	-0.00284243	0.218203	0.183511	0.190344	0.260712	0.176666	0.206116	0.255835	0.272488	0.162436	0.124525	0.175859	0.205227	0.286968
3948.48	0.107324	0.187129	0.176801	0.180867	0.178718	0.16343	0.158115	0.151738	0.141118	0.131256	0.150393	0.13425	0.172524	0.134764	0.118859	0.139484	0.0950241	0.131247	0.155726	0.201917	0.211584	0.140732	0.117344	0.26522	0.142264	0.0782993	0.120383	0.0209935	0.0389552	0.0679397	-0.0597257	0.0504836	-0.00435596	-0.0916929	-0.0541915	-0.00284532	0.218172	0.183485	0.190317	0.260673	0.176648	0.206086	0.255805	0.272447	0.16242	0.12451	0.175832	0.205194	0.28693
3948.15	0.10731	0.187105	0.17678	0.180843	0.178696	0.163412	0.158097	0.151717	0.141106	0.131239	0.150374	0.134232	0.172501	0.134745	0.118846	0.139468	0.0950096	0.131228	0.155706	0.20189	0.211565	0.140711	0.117326	0.265182	0.142242	0.0782869	0.120367	0.0209905	0.0389489	0.0679301	-0.0597114	0.0504774	-0.00434654	-0.0916718	-0.0541728	-0.00284717	0.21814	0.18346	0.190291	0.260633	0.17663	0.206056	0.255777	0.272406	0.162405	0.124496	0.175804	0.20516	0.286892
3947.83	0.107295	0.18708	0.176758	0.18082	0.178673	0.163394	0.158078	0.151696	0.141092	0.131221	0.150354	0.134214	0.172477	0.134727	0.118832	0.13945	0.0949945	0.13121	0.155686	0.201864	0.211547	0.140689	0.117307	0.265145	0.142219	0.0782742	0.12035	0.0209874	0.0389426	0.0679204	-0.0596979	0.0504708	-0.0043377	-0.0916516	-0.0541538	-0.00284927	0.218107	0.183434	0.190264	0.260594	0.176612	0.206027	0.255747	0.272364	0.162389	0.124483	0.175777	0.205125	0.286853
3947.51	0.107278	0.187054	0.176736	0.180796	0.178649	0.163375	0.158059	0.151674	0.141076	0.131204	0.150335	0.134195	0.172453	0.134708	0.118817	0.139431	0.0949785	0.131191	0.155665	0.201836	0.211527	0.140666	0.117287	0.265106	0.142196	0.078261	0.120332	0.0209835	0.0389354	0.0679101	-0.0596867	0.050463	-0.00433069	-0.0916333	-0.0541364	-0.00285238	0.218075	0.183408	0.190236	0.260555	0.176594	0.205998	0.255714	0.272323	0.162373	0.124469	0.17575	0.20509	0.286815
3947.19	0.107257	0.187027	0.176712	0.180772	0.178624	0.163355	0.158039	0.151651	0.141057	0.131185	0.150314	0.134175	0.172427	0.134688	0.1188	0.139411	0.0949604	0.131169	0.155641	0.201807	0.211503	0.14064	0.117264	0.265066	0.142172	0.078247	0.120313	0.0209782	0.0389264	0.0678985	-0.0596809	0.0504525	-0.0043275	-0.0916199	-0.0541232	-0.00285791	0.218043	0.183381	0.190208	0.260514	0.176576	0.205967	0.255678	0.272281	0.162354	0.124454	0.175721	0.205055	0.286776
3946.87	0.107233	0.186998	0.176687	0.180747	0.178598	0.163334	0.158017	0.151626	0.141036	0.131165	0.150292	0.134153	0.172399	0.134667	0.11878	0.139388	0.0949406	0.131146	0.155613	0.201778	0.211477	0.140611	0.117239	0.265023	0.142146	0.0782323	0.120291	0.0209713	0.0389153	0.0678854	-0.0596802	0.0504396	-0.00432783	-0.0916109	-0.0541148	-0.00286571	0.218011	0.183355	0.19018	0.260473	0.176556	0.205936	0.255638	0.272239	0.162334	0.124437	0.175693	0.205019	0.286738
3946.55	0.107205	0.186969	0.17666	0.180721	0.178571	0.163312	0.157994	0.151602	0.141014	0.131143	0.150269	0.134131	0.17237	0.134645	0.118759	0.139363	0.0949189	0.131121	0.155582	0.201746	0.211447	0.14058	0.117212	0.264978	0.142118	0.0782167	0.120268	0.0209626	0.038902	0.0678706	-0.0596853	0.0504239	-0.00433198	-0.091607	-0.0541115	-0.00287603	0.217979	0.183329	0.190151	0.260431	0.176535	0.205904	0.255594	0.272197	0.162311	0.124416	0.175663	0.204983	0.286699
3946.23	0.107175	0.186939	0.176632	0.180695	0.178542	0.16329	0.15797	0.151577	0.14099	0.13112	0.150246	0.134107	0.17234	0.134621	0.118737	0.139337	0.094896	0.131095	0.155549	0.201714	0.211414	0.140548	0.117184	0.264931	0.142089	0.0782004	0.120244	0.0209526	0.0388868	0.0678543	-0.0596951	0.0504064	-0.00433928	-0.0916074	-0.0541126	-0.00288827	0.217947	0.183303	0.190121	0.260389	0.176513	0.20587	0.255548	0.272154	0.162287	0.124394	0.175634	0.204947	0.286661
3945.9	0.107147	0.186909	0.176603	0.180668	0.178514	0.163268	0.157946	0.151553	0.140969	0.131097	0.150222	0.134083	0.17231	0.134597	0.118715	0.139312	0.0948735	0.131068	0.155516	0.201683	0.211382	0.140517	0.117156	0.264884	0.14206	0.0781843	0.120219	0.0209425	0.0388717	0.0678378	-0.0597047	0.0503892	-0.00434677	-0.091608	-0.0541141	-0.00290039	0.217915	0.183278	0.190092	0.260346	0.176491	0.205836	0.255501	0.272112	0.162261	0.12437	0.175605	0.204911	0.286622
3945.58	0.107122	0.18688	0.176576	0.180642	0.178486	0.163247	0.157921	0.151529	0.140949	0.131074	0.150199	0.134059	0.17228	0.134574	0.118695	0.139287	0.0948519	0.131042	0.155485	0.201651	0.211351	0.140489	0.11713	0.264837	0.142032	0.0781684	0.120196	0.0209327	0.0388569	0.0678214	-0.0597131	0.0503729	-0.00435388	-0.0916078	-0.0541146	-0.00291195	0.217884	0.183254	0.190063	0.260305	0.176469	0.205803	0.255456	0.272069	0.162235	0.124348	0.175577	0.204875	0.286583
3945.26	0.107103	0.186853	0.176549	0.180617	0.178459	0.163227	0.157897	0.151507	0.140932	0.131052	0.150177	0.134037	0.172252	0.134551	0.118677	0.139264	0.0948324	0.131019	0.155458	0.201621	0.211323	0.140464	0.117108	0.264793	0.142005	0.0781534	0.120173	0.0209243	0.0388442	0.0678061	-0.0597163	0.0503595	-0.00435814	-0.0916039	-0.0541108	-0.0029213	0.217852	0.18323	0.190035	0.260265	0.176447	0.205769	0.255413	0.272028	0.16221	0.124326	0.17555	0.204841	0.286544
3944.94	0.107087	0.186827	0.176525	0.180592	0.178434	0.163209	0.157873	0.151485	0.140917	0.131031	0.150155	0.134015	0.172225	0.13453	0.118662	0.139243	0.0948151	0.130997	0.155435	0.201592	0.211298	0.140443	0.117089	0.26475	0.14198	0.0781393	0.120153	0.0209173	0.0388335	0.067792	-0.0597143	0.0503486	-0.00435964	-0.0915964	-0.0541028	-0.0029289	0.217821	0.183206	0.190007	0.260226	0.176427	0.205737	0.255373	0.271987	0.162185	0.124307	0.175524	0.204806	0.286505
3944.62	0.107074	0.186801	0.176502	0.180568	0.178409	0.163191	0.157849	0.151464	0.140902	0.131011	0.150134	0.133994	0.1722	0.134509	0.118648	0.139224	0.0947993	0.130978	0.155415	0.201564	0.211277	0.140423	0.117072	0.26471	0.141955	0.0781259	0.120134	0.0209114	0.0388244	0.0677789	-0.059708	0.0503399	-0.00435896	-0.0915863	-0.0540917	-0.00293519	0.21779	0.183182	0.189979	0.260189	0.176407	0.205706	0.255336	0.271946	0.162163	0.12429	0.175499	0.204773	0.286465
3944.3	0.107059	0.186776	0.176479	0.180544	0.178385	0.163172	0.157826	0.151443	0.140886	0.130992	0.150114	0.133973	0.172174	0.134489	0.118634	0.139206	0.0947842	0.13096	0.155396	0.201537	0.211257	0.140404	0.117056	0.26467	0.141931	0.0781128	0.120116	0.0209059	0.0388158	0.067766	-0.0597	0.0503318	-0.00435773	-0.0915766	-0.0540803	-0.00294157	0.217758	0.183158	0.189951	0.260152	0.176387	0.205675	0.255301	0.271906	0.162142	0.124273	0.175474	0.204739	0.286426
3943.98	0.10704	0.186749	0.176456	0.18052	0.178361	0.163153	0.157803	0.151421	0.140868	0.130972	0.150093	0.133952	0.172149	0.134469	0.118619	0.139187	0.0947688	0.130941	0.155377	0.201509	0.211236	0.140385	0.11704	0.26463	0.141906	0.0780994	0.120098	0.0209002	0.0388069	0.0677528	-0.0596923	0.0503235	-0.00435684	-0.0915689	-0.0540702	-0.00294895	0.217725	0.183134	0.189923	0.260116	0.176368	0.205644	0.255268	0.271866	0.162122	0.124255	0.17545	0.204705	0.286388
3943.65	0.107015	0.186722	0.176432	0.180495	0.178336	0.163133	0.157779	0.151398	0.140846	0.130952	0.150071	0.133931	0.172122	0.134448	0.118601	0.139167	0.0947521	0.130922	0.155355	0.20148	0.211215	0.140363	0.117022	0.264588	0.141881	0.0780853	0.120079	0.0208935	0.0387966	0.0677386	-0.0596882	0.0503132	-0.00435798	-0.0915659	-0.0540644	-0.0029586	0.217692	0.18311	0.189896	0.260078	0.176348	0.205612	0.255233	0.271825	0.162103	0.124235	0.175426	0.204671	0.28635
3943.33	0.106986	0.186692	0.176407	0.180469	0.17831	0.163111	0.157756	0.151374	0.140821	0.130931	0.150049	0.133909	0.172094	0.134426	0.118581	0.139146	0.0947339	0.130902	0.15533	0.201451	0.21119	0.140338	0.117001	0.264545	0.141854	0.0780703	0.120058	0.0208857	0.0387847	0.0677233	-0.0596884	0.0503007	-0.0043612	-0.0915677	-0.054063	-0.00297042	0.217658	0.183084	0.189868	0.260039	0.176327	0.20558	0.255198	0.271784	0.162082	0.124212	0.175401	0.204637	0.286312
3943.01	0.106951	0.186662	0.176381	0.180443	0.178283	0.163089	0.157732	0.151349	0.140795	0.130909	0.150026	0.133888	0.172066	0.134403	0.11856	0.139124	0.0947141	0.130879	0.155301	0.201421	0.211163	0.140311	0.116978	0.2645	0.141826	0.0780544	0.120037	0.0208768	0.0387709	0.0677069	-0.0596942	0.0502858	-0.00436662	-0.0915743	-0.0540658	-0.00298449	0.217624	0.183058	0.18984	0.259999	0.176304	0.205547	0.25516	0.271743	0.162059	0.124187	0.175375	0.204602	0.286276
3942.69	0.106915	0.18663	0.176354	0.180416	0.178255	0.163065	0.157707	0.151324	0.140767	0.130887	0.150003	0.133866	0.172036	0.134379	0.118537	0.1391	0.0946931	0.130855	0.155269	0.201391	0.211133	0.140282	0.116953	0.264453	0.141797	0.0780378	0.120014	0.020867	0.0387558	0.0676901	-0.0597049	0.0502689	-0.00437349	-0.0915842	-0.0540711	-0.00299983	0.21759	0.183031	0.189811	0.259957	0.17628	0.205514	0.25512	0.2717	0.162032	0.12416	0.175348	0.204566	0.28624
3942.37	0.106879	0.186599	0.176327	0.180389	0.178226	0.163042	0.157682	0.151299	0.14074	0.130864	0.149979	0.133844	0.172007	0.134355	0.118513	0.139075	0.0946713	0.13083	0.155235	0.201361	0.211101	0.140253	0.116926	0.264405	0.141768	0.0780208	0.11999	0.0208565	0.0387396	0.0676732	-0.0597204	0.0502504	-0.00438153	-0.0915963	-0.0540775	-0.00301604	0.217556	0.183004	0.189782	0.259914	0.176255	0.205481	0.255077	0.271658	0.162003	0.124132	0.17532	0.204529	0.286204
3942.05	0.106843	0.186568	0.176301	0.180362	0.178198	0.163019	0.157657	0.151273	0.140712	0.13084	0.149955	0.133823	0.171977	0.13433	0.11849	0.13905	0.0946489	0.130804	0.155199	0.20133	0.211067	0.140222	0.116897	0.264357	0.141739	0.0780036	0.119966	0.0208456	0.0387228	0.0676565	-0.0597397	0.0502307	-0.00439035	-0.0916092	-0.0540834	-0.00303217	0.217524	0.182977	0.189753	0.259871	0.17623	0.205448	0.255032	0.271615	0.161973	0.124105	0.175292	0.204492	0.286168
3941.73	0.106809	0.186537	0.176274	0.180336	0.178169	0.162997	0.157631	0.151247	0.140686	0.130817	0.149931	0.133801	0.171948	0.134305	0.118467	0.139025	0.0946258	0.130776	0.155163	0.2013	0.211032	0.140192	0.116868	0.264309	0.141711	0.0779863	0.119942	0.0208344	0.0387055	0.0676401	-0.0597623	0.0502101	-0.00440009	-0.0916224	-0.0540883	-0.00304827	0.217493	0.18295	0.189724	0.259829	0.176204	0.205416	0.254985	0.271572	0.161942	0.12408	0.175263	0.204455	0.286131
3941.4	0.106777	0.186508	0.176248	0.18031	0.178141	0.162975	0.157604	0.151221	0.14066	0.130793	0.149908	0.133779	0.171919	0.134279	0.118444	0.138999	0.0946027	0.130749	0.155128	0.201269	0.210998	0.140162	0.116839	0.264261	0.141683	0.0779694	0.119918	0.020823	0.0386886	0.0676243	-0.0597856	0.0501895	-0.00440976	-0.0916339	-0.0540907	-0.00306356	0.217463	0.182924	0.189695	0.259789	0.176179	0.205384	0.254937	0.271531	0.161915	0.124057	0.175236	0.204418	0.286093
3941.08	0.106745	0.186479	0.176222	0.180284	0.178112	0.162954	0.157578	0.151195	0.140636	0.13077	0.149884	0.133757	0.171891	0.134254	0.118422	0.138974	0.0945794	0.130722	0.155094	0.201239	0.210966	0.140132	0.11681	0.264213	0.141655	0.0779527	0.119894	0.0208116	0.0386722	0.0676088	-0.0598085	0.0501692	-0.00441936	-0.0916437	-0.054091	-0.00307812	0.217433	0.1829	0.189667	0.259751	0.176154	0.205354	0.25489	0.27149	0.161892	0.124037	0.175209	0.204381	0.286055
3940.76	0.106716	0.186451	0.176197	0.180259	0.178085	0.162933	0.157553	0.15117	0.140614	0.130747	0.149861	0.133735	0.171862	0.13423	0.118402	0.13895	0.0945568	0.130697	0.155063	0.20121	0.210937	0.140104	0.116783	0.264167	0.141629	0.0779365	0.119871	0.0208007	0.0386573	0.0675938	-0.0598272	0.0501505	-0.0044271	-0.0916495	-0.0540878	-0.00309142	0.217404	0.182876	0.189639	0.259715	0.176131	0.205323	0.254846	0.271451	0.161874	0.12402	0.175182	0.204346	0.286015
3940.44	0.10669	0.186426	0.176173	0.180235	0.178058	0.162912	0.157528	0.151146	0.140596	0.130725	0.149839	0.133713	0.171835	0.134207	0.118383	0.138927	0.0945357	0.130673	0.155036	0.201181	0.210913	0.140079	0.116758	0.264122	0.141604	0.077921	0.119849	0.0207907	0.0386444	0.0675796	-0.0598392	0.0501344	-0.00443184	-0.0916501	-0.0540807	-0.00310321	0.217375	0.182852	0.189612	0.25968	0.176109	0.205293	0.254804	0.271412	0.161858	0.124004	0.175156	0.204311	0.285975
3940.12	0.106667	0.186401	0.17615	0.180211	0.178033	0.162892	0.157506	0.151124	0.14058	0.130704	0.149817	0.133692	0.171809	0.134186	0.118367	0.138906	0.0945166	0.130652	0.155013	0.201154	0.210892	0.140055	0.116737	0.264078	0.14158	0.077906	0.119829	0.0207818	0.0386334	0.0675661	-0.0598435	0.050121	-0.00443304	-0.0916454	-0.05407	-0.0031135	0.217345	0.182829	0.189585	0.259646	0.176088	0.205263	0.254765	0.271374	0.161844	0.123989	0.175129	0.204276	0.285935
3939.8	0.106648	0.186379	0.176128	0.180187	0.178008	0.162872	0.157485	0.151103	0.140568	0.130684	0.149797	0.133671	0.171783	0.134166	0.118352	0.138888	0.0944997	0.130632	0.154994	0.201128	0.210876	0.140035	0.116718	0.264036	0.141557	0.0778915	0.119809	0.0207743	0.0386242	0.0675533	-0.0598398	0.0501107	-0.00443048	-0.0916356	-0.0540559	-0.00312259	0.217315	0.182806	0.189558	0.25961	0.176067	0.205233	0.254729	0.271335	0.161829	0.123974	0.175102	0.204241	0.285895
3939.48	0.10663	0.186356	0.176107	0.180163	0.177984	0.162852	0.157465	0.151083	0.140557	0.130664	0.149776	0.133652	0.171759	0.134148	0.118339	0.13887	0.0944846	0.130615	0.154976	0.201102	0.210861	0.140017	0.116703	0.263996	0.141535	0.077877	0.11979	0.0207676	0.0386159	0.0675408	-0.0598306	0.0501025	-0.00442549	-0.0916225	-0.0540401	-0.00313101	0.217285	0.182781	0.18953	0.259574	0.176045	0.205203	0.254694	0.271295	0.161811	0.123957	0.175074	0.204206	0.285854
3939.15	0.106614	0.186335	0.176086	0.18014	0.17796	0.162832	0.157446	0.151064	0.140546	0.130646	0.149756	0.133633	0.171734	0.13413	0.118326	0.138853	0.0944712	0.130599	0.15496	0.201077	0.210848	0.14	0.116689	0.263956	0.141514	0.0778626	0.119772	0.0207617	0.0386079	0.0675287	-0.059818	0.0500958	-0.00441888	-0.0916077	-0.0540235	-0.0031392	0.217254	0.182756	0.189502	0.259537	0.176021	0.205171	0.254658	0.271255	0.16179	0.123939	0.175045	0.204171	0.285814
3938.83	0.106597	0.186312	0.176065	0.180116	0.177937	0.162812	0.157427	0.151046	0.140534	0.130627	0.149736	0.133614	0.171709	0.134113	0.118313	0.138835	0.094458	0.130583	0.154942	0.201052	0.210832	0.139983	0.116676	0.263917	0.141492	0.0778479	0.119754	0.0207558	0.038599	0.067516	-0.0598066	0.0500887	-0.00441347	-0.0915943	-0.0540088	-0.00314819	0.217224	0.18273	0.189472	0.259498	0.175996	0.205139	0.254622	0.271213	0.161764	0.123917	0.175017	0.204135	0.285775
3938.51	0.106576	0.186289	0.176044	0.180092	0.177913	0.162791	0.157407	0.151026	0.14052	0.130608	0.149715	0.133594	0.171684	0.134095	0.118299	0.138817	0.0944442	0.130566	0.154923	0.201026	0.210814	0.139966	0.116663	0.263877	0.14147	0.0778326	0.119735	0.0207493	0.0385885	0.0675025	-0.0597996	0.0500801	-0.00441066	-0.0915841	-0.0539978	-0.00315859	0.217192	0.182704	0.189442	0.259458	0.175969	0.205106	0.254583	0.27117	0.161735	0.123892	0.174988	0.204098	0.285737
3938.19	0.106552	0.186265	0.176023	0.180067	0.177889	0.16277	0.157387	0.151006	0.140504	0.130589	0.149694	0.133574	0.171659	0.134076	0.118283	0.138797	0.0944298	0.130549	0.154902	0.201	0.210793	0.139947	0.116649	0.263836	0.141446	0.0778171	0.119715	0.0207422	0.038577	0.0674884	-0.0597973	0.0500698	-0.00441047	-0.0915767	-0.0539901	-0.00316993	0.21716	0.182677	0.189412	0.259417	0.175941	0.205072	0.254543	0.271127	0.161704	0.123864	0.174959	0.204062	0.285699
3937.87	0.106526	0.18624	0.176003	0.180043	0.177864	0.16275	0.157365	0.150986	0.140486	0.130569	0.149673	0.133554	0.171633	0.134056	0.118268	0.138777	0.0944144	0.130532	0.15488	0.200972	0.210772	0.139926	0.116635	0.263796	0.141422	0.0778016	0.119695	0.0207347	0.0385648	0.0674741	-0.0597998	0.0500579	-0.00441241	-0.0915715	-0.0539854	-0.00318192	0.217128	0.18265	0.189382	0.259375	0.175914	0.205037	0.254503	0.271083	0.161673	0.123836	0.174931	0.204025	0.285662
3937.55	0.106498	0.186215	0.175982	0.180019	0.17784	0.162729	0.157344	0.150965	0.140469	0.130549	0.149651	0.133534	0.171607	0.134035	0.118252	0.138757	0.0943986	0.130515	0.154858	0.200945	0.210751	0.139906	0.11662	0.263755	0.141398	0.0777863	0.119674	0.020727	0.0385525	0.0674599	-0.0598053	0.0500449	-0.00441538	-0.0915673	-0.0539824	-0.0031939	0.217095	0.182623	0.189352	0.259334	0.175888	0.205002	0.254464	0.271041	0.161643	0.123808	0.174903	0.203988	0.285625
3937.23	0.106472	0.186189	0.175963	0.179995	0.177816	0.16271	0.157323	0.150944	0.140453	0.13053	0.149629	0.133514	0.171581	0.134015	0.118239	0.138738	0.0943836	0.130498	0.154839	0.200918	0.210732	0.139886	0.116607	0.263715	0.141374	0.0777719	0.119654	0.0207199	0.0385417	0.0674468	-0.0598093	0.0500328	-0.00441625	-0.0915605	-0.0539778	-0.00320423	0.217062	0.182596	0.189322	0.259294	0.175864	0.204969	0.254427	0.271	0.161616	0.123782	0.174876	0.203952	0.285588
3936.9	0.106449	0.186164	0.175945	0.179973	0.177793	0.162691	0.157302	0.150923	0.140439	0.130511	0.149609	0.133495	0.171556	0.133996	0.118227	0.13872	0.0943695	0.130483	0.154821	0.200892	0.210717	0.139868	0.116595	0.263676	0.141349	0.0777581	0.119635	0.0207134	0.0385324	0.0674349	-0.0598106	0.0500218	-0.00441464	-0.0915511	-0.0539709	-0.00321305	0.217028	0.182569	0.189293	0.259254	0.175842	0.204936	0.254394	0.270961	0.161592	0.12376	0.174849	0.203915	0.28555
3936.58	0.106429	0.186139	0.175927	0.17995	0.177769	0.162673	0.157282	0.150902	0.140427	0.130493	0.149588	0.133476	0.171531	0.133977	0.118217	0.138703	0.0943568	0.130469	0.154807	0.200867	0.210705	0.139853	0.116586	0.263637	0.141325	0.077745	0.119617	0.0207079	0.0385249	0.0674245	-0.0598068	0.0500128	-0.00440946	-0.0915378	-0.0539602	-0.00321972	0.216995	0.182542	0.189265	0.259216	0.175821	0.204905	0.254364	0.270923	0.161572	0.12374	0.174822	0.20388	0.285512
3936.26	0.106412	0.186114	0.17591	0.179928	0.177746	0.162655	0.157262	0.150882	0.140417	0.130474	0.149568	0.133458	0.171506	0.133959	0.118208	0.138688	0.0943447	0.130457	0.154794	0.200842	0.210695	0.13984	0.116577	0.263598	0.141301	0.0777321	0.1196	0.0207027	0.0385179	0.0674147	-0.0597996	0.050005	-0.0044024	-0.0915233	-0.053947	-0.00322554	0.216963	0.182516	0.189237	0.259178	0.175802	0.204876	0.254334	0.270885	0.161553	0.123723	0.174795	0.203844	0.285474
3935.94	0.106394	0.186087	0.175892	0.179906	0.177722	0.162636	0.157242	0.150861	0.140404	0.130455	0.149548	0.13344	0.171481	0.13394	0.118198	0.138672	0.0943318	0.130443	0.154779	0.200818	0.210684	0.139826	0.116568	0.263558	0.141275	0.0777184	0.119582	0.0206968	0.0385097	0.0674043	-0.0597927	0.0499966	-0.00439651	-0.0915117	-0.0539346	-0.00323258	0.216931	0.182489	0.189209	0.259142	0.175784	0.204847	0.254305	0.270847	0.161536	0.123707	0.174769	0.203809	0.285434
3935.62	0.106373	0.18606	0.175872	0.179883	0.177696	0.162616	0.15722	0.150838	0.140388	0.130435	0.149527	0.133421	0.171454	0.133919	0.118184	0.138655	0.0943172	0.130427	0.154761	0.200792	0.21067	0.139811	0.116556	0.263515	0.141247	0.0777034	0.119562	0.0206894	0.038499	0.0673924	-0.0597886	0.0499865	-0.00439385	-0.0915055	-0.0539252	-0.00324222	0.216899	0.182463	0.189182	0.259106	0.175764	0.204818	0.254272	0.270809	0.161518	0.123689	0.174742	0.203774	0.285395
3935.3	0.106346	0.186031	0.17585	0.179857	0.177669	0.162593	0.157196	0.150813	0.140365	0.130412	0.149504	0.133399	0.171425	0.133897	0.118166	0.138634	0.0942992	0.130407	0.154737	0.200764	0.21065	0.139791	0.11654	0.263469	0.141216	0.0776863	0.11954	0.0206794	0.0384839	0.0673774	-0.0597928	0.0499724	-0.00439829	-0.0915092	-0.0539234	-0.00325689	0.216867	0.182437	0.189155	0.25907	0.175742	0.204788	0.254235	0.270768	0.161497	0.123668	0.174716	0.203739	0.285355
3934.98	0.10631	0.185999	0.175825	0.17983	0.177639	0.162568	0.157169	0.150786	0.140335	0.130388	0.149479	0.133375	0.171395	0.133872	0.118143	0.13861	0.0942778	0.130384	0.154708	0.200734	0.210624	0.139768	0.116518	0.263419	0.141183	0.0776669	0.119515	0.0206667	0.0384642	0.067359	-0.059806	0.049954	-0.00441021	-0.0915236	-0.0539303	-0.00327685	0.216836	0.182412	0.189128	0.259035	0.175718	0.204756	0.254192	0.270726	0.161473	0.123642	0.174689	0.203704	0.285315
3934.66	0.106268	0.185967	0.175799	0.179802	0.177607	0.16254	0.15714	0.150758	0.140298	0.130361	0.149453	0.133349	0.171362	0.133844	0.118114	0.138582	0.0942531	0.130357	0.154674	0.200701	0.210594	0.13974	0.116493	0.263366	0.141147	0.0776454	0.119487	0.0206515	0.0384402	0.0673375	-0.0598284	0.0499313	-0.00442931	-0.0915478	-0.0539459	-0.00330194	0.216804	0.182388	0.189101	0.258999	0.175692	0.204723	0.254144	0.270683	0.161445	0.123612	0.174662	0.20367	0.285275
3934.33	0.106222	0.185935	0.175771	0.179773	0.177574	0.162511	0.15711	0.150728	0.140257	0.130333	0.149426	0.133322	0.171328	0.133815	0.118083	0.138552	0.0942267	0.130328	0.154637	0.200668	0.210561	0.13971	0.116465	0.26331	0.141111	0.0776226	0.119458	0.0206347	0.0384136	0.0673138	-0.0598564	0.049906	-0.00445259	-0.0915782	-0.0539673	-0.00333026	0.216771	0.182363	0.189074	0.258964	0.175664	0.204688	0.254093	0.270638	0.161414	0.123578	0.174635	0.203635	0.285236
3934.01	0.106175	0.185903	0.175743	0.179743	0.177542	0.162482	0.15708	0.150698	0.140215	0.130306	0.149398	0.133295	0.171294	0.133786	0.118051	0.138522	0.0942002	0.130299	0.154601	0.200635	0.210529	0.139679	0.116437	0.263255	0.141076	0.0775996	0.119429	0.0206176	0.0383866	0.0672894	-0.0598854	0.0498798	-0.00447683	-0.09161	-0.053991	-0.0033595	0.216738	0.182339	0.189047	0.258929	0.175636	0.204653	0.254041	0.270592	0.161381	0.123542	0.174609	0.2036	0.285198
3933.69	0.106131	0.185872	0.175716	0.179714	0.177511	0.162454	0.157051	0.150669	0.140176	0.130279	0.149371	0.133269	0.171262	0.133758	0.118021	0.138492	0.0941758	0.130273	0.154569	0.200603	0.2105	0.13965	0.116413	0.263201	0.141043	0.0775773	0.119401	0.0206015	0.0383616	0.0672661	-0.05991	0.0498555	-0.00449781	-0.0916379	-0.0540121	-0.00338676	0.216705	0.182314	0.189019	0.258894	0.175609	0.204618	0.253991	0.270547	0.161349	0.123506	0.174582	0.203565	0.28516
3933.37	0.106094	0.185844	0.175691	0.179687	0.177481	0.162427	0.157024	0.150642	0.140141	0.130255	0.149345	0.133244	0.171231	0.133732	0.117994	0.138465	0.0941543	0.130249	0.154543	0.200573	0.210477	0.139625	0.116392	0.263151	0.141013	0.0775565	0.119375	0.0205873	0.0383399	0.0672449	-0.059927	0.0498342	-0.00451342	-0.0916588	-0.0540275	-0.00341061	0.216672	0.182288	0.188991	0.258858	0.175583	0.204585	0.253944	0.270504	0.16132	0.123473	0.174556	0.20353	0.285123
3933.05	0.106064	0.185818	0.175667	0.179661	0.177454	0.162403	0.156998	0.150618	0.140112	0.130232	0.149321	0.133221	0.171202	0.133708	0.117971	0.138441	0.0941364	0.130229	0.154521	0.200546	0.210459	0.139604	0.116376	0.263104	0.140985	0.0775376	0.119352	0.0205753	0.0383225	0.0672265	-0.0599349	0.049817	-0.00452259	-0.0916711	-0.0540354	-0.00343004	0.216639	0.182262	0.188963	0.258821	0.17556	0.204553	0.253903	0.270462	0.161296	0.123443	0.17453	0.203495	0.285087
3932.73	0.106041	0.185793	0.175644	0.179637	0.177428	0.162381	0.156975	0.150596	0.140089	0.130212	0.149298	0.133198	0.171175	0.133686	0.117953	0.13842	0.0941215	0.130212	0.154505	0.200521	0.210445	0.139586	0.116364	0.263062	0.14096	0.0775203	0.119332	0.0205653	0.038309	0.0672106	-0.0599349	0.0498033	-0.00452607	-0.0916758	-0.0540362	-0.00344551	0.216607	0.182236	0.188935	0.258783	0.175539	0.204522	0.253866	0.270421	0.161278	0.123417	0.174503	0.20346	0.28505
3932.41	0.106023	0.18577	0.175624	0.179614	0.177404	0.162361	0.156954	0.150575	0.140072	0.130193	0.149276	0.133177	0.171149	0.133666	0.117938	0.138402	0.0941092	0.130197	0.154492	0.200498	0.210435	0.139571	0.116355	0.263022	0.140937	0.0775046	0.119313	0.020557	0.038299	0.067197	-0.0599284	0.0497929	-0.00452465	-0.0916737	-0.0540305	-0.00345755	0.216576	0.18221	0.188907	0.258745	0.17552	0.204493	0.253835	0.270383	0.161266	0.123397	0.174476	0.203425	0.285014
3932.08	0.106007	0.185747	0.175604	0.179592	0.17738	0.162341	0.156933	0.150555	0.140057	0.130174	0.149256	0.133156	0.171125	0.133647	0.117926	0.138384	0.0940979	0.130183	0.154481	0.200476	0.210425	0.139557	0.116347	0.262984	0.140913	0.0774896	0.119295	0.0205494	0.0382905	0.0671844	-0.0599202	0.0497837	-0.0045216	-0.0916689	-0.0540218	-0.00346812	0.216546	0.182184	0.188879	0.258705	0.175502	0.204464	0.253805	0.270346	0.161258	0.123381	0.174447	0.203389	0.284976
3931.76	0.105992	0.185724	0.175585	0.179571	0.177356	0.162322	0.156913	0.150536	0.140044	0.130156	0.149235	0.133135	0.1711	0.133628	0.117916	0.138367	0.094087	0.13017	0.15447	0.200454	0.210415	0.139543	0.116339	0.262947	0.140889	0.0774749	0.119278	0.0205419	0.0382827	0.0671724	-0.0599123	0.049775	-0.0045178	-0.0916627	-0.0540118	-0.00347813	0.216516	0.182159	0.188851	0.258664	0.175483	0.204435	0.253777	0.27031	0.161253	0.123369	0.174418	0.203354	0.284938
3931.44	0.105977	0.1857	0.175566	0.179549	0.177332	0.162303	0.156893	0.150516	0.140031	0.130138	0.149214	0.133114	0.171076	0.133609	0.117906	0.138349	0.0940756	0.130155	0.154458	0.200432	0.210405	0.139528	0.11633	0.262909	0.140864	0.07746	0.11926	0.020534	0.0382741	0.0671602	-0.0599071	0.0497653	-0.00451515	-0.0916576	-0.0540033	-0.00348877	0.216486	0.182135	0.188823	0.258622	0.175464	0.204406	0.253748	0.270274	0.161247	0.123358	0.174388	0.203318	0.2849
3931.12	0.105958	0.185676	0.175547	0.179527	0.177306	0.162282	0.156872	0.150495	0.140015	0.130118	0.149192	0.133092	0.171051	0.133589	0.117894	0.13833	0.094063	0.130139	0.154445	0.200408	0.210392	0.139512	0.116319	0.262869	0.140837	0.0774442	0.11924	0.0205251	0.0382634	0.067147	-0.0599071	0.0497535	-0.00451516	-0.0916557	-0.0539986	-0.00350121	0.216456	0.182111	0.188794	0.258579	0.175443	0.204376	0.253716	0.270238	0.161238	0.123346	0.174358	0.203281	0.28486
3930.8	0.105935	0.185651	0.175526	0.179503	0.17728	0.162259	0.156851	0.150473	0.139995	0.130098	0.149169	0.13307	0.171024	0.133568	0.117879	0.138309	0.0940488	0.130122	0.154428	0.200383	0.210377	0.139494	0.116306	0.262827	0.140808	0.0774273	0.119219	0.0205147	0.0382495	0.0671325	-0.059913	0.0497387	-0.00451899	-0.0916587	-0.0539994	-0.0035162	0.216426	0.182087	0.188765	0.258535	0.175419	0.204345	0.25368	0.270201	0.161225	0.123332	0.174327	0.203245	0.284821
3930.48	0.105906	0.185624	0.175504	0.179479	0.177251	0.162235	0.156827	0.150449	0.13997	0.130075	0.149145	0.133046	0.170995	0.133545	0.117861	0.138285	0.0940325	0.130102	0.154408	0.200356	0.210358	0.139473	0.116288	0.262781	0.140776	0.0774089	0.119195	0.0205023	0.0382318	0.0671163	-0.059926	0.0497203	-0.0045277	-0.0916683	-0.0540071	-0.00353464	0.216394	0.182063	0.188735	0.258492	0.175393	0.204313	0.253639	0.270162	0.161207	0.123314	0.174296	0.203208	0.284781
3930.16	0.10587	0.185596	0.17548	0.179453	0.177221	0.162209	0.156801	0.150424	0.139939	0.130052	0.149119	0.133021	0.170965	0.13352	0.11784	0.13826	0.0940141	0.130079	0.154383	0.200327	0.210335	0.13945	0.116267	0.262732	0.140743	0.077389	0.11917	0.0204879	0.0382103	0.0670982	-0.0599458	0.0496984	-0.00454139	-0.0916848	-0.0540215	-0.00355663	0.216361	0.182038	0.188705	0.258448	0.175366	0.204279	0.253593	0.270123	0.161183	0.123292	0.174265	0.203171	0.284742
3929.83	0.105828	0.185567	0.175455	0.179426	0.177191	0.162182	0.156774	0.150397	0.139904	0.130027	0.149092	0.132996	0.170933	0.133494	0.117815	0.138233	0.0939938	0.130055	0.154354	0.200296	0.210308	0.139425	0.116243	0.262681	0.140707	0.0773678	0.119142	0.0204716	0.0381853	0.0670785	-0.0599716	0.0496735	-0.00455972	-0.0917079	-0.0540415	-0.00358199	0.216327	0.182014	0.188674	0.258405	0.175337	0.204245	0.253545	0.270082	0.161155	0.123265	0.174235	0.203134	0.284703
3929.51	0.105781	0.185538	0.175428	0.179399	0.17716	0.162154	0.156745	0.150369	0.139865	0.130001	0.149065	0.13297	0.1709	0.133467	0.117788	0.138205	0.0939719	0.130029	0.154321	0.200264	0.210278	0.139398	0.116218	0.262628	0.14067	0.0773457	0.119113	0.020454	0.0381583	0.0670577	-0.0600018	0.0496469	-0.00458118	-0.0917357	-0.0540648	-0.00361006	0.216293	0.181989	0.188644	0.258362	0.175309	0.20421	0.253495	0.270041	0.161125	0.123237	0.174206	0.203097	0.284664
3929.19	0.105731	0.185509	0.175401	0.179371	0.177129	0.162125	0.156715	0.150341	0.139826	0.129975	0.149037	0.132945	0.170867	0.13344	0.117761	0.138178	0.0939492	0.130003	0.154288	0.200232	0.210248	0.139371	0.116193	0.262575	0.140634	0.0773233	0.119084	0.0204357	0.0381306	0.0670363	-0.0600341	0.0496199	-0.00460389	-0.0917656	-0.0540888	-0.00363961	0.216258	0.181965	0.188614	0.25832	0.175281	0.204175	0.253446	0.269999	0.161096	0.123207	0.174176	0.20306	0.284625
3928.87	0.105682	0.185482	0.175376	0.179344	0.177099	0.162097	0.156685	0.150314	0.139789	0.12995	0.149011	0.13292	0.170835	0.133412	0.117735	0.138152	0.0939269	0.129978	0.154255	0.2002	0.210218	0.139344	0.11617	0.262523	0.140598	0.0773015	0.119055	0.0204179	0.0381043	0.0670153	-0.0600651	0.0495942	-0.0046251	-0.0917935	-0.05411	-0.00366887	0.216225	0.181941	0.188585	0.258278	0.175255	0.204141	0.2534	0.269957	0.16107	0.123179	0.174147	0.203023	0.284587
3928.55	0.105636	0.185456	0.175352	0.179318	0.17707	0.162071	0.156657	0.150288	0.139754	0.129926	0.148985	0.132897	0.170803	0.133386	0.117711	0.138128	0.0939055	0.129954	0.154225	0.20017	0.210191	0.13932	0.116151	0.262474	0.140564	0.0772807	0.119029	0.0204012	0.0380802	0.0669951	-0.0600932	0.0495707	-0.0046434	-0.0918177	-0.054127	-0.00369676	0.216192	0.181918	0.188557	0.258237	0.17523	0.204107	0.253358	0.269916	0.161048	0.123152	0.174117	0.202987	0.284548
3928.23	0.105596	0.185432	0.17533	0.179292	0.177042	0.162046	0.15663	0.150263	0.139724	0.129903	0.14896	0.132874	0.170773	0.133361	0.11769	0.138107	0.0938856	0.129933	0.1542	0.200141	0.210168	0.139298	0.116137	0.262428	0.140532	0.0772609	0.119004	0.020386	0.0380589	0.0669761	-0.0601171	0.0495498	-0.00465771	-0.0918364	-0.054139	-0.00372243	0.21616	0.181895	0.188529	0.258196	0.175206	0.204074	0.253319	0.269874	0.16103	0.123128	0.174088	0.20295	0.284509
3927.91	0.105562	0.18541	0.17531	0.179268	0.177015	0.162022	0.156604	0.15024	0.139698	0.129882	0.148936	0.132853	0.170744	0.133338	0.117671	0.138088	0.0938674	0.129914	0.15418	0.200114	0.21015	0.139279	0.116126	0.262384	0.140503	0.0772422	0.11898	0.0203722	0.0380402	0.0669581	-0.0601366	0.0495313	-0.00466817	-0.0918497	-0.0541467	-0.00374577	0.216128	0.181872	0.188503	0.258156	0.175184	0.204042	0.253283	0.269833	0.161016	0.123104	0.174058	0.202913	0.284469
3927.58	0.105533	0.185389	0.175291	0.179245	0.176989	0.162	0.156581	0.150217	0.139675	0.129861	0.148913	0.132832	0.170715	0.133315	0.117655	0.13807	0.0938511	0.129897	0.154165	0.200088	0.210137	0.139262	0.116118	0.262342	0.140475	0.0772245	0.118959	0.02036	0.0380239	0.0669412	-0.0601511	0.049515	-0.00467473	-0.0918581	-0.0541506	-0.00376655	0.216096	0.181849	0.188476	0.258117	0.175161	0.204009	0.253248	0.269792	0.161004	0.123081	0.174029	0.202875	0.284429
3927.26	0.10551	0.185369	0.175274	0.179222	0.176964	0.161978	0.156559	0.150195	0.139654	0.129841	0.14889	0.13281	0.170688	0.133294	0.117639	0.138054	0.0938362	0.129881	0.154154	0.200063	0.210127	0.139248	0.116113	0.262302	0.140449	0.0772072	0.118938	0.0203489	0.038009	0.0669248	-0.0601618	0.0494999	-0.00467863	-0.0918631	-0.054153	-0.00378545	0.216065	0.181825	0.18845	0.258079	0.175138	0.203977	0.253214	0.269751	0.160991	0.123056	0.174	0.202839	0.284389
3926.94	0.105489	0.18535	0.175257	0.179199	0.176939	0.161957	0.156537	0.150173	0.139635	0.129821	0.148868	0.132789	0.170661	0.133274	0.117625	0.138038	0.0938227	0.129866	0.154145	0.20004	0.21012	0.139235	0.116109	0.262262	0.140423	0.0771903	0.118918	0.0203385	0.0379953	0.0669089	-0.0601685	0.049486	-0.00468032	-0.0918656	-0.0541543	-0.0038026	0.216033	0.1818	0.188423	0.258042	0.175115	0.203944	0.253179	0.269712	0.160977	0.12303	0.173972	0.202802	0.284349
3926.62	0.105469	0.18533	0.17524	0.179176	0.176915	0.161936	0.156517	0.150152	0.139618	0.129802	0.148846	0.132768	0.170635	0.133254	0.11761	0.138021	0.0938103	0.129852	0.154138	0.200017	0.210116	0.139224	0.116105	0.262222	0.140398	0.0771733	0.118898	0.0203286	0.0379823	0.0668933	-0.0601721	0.0494727	-0.00468063	-0.0918667	-0.0541557	-0.0038185	0.216001	0.181774	0.188396	0.258005	0.175091	0.203913	0.253142	0.269673	0.160961	0.123001	0.173944	0.202766	0.284309
3926.3	0.105449	0.185311	0.175224	0.179153	0.17689	0.161914	0.156496	0.150131	0.1396	0.129782	0.148824	0.132747	0.170609	0.133235	0.117595	0.138005	0.0937988	0.12984	0.15413	0.199995	0.210114	0.139213	0.116102	0.262181	0.140373	0.0771561	0.118879	0.0203188	0.0379695	0.0668779	-0.0601734	0.0494599	-0.00468056	-0.0918676	-0.0541581	-0.00383369	0.215968	0.181748	0.188368	0.257968	0.175067	0.203881	0.253104	0.269634	0.160944	0.122972	0.173917	0.20273	0.284269
3925.98	0.105427	0.185291	0.175208	0.17913	0.176866	0.161892	0.156475	0.15011	0.139582	0.129763	0.148802	0.132726	0.170583	0.133216	0.117579	0.137987	0.0937877	0.129828	0.154122	0.199972	0.210111	0.139202	0.116098	0.262139	0.140349	0.0771385	0.118859	0.0203088	0.0379566	0.0668624	-0.0601735	0.0494472	-0.00468097	-0.091869	-0.0541618	-0.00384861	0.215934	0.181721	0.188339	0.257932	0.175044	0.20385	0.253065	0.269597	0.160925	0.122943	0.173891	0.202695	0.284231
3925.66	0.105402	0.185271	0.175191	0.179106	0.176841	0.161869	0.156454	0.150088	0.139562	0.129742	0.148779	0.132705	0.170557	0.133196	0.117563	0.137968	0.0937761	0.129815	0.15411	0.199949	0.210108	0.139191	0.116092	0.262097	0.140323	0.0771203	0.11884	0.0202979	0.0379424	0.0668464	-0.0601747	0.0494339	-0.00468358	-0.0918736	-0.0541683	-0.00386458	0.215899	0.181693	0.188311	0.257895	0.175021	0.20382	0.253026	0.26956	0.160905	0.122914	0.173865	0.20266	0.284193
3925.33	0.105373	0.185249	0.175173	0.179082	0.176815	0.161845	0.156431	0.150066	0.139539	0.129721	0.148755	0.132683	0.170531	0.133175	0.117544	0.137947	0.0937637	0.129802	0.154095	0.199925	0.210101	0.139178	0.116085	0.262052	0.140297	0.0771013	0.118819	0.0202857	0.0379266	0.0668297	-0.0601786	0.0494194	-0.00468946	-0.0918822	-0.0541782	-0.00388242	0.215865	0.181667	0.188282	0.257858	0.174999	0.20379	0.252988	0.269524	0.160885	0.122887	0.173839	0.202625	0.284155
3925.01	0.105339	0.185226	0.175154	0.179058	0.176788	0.16182	0.156406	0.150042	0.139512	0.129699	0.14873	0.132661	0.170504	0.133153	0.117524	0.137925	0.0937497	0.129787	0.154077	0.1999	0.210091	0.139163	0.116074	0.262006	0.140268	0.0770813	0.118797	0.020272	0.0379085	0.0668119	-0.0601867	0.049403	-0.00469944	-0.0918963	-0.0541921	-0.00390291	0.21583	0.18164	0.188253	0.25782	0.174977	0.203759	0.252951	0.269487	0.160866	0.122862	0.173812	0.202589	0.284118
3924.69	0.105299	0.185201	0.175133	0.179032	0.176759	0.161793	0.156381	0.150018	0.139481	0.129675	0.148704	0.132638	0.170475	0.13313	0.117502	0.1379	0.0937339	0.129769	0.154055	0.199873	0.210077	0.139145	0.11606	0.261957	0.140238	0.0770603	0.118773	0.0202566	0.0378876	0.0667928	-0.0602003	0.0493843	-0.00471388	-0.0919168	-0.05421	-0.00392668	0.215797	0.181615	0.188224	0.257781	0.174955	0.20373	0.252914	0.269451	0.160847	0.122839	0.173785	0.202552	0.284081
3924.37	0.105257	0.185175	0.175111	0.179007	0.176729	0.161766	0.156354	0.149993	0.139448	0.129652	0.148678	0.132614	0.170446	0.133105	0.117479	0.137875	0.0937172	0.129749	0.154031	0.199846	0.210059	0.139127	0.116045	0.261908	0.140205	0.0770389	0.118748	0.0202402	0.0378652	0.0667732	-0.0602169	0.049364	-0.00473071	-0.0919408	-0.0542293	-0.0039527	0.215765	0.18159	0.188196	0.257743	0.174933	0.2037	0.25288	0.269414	0.160828	0.122817	0.173756	0.202515	0.284044
3924.05	0.105214	0.185149	0.175089	0.178981	0.176699	0.161739	0.156328	0.149968	0.139414	0.129627	0.148651	0.13259	0.170417	0.13308	0.117456	0.13785	0.0937001	0.129729	0.154008	0.199818	0.21004	0.139107	0.116028	0.261857	0.140172	0.0770173	0.118723	0.0202234	0.0378418	0.0667536	-0.0602353	0.0493428	-0.00474854	-0.0919667	-0.0542488	-0.00398027	0.215733	0.181565	0.188169	0.257704	0.17491	0.203671	0.252846	0.269377	0.16081	0.122797	0.173728	0.202477	0.284006
3923.73	0.105171	0.185123	0.175066	0.178956	0.176668	0.161712	0.156302	0.149944	0.139382	0.129604	0.148625	0.132566	0.170388	0.133056	0.117433	0.137826	0.0936835	0.129709	0.153987	0.199791	0.210021	0.139089	0.116013	0.261807	0.140138	0.0769961	0.118697	0.0202066	0.0378187	0.0667346	-0.0602536	0.0493216	-0.00476556	-0.0919917	-0.0542664	-0.00400817	0.215703	0.18154	0.188141	0.257665	0.174886	0.203642	0.252814	0.26934	0.160792	0.122776	0.173698	0.202439	0.283967
3923.41	0.105133	0.185098	0.175045	0.178931	0.176639	0.161686	0.156277	0.149922	0.139352	0.129581	0.148599	0.132543	0.170359	0.133032	0.117412	0.137804	0.0936683	0.129691	0.15397	0.199764	0.210005	0.139072	0.116001	0.261758	0.140104	0.0769755	0.118672	0.0201908	0.0377971	0.066717	-0.0602691	0.0493015	-0.00477976	-0.092013	-0.0542805	-0.0040349	0.215674	0.181515	0.188114	0.257626	0.174862	0.203614	0.252782	0.269303	0.160775	0.122757	0.173669	0.202401	0.283928
3923.08	0.105099	0.185075	0.175025	0.178907	0.176611	0.161661	0.156253	0.1499	0.139325	0.12956	0.148575	0.13252	0.170331	0.133009	0.117392	0.137784	0.0936549	0.129676	0.153957	0.199739	0.209991	0.139059	0.115992	0.261711	0.140072	0.0769558	0.118649	0.020176	0.0377774	0.0667006	-0.0602813	0.0492829	-0.00479094	-0.0920297	-0.0542909	-0.0040599	0.215645	0.18149	0.188088	0.257588	0.174838	0.203586	0.252751	0.269266	0.160758	0.122737	0.17364	0.202363	0.283888
3922.76	0.10507	0.185052	0.175007	0.178885	0.176584	0.161637	0.15623	0.149879	0.139301	0.12954	0.148551	0.132499	0.170304	0.132987	0.117374	0.137766	0.0936435	0.129663	0.153949	0.199715	0.209982	0.139048	0.115987	0.261666	0.140042	0.0769368	0.118627	0.0201623	0.03776	0.0666855	-0.0602893	0.0492663	-0.00479858	-0.0920411	-0.0542976	-0.00408282	0.215616	0.181466	0.188061	0.25755	0.174815	0.203557	0.25272	0.26923	0.160742	0.122718	0.173611	0.202326	0.283848
3922.44	0.105045	0.18503	0.17499	0.178862	0.176558	0.161613	0.156208	0.149859	0.139279	0.129521	0.148528	0.132478	0.170278	0.132965	0.117357	0.137749	0.0936337	0.129653	0.153943	0.199692	0.209975	0.13904	0.115986	0.261623	0.140013	0.0769181	0.118605	0.0201494	0.0377443	0.0666709	-0.0602935	0.0492511	-0.00480374	-0.0920484	-0.0543023	-0.00410416	0.215586	0.181442	0.188033	0.257513	0.174792	0.203529	0.25269	0.269194	0.160728	0.1227	0.173583	0.202289	0.283807
3922.12	0.105022	0.185009	0.174973	0.17884	0.176533	0.16159	0.156185	0.149838	0.139258	0.129502	0.148505	0.132457	0.170252	0.132944	0.117339	0.137733	0.0936247	0.129644	0.153939	0.199669	0.209969	0.139033	0.115985	0.261581	0.139983	0.0768993	0.118584	0.0201367	0.0377294	0.0666562	-0.0602953	0.0492366	-0.00480772	-0.0920533	-0.0543071	-0.00412463	0.215557	0.181419	0.188006	0.257476	0.17477	0.2035	0.252661	0.269158	0.160716	0.122683	0.173555	0.202254	0.283767
3921.8	0.105001	0.184987	0.174957	0.178817	0.176507	0.161567	0.156163	0.149816	0.139237	0.129483	0.148482	0.132436	0.170225	0.132922	0.11732	0.137715	0.0936162	0.129636	0.153935	0.199647	0.209965	0.139028	0.115986	0.26154	0.139954	0.0768802	0.118563	0.020124	0.0377147	0.0666411	-0.0602946	0.0492225	-0.00481099	-0.0920569	-0.0543125	-0.0041447	0.215528	0.181397	0.187978	0.257439	0.17475	0.203472	0.252633	0.269123	0.160706	0.122668	0.173529	0.202218	0.283726
3921.48	0.10498	0.184964	0.174941	0.178794	0.176482	0.161544	0.156139	0.149794	0.139214	0.129464	0.148459	0.132415	0.170198	0.1329	0.117301	0.137697	0.0936076	0.129628	0.153931	0.199625	0.209961	0.139023	0.115987	0.261499	0.139924	0.0768606	0.118541	0.020111	0.0376993	0.0666252	-0.0602927	0.0492082	-0.00481445	-0.0920603	-0.0543197	-0.00416496	0.215499	0.181375	0.18795	0.257403	0.174729	0.203442	0.252606	0.269089	0.160698	0.122653	0.173503	0.202184	0.283685
3921.16	0.104958	0.184942	0.174924	0.17877	0.176455	0.16152	0.156115	0.14977	0.13919	0.129444	0.148436	0.132393	0.17017	0.132877	0.11728	0.137677	0.0935986	0.12962	0.153925	0.199602	0.209956	0.139017	0.115986	0.261456	0.139892	0.0768401	0.118519	0.0200974	0.0376825	0.0666085	-0.0602916	0.049193	-0.00481925	-0.0920652	-0.0543294	-0.00418599	0.215469	0.181354	0.187922	0.257367	0.174707	0.203412	0.252577	0.269054	0.160689	0.122638	0.173477	0.202149	0.283644
3920.83	0.104933	0.18492	0.174906	0.178746	0.176429	0.161496	0.15609	0.149746	0.139165	0.129424	0.148412	0.132371	0.170142	0.132855	0.11726	0.137657	0.0935894	0.129611	0.153919	0.199579	0.209951	0.139011	0.115986	0.261413	0.13986	0.0768193	0.118497	0.0200835	0.0376646	0.0665916	-0.0602912	0.0491771	-0.00482493	-0.0920711	-0.0543408	-0.00420741	0.215438	0.181332	0.187893	0.257329	0.174684	0.203382	0.252545	0.269019	0.160678	0.122619	0.17345	0.202114	0.283604
3920.51	0.104906	0.184899	0.174889	0.178721	0.176402	0.161471	0.156064	0.149722	0.139139	0.129403	0.148388	0.132349	0.170114	0.132832	0.117239	0.137636	0.0935795	0.129601	0.153911	0.199555	0.209946	0.139003	0.115984	0.261368	0.139827	0.0767981	0.118474	0.0200689	0.037645	0.0665742	-0.0602944	0.0491598	-0.00483298	-0.0920796	-0.0543548	-0.00422986	0.215407	0.181309	0.187864	0.25729	0.174658	0.20335	0.25251	0.268982	0.160661	0.122594	0.173422	0.202078	0.283564
3920.19	0.104878	0.184879	0.174871	0.178696	0.176375	0.161446	0.156038	0.149698	0.139112	0.129383	0.148364	0.132327	0.170085	0.132809	0.117219	0.137615	0.0935694	0.12959	0.153902	0.199531	0.20994	0.138994	0.115981	0.261323	0.139793	0.076777	0.118451	0.020054	0.0376246	0.066557	-0.0603006	0.0491419	-0.0048427	-0.09209	-0.0543697	-0.00425265	0.215375	0.181283	0.187834	0.257248	0.174629	0.203317	0.25247	0.268943	0.160637	0.122564	0.173391	0.202041	0.283523
3919.87	0.104847	0.184861	0.174853	0.178672	0.176349	0.161421	0.156013	0.149675	0.139086	0.129363	0.14834	0.132305	0.170057	0.132787	0.117199	0.137593	0.0935591	0.129579	0.153893	0.199507	0.209935	0.138984	0.115978	0.261277	0.139761	0.0767561	0.118429	0.0200387	0.037604	0.06654	-0.0603105	0.0491233	-0.0048543	-0.0921024	-0.0543857	-0.0042759	0.215342	0.181255	0.187804	0.257203	0.174598	0.203284	0.252426	0.268903	0.160604	0.122526	0.173357	0.202002	0.283483
3919.55	0.104815	0.184842	0.174836	0.178648	0.176322	0.161395	0.155988	0.149652	0.13906	0.129343	0.148316	0.132284	0.17003	0.132765	0.11718	0.137572	0.0935486	0.129568	0.153882	0.199483	0.209929	0.138974	0.115975	0.261231	0.139729	0.0767354	0.118407	0.0200229	0.0375833	0.0665229	-0.0603236	0.0491042	-0.0048679	-0.0921174	-0.0544027	-0.00429949	0.215308	0.181225	0.187772	0.257156	0.174565	0.203249	0.252378	0.268861	0.160564	0.122484	0.173321	0.201962	0.283443
3919.23	0.104781	0.184824	0.174818	0.178623	0.176295	0.161369	0.155964	0.14963	0.139034	0.129323	0.148292	0.132263	0.170002	0.132743	0.117162	0.137551	0.093538	0.129557	0.153871	0.199459	0.209925	0.138963	0.115972	0.261184	0.139697	0.0767149	0.118385	0.0200069	0.037563	0.0665056	-0.0603388	0.0490849	-0.00488288	-0.0921346	-0.0544205	-0.00432339	0.215273	0.181193	0.187741	0.257109	0.174531	0.203215	0.252329	0.268819	0.160518	0.122438	0.173285	0.201921	0.283403
3918.91	0.104745	0.184806	0.1748	0.178599	0.176268	0.161343	0.15594	0.149608	0.139008	0.129302	0.148267	0.132242	0.169975	0.132721	0.117142	0.13753	0.0935269	0.129545	0.153859	0.199435	0.20992	0.138952	0.11597	0.261137	0.139666	0.0766942	0.118362	0.0199904	0.0375428	0.0664876	-0.060356	0.049065	-0.00489967	-0.092155	-0.0544398	-0.00434799	0.215237	0.181161	0.18771	0.257063	0.174496	0.20318	0.252281	0.268775	0.160468	0.122393	0.17325	0.201881	0.283363
3918.58	0.104708	0.184787	0.174781	0.178575	0.17624	0.161316	0.155917	0.149586	0.138981	0.129282	0.148241	0.132219	0.169947	0.132698	0.117122	0.137509	0.0935155	0.129534	0.153848	0.199411	0.209915	0.138941	0.115967	0.26109	0.139634	0.0766733	0.118339	0.0199735	0.0375225	0.0664688	-0.0603739	0.0490449	-0.00491743	-0.0921776	-0.0544605	-0.00437322	0.215201	0.18113	0.187679	0.257019	0.174463	0.203145	0.252235	0.268732	0.16042	0.122349	0.173216	0.201842	0.283323
3918.26	0.104669	0.184767	0.174762	0.178551	0.176211	0.161288	0.155894	0.149563	0.138953	0.12926	0.148216	0.132196	0.169919	0.132673	0.1171	0.137487	0.0935033	0.129521	0.153837	0.199387	0.209908	0.13893	0.115964	0.261042	0.139602	0.0766518	0.118315	0.019956	0.0375013	0.0664489	-0.0603938	0.0490237	-0.00493674	-0.0922037	-0.0544838	-0.00439979	0.215165	0.1811	0.18765	0.256979	0.174431	0.203111	0.252191	0.26869	0.160375	0.122307	0.173185	0.201804	0.283283
3917.94	0.104629	0.184746	0.174742	0.178526	0.176181	0.16126	0.15587	0.14954	0.138924	0.129238	0.148189	0.132172	0.16989	0.132647	0.117075	0.137464	0.0934902	0.129508	0.153825	0.199363	0.209898	0.138919	0.115959	0.260993	0.139569	0.0766297	0.11829	0.019938	0.0374789	0.0664278	-0.0604158	0.0490014	-0.00495747	-0.0922328	-0.0545097	-0.00442787	0.215129	0.181072	0.187622	0.256941	0.174401	0.203076	0.252149	0.268648	0.160335	0.122269	0.173157	0.201768	0.283242
3917.62	0.104587	0.184724	0.174721	0.178501	0.176152	0.161231	0.155846	0.149516	0.138892	0.129215	0.148163	0.132147	0.16986	0.13262	0.117049	0.13744	0.0934761	0.129493	0.153812	0.199337	0.209885	0.138906	0.115952	0.260943	0.139534	0.076607	0.118265	0.0199194	0.0374549	0.0664058	-0.0604411	0.0489777	-0.00497981	-0.0922652	-0.0545386	-0.00445774	0.215094	0.181046	0.187594	0.256905	0.174372	0.203043	0.252109	0.268607	0.1603	0.122234	0.173129	0.201732	0.283202
3917.3	0.104544	0.184702	0.1747	0.178477	0.176122	0.161202	0.155821	0.149491	0.13886	0.129192	0.148136	0.132121	0.16983	0.132593	0.117021	0.137416	0.0934612	0.129477	0.153798	0.199312	0.209869	0.138892	0.115944	0.260892	0.139499	0.076584	0.11824	0.0199004	0.0374296	0.0663832	-0.0604692	0.048953	-0.00500308	-0.0922997	-0.0545699	-0.00448903	0.21506	0.181022	0.187567	0.256868	0.174344	0.203009	0.25207	0.268567	0.160269	0.1222	0.173102	0.201695	0.283161
3916.98	0.104501	0.184681	0.174679	0.178452	0.176093	0.161173	0.155795	0.149466	0.138828	0.129168	0.148109	0.132095	0.1698	0.132565	0.116992	0.137391	0.0934457	0.129459	0.153783	0.199285	0.209849	0.138877	0.115934	0.260841	0.139463	0.0765609	0.118215	0.0198811	0.0374034	0.0663603	-0.0604997	0.0489275	-0.00502697	-0.0923353	-0.054603	-0.00452145	0.215026	0.180998	0.18754	0.25683	0.174317	0.202976	0.252031	0.268527	0.160241	0.122167	0.173074	0.201658	0.28312
3916.66	0.104459	0.18466	0.174659	0.178427	0.176066	0.161145	0.155768	0.149442	0.138797	0.129146	0.148083	0.13207	0.169769	0.132537	0.116965	0.137366	0.0934304	0.129442	0.153769	0.199258	0.209829	0.138861	0.115924	0.26079	0.139427	0.0765382	0.11819	0.019862	0.0373775	0.0663378	-0.06053	0.0489025	-0.00505012	-0.0923699	-0.0546363	-0.00455387	0.214994	0.180975	0.187512	0.25679	0.174291	0.202943	0.251992	0.268487	0.160215	0.122136	0.173045	0.201619	0.283079
3916.33	0.104419	0.18464	0.17464	0.178402	0.17604	0.161118	0.155742	0.149419	0.138767	0.129123	0.148058	0.132045	0.169739	0.132511	0.116939	0.137341	0.0934156	0.129425	0.153755	0.199231	0.209808	0.138846	0.115915	0.260739	0.13939	0.0765159	0.118166	0.0198431	0.037352	0.0663158	-0.0605593	0.048878	-0.00507254	-0.092403	-0.0546692	-0.00458604	0.214963	0.180951	0.187483	0.256747	0.174265	0.202911	0.251955	0.268448	0.16019	0.122107	0.173014	0.20158	0.283038
3916.01	0.104381	0.18462	0.174622	0.178377	0.176015	0.161092	0.155716	0.149396	0.138739	0.129102	0.148033	0.13202	0.16971	0.132486	0.116915	0.137318	0.0934016	0.129409	0.153743	0.199205	0.209789	0.138831	0.115908	0.26069	0.139354	0.0764942	0.118143	0.0198247	0.0373277	0.0662947	-0.0605854	0.0488548	-0.00509336	-0.0924334	-0.0547003	-0.00461708	0.214932	0.180927	0.187453	0.256702	0.174239	0.20288	0.251918	0.268409	0.160163	0.122078	0.172981	0.201539	0.282997
3915.69	0.104345	0.184601	0.174605	0.178353	0.175992	0.161066	0.155691	0.149375	0.138714	0.129082	0.148008	0.131996	0.169681	0.132462	0.116893	0.137295	0.0933888	0.129395	0.153733	0.199179	0.209773	0.138818	0.115903	0.260641	0.139319	0.076473	0.11812	0.0198068	0.0373048	0.0662745	-0.0606073	0.0488328	-0.0051125	-0.0924604	-0.0547295	-0.00464673	0.214902	0.180903	0.187422	0.256657	0.174214	0.202849	0.251882	0.26837	0.160134	0.122052	0.172948	0.201498	0.282956
3915.37	0.104311	0.184582	0.174588	0.178328	0.175968	0.16104	0.155666	0.149353	0.138689	0.129062	0.147984	0.131973	0.169652	0.13244	0.116871	0.137273	0.0933767	0.129383	0.153724	0.199153	0.209758	0.138807	0.115901	0.260592	0.139283	0.0764519	0.118097	0.019789	0.0372826	0.0662546	-0.0606271	0.048811	-0.0051315	-0.0924862	-0.0547579	-0.00467581	0.214872	0.180878	0.187391	0.256612	0.174188	0.202818	0.251848	0.268332	0.160104	0.122025	0.172915	0.201457	0.282915
3915.05	0.104278	0.184563	0.174571	0.178303	0.175944	0.161015	0.155642	0.149331	0.138665	0.129042	0.14796	0.131949	0.169624	0.132418	0.11685	0.137251	0.0933653	0.129372	0.153716	0.199128	0.209747	0.138798	0.1159	0.260544	0.139247	0.0764307	0.118073	0.0197714	0.0372611	0.0662351	-0.0606444	0.0487893	-0.00515026	-0.0925103	-0.0547851	-0.00470417	0.214841	0.180853	0.18736	0.256568	0.174163	0.202787	0.251814	0.268293	0.160073	0.121998	0.172881	0.201417	0.282874
3914.73	0.104245	0.184543	0.174554	0.178278	0.175919	0.160988	0.155617	0.149309	0.13864	0.129021	0.147935	0.131926	0.169595	0.132396	0.116828	0.137229	0.0933539	0.129361	0.153707	0.199103	0.209736	0.13879	0.115899	0.260496	0.139212	0.076409	0.118048	0.0197536	0.0372394	0.0662154	-0.0606625	0.0487669	-0.00517036	-0.092535	-0.0548131	-0.00473289	0.214811	0.180827	0.187329	0.256525	0.174136	0.202756	0.251779	0.268253	0.160041	0.121969	0.172848	0.201377	0.282832
3914.41	0.104212	0.184522	0.174535	0.178253	0.175893	0.160961	0.155592	0.149285	0.138613	0.129	0.14791	0.131901	0.169566	0.132373	0.116805	0.137206	0.093342	0.129349	0.153697	0.199077	0.209725	0.138782	0.115897	0.260447	0.139176	0.0763866	0.118022	0.0197351	0.0372166	0.0661953	-0.0606829	0.0487429	-0.00519275	-0.0925618	-0.0548429	-0.00476258	0.214779	0.180801	0.187299	0.256484	0.174108	0.202725	0.251742	0.268212	0.160008	0.121936	0.172815	0.201338	0.282791
3914.09	0.104177	0.1845	0.174516	0.178227	0.175864	0.160932	0.155566	0.149261	0.138585	0.128978	0.147885	0.131877	0.169537	0.132348	0.11678	0.137183	0.0933295	0.129337	0.153686	0.199052	0.209713	0.138774	0.115893	0.260397	0.139139	0.0763635	0.117995	0.0197158	0.0371927	0.0661746	-0.0607069	0.0487173	-0.00521755	-0.092591	-0.0548747	-0.00479348	0.214748	0.180775	0.18727	0.256444	0.174078	0.202692	0.251703	0.268171	0.159974	0.1219	0.172782	0.2013	0.28275
3913.76	0.104139	0.184478	0.174496	0.1782	0.175835	0.160902	0.15554	0.149235	0.138554	0.128956	0.147858	0.131852	0.169507	0.132323	0.116754	0.137158	0.0933161	0.129325	0.153673	0.199026	0.2097	0.138765	0.115886	0.260347	0.139103	0.0763398	0.117968	0.0196955	0.0371673	0.0661532	-0.0607348	0.04869	-0.00524471	-0.0926232	-0.0549087	-0.00482564	0.214715	0.180748	0.187241	0.256404	0.174047	0.202658	0.251661	0.268127	0.159939	0.121859	0.172748	0.201261	0.282709
3913.44	0.104098	0.184456	0.174476	0.178173	0.175805	0.160871	0.155512	0.149209	0.138521	0.128934	0.147832	0.131826	0.169476	0.132297	0.116726	0.137132	0.0933019	0.129311	0.153658	0.199	0.209685	0.138755	0.115877	0.260295	0.139065	0.0763158	0.117939	0.0196743	0.0371404	0.0661311	-0.0607665	0.0486614	-0.0052739	-0.092658	-0.0549447	-0.00485899	0.214683	0.180721	0.187212	0.256364	0.174014	0.202624	0.251616	0.268083	0.159902	0.121815	0.172713	0.201221	0.282668
3913.12	0.104057	0.184435	0.174455	0.178147	0.175775	0.160841	0.155485	0.149184	0.138488	0.128911	0.147805	0.131801	0.169445	0.132271	0.116697	0.137106	0.093288	0.129298	0.153643	0.198974	0.20967	0.138744	0.115868	0.260245	0.139028	0.0762919	0.117911	0.0196529	0.037113	0.066109	-0.0607985	0.0486329	-0.00530246	-0.0926927	-0.0549798	-0.00489217	0.21465	0.180694	0.187183	0.256323	0.173981	0.202588	0.251569	0.268039	0.159864	0.121767	0.172677	0.201182	0.282627
3912.8	0.104014	0.184413	0.174435	0.178121	0.175746	0.160811	0.155458	0.149159	0.138456	0.12889	0.147778	0.131776	0.169414	0.132244	0.116668	0.137081	0.0932744	0.129286	0.15363	0.198948	0.209655	0.138733	0.115859	0.260194	0.138992	0.0762686	0.117884	0.0196314	0.0370855	0.0660869	-0.06083	0.0486047	-0.00532977	-0.0927267	-0.0550138	-0.00492497	0.214617	0.180666	0.187154	0.256282	0.173948	0.202552	0.251521	0.267994	0.159823	0.121718	0.172641	0.201142	0.282585
3912.48	0.103974	0.184393	0.174416	0.178095	0.175718	0.160783	0.155431	0.149135	0.138426	0.128869	0.147752	0.131753	0.169383	0.132219	0.11664	0.137057	0.0932621	0.129275	0.153619	0.198924	0.209641	0.138723	0.115852	0.260146	0.138955	0.076246	0.117858	0.0196105	0.037059	0.0660655	-0.0608579	0.0485781	-0.00535412	-0.0927576	-0.0550446	-0.00495625	0.214583	0.180638	0.187125	0.256239	0.173915	0.202517	0.251475	0.26795	0.159782	0.121669	0.172604	0.201101	0.282544
3912.16	0.103938	0.184373	0.174398	0.178071	0.175691	0.160756	0.155405	0.149113	0.138399	0.128849	0.147727	0.13173	0.169353	0.132194	0.116613	0.137034	0.0932514	0.129266	0.153612	0.1989	0.20963	0.138715	0.115849	0.260098	0.138919	0.0762243	0.117833	0.0195907	0.0370341	0.066045	-0.0608811	0.0485536	-0.00537486	-0.0927843	-0.0550714	-0.00498561	0.214549	0.180609	0.187095	0.256197	0.173883	0.202482	0.251432	0.267908	0.15974	0.121621	0.172568	0.20106	0.282503
3911.84	0.103905	0.184354	0.174381	0.178048	0.175666	0.16073	0.15538	0.149092	0.138375	0.12883	0.147702	0.131707	0.169323	0.132171	0.116588	0.137013	0.093242	0.129258	0.153608	0.198878	0.209622	0.138709	0.115848	0.260053	0.138883	0.0762033	0.11781	0.0195718	0.0370107	0.0660253	-0.0609	0.0485308	-0.00539306	-0.0928078	-0.0550953	-0.00501342	0.214515	0.18058	0.187066	0.256154	0.173853	0.202449	0.251392	0.267867	0.159698	0.121576	0.172532	0.201019	0.282462
3911.51	0.103876	0.184334	0.174365	0.178025	0.175642	0.160705	0.155356	0.149071	0.138352	0.128811	0.147678	0.131686	0.169295	0.132147	0.116564	0.136993	0.0932334	0.129251	0.153607	0.198856	0.209615	0.138705	0.11585	0.260007	0.138847	0.0761824	0.117788	0.0195537	0.0369888	0.0660063	-0.0609154	0.0485094	-0.00540974	-0.0928291	-0.0551171	-0.00504006	0.214481	0.18055	0.187036	0.256112	0.173824	0.202417	0.251354	0.267828	0.159656	0.121534	0.172497	0.200978	0.282421
3911.19	0.103849	0.184314	0.174348	0.178002	0.175618	0.160681	0.155333	0.14905	0.138329	0.128793	0.147655	0.131664	0.169266	0.132124	0.116541	0.136973	0.093225	0.129245	0.153608	0.198835	0.209609	0.138702	0.115854	0.259962	0.13881	0.0761613	0.117766	0.0195359	0.0369677	0.0659875	-0.0609294	0.0484885	-0.00542674	-0.0928502	-0.0551387	-0.00506632	0.214446	0.180521	0.187006	0.256071	0.173796	0.202386	0.251319	0.267791	0.159615	0.121495	0.172462	0.200938	0.28238
3910.87	0.103821	0.184294	0.174331	0.177979	0.175593	0.160656	0.15531	0.149029	0.138306	0.128773	0.147632	0.131642	0.169238	0.1321	0.116517	0.136953	0.0932161	0.129238	0.153608	0.198814	0.209602	0.138698	0.115859	0.259916	0.138772	0.0761397	0.117744	0.0195178	0.0369464	0.0659686	-0.0609438	0.0484672	-0.00544555	-0.0928733	-0.0551618	-0.00509309	0.214411	0.180492	0.186976	0.256031	0.173768	0.202356	0.251285	0.267754	0.159574	0.121458	0.172427	0.200898	0.28234
3910.55	0.103792	0.184273	0.174313	0.177955	0.175568	0.16063	0.155288	0.149007	0.138281	0.128754	0.147608	0.131619	0.16921	0.132074	0.116493	0.136931	0.0932063	0.129231	0.153607	0.198791	0.209595	0.138694	0.115862	0.259868	0.138733	0.0761172	0.117721	0.0194991	0.0369242	0.065949	-0.0609605	0.0484446	-0.00546732	-0.0928996	-0.055188	-0.00512104	0.214376	0.180462	0.186946	0.255992	0.17374	0.202326	0.251249	0.267717	0.159533	0.121421	0.172393	0.200858	0.282299
3910.23	0.103757	0.184252	0.174293	0.177929	0.175541	0.160603	0.155264	0.148984	0.138254	0.128733	0.147585	0.131595	0.169181	0.132048	0.116466	0.136908	0.0931948	0.129222	0.153602	0.198768	0.209584	0.138687	0.115863	0.259817	0.138693	0.0760936	0.117697	0.019479	0.0368999	0.0659281	-0.0609821	0.0484196	-0.00549364	-0.0929317	-0.0552195	-0.00515126	0.214342	0.180433	0.186917	0.255954	0.17371	0.202296	0.251212	0.267679	0.15949	0.121383	0.17236	0.200819	0.282258
3909.91	0.103718	0.184231	0.174273	0.177903	0.175514	0.160575	0.155241	0.148959	0.138226	0.128711	0.14756	0.131571	0.169151	0.13202	0.116437	0.136883	0.093182	0.129211	0.153595	0.198742	0.20957	0.138678	0.115862	0.259765	0.138652	0.076069	0.11767	0.0194578	0.0368737	0.065906	-0.0610077	0.0483925	-0.00552328	-0.0929683	-0.0552555	-0.00518328	0.214309	0.180404	0.186889	0.255915	0.173678	0.202266	0.251172	0.26764	0.159447	0.121344	0.172327	0.200779	0.282217
3909.59	0.103674	0.18421	0.174252	0.177877	0.175486	0.160546	0.155216	0.148933	0.138196	0.128688	0.147536	0.131545	0.16912	0.131991	0.116406	0.136856	0.0931685	0.129199	0.153585	0.198716	0.209555	0.138668	0.115859	0.259711	0.138612	0.0760437	0.117643	0.0194357	0.0368458	0.0658831	-0.0610368	0.0483636	-0.00555532	-0.0930083	-0.0552954	-0.00521668	0.214275	0.180375	0.18686	0.255875	0.173645	0.202234	0.251129	0.267599	0.159404	0.121302	0.172294	0.20074	0.282175
3909.26	0.103628	0.184189	0.17423	0.17785	0.175457	0.160517	0.155191	0.148907	0.138164	0.128665	0.14751	0.13152	0.169089	0.131962	0.116374	0.136828	0.0931545	0.129186	0.153573	0.198689	0.209539	0.138657	0.115855	0.259657	0.138572	0.076018	0.117615	0.0194129	0.0368168	0.0658595	-0.0610686	0.0483336	-0.00558886	-0.0930507	-0.0553386	-0.00525088	0.214243	0.180346	0.186833	0.255834	0.17361	0.2022	0.251085	0.267557	0.159361	0.121258	0.172261	0.200701	0.282133
3908.94	0.103582	0.184169	0.174209	0.177823	0.175428	0.160488	0.155166	0.148881	0.138133	0.128642	0.147485	0.131495	0.169058	0.131934	0.116342	0.136799	0.0931411	0.129173	0.15356	0.198662	0.209523	0.138645	0.115852	0.259602	0.138533	0.0759923	0.117586	0.0193901	0.0367878	0.0658361	-0.0611004	0.0483037	-0.0056218	-0.0930929	-0.0553824	-0.00528474	0.21421	0.180318	0.186805	0.255792	0.173574	0.202165	0.25104	0.267514	0.159319	0.121212	0.172228	0.200662	0.282091
3908.62	0.103537	0.184149	0.174189	0.177797	0.1754	0.160459	0.15514	0.148856	0.138102	0.128619	0.14746	0.13147	0.169027	0.131908	0.116311	0.136771	0.0931287	0.129161	0.153549	0.198635	0.20951	0.138634	0.11585	0.259549	0.138495	0.0759672	0.117559	0.0193677	0.0367596	0.0658133	-0.0611307	0.0482751	-0.00565333	-0.0931335	-0.0554257	-0.00531744	0.214177	0.180289	0.186777	0.255748	0.173539	0.20213	0.250995	0.26747	0.159277	0.121166	0.172195	0.200622	0.282049
3908.3	0.103497	0.18413	0.174169	0.177772	0.175372	0.160431	0.155114	0.148833	0.138072	0.128598	0.147435	0.131447	0.168997	0.131883	0.116283	0.136743	0.093118	0.129151	0.15354	0.198609	0.209499	0.138626	0.11585	0.259498	0.138458	0.0759428	0.117532	0.0193462	0.0367328	0.0657917	-0.0611578	0.0482486	-0.00568259	-0.0931712	-0.0554667	-0.00534841	0.214144	0.180261	0.186749	0.255704	0.173504	0.202094	0.250951	0.267426	0.159236	0.121121	0.172163	0.200581	0.282006
3907.98	0.10346	0.184112	0.17415	0.177748	0.175346	0.160404	0.155088	0.14881	0.138043	0.128577	0.147411	0.131424	0.168968	0.131859	0.116258	0.136717	0.0931089	0.129144	0.153533	0.198585	0.209493	0.138621	0.115852	0.259448	0.138423	0.0759194	0.117506	0.0193254	0.0367076	0.0657712	-0.0611815	0.0482244	-0.00570973	-0.0932059	-0.0555048	-0.00537758	0.21411	0.180233	0.18672	0.255658	0.173471	0.202058	0.250908	0.267382	0.159196	0.121076	0.17213	0.200541	0.281964
3907.66	0.103428	0.184095	0.174132	0.177724	0.17532	0.160377	0.155064	0.148788	0.138016	0.128558	0.147388	0.131401	0.168939	0.131836	0.116235	0.136691	0.0931017	0.12914	0.153529	0.198562	0.20949	0.138619	0.115858	0.259399	0.138388	0.075897	0.117482	0.0193058	0.036684	0.065752	-0.0612004	0.0482031	-0.00573414	-0.0932367	-0.0555392	-0.00540453	0.214074	0.180206	0.18669	0.255613	0.173439	0.202024	0.250866	0.267338	0.159154	0.121032	0.172098	0.200501	0.281922
3907.34	0.103401	0.184079	0.174114	0.1777	0.175295	0.160352	0.15504	0.148768	0.137992	0.12854	0.147364	0.13138	0.168911	0.131814	0.116215	0.136666	0.093096	0.129138	0.153529	0.19854	0.20949	0.13862	0.115865	0.259352	0.138354	0.0758758	0.117459	0.0192872	0.0366616	0.0657338	-0.061215	0.0481841	-0.00575648	-0.093264	-0.0555699	-0.00542948	0.214037	0.180178	0.18666	0.255567	0.173409	0.20199	0.250825	0.267295	0.159112	0.120988	0.172065	0.20046	0.28188
3907.01	0.103377	0.184064	0.174095	0.177677	0.175271	0.160327	0.155017	0.148748	0.137971	0.128523	0.147342	0.13136	0.168884	0.131792	0.116196	0.136642	0.0930916	0.129138	0.153532	0.198519	0.209493	0.138625	0.115875	0.259307	0.13832	0.0758554	0.117436	0.0192695	0.0366402	0.0657164	-0.0612249	0.0481673	-0.00577659	-0.0932876	-0.0555968	-0.00545243	0.214	0.180151	0.186628	0.255522	0.173379	0.201957	0.250783	0.267253	0.159068	0.120943	0.172033	0.20042	0.281838
3906.69	0.103357	0.184049	0.174077	0.177654	0.175248	0.160302	0.154995	0.148729	0.137952	0.128507	0.14732	0.13134	0.168857	0.13177	0.116178	0.136619	0.0930886	0.12914	0.153539	0.198499	0.209499	0.138632	0.115886	0.259262	0.138285	0.0758358	0.117415	0.019253	0.0366197	0.0656995	-0.0612295	0.0481522	-0.00579421	-0.0933072	-0.05562	-0.00547339	0.213962	0.180123	0.186596	0.255477	0.17335	0.201925	0.250742	0.267211	0.159022	0.120897	0.172	0.200379	0.281797
3906.37	0.103341	0.184034	0.174059	0.177632	0.175225	0.160279	0.154975	0.14871	0.137937	0.128491	0.147298	0.131321	0.16883	0.131748	0.11616	0.136597	0.0930869	0.129143	0.15355	0.198481	0.209508	0.138642	0.115899	0.259218	0.13825	0.0758168	0.117393	0.0192374	0.0365999	0.0656832	-0.0612283	0.0481386	-0.00580909	-0.0933223	-0.0556392	-0.00549232	0.213923	0.180097	0.186564	0.255433	0.173321	0.201893	0.250702	0.267171	0.158977	0.120851	0.171968	0.200339	0.281755
3906.05	0.103326	0.184018	0.174042	0.17761	0.175203	0.160256	0.154955	0.148692	0.137924	0.128475	0.147277	0.131302	0.168804	0.131726	0.116143	0.136575	0.0930864	0.129148	0.153564	0.198463	0.209519	0.138654	0.115914	0.259175	0.138214	0.0757981	0.117373	0.0192227	0.0365808	0.0656672	-0.0612223	0.048126	-0.00582169	-0.0933341	-0.0556554	-0.00550976	0.213884	0.180071	0.186532	0.255391	0.173292	0.201862	0.250665	0.267132	0.158932	0.120805	0.171936	0.200299	0.281713
3905.73	0.103312	0.184002	0.174024	0.177588	0.17518	0.160233	0.154935	0.148673	0.137911	0.128459	0.147255	0.131284	0.168777	0.131704	0.116126	0.136555	0.0930867	0.129153	0.153581	0.198446	0.209531	0.138667	0.115931	0.259133	0.138178	0.0757794	0.117352	0.0192085	0.0365621	0.0656515	-0.061213	0.0481136	-0.00583274	-0.0933434	-0.0556697	-0.00552622	0.213846	0.180047	0.1865	0.255351	0.173263	0.201831	0.25063	0.267094	0.158888	0.120758	0.171905	0.200261	0.281671
3905.41	0.103297	0.183985	0.174006	0.177567	0.175157	0.16021	0.154915	0.148654	0.137899	0.128442	0.147234	0.131265	0.168751	0.131682	0.116108	0.136536	0.0930871	0.129158	0.153599	0.198429	0.209542	0.138681	0.115948	0.25909	0.138141	0.0757603	0.117332	0.0191943	0.0365435	0.0656357	-0.061203	0.0481009	-0.00584368	-0.0933526	-0.0556839	-0.00554262	0.213808	0.180024	0.18647	0.255313	0.173234	0.201801	0.250598	0.267056	0.158846	0.120712	0.171875	0.200222	0.281628
3905.09	0.103279	0.183967	0.173988	0.177545	0.175133	0.160187	0.154895	0.148634	0.137884	0.128425	0.147212	0.131245	0.168724	0.131659	0.116087	0.136516	0.0930862	0.129162	0.153616	0.198412	0.209551	0.138692	0.115964	0.259046	0.138103	0.0757404	0.117311	0.019179	0.0365242	0.0656192	-0.0611971	0.0480862	-0.00585729	-0.0933649	-0.0557008	-0.00556068	0.213771	0.180002	0.186441	0.255276	0.173205	0.20177	0.250568	0.267018	0.158803	0.120666	0.171846	0.200184	0.281585
3904.76	0.103255	0.183948	0.17397	0.177523	0.175108	0.160162	0.154874	0.148613	0.137867	0.128407	0.147189	0.131223	0.168696	0.131636	0.116065	0.136496	0.0930834	0.129164	0.153629	0.198393	0.209554	0.138699	0.115977	0.259	0.138065	0.0757194	0.117289	0.0191624	0.0365041	0.065602	-0.0611977	0.0480692	-0.00587466	-0.0933821	-0.0557217	-0.00558095	0.213736	0.17998	0.186412	0.25524	0.173175	0.20174	0.250539	0.266979	0.15876	0.120619	0.171815	0.200146	0.281542
3904.44	0.103227	0.183929	0.17395	0.1775	0.175082	0.160137	0.154852	0.14859	0.137847	0.128388	0.147166	0.131201	0.168667	0.131612	0.11604	0.136474	0.0930776	0.129162	0.153636	0.198372	0.209551	0.138702	0.115985	0.258953	0.138027	0.0756973	0.117266	0.0191438	0.0364825	0.0655834	-0.0612082	0.0480489	-0.00589764	-0.0934063	-0.0557484	-0.00560453	0.213702	0.179957	0.186384	0.255203	0.173144	0.201709	0.250508	0.266939	0.158715	0.120573	0.171784	0.200107	0.281498
3904.12	0.103193	0.18391	0.173931	0.177476	0.175055	0.16011	0.154829	0.148567	0.137825	0.128369	0.147142	0.131177	0.168638	0.131588	0.116013	0.136452	0.0930689	0.129157	0.153638	0.19835	0.209542	0.1387	0.115989	0.258903	0.137988	0.0756743	0.117242	0.0191235	0.0364599	0.0655638	-0.0612279	0.0480257	-0.0059255	-0.0934366	-0.0557801	-0.00563089	0.213669	0.179933	0.186355	0.255164	0.173113	0.201678	0.250474	0.266898	0.158668	0.120527	0.171751	0.200068	0.281455
3903.8	0.103157	0.183891	0.173911	0.177451	0.175029	0.160083	0.154805	0.148543	0.137802	0.128349	0.147118	0.131153	0.168608	0.131563	0.115984	0.136428	0.0930581	0.129149	0.153636	0.198327	0.209528	0.138694	0.11599	0.258851	0.13795	0.0756508	0.117216	0.019102	0.0364367	0.0655436	-0.0612543	0.0480003	-0.00595681	-0.0934711	-0.0558153	-0.00565935	0.213638	0.179907	0.186327	0.255124	0.173082	0.201646	0.250437	0.266855	0.158618	0.120482	0.171716	0.200027	0.281411
3903.48	0.10312	0.183871	0.173891	0.177426	0.175002	0.160055	0.154781	0.148518	0.137779	0.128329	0.147094	0.131128	0.168578	0.131537	0.115955	0.136404	0.093046	0.129141	0.153631	0.198302	0.209511	0.138686	0.115989	0.258799	0.137912	0.0756273	0.11719	0.0190798	0.0364133	0.0655232	-0.0612845	0.0479735	-0.00598962	-0.0935076	-0.0558521	-0.00568888	0.213607	0.17988	0.186298	0.255083	0.173052	0.201615	0.250398	0.266812	0.158568	0.120439	0.171681	0.199985	0.281368
3903.16	0.103085	0.183853	0.173871	0.177401	0.174977	0.160028	0.154758	0.148495	0.137758	0.12831	0.14707	0.131104	0.168548	0.131512	0.115927	0.13638	0.0930343	0.129133	0.153625	0.198278	0.209496	0.13868	0.11599	0.258747	0.137874	0.0756043	0.117164	0.0190581	0.0363905	0.0655036	-0.0613135	0.0479469	-0.00602108	-0.0935423	-0.0558877	-0.0057179	0.213576	0.179853	0.18627	0.255042	0.173024	0.201583	0.250359	0.266768	0.158518	0.1204	0.171646	0.199944	0.281326
3902.84	0.103053	0.183834	0.173852	0.177376	0.174952	0.160002	0.154735	0.148472	0.137738	0.128291	0.147046	0.131081	0.168519	0.131487	0.1159	0.136357	0.0930238	0.129126	0.153621	0.198255	0.209484	0.138675	0.115992	0.258695	0.137837	0.075582	0.117139	0.0190371	0.0363683	0.0654847	-0.0613397	0.047921	-0.00605029	-0.093574	-0.0559209	-0.0057461	0.213544	0.179825	0.186242	0.255001	0.172997	0.201552	0.25032	0.266724	0.158469	0.120362	0.171612	0.199903	0.281284
3902.51	0.103023	0.183815	0.173833	0.17735	0.174928	0.159976	0.154713	0.14845	0.137719	0.128272	0.147023	0.131058	0.168491	0.131462	0.115874	0.136333	0.0930144	0.129121	0.153618	0.198232	0.209474	0.138672	0.115996	0.258643	0.137799	0.0755602	0.117114	0.0190168	0.0363461	0.0654663	-0.0613632	0.0478954	-0.00607743	-0.0936031	-0.0559522	-0.00577353	0.213512	0.179797	0.186215	0.254962	0.172971	0.201521	0.250283	0.266681	0.15842	0.120325	0.17158	0.199862	0.281242
3902.19	0.102994	0.183796	0.173813	0.177325	0.174905	0.15995	0.154692	0.148428	0.137699	0.128254	0.147	0.131035	0.168462	0.131438	0.115849	0.13631	0.0930058	0.129116	0.153616	0.198209	0.209465	0.138671	0.116002	0.258592	0.137761	0.0755387	0.117089	0.0189969	0.0363234	0.0654481	-0.0613851	0.0478702	-0.00610329	-0.0936304	-0.055982	-0.00580056	0.213478	0.17977	0.186187	0.254923	0.172946	0.20149	0.250247	0.266637	0.15837	0.120287	0.171547	0.199822	0.281201
3901.87	0.102963	0.183777	0.173794	0.1773	0.174881	0.159925	0.15467	0.148407	0.137679	0.128235	0.146976	0.131013	0.168433	0.131412	0.115824	0.136285	0.0929969	0.12911	0.153614	0.198186	0.209455	0.13867	0.116005	0.25854	0.137721	0.0755166	0.117063	0.0189769	0.0362993	0.0654291	-0.0614088	0.0478442	-0.00612996	-0.0936584	-0.0560126	-0.00582807	0.213444	0.179742	0.186159	0.254883	0.17292	0.201458	0.250211	0.266594	0.158318	0.120247	0.171513	0.199781	0.281159
3901.55	0.10293	0.183757	0.173774	0.177274	0.174856	0.159898	0.154647	0.148384	0.137656	0.128216	0.146952	0.13099	0.168403	0.131386	0.115798	0.13626	0.0929871	0.129103	0.15361	0.198162	0.209443	0.138666	0.116007	0.258487	0.13768	0.0754938	0.117037	0.0189562	0.0362734	0.065409	-0.0614363	0.0478171	-0.00615907	-0.093689	-0.0560455	-0.00585657	0.21341	0.179713	0.18613	0.254843	0.172892	0.201426	0.250174	0.266551	0.158263	0.120202	0.171478	0.19974	0.281118
3901.23	0.102893	0.183736	0.173754	0.177247	0.17483	0.159872	0.154624	0.148361	0.137631	0.128196	0.146928	0.130967	0.168373	0.13136	0.115771	0.136233	0.092976	0.129094	0.153604	0.198137	0.209427	0.138661	0.116006	0.258433	0.137638	0.07547	0.11701	0.0189347	0.036246	0.0653875	-0.0614678	0.0477891	-0.0061908	-0.0937227	-0.0560809	-0.00588596	0.213376	0.179684	0.1861	0.254801	0.172861	0.201393	0.250135	0.266508	0.158205	0.120154	0.171441	0.199699	0.281076
3900.91	0.102854	0.183714	0.173733	0.177221	0.174804	0.159844	0.1546	0.148337	0.137603	0.128175	0.146904	0.130943	0.168342	0.131332	0.115743	0.136205	0.0929638	0.129084	0.153597	0.198112	0.20941	0.138655	0.116003	0.258378	0.137594	0.0754454	0.116982	0.0189125	0.0362172	0.0653647	-0.0615032	0.0477602	-0.00622549	-0.0937598	-0.056119	-0.00591597	0.213342	0.179654	0.18607	0.254759	0.172828	0.20136	0.250092	0.266465	0.158147	0.120103	0.171403	0.199658	0.281034
3900.59	0.102816	0.183692	0.173713	0.177194	0.174777	0.159816	0.154575	0.148314	0.137575	0.128154	0.146879	0.13092	0.168311	0.131305	0.115716	0.136178	0.0929517	0.129074	0.153591	0.198086	0.209394	0.138649	0.116001	0.258325	0.137551	0.0754204	0.116954	0.0188905	0.0361889	0.0653416	-0.061538	0.0477322	-0.00626047	-0.093797	-0.0561573	-0.00594509	0.213308	0.179625	0.18604	0.254717	0.172793	0.201327	0.250049	0.266423	0.158092	0.120052	0.171366	0.199616	0.280991
3900.26	0.102781	0.18367	0.173692	0.177168	0.174751	0.159789	0.15455	0.148291	0.137549	0.128133	0.146855	0.130898	0.16828	0.131278	0.115688	0.136151	0.0929405	0.129066	0.153588	0.198062	0.20938	0.138644	0.116001	0.258272	0.137508	0.0753957	0.116927	0.018869	0.0361619	0.065319	-0.0615701	0.0477056	-0.00629434	-0.0938326	-0.0561941	-0.00597281	0.213275	0.179598	0.18601	0.254678	0.172759	0.201295	0.250005	0.266382	0.158043	0.120004	0.17133	0.199576	0.280948
3899.94	0.102751	0.18365	0.173673	0.177143	0.174725	0.159762	0.154527	0.148269	0.137525	0.128113	0.146831	0.130876	0.168251	0.131252	0.115662	0.136125	0.0929308	0.129059	0.153586	0.198039	0.20937	0.138641	0.116004	0.258221	0.137467	0.0753716	0.116901	0.0188487	0.0361369	0.0652974	-0.0615976	0.047681	-0.0063257	-0.0938648	-0.0562279	-0.00599859	0.213242	0.179571	0.185981	0.25464	0.172726	0.201263	0.249962	0.266343	0.158	0.119958	0.171295	0.199536	0.280905
3899.62	0.102726	0.183631	0.173654	0.177119	0.1747	0.159737	0.154504	0.148248	0.137505	0.128094	0.146808	0.130855	0.168222	0.131227	0.115637	0.136101	0.0929226	0.129055	0.153588	0.198017	0.209363	0.13864	0.116008	0.258173	0.137429	0.0753484	0.116876	0.0188296	0.0361143	0.0652772	-0.0616199	0.0476584	-0.00635383	-0.0938926	-0.0562582	-0.00602261	0.21321	0.179546	0.185953	0.254603	0.172694	0.201232	0.249921	0.266305	0.157962	0.119918	0.171261	0.199496	0.280862
3899.3	0.102706	0.183614	0.173635	0.177095	0.174676	0.159714	0.154481	0.148228	0.137488	0.128076	0.146785	0.130835	0.168195	0.131202	0.115613	0.136078	0.0929153	0.129052	0.15359	0.197996	0.209356	0.138639	0.116012	0.258126	0.137392	0.0753261	0.116852	0.0188114	0.0360933	0.0652582	-0.0616386	0.0476371	-0.00637921	-0.0939166	-0.0562851	-0.00604549	0.213179	0.179522	0.185924	0.254567	0.172665	0.201202	0.249882	0.266267	0.157929	0.11988	0.171225	0.199456	0.280819
3898.98	0.102688	0.183598	0.173617	0.177072	0.174653	0.159691	0.154459	0.148208	0.137475	0.128058	0.146763	0.130815	0.168168	0.131178	0.115589	0.136056	0.0929081	0.129049	0.153592	0.197975	0.209349	0.138637	0.116013	0.25808	0.137357	0.0753046	0.116828	0.0187936	0.0360732	0.06524	-0.061656	0.047616	-0.00640308	-0.0939385	-0.0563103	-0.00606809	0.21315	0.179498	0.185896	0.254529	0.172636	0.201171	0.249845	0.266228	0.157896	0.119844	0.171187	0.199415	0.280776
3898.66	0.102671	0.183582	0.173599	0.177049	0.174629	0.159668	0.154438	0.148189	0.137463	0.128041	0.146741	0.130796	0.168142	0.131155	0.115566	0.136034	0.0929004	0.129045	0.153592	0.197953	0.209339	0.138633	0.116012	0.258036	0.137323	0.0752837	0.116805	0.0187757	0.0360532	0.0652221	-0.0616737	0.047595	-0.00642616	-0.0939592	-0.0563347	-0.00609092	0.213123	0.179474	0.185867	0.254489	0.172609	0.201141	0.249809	0.266188	0.15786	0.119808	0.171146	0.199373	0.280734
3898.34	0.102653	0.183566	0.17358	0.177025	0.174606	0.159645	0.154416	0.148169	0.137452	0.128024	0.146719	0.130775	0.168117	0.131132	0.115542	0.136012	0.0928913	0.129039	0.153589	0.197931	0.209326	0.138628	0.116008	0.257991	0.137288	0.0752629	0.116782	0.018757	0.0360322	0.0652038	-0.061694	0.0475731	-0.00645005	-0.0939811	-0.0563603	-0.00611461	0.213096	0.179449	0.185838	0.254445	0.172583	0.201109	0.249773	0.266146	0.15782	0.119771	0.171103	0.19933	0.280691
3898.01	0.102632	0.183548	0.17356	0.177	0.174583	0.159621	0.154393	0.148148	0.137441	0.128006	0.146697	0.130755	0.16809	0.131109	0.115518	0.13599	0.092881	0.129031	0.153585	0.197908	0.20931	0.13862	0.116002	0.257945	0.137253	0.0752422	0.116759	0.0187373	0.0360098	0.0651848	-0.0617172	0.0475503	-0.00647531	-0.0940047	-0.0563879	-0.00613915	0.213068	0.179424	0.185809	0.2544	0.172556	0.201077	0.249738	0.266103	0.157774	0.11973	0.171058	0.199287	0.280649
3897.69	0.102609	0.18353	0.17354	0.176976	0.17456	0.159596	0.154372	0.148128	0.137428	0.127989	0.146676	0.130734	0.168064	0.131087	0.115493	0.135967	0.0928699	0.129022	0.153579	0.197884	0.209294	0.138613	0.115995	0.257899	0.137218	0.0752216	0.116735	0.018717	0.0359866	0.0651652	-0.0617415	0.0475274	-0.00650111	-0.0940292	-0.0564167	-0.0061638	0.213039	0.179399	0.18578	0.254352	0.17253	0.201045	0.249701	0.266059	0.157725	0.119687	0.171013	0.199243	0.280606
3897.37	0.102583	0.183511	0.173519	0.17695	0.174537	0.159571	0.15435	0.148106	0.137414	0.12797	0.146654	0.130712	0.168037	0.131064	0.115468	0.135943	0.0928582	0.129012	0.153573	0.197861	0.209278	0.138606	0.115989	0.257852	0.137181	0.0752008	0.116711	0.0186958	0.0359623	0.065145	-0.0617676	0.047504	-0.0065284	-0.0940559	-0.0564477	-0.00618892	0.213009	0.179373	0.185751	0.254303	0.172503	0.201012	0.249664	0.266015	0.157672	0.119639	0.170969	0.1992	0.280564
3897.05	0.102555	0.183491	0.173498	0.176925	0.174513	0.159544	0.154328	0.148084	0.137397	0.127951	0.146632	0.130691	0.168008	0.13104	0.115443	0.135919	0.0928461	0.129002	0.153566	0.197837	0.209262	0.138599	0.115985	0.257804	0.137144	0.0751797	0.116687	0.0186741	0.0359374	0.065124	-0.0617948	0.0474803	-0.00655711	-0.0940847	-0.0564805	-0.00621455	0.212976	0.179347	0.185722	0.254253	0.172475	0.200979	0.249624	0.26597	0.157617	0.119588	0.170927	0.199156	0.280521
3896.73	0.102524	0.183469	0.173476	0.176899	0.174489	0.159518	0.154306	0.148062	0.137378	0.127932	0.146609	0.130669	0.167979	0.131016	0.115417	0.135893	0.0928339	0.128992	0.153559	0.197813	0.209247	0.138592	0.115981	0.257755	0.137106	0.0751581	0.116661	0.0186522	0.0359122	0.0651026	-0.0618222	0.0474561	-0.00658708	-0.0941156	-0.0565148	-0.00624057	0.212942	0.179321	0.185693	0.254205	0.172447	0.200945	0.249582	0.265926	0.15756	0.119536	0.170887	0.199114	0.280477
3896.41	0.102493	0.183447	0.173454	0.176873	0.174465	0.159491	0.154283	0.148039	0.137357	0.127912	0.146587	0.130648	0.167949	0.130992	0.11539	0.135867	0.0928219	0.128982	0.153551	0.197789	0.209233	0.138585	0.115979	0.257706	0.137068	0.0751363	0.116636	0.0186303	0.0358871	0.0650808	-0.0618494	0.0474316	-0.00661797	-0.0941481	-0.0565499	-0.00626696	0.212907	0.179294	0.185663	0.254158	0.172417	0.200912	0.24954	0.265882	0.157504	0.119483	0.17085	0.199072	0.280432
3896.09	0.102462	0.183425	0.173432	0.176847	0.17444	0.159465	0.15426	0.148015	0.137334	0.127892	0.146564	0.130626	0.167919	0.130966	0.115364	0.135841	0.0928102	0.128973	0.153543	0.197765	0.209218	0.138579	0.115977	0.257656	0.13703	0.0751143	0.11661	0.0186086	0.0358621	0.065059	-0.061876	0.0474067	-0.00664952	-0.0941815	-0.0565853	-0.00629347	0.212872	0.179268	0.185633	0.254113	0.172387	0.200879	0.249496	0.265839	0.157448	0.119432	0.170814	0.199031	0.280387
3895.76	0.102431	0.183402	0.173411	0.176822	0.174414	0.159438	0.154236	0.147992	0.13731	0.127872	0.146541	0.130604	0.167888	0.130941	0.115338	0.135814	0.0927991	0.128966	0.153536	0.197741	0.209203	0.138572	0.115976	0.257605	0.136993	0.0750924	0.116584	0.0185875	0.0358375	0.0650375	-0.0619013	0.0473816	-0.00668081	-0.0942147	-0.05662	-0.00631965	0.212838	0.179242	0.185602	0.254071	0.172356	0.200846	0.249454	0.265797	0.157394	0.119384	0.17078	0.19899	0.280342
3895.44	0.102403	0.18338	0.173389	0.176797	0.174389	0.159412	0.154212	0.147968	0.137288	0.127853	0.146517	0.130583	0.167858	0.130916	0.115313	0.135787	0.0927888	0.128959	0.153529	0.197717	0.209189	0.138567	0.115976	0.257556	0.136956	0.075071	0.116558	0.0185673	0.0358136	0.0650166	-0.0619243	0.0473569	-0.0067109	-0.0942461	-0.056653	-0.00634463	0.212803	0.179215	0.185572	0.254031	0.172325	0.200814	0.249415	0.265756	0.157342	0.119339	0.170748	0.19895	0.280297
3895.12	0.102376	0.183358	0.173369	0.176772	0.174363	0.159387	0.154188	0.147944	0.137267	0.127834	0.146494	0.130562	0.167828	0.13089	0.115289	0.135761	0.0927792	0.128954	0.153525	0.197694	0.209176	0.138562	0.115977	0.257506	0.13692	0.0750502	0.116533	0.0185478	0.0357901	0.0649963	-0.061946	0.0473325	-0.00673983	-0.0942754	-0.0566843	-0.00636841	0.21277	0.179189	0.185542	0.253993	0.172295	0.200781	0.249378	0.265715	0.157292	0.119297	0.170716	0.198911	0.280253
3894.8	0.10235	0.183337	0.173348	0.176748	0.174338	0.159362	0.154164	0.14792	0.137247	0.127816	0.146471	0.130541	0.167799	0.130865	0.115264	0.135736	0.0927703	0.12895	0.153521	0.197671	0.209163	0.138558	0.115978	0.257457	0.136884	0.0750298	0.116509	0.018529	0.035767	0.0649766	-0.0619667	0.0473084	-0.00676731	-0.0943022	-0.0567139	-0.00639084	0.212738	0.179163	0.185513	0.253956	0.172266	0.200748	0.249343	0.265675	0.157243	0.119259	0.170685	0.198872	0.280208
3894.48	0.102326	0.183317	0.173328	0.176724	0.174312	0.159337	0.15414	0.147897	0.137229	0.127797	0.146448	0.130519	0.167771	0.130841	0.11524	0.135711	0.0927616	0.128946	0.153519	0.197649	0.20915	0.138555	0.11598	0.257409	0.136848	0.0750099	0.116485	0.0185105	0.0357442	0.0649573	-0.0619875	0.0472845	-0.00679382	-0.0943275	-0.0567421	-0.00641236	0.212706	0.179136	0.185484	0.253919	0.172239	0.200716	0.249311	0.265635	0.157197	0.119223	0.170654	0.198834	0.280165
3894.16	0.102302	0.183297	0.173308	0.176699	0.174287	0.159312	0.154117	0.147873	0.137211	0.127779	0.146425	0.130498	0.167743	0.130816	0.115215	0.135687	0.092753	0.128942	0.153518	0.197626	0.209138	0.138552	0.115983	0.25736	0.136812	0.07499	0.116461	0.0184923	0.0357215	0.0649381	-0.0620088	0.0472608	-0.00681954	-0.0943519	-0.0567694	-0.00643347	0.212674	0.179109	0.185457	0.253883	0.172213	0.200685	0.249279	0.265594	0.157155	0.119188	0.170624	0.198796	0.280123
3893.84	0.102277	0.183277	0.173287	0.176675	0.174261	0.159287	0.154094	0.14785	0.137193	0.127761	0.146402	0.130477	0.167715	0.130792	0.115189	0.135663	0.0927442	0.128937	0.153517	0.197603	0.209126	0.13855	0.115986	0.257312	0.136775	0.0749698	0.116438	0.0184738	0.0356988	0.0649187	-0.0620308	0.0472369	-0.00684511	-0.0943768	-0.0567968	-0.00645474	0.212643	0.179082	0.18543	0.253846	0.172189	0.200654	0.249248	0.265553	0.157115	0.119153	0.170595	0.198759	0.280081
3893.52	0.102252	0.183257	0.173266	0.17665	0.174236	0.159261	0.154072	0.147826	0.137173	0.127742	0.146379	0.130455	0.167687	0.130767	0.115162	0.13564	0.0927357	0.128932	0.153517	0.19758	0.209116	0.138548	0.115989	0.257263	0.136738	0.0749493	0.116414	0.0184553	0.0356762	0.0648991	-0.0620522	0.0472136	-0.00686993	-0.094402	-0.056824	-0.00647631	0.212611	0.179056	0.185403	0.25381	0.172166	0.200624	0.249217	0.265512	0.15708	0.11912	0.170566	0.198722	0.280041
3893.19	0.102228	0.183237	0.173244	0.176625	0.174209	0.159235	0.15405	0.147804	0.137153	0.127723	0.146356	0.130433	0.167659	0.130741	0.115136	0.135616	0.092728	0.128929	0.153519	0.197557	0.20911	0.138547	0.115994	0.257213	0.136701	0.0749287	0.11639	0.0184371	0.0356546	0.0648796	-0.0620701	0.0471918	-0.00689281	-0.094426	-0.0568503	-0.00649739	0.21258	0.179031	0.185378	0.253775	0.172143	0.200595	0.249188	0.265472	0.157048	0.119089	0.170539	0.198686	0.280002
3892.87	0.102206	0.183217	0.173222	0.1766	0.174184	0.15921	0.154029	0.147782	0.137132	0.127704	0.146334	0.130412	0.167632	0.130716	0.115112	0.135593	0.092722	0.128927	0.153525	0.197536	0.209107	0.13855	0.116002	0.257165	0.136663	0.0749085	0.116367	0.0184197	0.0356346	0.0648609	-0.0620817	0.0471724	-0.00691237	-0.0944467	-0.0568742	-0.00651707	0.212548	0.179007	0.185352	0.253741	0.172121	0.200567	0.249161	0.265431	0.15702	0.119059	0.170512	0.19865	0.279962
3892.55	0.102189	0.183198	0.1732	0.176577	0.174159	0.159186	0.154009	0.147761	0.137113	0.127686	0.146313	0.130391	0.167605	0.130692	0.11509	0.135571	0.0927182	0.128927	0.153534	0.197517	0.20911	0.138555	0.116013	0.257117	0.136627	0.074889	0.116346	0.0184038	0.0356174	0.0648437	-0.0620849	0.0471565	-0.00692727	-0.0944615	-0.0568941	-0.00653425	0.212516	0.178984	0.185326	0.253709	0.172099	0.200539	0.249136	0.265391	0.156993	0.119031	0.170487	0.198614	0.279923
3892.23	0.102175	0.18318	0.173178	0.176554	0.174135	0.159163	0.15399	0.147742	0.137095	0.127669	0.146293	0.130371	0.167579	0.130669	0.11507	0.13555	0.0927162	0.12893	0.153546	0.197498	0.209117	0.138563	0.116027	0.257071	0.136591	0.0748703	0.116326	0.0183892	0.0356023	0.0648278	-0.0620815	0.0471433	-0.00693878	-0.0944711	-0.0569108	-0.00654925	0.212483	0.178962	0.1853	0.253677	0.172075	0.200512	0.249114	0.265352	0.156963	0.119003	0.170462	0.198577	0.279884
3891.91	0.102166	0.183162	0.173157	0.176532	0.174112	0.159141	0.153971	0.147723	0.13708	0.127652	0.146273	0.130353	0.167554	0.130647	0.115053	0.135531	0.0927152	0.128935	0.15356	0.197481	0.209124	0.138572	0.116042	0.257026	0.136556	0.0748526	0.116307	0.0183759	0.0355896	0.0648134	-0.0620736	0.0471322	-0.00694763	-0.0944756	-0.0569241	-0.00656222	0.21245	0.17894	0.185273	0.253644	0.172051	0.200485	0.249091	0.265313	0.15693	0.118973	0.170435	0.198539	0.279845
3891.59	0.102156	0.183144	0.173137	0.17651	0.174089	0.15912	0.153952	0.147704	0.137065	0.127636	0.146254	0.130334	0.167528	0.130626	0.115037	0.135511	0.0927133	0.128939	0.153572	0.197463	0.209129	0.138579	0.116054	0.256982	0.136521	0.074835	0.116288	0.0183629	0.0355771	0.0647993	-0.0620672	0.0471208	-0.00695765	-0.0944791	-0.0569373	-0.0065752	0.212417	0.178916	0.185244	0.25361	0.172024	0.200457	0.249067	0.265272	0.15689	0.118939	0.170405	0.198499	0.279804
3891.27	0.102145	0.183126	0.173117	0.176488	0.174067	0.159099	0.153932	0.147684	0.137051	0.127619	0.146235	0.130315	0.167503	0.130605	0.115019	0.135491	0.0927087	0.128941	0.153578	0.197443	0.209126	0.13858	0.116061	0.256938	0.136485	0.074817	0.116268	0.0183492	0.0355635	0.0647849	-0.0620675	0.0471071	-0.00697152	-0.094485	-0.0569524	-0.00658977	0.212384	0.178891	0.185215	0.253572	0.171995	0.200428	0.249039	0.26523	0.156843	0.118899	0.170372	0.198457	0.279764
3890.94	0.102128	0.183107	0.173096	0.176466	0.174044	0.159076	0.153911	0.147663	0.137034	0.127601	0.146214	0.130296	0.167477	0.130582	0.114998	0.135468	0.0926997	0.128937	0.153577	0.19742	0.209113	0.138575	0.116061	0.256892	0.136449	0.0747978	0.116247	0.0183336	0.0355467	0.0647688	-0.0620799	0.0470889	-0.00699267	-0.0944982	-0.0569729	-0.00660815	0.212351	0.178863	0.185184	0.253531	0.171964	0.200398	0.249005	0.265186	0.156791	0.118855	0.170335	0.198413	0.279723
3890.62	0.102104	0.183087	0.173073	0.176442	0.174021	0.159052	0.153888	0.147641	0.137015	0.127582	0.146192	0.130274	0.167449	0.130559	0.114974	0.135443	0.092686	0.128927	0.153566	0.197394	0.209089	0.138562	0.116052	0.256844	0.136411	0.0747771	0.116223	0.0183159	0.0355259	0.0647506	-0.062105	0.0470659	-0.00702134	-0.09452	-0.0569994	-0.00663046	0.21232	0.178833	0.185152	0.253486	0.17193	0.200366	0.248966	0.265141	0.156736	0.118805	0.170294	0.198369	0.279681
3890.3	0.102076	0.183066	0.17305	0.176417	0.173996	0.159027	0.153863	0.147617	0.136994	0.127562	0.146168	0.130251	0.16742	0.130535	0.114947	0.135416	0.0926685	0.128913	0.153548	0.197366	0.209057	0.138543	0.116038	0.256794	0.136373	0.0747552	0.116198	0.0182964	0.0355014	0.0647306	-0.0621398	0.0470391	-0.00705581	-0.0945488	-0.0570309	-0.00665581	0.212289	0.178802	0.18512	0.25344	0.171895	0.200333	0.248924	0.265095	0.156682	0.118755	0.170252	0.198324	0.27964
3889.98	0.102044	0.183044	0.173027	0.176391	0.173971	0.159	0.153837	0.147593	0.136972	0.127542	0.146144	0.130227	0.16739	0.130509	0.114918	0.135388	0.0926485	0.128896	0.153526	0.197337	0.209021	0.138522	0.116019	0.256743	0.136336	0.0747325	0.116172	0.0182755	0.035474	0.0647091	-0.0621805	0.0470096	-0.00709373	-0.0945828	-0.0570659	-0.00668275	0.212258	0.178771	0.185089	0.253394	0.171861	0.2003	0.24888	0.265049	0.156631	0.118706	0.170209	0.19828	0.279598
3889.66	0.102012	0.183021	0.173003	0.176364	0.173945	0.158974	0.153812	0.147568	0.13695	0.127521	0.146119	0.130202	0.16736	0.130484	0.114889	0.135359	0.0926283	0.128878	0.153504	0.197307	0.208986	0.138501	0.116001	0.256691	0.136299	0.0747098	0.116145	0.0182544	0.0354454	0.0646871	-0.0622208	0.04698	-0.00713123	-0.0946175	-0.0571009	-0.00670894	0.212228	0.178741	0.185058	0.253349	0.171828	0.200266	0.248837	0.265005	0.156585	0.118659	0.170169	0.198238	0.279556
3889.34	0.101982	0.182998	0.17298	0.176338	0.17392	0.158948	0.153787	0.147544	0.13693	0.127501	0.146095	0.130178	0.16733	0.130458	0.11486	0.13533	0.0926095	0.128862	0.153484	0.197279	0.208955	0.138483	0.115985	0.256639	0.136263	0.0746878	0.116118	0.0182338	0.0354169	0.0646651	-0.0622566	0.0469517	-0.00716597	-0.0946501	-0.0571338	-0.00673304	0.212198	0.178712	0.18503	0.253307	0.171797	0.200234	0.248796	0.264962	0.156544	0.118617	0.17013	0.198197	0.279513
3889.02	0.101957	0.182976	0.172958	0.176311	0.173895	0.158922	0.153764	0.14752	0.136912	0.127482	0.146072	0.130155	0.167301	0.130432	0.114833	0.135303	0.0925932	0.128849	0.153468	0.197251	0.20893	0.138469	0.115973	0.256589	0.136228	0.0746669	0.116093	0.0182142	0.0353898	0.0646439	-0.0622847	0.046926	-0.00719598	-0.0946781	-0.0571626	-0.0067539	0.212168	0.178685	0.185002	0.253268	0.17177	0.200202	0.248758	0.264922	0.156506	0.118578	0.170095	0.198158	0.27947
3888.69	0.101937	0.182954	0.172936	0.176285	0.17387	0.158898	0.153742	0.147497	0.136897	0.127463	0.14605	0.130133	0.167273	0.130407	0.114808	0.135276	0.0925797	0.12884	0.153458	0.197226	0.208912	0.13846	0.115965	0.25654	0.136193	0.0746473	0.116068	0.0181958	0.0353644	0.0646235	-0.0623051	0.046903	-0.00722158	-0.0947009	-0.0571872	-0.00677184	0.212137	0.17866	0.184976	0.253231	0.171744	0.200172	0.248723	0.264882	0.156468	0.118542	0.170063	0.198121	0.279426
3888.37	0.101921	0.182932	0.172914	0.176259	0.173845	0.158874	0.153721	0.147474	0.136883	0.127445	0.146028	0.130112	0.167246	0.130383	0.114784	0.135251	0.0925687	0.128834	0.153453	0.197201	0.208899	0.138455	0.115961	0.256493	0.136158	0.0746286	0.116044	0.0181782	0.0353406	0.0646039	-0.0623195	0.0468822	-0.00724401	-0.0947198	-0.0572083	-0.00678798	0.212106	0.178637	0.184951	0.253197	0.17172	0.200143	0.24869	0.264843	0.15643	0.118507	0.170033	0.198084	0.279382
3888.05	0.101909	0.182911	0.172892	0.176234	0.173821	0.15885	0.1537	0.147451	0.13687	0.127428	0.146007	0.130093	0.167219	0.130359	0.114761	0.135227	0.0925599	0.128831	0.153453	0.197178	0.208891	0.138454	0.115962	0.256446	0.136124	0.0746107	0.116021	0.0181616	0.0353185	0.0645851	-0.0623281	0.0468635	-0.00726395	-0.0947351	-0.0572264	-0.00680269	0.212074	0.178615	0.184927	0.253165	0.171698	0.200115	0.248659	0.264805	0.156389	0.118473	0.170006	0.198047	0.279338
3887.73	0.1019	0.18289	0.17287	0.176208	0.173797	0.158828	0.15368	0.147429	0.136857	0.12741	0.145986	0.130073	0.167193	0.130335	0.114739	0.135204	0.0925534	0.128831	0.153458	0.197156	0.208888	0.138458	0.115968	0.2564	0.13609	0.0745933	0.115998	0.0181459	0.0352982	0.0645674	-0.0623316	0.0468468	-0.00728209	-0.094747	-0.057242	-0.00681648	0.212041	0.178593	0.184903	0.253134	0.171675	0.200087	0.248629	0.264768	0.156347	0.118439	0.169981	0.198011	0.279294
3887.41	0.101894	0.182869	0.172848	0.176183	0.173774	0.158805	0.15366	0.147408	0.136845	0.127394	0.145965	0.130054	0.167167	0.130312	0.114719	0.135181	0.0925489	0.128833	0.153468	0.197135	0.20889	0.138464	0.115979	0.256355	0.136058	0.0745761	0.115976	0.0181312	0.0352798	0.0645507	-0.0623303	0.0468322	-0.00729866	-0.0947558	-0.0572556	-0.0068295	0.212006	0.178572	0.184878	0.253105	0.171653	0.200059	0.248601	0.264731	0.156305	0.118405	0.169958	0.197976	0.27925
3887.09	0.101891	0.182849	0.172826	0.176158	0.173751	0.158784	0.15364	0.147387	0.136833	0.127377	0.145945	0.130036	0.167141	0.130289	0.114699	0.135159	0.0925466	0.128838	0.153482	0.197116	0.208897	0.138475	0.115994	0.256311	0.136027	0.0745591	0.115956	0.0181178	0.0352636	0.0645355	-0.0623238	0.0468199	-0.00731335	-0.0947609	-0.0572673	-0.00684136	0.21197	0.178552	0.184853	0.253076	0.171631	0.200032	0.248575	0.264695	0.156264	0.118372	0.169937	0.197942	0.279205
3886.77	0.10189	0.18283	0.172804	0.176134	0.17373	0.158763	0.15362	0.147368	0.136823	0.127362	0.145926	0.130017	0.167116	0.130268	0.114681	0.135138	0.0925462	0.128844	0.1535	0.197098	0.208906	0.138487	0.116012	0.256269	0.135999	0.0745422	0.115937	0.0181057	0.0352499	0.0645217	-0.0623125	0.0468098	-0.00732589	-0.0947623	-0.0572773	-0.00685185	0.211933	0.178531	0.184828	0.253047	0.171608	0.200004	0.24855	0.264659	0.156227	0.118341	0.169917	0.197908	0.279161
3886.44	0.101889	0.182811	0.172782	0.17611	0.173709	0.158743	0.1536	0.147349	0.136812	0.127346	0.145906	0.129999	0.16709	0.130247	0.114663	0.135117	0.0925462	0.128849	0.153519	0.197081	0.208915	0.1385	0.11603	0.256227	0.135972	0.0745251	0.115918	0.0180942	0.0352377	0.0645085	-0.0623001	0.0468006	-0.00733778	-0.0947625	-0.0572878	-0.00686201	0.211895	0.178509	0.184801	0.253017	0.171586	0.199976	0.248526	0.264624	0.156194	0.118312	0.169896	0.197873	0.279117
3886.12	0.101888	0.182793	0.172761	0.176086	0.173688	0.158724	0.15358	0.14733	0.136803	0.12733	0.145886	0.12998	0.167065	0.130228	0.114645	0.135097	0.0925454	0.128853	0.153534	0.197063	0.20892	0.138508	0.116043	0.256186	0.135944	0.0745078	0.115901	0.0180827	0.0352262	0.0644955	-0.0622895	0.0467912	-0.00734993	-0.094763	-0.0572998	-0.00687266	0.211857	0.178486	0.184774	0.252983	0.171564	0.199947	0.248503	0.264588	0.156162	0.118284	0.169872	0.197837	0.279072
3885.8	0.101882	0.182774	0.17274	0.176062	0.173667	0.158703	0.153559	0.147311	0.136792	0.127314	0.145866	0.12996	0.167039	0.130208	0.114626	0.135076	0.0925418	0.128851	0.153542	0.197043	0.208917	0.13851	0.116049	0.256143	0.135916	0.0744897	0.115883	0.01807	0.0352136	0.0644815	-0.0622854	0.0467795	-0.00736477	-0.0947675	-0.0573158	-0.00688543	0.211821	0.178462	0.184745	0.252946	0.171541	0.199918	0.248477	0.264551	0.156132	0.118256	0.169844	0.1978	0.279028
3885.48	0.101871	0.182754	0.172717	0.176037	0.173644	0.158681	0.153537	0.147291	0.136778	0.127297	0.145845	0.129939	0.167012	0.130187	0.114605	0.135053	0.0925341	0.128844	0.153541	0.19702	0.208904	0.138504	0.116044	0.256098	0.135884	0.0744707	0.115863	0.0180553	0.0351986	0.0644658	-0.0622907	0.046764	-0.00738366	-0.0947779	-0.057337	-0.00690145	0.211788	0.178435	0.184716	0.252905	0.171518	0.199888	0.24845	0.264512	0.156099	0.118228	0.169811	0.197761	0.278985
3885.16	0.101853	0.182732	0.172694	0.176011	0.17362	0.158658	0.153513	0.147269	0.136761	0.127278	0.145822	0.129917	0.166984	0.130165	0.114581	0.135028	0.0925215	0.128831	0.153529	0.196994	0.208879	0.13849	0.116028	0.256051	0.135849	0.0744506	0.115841	0.0180382	0.03518	0.0644477	-0.0623071	0.0467437	-0.00740793	-0.0947959	-0.0573644	-0.0069214	0.211757	0.178407	0.184686	0.25286	0.171495	0.199858	0.248419	0.264472	0.156064	0.118199	0.169774	0.19772	0.278941
3884.84	0.101829	0.182709	0.172669	0.175984	0.173595	0.158632	0.153487	0.147245	0.13674	0.127258	0.145799	0.129894	0.166954	0.130141	0.114554	0.135001	0.0925043	0.128811	0.153509	0.196965	0.208844	0.138468	0.116004	0.256001	0.13581	0.0744295	0.115816	0.0180187	0.0351577	0.0644275	-0.0623331	0.046719	-0.007437	-0.0948207	-0.0573968	-0.0069447	0.211728	0.178379	0.184656	0.252813	0.17147	0.199828	0.248385	0.26443	0.156026	0.118169	0.169734	0.197679	0.278899
3884.52	0.101797	0.182683	0.172642	0.175956	0.173567	0.158605	0.15346	0.14722	0.136714	0.127237	0.145775	0.12987	0.166923	0.130115	0.114523	0.13497	0.0924831	0.128788	0.153482	0.196934	0.208802	0.138442	0.115975	0.255948	0.135768	0.0744073	0.115789	0.017997	0.0351313	0.0644048	-0.0623677	0.0466901	-0.00747091	-0.0948525	-0.057434	-0.00697094	0.211701	0.17835	0.184627	0.252766	0.171443	0.199797	0.248348	0.264386	0.155984	0.118135	0.169693	0.197637	0.278857
3884.19	0.10176	0.182655	0.172613	0.175927	0.173538	0.158575	0.153432	0.147193	0.136685	0.127215	0.14575	0.129845	0.166892	0.130088	0.11449	0.134937	0.092459	0.128762	0.15345	0.196902	0.208756	0.138412	0.115944	0.255894	0.135725	0.0743841	0.11576	0.0179737	0.0351016	0.0643802	-0.0624088	0.046658	-0.00750872	-0.0948899	-0.0574748	-0.0069991	0.211675	0.178322	0.184598	0.252719	0.171414	0.199765	0.248308	0.264342	0.155937	0.118099	0.169651	0.197596	0.278816
3883.87	0.101718	0.182627	0.172584	0.175897	0.173507	0.158544	0.153403	0.147165	0.136652	0.127192	0.145724	0.12982	0.166859	0.130059	0.114455	0.134903	0.0924333	0.128735	0.153417	0.196868	0.208709	0.138383	0.115914	0.255839	0.13568	0.0743603	0.11573	0.0179494	0.0350695	0.0643539	-0.0624546	0.0466239	-0.00754926	-0.0949312	-0.0575182	-0.00702805	0.211649	0.178294	0.184569	0.252675	0.171382	0.199733	0.248264	0.264297	0.155887	0.118058	0.169611	0.197555	0.278776
3883.55	0.101674	0.182597	0.172552	0.175866	0.173475	0.158513	0.153374	0.147136	0.136618	0.127168	0.145698	0.129794	0.166826	0.130028	0.114417	0.134867	0.0924067	0.128708	0.153383	0.196835	0.208661	0.138353	0.115887	0.255783	0.135634	0.074336	0.115698	0.0179246	0.0350359	0.0643262	-0.0625039	0.0465886	-0.00759205	-0.0949764	-0.0575639	-0.00705745	0.211622	0.178268	0.184541	0.252633	0.171348	0.1997	0.248218	0.264252	0.155832	0.118013	0.169573	0.197515	0.278737
3883.23	0.101631	0.182568	0.172521	0.175836	0.173443	0.158481	0.153345	0.147106	0.136583	0.127144	0.145672	0.129768	0.166792	0.129997	0.11438	0.134831	0.0923809	0.128683	0.153351	0.196801	0.208617	0.138325	0.115864	0.255727	0.135589	0.0743119	0.115667	0.0179001	0.0350028	0.0642982	-0.0625534	0.046554	-0.0076347	-0.0950217	-0.0576094	-0.00708572	0.211593	0.178243	0.184513	0.252593	0.171313	0.199666	0.248171	0.264207	0.155775	0.117965	0.169537	0.197475	0.278698
3882.91	0.10159	0.182539	0.172489	0.175806	0.173411	0.15845	0.153317	0.147076	0.136551	0.12712	0.145646	0.129743	0.166759	0.129965	0.114343	0.134797	0.0923563	0.12866	0.153321	0.196769	0.208576	0.138299	0.115844	0.255673	0.135546	0.0742884	0.115636	0.0178763	0.0349712	0.0642702	-0.0626013	0.0465208	-0.00767613	-0.0950659	-0.0576539	-0.00711238	0.211564	0.178218	0.184485	0.252556	0.171278	0.199631	0.248124	0.264163	0.155719	0.117917	0.169503	0.197436	0.278659
3882.59	0.101555	0.182511	0.172458	0.175776	0.17338	0.158419	0.15329	0.147047	0.136523	0.127096	0.145621	0.129718	0.166726	0.129935	0.114308	0.134764	0.0923346	0.12864	0.153295	0.196739	0.208541	0.138278	0.11583	0.25562	0.135504	0.0742664	0.115607	0.0178543	0.0349429	0.0642438	-0.0626423	0.046491	-0.00771354	-0.0951047	-0.0576941	-0.00713588	0.211533	0.178194	0.184457	0.252521	0.171245	0.199596	0.248081	0.26412	0.155666	0.117872	0.169471	0.197398	0.27862
3882.27	0.101528	0.182485	0.172429	0.175747	0.173351	0.158391	0.153265	0.147019	0.1365	0.127073	0.145597	0.129695	0.166695	0.129907	0.114277	0.134735	0.0923166	0.128626	0.153277	0.19671	0.208515	0.138261	0.115821	0.25557	0.135465	0.0742462	0.11558	0.0178346	0.034919	0.0642196	-0.0626725	0.0464657	-0.00774512	-0.095135	-0.0577279	-0.00715506	0.211502	0.178171	0.18443	0.252491	0.171215	0.199564	0.248045	0.264079	0.155621	0.117832	0.169443	0.197361	0.27858
3881.94	0.101511	0.182461	0.172401	0.175721	0.173324	0.158366	0.153242	0.146994	0.136484	0.127053	0.145575	0.129673	0.166666	0.129882	0.11425	0.134709	0.0923031	0.128617	0.153268	0.196684	0.208498	0.138251	0.115818	0.255522	0.135429	0.0742282	0.115557	0.0178179	0.0349001	0.0641987	-0.0626887	0.0464457	-0.00776924	-0.0951542	-0.0577532	-0.00716911	0.21147	0.178149	0.184404	0.252464	0.17119	0.199533	0.248015	0.26404	0.155586	0.117799	0.169418	0.197325	0.278539
3881.62	0.101503	0.182438	0.172375	0.175695	0.173299	0.158342	0.153222	0.146971	0.136473	0.127034	0.145554	0.129653	0.166638	0.129859	0.114228	0.134687	0.0922942	0.128614	0.153266	0.196661	0.208491	0.138247	0.115821	0.255477	0.135396	0.0742122	0.115535	0.0178043	0.0348858	0.0641812	-0.0626901	0.0464311	-0.00778574	-0.0951616	-0.0577697	-0.00717808	0.211438	0.178128	0.184379	0.252442	0.171169	0.199505	0.247994	0.264003	0.155562	0.117775	0.169396	0.197291	0.278498
3881.3	0.101502	0.182417	0.172351	0.175672	0.173277	0.158321	0.153203	0.146951	0.136465	0.127017	0.145534	0.129634	0.166612	0.129838	0.11421	0.134667	0.0922885	0.128614	0.153271	0.19664	0.208489	0.138247	0.115826	0.255434	0.135366	0.0741974	0.115516	0.0177931	0.0348746	0.0641664	-0.06268	0.0464201	-0.00779678	-0.0951597	-0.0577794	-0.00718357	0.211406	0.178108	0.184355	0.252421	0.171152	0.19948	0.247978	0.263967	0.155545	0.117756	0.169377	0.197258	0.278455
3880.98	0.101503	0.182395	0.172328	0.175648	0.173255	0.1583	0.153184	0.146931	0.136459	0.127001	0.145515	0.129616	0.166587	0.129818	0.114194	0.134648	0.0922844	0.128616	0.153279	0.196619	0.208489	0.138249	0.115832	0.255392	0.135336	0.0741829	0.115498	0.0177831	0.0348647	0.0641532	-0.0626643	0.0464108	-0.00780534	-0.0951527	-0.0577858	-0.00718766	0.211375	0.178087	0.184332	0.2524	0.171135	0.199456	0.247965	0.263931	0.15553	0.11774	0.169356	0.197224	0.278412
3880.66	0.101503	0.182373	0.172305	0.175625	0.173234	0.15828	0.153166	0.146912	0.13645	0.126986	0.145496	0.129597	0.166563	0.129798	0.114178	0.134628	0.0922797	0.128617	0.153284	0.196598	0.208486	0.13825	0.115834	0.255349	0.135307	0.0741678	0.11548	0.0177732	0.034854	0.06414	-0.06265	0.0464005	-0.00781481	-0.0951456	-0.0577926	-0.0071929	0.211343	0.178065	0.184307	0.252377	0.171118	0.199433	0.247949	0.263893	0.155513	0.117724	0.169334	0.19719	0.278369
3880.34	0.101499	0.182351	0.172282	0.175601	0.173213	0.158259	0.153146	0.146892	0.136439	0.12697	0.145476	0.129579	0.166538	0.129778	0.11416	0.134608	0.0922728	0.128613	0.153285	0.196575	0.208476	0.138246	0.11583	0.255306	0.135276	0.0741514	0.11546	0.0177623	0.0348412	0.0641259	-0.0626431	0.0463875	-0.00782789	-0.0951425	-0.0578029	-0.00720108	0.211312	0.178041	0.184281	0.252348	0.171098	0.199409	0.247928	0.263854	0.155489	0.117705	0.169306	0.197154	0.278325
3880.02	0.101488	0.182326	0.172258	0.175576	0.173191	0.158237	0.153124	0.14687	0.136423	0.126954	0.145455	0.129558	0.166513	0.129757	0.114139	0.134584	0.0922618	0.128604	0.153278	0.196549	0.208456	0.138236	0.115817	0.255259	0.135243	0.0741332	0.115437	0.017749	0.0348249	0.0641094	-0.0626494	0.0463699	-0.00784761	-0.0951484	-0.05782	-0.0072141	0.211282	0.178015	0.184254	0.252312	0.171075	0.199384	0.247898	0.263812	0.155454	0.11768	0.169274	0.197116	0.278281
3879.69	0.10147	0.1823	0.172233	0.17555	0.173167	0.158213	0.1531	0.146847	0.136404	0.126935	0.145434	0.129537	0.166486	0.129734	0.114115	0.134559	0.092247	0.128589	0.153263	0.19652	0.208425	0.138219	0.115797	0.255211	0.135207	0.0741135	0.115413	0.0177334	0.0348056	0.0640907	-0.0626686	0.046348	-0.00787303	-0.0951626	-0.0578427	-0.0072312	0.211252	0.177987	0.184226	0.25227	0.171048	0.199356	0.247861	0.263768	0.155408	0.117651	0.169236	0.197076	0.278238
3879.37	0.101448	0.182273	0.172206	0.175522	0.173142	0.158189	0.153075	0.146823	0.136383	0.126916	0.145411	0.129515	0.166459	0.12971	0.114088	0.134531	0.092229	0.128569	0.153242	0.19649	0.208388	0.138197	0.115772	0.255161	0.13517	0.0740928	0.115387	0.0177158	0.034784	0.06407	-0.0626983	0.0463228	-0.00790282	-0.0951842	-0.0578698	-0.00725141	0.211223	0.177957	0.184196	0.252222	0.171019	0.199325	0.247817	0.263722	0.155355	0.117618	0.169194	0.197034	0.278194
3879.05	0.101423	0.182245	0.17218	0.175494	0.173116	0.158165	0.15305	0.146798	0.136361	0.126895	0.145388	0.129493	0.166431	0.129685	0.11406	0.134503	0.0922093	0.128548	0.153217	0.196458	0.208346	0.138173	0.115745	0.25511	0.135132	0.0740722	0.11536	0.0176971	0.0347618	0.0640483	-0.0627329	0.0462962	-0.00793386	-0.0952096	-0.0578983	-0.00727248	0.211195	0.177926	0.184166	0.25217	0.170988	0.199293	0.247771	0.263676	0.155297	0.117583	0.169151	0.196992	0.278151
3878.73	0.101399	0.182217	0.172153	0.175466	0.17309	0.158141	0.153025	0.146773	0.136342	0.126874	0.145366	0.129471	0.166403	0.12966	0.114031	0.134475	0.0921896	0.128526	0.153191	0.196427	0.208305	0.138149	0.115719	0.255059	0.135094	0.0740523	0.115333	0.0176784	0.0347401	0.0640266	-0.0627662	0.0462701	-0.00796294	-0.0952344	-0.057925	-0.00729238	0.211165	0.177896	0.184136	0.252116	0.170957	0.199261	0.247726	0.26363	0.155239	0.117547	0.169108	0.19695	0.278109
3878.41	0.101381	0.182189	0.172127	0.175439	0.173065	0.158117	0.153001	0.146749	0.136326	0.126854	0.145344	0.12945	0.166375	0.129637	0.114005	0.134448	0.0921718	0.128508	0.153169	0.196398	0.208267	0.138128	0.115696	0.255009	0.135058	0.074034	0.115308	0.017661	0.0347206	0.0640061	-0.0627917	0.0462466	-0.00798672	-0.0952545	-0.057947	-0.00730902	0.211135	0.177866	0.184106	0.252062	0.170926	0.199228	0.247685	0.263586	0.155183	0.117512	0.169067	0.196908	0.278068
3878.09	0.101368	0.182163	0.172102	0.175412	0.17304	0.158095	0.152979	0.146727	0.136315	0.126835	0.145323	0.12943	0.166349	0.129614	0.113982	0.134423	0.0921567	0.128494	0.153151	0.196371	0.208236	0.138112	0.11568	0.254962	0.135023	0.0740176	0.115284	0.0176454	0.0347039	0.0639874	-0.062806	0.0462268	-0.00800387	-0.0952671	-0.0579634	-0.00732161	0.211103	0.177838	0.184076	0.25201	0.170898	0.199196	0.247649	0.263543	0.155132	0.117478	0.169029	0.196867	0.278026
3877.77	0.101362	0.182137	0.172078	0.175387	0.173017	0.158073	0.152958	0.146706	0.136308	0.126816	0.145303	0.129412	0.166323	0.129594	0.113962	0.134401	0.0921449	0.128484	0.153139	0.196347	0.208212	0.138101	0.115669	0.254917	0.13499	0.074003	0.115263	0.017632	0.0346903	0.063971	-0.0628075	0.0462112	-0.00801384	-0.0952708	-0.0579736	-0.00732986	0.21107	0.17781	0.184045	0.251959	0.17087	0.199166	0.247618	0.263502	0.155087	0.117447	0.168994	0.196827	0.277986
3877.44	0.101363	0.182113	0.172055	0.175363	0.172994	0.158052	0.152939	0.146687	0.136305	0.126799	0.145285	0.129394	0.166298	0.129575	0.113946	0.13438	0.0921359	0.128478	0.153132	0.196325	0.208193	0.138095	0.115662	0.254875	0.134959	0.0739898	0.115244	0.0176206	0.0346793	0.0639565	-0.0627982	0.0461992	-0.00801851	-0.0952666	-0.0579787	-0.00733472	0.211036	0.177783	0.184015	0.251911	0.170845	0.199137	0.247592	0.263462	0.155047	0.117417	0.16896	0.196788	0.277945
3877.12	0.101368	0.182089	0.172033	0.17534	0.172973	0.158032	0.152922	0.146669	0.136303	0.126782	0.145268	0.129378	0.166274	0.129557	0.113932	0.134362	0.0921289	0.128475	0.153129	0.196305	0.208178	0.138093	0.115659	0.254836	0.13493	0.0739773	0.115228	0.0176106	0.03467	0.0639437	-0.0627812	0.0461898	-0.00801991	-0.0952566	-0.0579806	-0.0073373	0.211001	0.177756	0.183985	0.251866	0.17082	0.19911	0.247568	0.263423	0.155011	0.117388	0.168929	0.19675	0.277905
3876.8	0.101374	0.182065	0.17201	0.175317	0.172951	0.158013	0.152905	0.146651	0.136301	0.126766	0.14525	0.129362	0.16625	0.129539	0.113919	0.134344	0.0921228	0.128473	0.153128	0.196285	0.208165	0.138092	0.115657	0.254797	0.1349	0.0739646	0.115211	0.017601	0.034661	0.0639315	-0.0627618	0.0461816	-0.00802138	-0.0952447	-0.0579816	-0.00733925	0.210966	0.177729	0.183955	0.251824	0.170796	0.199084	0.247543	0.263384	0.154978	0.11736	0.168899	0.196712	0.277864
3876.48	0.101378	0.182041	0.171987	0.175293	0.172929	0.157992	0.152887	0.146632	0.136296	0.126748	0.145232	0.129346	0.166226	0.12952	0.113905	0.134326	0.0921165	0.12847	0.153127	0.196264	0.208152	0.138091	0.115656	0.254759	0.13487	0.0739511	0.115195	0.0175911	0.0346512	0.063919	-0.0627441	0.046173	-0.0080254	-0.0952344	-0.0579837	-0.00734202	0.21093	0.177702	0.183926	0.251784	0.170772	0.199058	0.247518	0.263344	0.154948	0.117331	0.16887	0.196675	0.277823
3876.16	0.101381	0.182016	0.171963	0.175269	0.172906	0.157972	0.152869	0.146613	0.136288	0.126731	0.145214	0.129329	0.166201	0.129501	0.113889	0.134307	0.0921097	0.128466	0.153126	0.196242	0.208139	0.138089	0.115654	0.25472	0.13484	0.0739365	0.115177	0.0175807	0.0346402	0.0639058	-0.06273	0.0461636	-0.00803264	-0.0952275	-0.0579875	-0.00734589	0.210895	0.177676	0.183898	0.251747	0.170748	0.199032	0.24749	0.263304	0.154918	0.117301	0.168843	0.196639	0.277781
3875.84	0.101379	0.181991	0.171938	0.175244	0.172882	0.157952	0.15285	0.146592	0.136276	0.126712	0.145194	0.129311	0.166175	0.12948	0.11387	0.134286	0.0921019	0.128461	0.153124	0.196219	0.208124	0.138085	0.115653	0.254679	0.134809	0.0739208	0.115158	0.0175694	0.0346271	0.0638913	-0.0627217	0.0461523	-0.00804401	-0.095226	-0.0579942	-0.00735164	0.210859	0.17765	0.18387	0.251712	0.170723	0.199004	0.247459	0.263262	0.154888	0.11727	0.168817	0.196604	0.277738
3875.52	0.101375	0.181965	0.171912	0.175218	0.172856	0.157931	0.15283	0.146569	0.136261	0.126693	0.145174	0.129292	0.166148	0.129457	0.113849	0.134262	0.0920931	0.128454	0.15312	0.196195	0.208109	0.138079	0.11565	0.254636	0.134777	0.0739042	0.115137	0.0175573	0.0346123	0.0638757	-0.0627186	0.0461394	-0.00805838	-0.0952299	-0.0580031	-0.00735882	0.210822	0.177623	0.183844	0.251679	0.170696	0.198976	0.247426	0.263219	0.154856	0.117236	0.168792	0.196568	0.277696
3875.19	0.101367	0.181939	0.171886	0.175191	0.17283	0.15791	0.152809	0.146544	0.136243	0.126673	0.145153	0.129272	0.166119	0.129433	0.113826	0.134237	0.0920832	0.128444	0.153114	0.196169	0.208092	0.13807	0.115647	0.254591	0.134745	0.0738871	0.115115	0.0175447	0.0345962	0.0638592	-0.0627205	0.0461248	-0.00807497	-0.0952384	-0.0580141	-0.00736719	0.210786	0.177597	0.183818	0.251646	0.170669	0.198945	0.24739	0.263174	0.154821	0.117202	0.168767	0.196533	0.277652
3874.87	0.101358	0.181913	0.171858	0.175164	0.172803	0.157888	0.152786	0.146519	0.136225	0.126654	0.145131	0.129252	0.166091	0.129409	0.113802	0.134211	0.0920721	0.128434	0.153105	0.196143	0.208074	0.13806	0.115642	0.254545	0.134714	0.0738698	0.115092	0.0175316	0.0345794	0.0638421	-0.0627266	0.0461088	-0.00809242	-0.0952497	-0.0580265	-0.00737613	0.210749	0.177571	0.183792	0.251612	0.170641	0.198914	0.247351	0.263128	0.15478	0.117166	0.168742	0.196497	0.277609
3874.55	0.101348	0.181887	0.171831	0.175138	0.172776	0.157866	0.152763	0.146493	0.136206	0.126635	0.145109	0.129231	0.166061	0.129385	0.113777	0.134184	0.0920593	0.128421	0.153092	0.196116	0.208053	0.138046	0.115633	0.254497	0.134683	0.0738524	0.115067	0.0175181	0.0345621	0.0638247	-0.0627372	0.0460915	-0.00811057	-0.0952633	-0.0580405	-0.00738573	0.210714	0.177545	0.183765	0.251575	0.170612	0.198881	0.247311	0.263081	0.154734	0.117129	0.168715	0.196461	0.277566
3874.23	0.101335	0.181862	0.171802	0.17511	0.172749	0.157844	0.152739	0.146467	0.136187	0.126616	0.145087	0.129209	0.166032	0.129361	0.11375	0.134157	0.092044	0.128404	0.153075	0.196088	0.208027	0.138029	0.11562	0.254449	0.134652	0.0738346	0.115042	0.0175035	0.0345438	0.0638066	-0.0627549	0.0460719	-0.00813086	-0.09528	-0.0580574	-0.00739685	0.210679	0.177518	0.183737	0.251536	0.170583	0.198847	0.247269	0.263035	0.154683	0.117091	0.168685	0.196423	0.277524
3873.91	0.10132	0.181836	0.171773	0.175083	0.172722	0.157821	0.152715	0.146442	0.136168	0.126598	0.145065	0.129187	0.166002	0.129337	0.113724	0.134129	0.0920264	0.128385	0.153052	0.196059	0.207997	0.138008	0.115601	0.254401	0.13462	0.0738165	0.115017	0.0174881	0.0345251	0.063788	-0.062778	0.0460507	-0.00815263	-0.0952979	-0.0580765	-0.00740901	0.210647	0.17749	0.183708	0.251494	0.170556	0.198813	0.247226	0.262989	0.15463	0.117054	0.168653	0.196385	0.277483
3873.59	0.101301	0.181809	0.171743	0.175055	0.172695	0.157796	0.152689	0.146416	0.136147	0.126579	0.145042	0.129165	0.165972	0.129313	0.113696	0.134101	0.0920062	0.128363	0.153025	0.196029	0.207962	0.137983	0.115577	0.254352	0.134588	0.0737975	0.11499	0.0174714	0.034505	0.0637685	-0.0628077	0.0460272	-0.00817748	-0.0953184	-0.0580991	-0.00742328	0.210616	0.177463	0.183679	0.251452	0.170528	0.19878	0.247184	0.262945	0.154577	0.117017	0.16862	0.196347	0.277442
3873.27	0.101279	0.181781	0.171711	0.175026	0.172667	0.15777	0.152663	0.146389	0.136124	0.126559	0.145019	0.129141	0.165941	0.129288	0.113668	0.134072	0.0919839	0.128338	0.152994	0.195998	0.207924	0.137956	0.115548	0.254303	0.134555	0.0737777	0.114962	0.0174535	0.0344835	0.0637477	-0.0628422	0.046002	-0.00820546	-0.0953412	-0.0581247	-0.00743965	0.210587	0.177435	0.183651	0.251409	0.170502	0.198746	0.247144	0.262902	0.154527	0.11698	0.168586	0.196309	0.277403
3872.95	0.101253	0.181752	0.171679	0.174996	0.172638	0.157743	0.152635	0.146362	0.136098	0.126538	0.144996	0.129118	0.165911	0.129263	0.113639	0.134042	0.0919605	0.128311	0.15296	0.195967	0.207884	0.137927	0.115516	0.254252	0.134521	0.0737572	0.114934	0.0174348	0.0344606	0.0637257	-0.0628792	0.0459754	-0.00823624	-0.095366	-0.0581523	-0.00745775	0.210559	0.177409	0.183623	0.251368	0.170477	0.198713	0.247108	0.262862	0.154483	0.116943	0.168553	0.196272	0.277364
3872.62	0.101226	0.181722	0.171647	0.174966	0.172609	0.157715	0.152607	0.146334	0.13607	0.126517	0.144973	0.129093	0.16588	0.129237	0.113609	0.134012	0.0919376	0.128286	0.152928	0.195935	0.207846	0.137899	0.115484	0.254201	0.134486	0.0737364	0.114905	0.0174159	0.0344369	0.0637029	-0.0629148	0.0459487	-0.00826834	-0.0953911	-0.0581804	-0.00747654	0.210532	0.177383	0.183596	0.251331	0.170453	0.198681	0.247075	0.262822	0.154446	0.116908	0.168522	0.196236	0.277326
3872.3	0.101198	0.18169	0.171614	0.174935	0.17258	0.157686	0.152579	0.146306	0.136039	0.126495	0.144949	0.129068	0.16585	0.12921	0.11358	0.133981	0.0919167	0.128262	0.1529	0.195903	0.207812	0.137874	0.115455	0.25415	0.134453	0.0737158	0.114876	0.0173976	0.0344132	0.0636797	-0.0629461	0.0459228	-0.00830034	-0.0954154	-0.058207	-0.0074949	0.210504	0.177358	0.18357	0.251298	0.170429	0.198651	0.247046	0.262784	0.154416	0.116875	0.168494	0.196202	0.277288
3871.98	0.101173	0.181658	0.171582	0.174904	0.172551	0.157658	0.152552	0.146278	0.136008	0.126472	0.144925	0.129044	0.16582	0.129184	0.113552	0.13395	0.091899	0.128243	0.152877	0.195874	0.207785	0.137854	0.115432	0.254098	0.13442	0.073696	0.114849	0.0173806	0.0343903	0.0636568	-0.0629706	0.045899	-0.00833039	-0.0954374	-0.0582304	-0.00751137	0.210474	0.177335	0.183545	0.251269	0.170405	0.198621	0.24702	0.262746	0.154392	0.116843	0.16847	0.196168	0.27725
3871.66	0.101151	0.181627	0.171551	0.174874	0.172522	0.157631	0.152526	0.14625	0.135979	0.12645	0.144902	0.12902	0.165791	0.129158	0.113525	0.133921	0.0918851	0.128228	0.152862	0.195846	0.207765	0.13784	0.115417	0.254048	0.134388	0.0736772	0.114822	0.0173655	0.0343692	0.0636346	-0.0629872	0.0458778	-0.00835708	-0.095456	-0.0582496	-0.0075249	0.210443	0.177312	0.18352	0.251245	0.170382	0.198591	0.246996	0.262707	0.154372	0.116815	0.168449	0.196136	0.277211
3871.34	0.101134	0.181597	0.17152	0.174845	0.172495	0.157606	0.152501	0.146223	0.135951	0.126427	0.144879	0.128996	0.165762	0.129132	0.1135	0.133892	0.0918748	0.128218	0.152853	0.19582	0.207752	0.137831	0.115409	0.253998	0.134358	0.0736597	0.114797	0.0173525	0.0343505	0.0636138	-0.062996	0.0458597	-0.00837947	-0.0954703	-0.058264	-0.00753478	0.210409	0.17729	0.183496	0.251224	0.170358	0.198562	0.246971	0.262667	0.154352	0.116788	0.16843	0.196105	0.277171
3871.02	0.101122	0.181567	0.171491	0.174817	0.172469	0.157583	0.152477	0.146197	0.135927	0.126405	0.144857	0.128974	0.165734	0.129108	0.113476	0.133865	0.0918673	0.128212	0.152849	0.195796	0.207744	0.137827	0.115407	0.253951	0.134329	0.0736435	0.114774	0.0173417	0.0343349	0.0635948	-0.0629977	0.0458447	-0.00839714	-0.0954793	-0.0582731	-0.00754073	0.210373	0.177267	0.183471	0.251204	0.170333	0.198534	0.246944	0.262626	0.154329	0.116764	0.168413	0.196074	0.27713
3870.7	0.101115	0.181539	0.171463	0.174791	0.172445	0.157561	0.152454	0.146172	0.135908	0.126384	0.144835	0.128952	0.165706	0.129086	0.113454	0.13384	0.091861	0.128208	0.152848	0.195772	0.207739	0.137824	0.115408	0.253904	0.1343	0.0736284	0.114752	0.0173327	0.034322	0.0635775	-0.0629948	0.0458323	-0.00841082	-0.0954834	-0.058278	-0.00754368	0.210336	0.177244	0.183446	0.251183	0.170308	0.198505	0.246915	0.262584	0.154302	0.11674	0.168396	0.196042	0.277088
3870.37	0.101111	0.181511	0.171435	0.174765	0.172421	0.157541	0.152432	0.146149	0.135892	0.126364	0.144814	0.128931	0.165679	0.129064	0.113434	0.133817	0.0918541	0.128203	0.152845	0.195749	0.20773	0.13782	0.115407	0.25386	0.134271	0.0736141	0.114731	0.0173249	0.0343114	0.0635621	-0.0629888	0.0458218	-0.00842152	-0.0954827	-0.0582794	-0.00754468	0.210298	0.177218	0.183419	0.251158	0.170283	0.198477	0.246882	0.262541	0.154268	0.116717	0.168376	0.196009	0.277045
3870.05	0.10111	0.181484	0.171408	0.174739	0.172398	0.157522	0.152411	0.146126	0.135879	0.126344	0.144794	0.128912	0.165652	0.129044	0.113416	0.133794	0.0918448	0.128195	0.152838	0.195726	0.207716	0.137811	0.115401	0.253816	0.134241	0.0736003	0.11471	0.0173173	0.034302	0.063548	-0.0629831	0.0458117	-0.00843125	-0.0954786	-0.0582789	-0.00754551	0.210261	0.177191	0.183391	0.251127	0.170258	0.198448	0.246846	0.262497	0.154228	0.116692	0.168352	0.195974	0.277002
3869.73	0.10111	0.181457	0.171382	0.174714	0.172376	0.157503	0.15239	0.146104	0.13587	0.126325	0.144775	0.128893	0.165626	0.129024	0.113399	0.133772	0.0918324	0.128183	0.152824	0.195701	0.207693	0.137797	0.115387	0.253774	0.13421	0.0735867	0.11469	0.0173095	0.0342929	0.0635351	-0.0629784	0.0458016	-0.00844083	-0.0954714	-0.0582773	-0.00754725	0.210226	0.177162	0.18336	0.251088	0.170233	0.19842	0.246808	0.262452	0.154182	0.116667	0.168322	0.195937	0.276958
3869.41	0.101108	0.181429	0.171355	0.174688	0.172353	0.157483	0.152368	0.146082	0.13586	0.126307	0.144755	0.128875	0.1656	0.129003	0.113381	0.133749	0.0918157	0.128165	0.152802	0.195673	0.20766	0.137775	0.115364	0.253731	0.134179	0.0735727	0.114669	0.0173002	0.0342822	0.0635219	-0.0629792	0.0457892	-0.00845333	-0.0954651	-0.0582779	-0.00755212	0.210192	0.177131	0.183329	0.251042	0.17021	0.198392	0.246769	0.262408	0.154131	0.11664	0.168288	0.195897	0.276915
3869.09	0.101104	0.181401	0.171328	0.174662	0.172329	0.157462	0.152345	0.146059	0.135849	0.126288	0.144735	0.128857	0.165573	0.128982	0.113362	0.133725	0.0917952	0.128143	0.152772	0.195644	0.207617	0.137746	0.115333	0.253688	0.134146	0.0735582	0.114647	0.0172891	0.0342691	0.0635077	-0.0629859	0.045774	-0.00846916	-0.0954608	-0.0582815	-0.00756051	0.210161	0.177098	0.183297	0.250989	0.170188	0.198364	0.246729	0.262364	0.15408	0.116612	0.168248	0.195855	0.276872
3868.77	0.101096	0.181372	0.1713	0.174635	0.172303	0.157441	0.152321	0.146036	0.135835	0.126269	0.144715	0.128838	0.165547	0.128959	0.113343	0.1337	0.0917715	0.128116	0.152737	0.195613	0.207567	0.137712	0.115296	0.253644	0.134112	0.0735428	0.114624	0.0172758	0.0342528	0.0634918	-0.0629995	0.0457555	-0.00848898	-0.0954609	-0.0582894	-0.0075725	0.210131	0.177066	0.183265	0.250933	0.170167	0.198336	0.24669	0.26232	0.154029	0.116584	0.168206	0.195813	0.27683
3868.45	0.101083	0.181341	0.171271	0.174607	0.172276	0.157418	0.152297	0.146011	0.135817	0.126249	0.144694	0.128819	0.165519	0.128934	0.113321	0.133672	0.0917454	0.128086	0.152698	0.19558	0.207512	0.137674	0.115255	0.253598	0.134077	0.0735265	0.114599	0.0172603	0.0342332	0.0634735	-0.0630199	0.0457335	-0.00851248	-0.0954667	-0.0583024	-0.00758774	0.210101	0.177035	0.183234	0.250875	0.170146	0.198307	0.246651	0.262277	0.15398	0.116555	0.168162	0.195771	0.27679
3868.12	0.101064	0.18131	0.17124	0.174578	0.172247	0.157393	0.152271	0.145985	0.135795	0.126229	0.144672	0.128798	0.165491	0.128907	0.113296	0.133642	0.091718	0.128055	0.152656	0.195547	0.207456	0.137634	0.115212	0.253552	0.134042	0.073509	0.114573	0.0172429	0.0342103	0.0634525	-0.0630462	0.0457083	-0.00853942	-0.0954792	-0.0583205	-0.00760541	0.210072	0.177005	0.183203	0.25082	0.170126	0.198278	0.246613	0.262234	0.153934	0.116527	0.168119	0.195731	0.27675
3867.8	0.101043	0.181279	0.171208	0.174548	0.172217	0.157368	0.152245	0.145958	0.135769	0.126207	0.144649	0.128777	0.165462	0.128879	0.11327	0.133612	0.0916908	0.128024	0.152616	0.195513	0.207402	0.137595	0.115171	0.253504	0.134007	0.0734909	0.114546	0.0172245	0.0341859	0.0634295	-0.0630745	0.0456814	-0.00856744	-0.0954962	-0.0583416	-0.00762362	0.210043	0.176977	0.183174	0.250769	0.170105	0.198247	0.246576	0.262192	0.153891	0.116501	0.16808	0.195693	0.276712
3867.48	0.101019	0.181247	0.171175	0.174518	0.172187	0.157342	0.152218	0.14593	0.13574	0.126185	0.144625	0.128754	0.165433	0.12885	0.113243	0.133581	0.0916652	0.127995	0.152579	0.195479	0.207354	0.137559	0.115134	0.253455	0.133972	0.0734724	0.114519	0.017206	0.034161	0.0634055	-0.0631017	0.0456543	-0.00859487	-0.0955157	-0.0583639	-0.00764094	0.210013	0.176951	0.183147	0.250723	0.170084	0.198217	0.246539	0.262151	0.153853	0.116477	0.168044	0.195657	0.276673
3867.16	0.100995	0.181215	0.171143	0.174489	0.172156	0.157317	0.152191	0.145902	0.135709	0.126162	0.144601	0.128731	0.165404	0.128822	0.113216	0.133552	0.0916424	0.12797	0.152547	0.195447	0.207314	0.137527	0.115103	0.253407	0.133938	0.0734541	0.114493	0.0171884	0.0341373	0.0633817	-0.0631236	0.0456287	-0.0086196	-0.0955344	-0.0583849	-0.00765599	0.209981	0.176927	0.18312	0.250683	0.170063	0.198186	0.246505	0.26211	0.153819	0.116455	0.168014	0.195623	0.276635
3866.84	0.100974	0.181184	0.171111	0.17446	0.172126	0.157292	0.152165	0.145875	0.13568	0.12614	0.144577	0.128708	0.165374	0.128795	0.11319	0.133524	0.0916235	0.12795	0.152522	0.195417	0.207285	0.137501	0.115078	0.253359	0.133906	0.0734366	0.114469	0.0171727	0.0341165	0.0633593	-0.0631366	0.0456064	-0.00863936	-0.0955487	-0.0584017	-0.00766742	0.209949	0.176904	0.183095	0.250649	0.170042	0.198155	0.246474	0.262069	0.15379	0.116437	0.167989	0.19559	0.276597
3866.52	0.100958	0.181153	0.17108	0.174432	0.172098	0.157268	0.15214	0.145849	0.135654	0.126119	0.144554	0.128685	0.165346	0.128771	0.113167	0.133499	0.0916088	0.127936	0.152505	0.195389	0.207266	0.137483	0.11506	0.253313	0.133876	0.0734202	0.114446	0.0171595	0.0340993	0.0633392	-0.0631387	0.0455884	-0.00865313	-0.0955562	-0.0584129	-0.0076748	0.209916	0.176883	0.183071	0.250619	0.170023	0.198125	0.246446	0.262029	0.153767	0.116421	0.167969	0.195559	0.276558
3866.2	0.100948	0.181124	0.17105	0.174405	0.172071	0.157246	0.152115	0.145825	0.135631	0.126098	0.144532	0.128663	0.165319	0.128749	0.113147	0.133476	0.0915978	0.127926	0.152493	0.195364	0.207255	0.13747	0.115048	0.253269	0.133847	0.073405	0.114426	0.0171489	0.0340861	0.0633219	-0.0631305	0.0455748	-0.00866091	-0.095556	-0.058418	-0.00767837	0.209882	0.176862	0.183046	0.25059	0.170005	0.198095	0.246422	0.261989	0.153748	0.116406	0.167952	0.195528	0.27652
3865.87	0.100943	0.181096	0.171021	0.174379	0.172045	0.157225	0.152092	0.145802	0.135613	0.126079	0.144512	0.128641	0.165292	0.128729	0.11313	0.133455	0.091589	0.127919	0.152486	0.195341	0.20725	0.137462	0.115039	0.253227	0.133819	0.0733909	0.114407	0.0171403	0.0340761	0.0633067	-0.0631149	0.0455648	-0.00866443	-0.0955496	-0.0584182	-0.00767939	0.209849	0.176841	0.183022	0.250562	0.169988	0.198066	0.2464	0.26195	0.15373	0.116391	0.167936	0.195496	0.276482
3865.55	0.100941	0.181069	0.170992	0.174353	0.17202	0.157204	0.152069	0.14578	0.135597	0.126059	0.144492	0.12862	0.165267	0.12871	0.113115	0.133435	0.0915803	0.127912	0.152478	0.195319	0.207244	0.137455	0.11503	0.253185	0.133791	0.0733772	0.114388	0.0171327	0.0340675	0.0632928	-0.0630973	0.0455565	-0.00866637	-0.0955403	-0.0584161	-0.00767976	0.209815	0.176818	0.182996	0.25053	0.169969	0.198037	0.246378	0.261909	0.153711	0.116373	0.167919	0.195463	0.276443
3865.23	0.100938	0.181042	0.170963	0.174327	0.171994	0.157183	0.152045	0.145758	0.135581	0.126039	0.144472	0.128598	0.165241	0.128691	0.1131	0.133414	0.0915693	0.127902	0.152465	0.195295	0.207232	0.137444	0.115018	0.253142	0.133762	0.0733632	0.114368	0.0171246	0.0340582	0.0632785	-0.0630841	0.0455476	-0.00867056	-0.0955326	-0.058415	-0.00768177	0.209782	0.176793	0.182969	0.250494	0.169949	0.198007	0.246351	0.261868	0.153687	0.11635	0.167898	0.195428	0.276406
3864.91	0.100929	0.181013	0.170932	0.1743	0.171967	0.15716	0.152021	0.145733	0.135563	0.126017	0.144451	0.128576	0.165214	0.128671	0.113081	0.13339	0.0915536	0.127886	0.152444	0.195269	0.207209	0.137426	0.114997	0.253097	0.133731	0.0733479	0.114346	0.0171146	0.0340454	0.0632624	-0.0630823	0.0455352	-0.00868107	-0.095532	-0.058419	-0.00768784	0.20975	0.176765	0.18294	0.250451	0.169925	0.197975	0.246317	0.261825	0.153655	0.116321	0.167872	0.195392	0.276368
3864.59	0.100913	0.180983	0.170899	0.174271	0.171938	0.157136	0.151995	0.145707	0.13554	0.125994	0.144428	0.128552	0.165186	0.128648	0.113058	0.133364	0.0915322	0.127861	0.152411	0.195239	0.207173	0.1374	0.114967	0.253049	0.133698	0.0733308	0.114321	0.017102	0.0340278	0.0632434	-0.0630943	0.0455181	-0.00869968	-0.0955408	-0.0584298	-0.00769903	0.209718	0.176734	0.182909	0.250403	0.169898	0.197943	0.246276	0.26178	0.153614	0.116284	0.167841	0.195354	0.276331
3864.27	0.100886	0.18095	0.170864	0.17424	0.171907	0.157109	0.151968	0.145677	0.135511	0.125969	0.144404	0.128527	0.165156	0.128623	0.11303	0.133333	0.091505	0.12783	0.152367	0.195206	0.207124	0.137364	0.114929	0.252997	0.133662	0.0733115	0.114293	0.0170861	0.0340043	0.0632211	-0.0631214	0.0454955	-0.0087276	-0.095561	-0.0584488	-0.00771579	0.209687	0.176702	0.182877	0.250351	0.169867	0.197909	0.246226	0.261733	0.153567	0.116242	0.167807	0.195316	0.276293
3863.95	0.100851	0.180913	0.170828	0.174208	0.171874	0.15708	0.151939	0.145645	0.135475	0.125942	0.144378	0.1285	0.165124	0.128595	0.112995	0.133299	0.0914728	0.127791	0.152313	0.195168	0.207066	0.137322	0.114883	0.252942	0.133625	0.0732901	0.114262	0.0170673	0.0339752	0.0631956	-0.0631611	0.0454677	-0.00876381	-0.0955917	-0.0584757	-0.00773757	0.209655	0.17667	0.182845	0.250297	0.169835	0.197874	0.24617	0.261685	0.153515	0.116197	0.16777	0.195277	0.276255
3863.62	0.100812	0.180875	0.17079	0.174175	0.171841	0.157051	0.151909	0.145611	0.135436	0.125916	0.144351	0.128472	0.16509	0.128565	0.112958	0.133262	0.0914385	0.12775	0.152256	0.19513	0.207006	0.137276	0.114835	0.252885	0.133586	0.0732677	0.11423	0.0170472	0.033943	0.0631686	-0.0632059	0.0454373	-0.0088039	-0.095627	-0.0585061	-0.00776153	0.209624	0.176638	0.182813	0.250244	0.169801	0.19784	0.246112	0.261636	0.153462	0.116151	0.167734	0.195238	0.276217
3863.3	0.100774	0.180835	0.170753	0.174143	0.171807	0.157021	0.151878	0.145577	0.135394	0.125889	0.144324	0.128445	0.165055	0.128535	0.112919	0.133225	0.0914039	0.12771	0.152198	0.195091	0.206947	0.137231	0.114787	0.252828	0.133548	0.0732448	0.114198	0.0170267	0.0339097	0.0631412	-0.0632502	0.0454062	-0.00884471	-0.0956633	-0.0585374	-0.00778578	0.209592	0.176607	0.182782	0.250193	0.169768	0.197806	0.246054	0.261587	0.153412	0.116108	0.1677	0.195201	0.276179
3862.98	0.10074	0.180795	0.170716	0.174111	0.171774	0.156991	0.151848	0.145544	0.135354	0.125863	0.144298	0.128418	0.165021	0.128507	0.112883	0.133189	0.0913716	0.127673	0.152145	0.195054	0.206894	0.137189	0.114745	0.252773	0.133512	0.0732227	0.114167	0.0170075	0.0338781	0.063115	-0.0632875	0.0453768	-0.00888209	-0.0956946	-0.0585656	-0.00780778	0.209559	0.176578	0.182752	0.250146	0.169736	0.197772	0.245999	0.261539	0.153367	0.116069	0.167669	0.195165	0.276141
3862.66	0.100715	0.180757	0.170682	0.174081	0.171743	0.156964	0.151819	0.145512	0.135318	0.125839	0.144273	0.128393	0.164988	0.12848	0.112851	0.133156	0.091343	0.127642	0.152101	0.195019	0.20685	0.137154	0.114709	0.252722	0.133478	0.0732024	0.114139	0.0169907	0.0338509	0.0630911	-0.0633136	0.0453511	-0.00891265	-0.0957166	-0.0585872	-0.00782559	0.209525	0.176551	0.182724	0.250101	0.169706	0.19774	0.24595	0.261493	0.153328	0.116036	0.167641	0.19513	0.276103
3862.34	0.100698	0.180722	0.17065	0.174052	0.171714	0.156938	0.151791	0.145483	0.135287	0.125816	0.144249	0.12837	0.164956	0.128455	0.112824	0.133126	0.0913179	0.127615	0.152065	0.194987	0.206812	0.137125	0.114679	0.252674	0.133445	0.0731838	0.114113	0.0169762	0.0338281	0.0630692	-0.06333	0.0453288	-0.00893703	-0.0957299	-0.058603	-0.0078396	0.209491	0.176525	0.182696	0.250059	0.169678	0.197709	0.245907	0.261448	0.153294	0.116008	0.167614	0.195096	0.276065
3862.02	0.100686	0.180688	0.170621	0.174024	0.171686	0.156914	0.151764	0.145456	0.135261	0.125794	0.144227	0.128348	0.164926	0.128433	0.112802	0.133098	0.0912957	0.127591	0.152035	0.194956	0.206778	0.137099	0.114653	0.252629	0.133414	0.073167	0.114089	0.0169638	0.0338096	0.063049	-0.0633391	0.0453094	-0.00895616	-0.0957357	-0.0586136	-0.00785029	0.209456	0.176499	0.182669	0.250018	0.169651	0.197678	0.245868	0.261404	0.153264	0.115986	0.167587	0.195062	0.276028
3861.7	0.100678	0.180656	0.170592	0.173996	0.171659	0.156891	0.151737	0.14543	0.135238	0.125772	0.144206	0.128327	0.164898	0.128411	0.112782	0.133072	0.0912748	0.127569	0.15201	0.194927	0.206745	0.137074	0.114628	0.252586	0.133382	0.0731513	0.114066	0.0169524	0.0337937	0.0630295	-0.0633458	0.0452915	-0.00897267	-0.095738	-0.0586215	-0.00785929	0.209422	0.176474	0.182641	0.249978	0.169625	0.197647	0.245831	0.261361	0.153236	0.115966	0.167559	0.195027	0.275992
3861.37	0.100669	0.180624	0.170563	0.173968	0.171631	0.156868	0.151711	0.145404	0.135217	0.125751	0.144185	0.128307	0.16487	0.128389	0.112763	0.133046	0.0912537	0.127546	0.151984	0.194897	0.206708	0.137049	0.114601	0.252543	0.133351	0.0731358	0.114043	0.0169411	0.0337786	0.0630095	-0.0633544	0.0452736	-0.00898932	-0.0957408	-0.0586296	-0.0078683	0.209387	0.176448	0.182613	0.249936	0.1696	0.197616	0.245796	0.261319	0.153209	0.115949	0.16753	0.194992	0.275955
3861.05	0.100657	0.180592	0.170534	0.173939	0.171603	0.156845	0.151683	0.145378	0.135195	0.125728	0.144163	0.128286	0.164842	0.128366	0.112744	0.133021	0.0912318	0.127521	0.151957	0.194866	0.206668	0.137021	0.114571	0.2525	0.133318	0.0731201	0.11402	0.0169296	0.033763	0.0629888	-0.0633662	0.0452552	-0.00900709	-0.0957459	-0.0586385	-0.007878	0.209353	0.176421	0.182583	0.249895	0.169574	0.197585	0.245761	0.261278	0.153183	0.115934	0.167498	0.194956	0.275918
3860.73	0.100642	0.18056	0.170503	0.173908	0.171574	0.156821	0.151656	0.145351	0.135171	0.125705	0.144141	0.128265	0.164813	0.128341	0.112723	0.132994	0.0912087	0.127495	0.151926	0.194834	0.206626	0.13699	0.114539	0.252456	0.133285	0.0731037	0.113996	0.0169174	0.033746	0.0629672	-0.0633813	0.0452362	-0.00902634	-0.0957546	-0.0586488	-0.00788874	0.209319	0.176394	0.182553	0.249853	0.169549	0.197554	0.245726	0.261237	0.153158	0.11592	0.167465	0.19492	0.275881
3860.41	0.100625	0.180526	0.170472	0.173877	0.171545	0.156797	0.151627	0.145323	0.135145	0.125682	0.144119	0.128243	0.164785	0.128316	0.112701	0.132967	0.0911851	0.127468	0.151894	0.194802	0.206584	0.136958	0.114505	0.25241	0.133252	0.0730871	0.113972	0.016905	0.0337281	0.0629455	-0.0633969	0.0452174	-0.00904558	-0.0957648	-0.0586588	-0.00789978	0.209286	0.176366	0.182522	0.249812	0.169525	0.197522	0.245691	0.261197	0.153134	0.115907	0.167431	0.194883	0.275843
3860.09	0.10061	0.180493	0.170441	0.173847	0.171516	0.156773	0.151599	0.145295	0.135118	0.12566	0.144097	0.128221	0.164757	0.12829	0.112679	0.132941	0.0911618	0.127442	0.151862	0.194771	0.206545	0.136927	0.114472	0.252365	0.133221	0.0730705	0.113948	0.0168931	0.0337101	0.0629246	-0.0634097	0.0451997	-0.0090629	-0.095774	-0.0586666	-0.00791009	0.209253	0.176337	0.182491	0.249772	0.169502	0.197492	0.245656	0.261159	0.153112	0.115895	0.167398	0.194846	0.275805
3859.77	0.100597	0.180461	0.17041	0.173817	0.171487	0.15675	0.151572	0.145267	0.13509	0.125638	0.144075	0.128199	0.164729	0.128265	0.112658	0.132916	0.0911399	0.127418	0.151831	0.194741	0.206511	0.136898	0.114441	0.252321	0.133191	0.0730545	0.113925	0.0168822	0.0336933	0.0629053	-0.0634167	0.0451841	-0.0090762	-0.0957792	-0.0586704	-0.00791851	0.209221	0.176308	0.182462	0.249733	0.169479	0.197462	0.245623	0.261121	0.153091	0.115884	0.167366	0.19481	0.275766
3859.45	0.100587	0.18043	0.17038	0.173788	0.17146	0.156728	0.151547	0.14524	0.135064	0.125617	0.144053	0.128179	0.164702	0.128241	0.112637	0.132893	0.0911195	0.127398	0.151803	0.194712	0.206482	0.136871	0.114414	0.252278	0.133165	0.0730394	0.113904	0.0168726	0.0336781	0.0628876	-0.0634171	0.0451706	-0.00908521	-0.0957791	-0.0586698	-0.00792478	0.20919	0.176279	0.182433	0.249694	0.169458	0.197432	0.245592	0.261084	0.153072	0.115871	0.167335	0.194774	0.275726
3859.12	0.100579	0.1804	0.17035	0.173761	0.171432	0.156706	0.151522	0.145214	0.135038	0.125597	0.144032	0.128158	0.164675	0.128218	0.112618	0.13287	0.0911003	0.127379	0.151777	0.194683	0.206456	0.136848	0.114389	0.252237	0.13314	0.0730251	0.113884	0.016864	0.0336644	0.0628713	-0.0634124	0.0451583	-0.00909095	-0.0957747	-0.0586663	-0.00792944	0.209159	0.17625	0.182405	0.249656	0.169438	0.197403	0.24556	0.261047	0.153052	0.115856	0.167306	0.194739	0.275686
3858.8	0.100572	0.180371	0.170321	0.173734	0.171405	0.156684	0.151498	0.145188	0.135013	0.125576	0.144011	0.128138	0.164648	0.128195	0.112599	0.132848	0.0910816	0.127361	0.151752	0.194655	0.206431	0.136825	0.114366	0.252196	0.133117	0.0730111	0.113864	0.0168559	0.0336512	0.0628555	-0.0634051	0.0451463	-0.00909527	-0.0957682	-0.058662	-0.00793347	0.209128	0.176222	0.182378	0.249618	0.169417	0.197374	0.245529	0.261009	0.153031	0.11584	0.167279	0.194706	0.275646
3858.48	0.100562	0.180341	0.170291	0.173707	0.171378	0.156661	0.151474	0.145163	0.134987	0.125555	0.14399	0.128117	0.164621	0.128173	0.112579	0.132825	0.0910624	0.127343	0.151727	0.194626	0.206404	0.136803	0.114344	0.252155	0.133094	0.072997	0.113843	0.0168477	0.0336376	0.0628392	-0.0633984	0.0451332	-0.00910042	-0.0957624	-0.0586597	-0.0079382	0.209097	0.176194	0.182351	0.249581	0.169397	0.197345	0.245496	0.26097	0.153007	0.115821	0.167253	0.194673	0.275606
3858.16	0.100548	0.180311	0.170261	0.173679	0.171349	0.156637	0.151449	0.145136	0.134958	0.125534	0.143968	0.128094	0.164592	0.12815	0.112557	0.1328	0.0910414	0.127322	0.151699	0.194596	0.206373	0.136778	0.114321	0.252111	0.133069	0.0729819	0.113821	0.0168385	0.0336217	0.0628214	-0.0633962	0.0451177	-0.00910925	-0.0957611	-0.058662	-0.00794533	0.209066	0.176167	0.182325	0.249544	0.169376	0.197316	0.245461	0.260929	0.152979	0.115799	0.167228	0.194641	0.275567
3857.84	0.100528	0.180279	0.170228	0.17365	0.171318	0.156611	0.151422	0.145108	0.134928	0.12551	0.143945	0.128071	0.164562	0.128125	0.112533	0.132772	0.091018	0.127298	0.151667	0.194565	0.206336	0.13675	0.114294	0.252066	0.133042	0.0729654	0.113797	0.0168279	0.033603	0.0628018	-0.0634005	0.0450993	-0.00912288	-0.0957658	-0.0586703	-0.00795556	0.209034	0.17614	0.182298	0.249507	0.169354	0.197285	0.245425	0.260887	0.152948	0.115777	0.167204	0.19461	0.275529
3857.52	0.100504	0.180245	0.170194	0.173619	0.171286	0.156583	0.151394	0.145078	0.134894	0.125485	0.14392	0.128047	0.164531	0.128099	0.112505	0.132742	0.0909923	0.127271	0.151631	0.194531	0.206292	0.136719	0.114264	0.252019	0.133011	0.0729476	0.113771	0.0168158	0.0335813	0.0627804	-0.0634123	0.0450782	-0.00914155	-0.0957769	-0.058684	-0.007969	0.209002	0.176113	0.18227	0.249469	0.169331	0.197254	0.245387	0.260844	0.152913	0.115754	0.167179	0.194579	0.275492
3857.2	0.100475	0.180209	0.170158	0.173587	0.171253	0.156554	0.151365	0.145047	0.134858	0.125459	0.143895	0.128021	0.164499	0.128073	0.112476	0.132711	0.0909651	0.127242	0.15159	0.194497	0.206246	0.136684	0.11423	0.251969	0.132978	0.0729288	0.113743	0.0168023	0.0335573	0.0627575	-0.063431	0.0450551	-0.00916445	-0.0957936	-0.0587015	-0.00798487	0.208968	0.176087	0.182242	0.249431	0.169307	0.197222	0.245348	0.2608	0.152876	0.115731	0.167156	0.194548	0.275455
3856.87	0.100445	0.180172	0.170122	0.173554	0.17122	0.156524	0.151336	0.145016	0.134822	0.125432	0.14387	0.127995	0.164467	0.128046	0.112445	0.132679	0.0909382	0.127212	0.15155	0.194463	0.2062	0.13665	0.114197	0.251918	0.132942	0.0729097	0.113715	0.0167884	0.0335324	0.0627342	-0.0634542	0.0450312	-0.00918926	-0.0958124	-0.0587201	-0.00800142	0.208934	0.17606	0.182213	0.249393	0.169282	0.19719	0.245311	0.260756	0.15284	0.115709	0.167133	0.194516	0.275419
3856.55	0.100417	0.180135	0.170087	0.173521	0.171187	0.156495	0.151308	0.144985	0.134786	0.125406	0.143845	0.12797	0.164435	0.128019	0.112414	0.132648	0.090914	0.127186	0.151513	0.19443	0.20616	0.136619	0.114168	0.251868	0.132907	0.0728912	0.113687	0.0167749	0.0335088	0.0627116	-0.0634775	0.0450084	-0.00921292	-0.0958299	-0.0587359	-0.00801616	0.208898	0.176035	0.182185	0.249356	0.169257	0.197157	0.245276	0.260713	0.152807	0.115689	0.167113	0.194485	0.275382
3856.23	0.100393	0.180099	0.170053	0.17349	0.171156	0.156468	0.15128	0.144956	0.134753	0.125381	0.143821	0.127946	0.164405	0.127994	0.112386	0.132619	0.0908951	0.127165	0.151486	0.1944	0.206134	0.136596	0.114149	0.251819	0.132872	0.0728742	0.11366	0.0167631	0.0334883	0.0626906	-0.0634964	0.0449884	-0.00923221	-0.0958421	-0.058746	-0.00802683	0.208861	0.176011	0.182158	0.249322	0.169232	0.197124	0.245245	0.260671	0.152781	0.115671	0.167099	0.194455	0.275346
3855.91	0.100376	0.180064	0.170021	0.17346	0.171126	0.156442	0.151255	0.144929	0.134724	0.125358	0.143798	0.127924	0.164376	0.127971	0.112361	0.132593	0.0908832	0.127152	0.151471	0.194374	0.206125	0.136585	0.114142	0.251774	0.132841	0.0728594	0.113636	0.016754	0.0334725	0.062672	-0.0635062	0.0449729	-0.00924455	-0.095846	-0.0587481	-0.00803174	0.208821	0.175988	0.182133	0.249293	0.16921	0.197091	0.245219	0.260631	0.152762	0.115657	0.167092	0.194426	0.275308
3855.59	0.100366	0.180032	0.169991	0.173433	0.171099	0.156419	0.151232	0.144904	0.134699	0.125337	0.143777	0.127903	0.164351	0.12795	0.11234	0.13257	0.0908784	0.127147	0.151471	0.194353	0.206133	0.136585	0.114149	0.251732	0.132812	0.0728469	0.113615	0.0167481	0.0334619	0.062656	-0.0635043	0.0449628	-0.00924841	-0.0958402	-0.0587418	-0.00803054	0.208779	0.175968	0.182111	0.24927	0.169189	0.197059	0.245198	0.260594	0.152753	0.115648	0.167092	0.194398	0.27527
3855.27	0.100365	0.180003	0.169964	0.173408	0.171074	0.156399	0.151211	0.144881	0.13468	0.125318	0.143756	0.127885	0.164327	0.127932	0.112324	0.13255	0.0908795	0.12715	0.151483	0.194335	0.206156	0.136595	0.114168	0.251694	0.132787	0.0728364	0.113596	0.0167455	0.0334562	0.0626424	-0.0634901	0.044958	-0.00924397	-0.095825	-0.0587281	-0.00802424	0.208736	0.175948	0.182091	0.249253	0.169172	0.197029	0.245182	0.26056	0.152753	0.115644	0.167099	0.194373	0.275231
3854.95	0.100369	0.179976	0.169939	0.173384	0.17105	0.15638	0.151192	0.14486	0.134664	0.1253	0.143737	0.127867	0.164305	0.127914	0.112312	0.132532	0.0908835	0.127155	0.1515	0.194319	0.206184	0.136609	0.11419	0.251658	0.132764	0.0728274	0.11358	0.0167455	0.033454	0.0626305	-0.0634658	0.0449575	-0.00923295	-0.0958024	-0.0587094	-0.00801498	0.208693	0.17593	0.182071	0.249238	0.169157	0.197001	0.245169	0.260527	0.15276	0.115644	0.167107	0.194348	0.275191
3854.62	0.100377	0.17995	0.169914	0.17336	0.171027	0.156363	0.151174	0.14484	0.134651	0.125283	0.143717	0.127851	0.164284	0.127898	0.112302	0.132514	0.0908859	0.127158	0.151515	0.194303	0.206207	0.13662	0.114209	0.251625	0.132742	0.0728188	0.113565	0.0167466	0.0334531	0.0626192	-0.0634374	0.0449589	-0.00921913	-0.0957767	-0.0586895	-0.00800617	0.208651	0.17591	0.182051	0.249222	0.169144	0.196974	0.245154	0.260495	0.152769	0.115646	0.167112	0.194323	0.275151
3854.3	0.100386	0.179926	0.169889	0.173338	0.171003	0.156346	0.151155	0.144819	0.134639	0.125267	0.143698	0.127834	0.164263	0.127881	0.112292	0.132497	0.0908835	0.127154	0.15152	0.194284	0.206217	0.136624	0.114216	0.251592	0.132721	0.0728098	0.11355	0.0167477	0.0334517	0.0626076	-0.0634095	0.0449603	-0.0092056	-0.0957506	-0.0586711	-0.00800005	0.208613	0.175889	0.182029	0.249201	0.169132	0.196949	0.245136	0.260462	0.152775	0.115646	0.167109	0.194295	0.27511
3853.98	0.100393	0.1799	0.169864	0.173314	0.170979	0.156328	0.151135	0.144796	0.134625	0.125249	0.143678	0.127817	0.164241	0.127864	0.112283	0.132478	0.0908737	0.127141	0.151511	0.19426	0.206207	0.136614	0.114206	0.251558	0.132699	0.0727996	0.113534	0.016747	0.0334476	0.0625947	-0.0633885	0.0449589	-0.00919635	-0.0957281	-0.0586569	-0.00799884	0.208578	0.175865	0.182003	0.249171	0.169118	0.196924	0.245111	0.260427	0.152777	0.115644	0.167095	0.194265	0.275069
3853.66	0.100395	0.179873	0.169837	0.173289	0.170953	0.156308	0.151114	0.144772	0.134609	0.12523	0.143656	0.127799	0.164218	0.127845	0.112271	0.132457	0.0908553	0.127118	0.151484	0.194232	0.206175	0.13659	0.114178	0.251523	0.132676	0.0727877	0.113516	0.0167434	0.0334393	0.0625798	-0.0633786	0.0449528	-0.00919424	-0.0957123	-0.058649	-0.00800346	0.208546	0.175839	0.181975	0.249132	0.169102	0.196898	0.245077	0.26039	0.152769	0.115637	0.167069	0.194231	0.275029
3853.34	0.100391	0.179844	0.169808	0.173264	0.170925	0.156287	0.15109	0.144746	0.13459	0.12521	0.143634	0.127779	0.164193	0.127824	0.112256	0.132435	0.0908296	0.127085	0.151442	0.194198	0.206125	0.136553	0.114136	0.251485	0.132652	0.072774	0.113496	0.0167367	0.0334268	0.0625628	-0.0633801	0.0449414	-0.00919976	-0.0957032	-0.0586471	-0.00801314	0.208518	0.175809	0.181944	0.249084	0.169083	0.19687	0.245034	0.26035	0.152752	0.115624	0.167033	0.194194	0.274988
3853.02	0.10038	0.179813	0.169776	0.173236	0.170896	0.156263	0.151063	0.144718	0.134565	0.125188	0.143611	0.127758	0.164165	0.127801	0.112237	0.132409	0.0907978	0.127045	0.151388	0.194161	0.206062	0.136506	0.114081	0.251445	0.132625	0.0727583	0.113473	0.0167264	0.0334095	0.0625434	-0.0633938	0.0449241	-0.00921389	-0.0957027	-0.058652	-0.00802739	0.208491	0.175776	0.18191	0.249028	0.16906	0.19684	0.244985	0.260306	0.152726	0.115605	0.16699	0.194155	0.274948
3852.7	0.100361	0.179779	0.169743	0.173207	0.170865	0.156238	0.151035	0.144688	0.134536	0.125164	0.143587	0.127734	0.164136	0.127777	0.112215	0.132381	0.090762	0.127001	0.151326	0.194122	0.205991	0.136453	0.114021	0.251401	0.132596	0.0727409	0.113449	0.0167133	0.0333882	0.0625219	-0.0634169	0.0449019	-0.00923508	-0.0957095	-0.0586627	-0.00804459	0.208464	0.175742	0.181876	0.248969	0.169034	0.196808	0.24493	0.26026	0.152693	0.115582	0.166944	0.194115	0.274909
3852.38	0.100334	0.179742	0.169708	0.173176	0.170833	0.15621	0.151004	0.144656	0.1345	0.125139	0.143562	0.127709	0.164105	0.12775	0.11219	0.13235	0.090723	0.126954	0.151257	0.19408	0.205916	0.136396	0.113957	0.251354	0.132565	0.0727218	0.113422	0.0166974	0.0333631	0.0624982	-0.0634484	0.0448754	-0.00926304	-0.0957246	-0.0586796	-0.00806451	0.208436	0.175706	0.181841	0.248907	0.169006	0.196774	0.244872	0.260213	0.152654	0.115555	0.166898	0.194076	0.27487
3852.05	0.100298	0.179702	0.169671	0.173143	0.170798	0.156179	0.15097	0.144622	0.134459	0.125113	0.143536	0.127681	0.164072	0.127722	0.112161	0.132317	0.0906811	0.126903	0.151184	0.194037	0.205838	0.136334	0.11389	0.251302	0.13253	0.072701	0.113392	0.0166792	0.0333344	0.0624723	-0.063487	0.0448453	-0.00929708	-0.0957478	-0.0587027	-0.00808697	0.208407	0.17567	0.181806	0.248845	0.168975	0.196738	0.244812	0.260165	0.152609	0.115525	0.166854	0.194036	0.274832
3851.73	0.100256	0.179661	0.169632	0.173107	0.170762	0.156147	0.150934	0.144587	0.134414	0.125085	0.143509	0.127651	0.164038	0.127693	0.112128	0.132281	0.0906368	0.12685	0.151106	0.193992	0.205758	0.136268	0.11382	0.251248	0.132494	0.0726789	0.113361	0.0166594	0.0333031	0.0624448	-0.0635299	0.0448131	-0.00933516	-0.0957775	-0.0587304	-0.00811137	0.208377	0.175634	0.181771	0.248784	0.168943	0.196701	0.244751	0.260116	0.15256	0.115494	0.166812	0.193998	0.274794
3851.41	0.10021	0.179618	0.169592	0.17307	0.170725	0.156112	0.150897	0.144551	0.134365	0.125056	0.143481	0.12762	0.164004	0.127663	0.112094	0.132244	0.0905905	0.126795	0.151024	0.193945	0.205675	0.136199	0.113747	0.25119	0.132456	0.072656	0.113329	0.0166385	0.0332702	0.0624162	-0.0635751	0.0447798	-0.00937574	-0.0958124	-0.0587612	-0.00813731	0.208345	0.175598	0.181735	0.248723	0.16891	0.196664	0.24469	0.260068	0.152509	0.115462	0.166771	0.19396	0.274757
3851.09	0.100163	0.179575	0.169552	0.173033	0.170687	0.156077	0.150859	0.144515	0.134315	0.125027	0.143453	0.127589	0.163969	0.127632	0.112058	0.132206	0.0905435	0.12674	0.150942	0.193897	0.205591	0.136129	0.113673	0.251132	0.132417	0.0726331	0.113297	0.0166177	0.0332372	0.0623876	-0.0636187	0.0447471	-0.00941576	-0.0958488	-0.0587916	-0.00816347	0.208313	0.175563	0.1817	0.248662	0.168878	0.196626	0.244631	0.260021	0.152456	0.11543	0.166731	0.193923	0.27472
3850.77	0.100121	0.179533	0.169513	0.172995	0.17065	0.156043	0.150823	0.14448	0.134268	0.124998	0.143427	0.127559	0.163935	0.127602	0.112024	0.13217	0.0904983	0.126686	0.150864	0.193851	0.205511	0.136061	0.113601	0.251076	0.13238	0.0726113	0.113265	0.0165982	0.0332061	0.0623603	-0.063656	0.0447171	-0.00945159	-0.0958817	-0.0588175	-0.0081878	0.20828	0.175528	0.181665	0.248604	0.168846	0.19659	0.244576	0.259975	0.152406	0.115401	0.166691	0.193886	0.274683
3850.45	0.100087	0.179493	0.169475	0.17296	0.170614	0.15601	0.150789	0.144447	0.134226	0.124971	0.143401	0.12753	0.163902	0.127573	0.111992	0.132136	0.0904564	0.126636	0.150793	0.193806	0.205437	0.135998	0.113535	0.251022	0.132345	0.072591	0.113236	0.0165809	0.0331781	0.0623351	-0.0636847	0.0446906	-0.00948129	-0.0959084	-0.0588366	-0.00820909	0.208246	0.175495	0.181631	0.248548	0.168815	0.196555	0.244526	0.25993	0.152361	0.115375	0.166653	0.19385	0.274645
3850.13	0.100064	0.179456	0.169439	0.172926	0.17058	0.15598	0.150758	0.144415	0.13419	0.124945	0.143376	0.127505	0.163871	0.127546	0.111964	0.132106	0.09042	0.126591	0.150732	0.193765	0.205372	0.135943	0.113479	0.250972	0.132313	0.0725733	0.113209	0.0165667	0.033155	0.0623131	-0.0637013	0.0446691	-0.00950202	-0.0959245	-0.0588462	-0.00822555	0.208213	0.175463	0.181598	0.248495	0.168786	0.196521	0.244483	0.259887	0.152323	0.115353	0.166616	0.193815	0.274607
3849.8	0.100051	0.179421	0.169406	0.172895	0.170549	0.155954	0.150731	0.144387	0.134161	0.124921	0.143353	0.127483	0.163842	0.127522	0.111941	0.13208	0.0903896	0.126554	0.150682	0.193728	0.205319	0.135897	0.113432	0.250927	0.132285	0.0725581	0.113186	0.0165559	0.0331371	0.0622945	-0.0637062	0.0446528	-0.00951338	-0.0959286	-0.0588462	-0.00823671	0.20818	0.175433	0.181567	0.248446	0.168758	0.196488	0.244446	0.259844	0.152294	0.115337	0.166582	0.193781	0.274569
3849.48	0.100048	0.179389	0.169375	0.172866	0.17052	0.15593	0.150706	0.144361	0.134138	0.124899	0.143332	0.127463	0.163814	0.127501	0.111921	0.132057	0.0903645	0.126521	0.150643	0.193694	0.205274	0.135859	0.113394	0.250886	0.13226	0.072545	0.113165	0.016548	0.0331237	0.0622787	-0.0637024	0.0446405	-0.00951701	-0.0959223	-0.0588389	-0.00824343	0.208147	0.175404	0.181537	0.248402	0.168731	0.196456	0.244416	0.259803	0.152274	0.115325	0.166551	0.193746	0.274531
3849.16	0.100049	0.179358	0.169345	0.172839	0.170492	0.155908	0.150685	0.144336	0.13412	0.124878	0.143311	0.127444	0.163788	0.127481	0.111905	0.132037	0.0903431	0.126494	0.150611	0.193663	0.205237	0.135828	0.113363	0.250848	0.132237	0.0725334	0.113146	0.0165422	0.0331137	0.062265	-0.0636931	0.0446313	-0.00951505	-0.0959077	-0.0588271	-0.00824674	0.208114	0.175375	0.181507	0.248361	0.168705	0.196426	0.24439	0.259762	0.152261	0.115317	0.166521	0.193713	0.274493
3848.84	0.100051	0.179328	0.169316	0.172812	0.170465	0.155888	0.150664	0.144312	0.134104	0.124858	0.14329	0.127426	0.163762	0.127463	0.111891	0.132018	0.0903234	0.126468	0.150582	0.193633	0.205202	0.1358	0.113335	0.250811	0.132215	0.0725224	0.113127	0.0165373	0.0331055	0.062252	-0.063683	0.0446232	-0.00951077	-0.0958886	-0.0588143	-0.00824851	0.208083	0.175348	0.181479	0.248323	0.168681	0.196396	0.244365	0.259723	0.152254	0.115311	0.166494	0.193679	0.274455
3848.52	0.100049	0.179297	0.169287	0.172785	0.170438	0.155866	0.150642	0.144288	0.134087	0.124837	0.143269	0.127408	0.163737	0.127444	0.111876	0.131999	0.0903035	0.126442	0.150554	0.193603	0.205167	0.135772	0.113307	0.250773	0.132192	0.0725111	0.113108	0.0165323	0.0330975	0.0622388	-0.0636756	0.0446147	-0.00950712	-0.095869	-0.0588033	-0.0082502	0.208053	0.175321	0.18145	0.248288	0.168656	0.196366	0.244339	0.259684	0.152249	0.115306	0.166469	0.193645	0.274418
3848.2	0.10004	0.179266	0.169257	0.172757	0.17041	0.155844	0.150619	0.144263	0.134068	0.124816	0.143248	0.12739	0.163711	0.127425	0.111859	0.131979	0.0902819	0.126416	0.150524	0.193573	0.205129	0.135743	0.113276	0.250735	0.132169	0.0724991	0.113089	0.0165263	0.0330885	0.0622245	-0.0636729	0.0446047	-0.00950638	-0.095852	-0.0587956	-0.00825315	0.208023	0.175296	0.181422	0.248253	0.168632	0.196336	0.244311	0.259646	0.152245	0.115301	0.166445	0.193612	0.274382
3847.88	0.100026	0.179234	0.169226	0.172729	0.170382	0.15582	0.150595	0.144238	0.134045	0.124794	0.143225	0.127369	0.163685	0.127405	0.11184	0.131957	0.0902583	0.126388	0.15049	0.193541	0.205089	0.135712	0.113243	0.250694	0.132145	0.0724861	0.113068	0.0165191	0.0330779	0.0622086	-0.063675	0.0445928	-0.00950952	-0.0958392	-0.0587914	-0.00825781	0.207993	0.175271	0.181394	0.248218	0.168608	0.196305	0.244282	0.259609	0.15224	0.115296	0.166422	0.193579	0.274346
3847.55	0.100006	0.179201	0.169194	0.1727	0.170352	0.155794	0.150568	0.144211	0.134018	0.124771	0.143202	0.127348	0.163658	0.127383	0.111819	0.131932	0.0902324	0.126358	0.150453	0.193507	0.205045	0.135678	0.113208	0.250651	0.132121	0.0724723	0.113045	0.0165105	0.0330654	0.0621911	-0.063682	0.0445785	-0.00951744	-0.0958319	-0.0587905	-0.00826453	0.207962	0.175245	0.181367	0.248181	0.168584	0.196274	0.244249	0.259572	0.15223	0.115289	0.166399	0.193547	0.27431
3847.23	0.0999818	0.179166	0.169161	0.172671	0.170322	0.155768	0.15054	0.144183	0.133987	0.124746	0.143178	0.127325	0.16363	0.12736	0.111795	0.131906	0.0902047	0.126327	0.150412	0.193473	0.204998	0.135642	0.11317	0.250607	0.132095	0.0724578	0.113021	0.0165009	0.033051	0.0621721	-0.0636925	0.0445622	-0.00952957	-0.0958299	-0.058792	-0.00827308	0.20793	0.17522	0.181339	0.248142	0.168558	0.196242	0.244214	0.259535	0.152215	0.115281	0.166375	0.193515	0.274275
3846.91	0.0999562	0.17913	0.169128	0.172641	0.170291	0.15574	0.15051	0.144155	0.133953	0.124721	0.143153	0.127301	0.163602	0.127335	0.11177	0.131877	0.0901759	0.126295	0.150369	0.193437	0.204949	0.135605	0.11313	0.250562	0.132068	0.0724429	0.112997	0.0164908	0.0330351	0.0621521	-0.0637049	0.0445446	-0.00954507	-0.0958324	-0.058795	-0.00828287	0.207896	0.175193	0.181312	0.2481	0.168532	0.196209	0.244178	0.259497	0.152194	0.115268	0.166351	0.193484	0.274239
3846.59	0.099931	0.179093	0.169093	0.172611	0.170259	0.155712	0.150479	0.144126	0.133916	0.124696	0.143129	0.127277	0.163573	0.12731	0.111744	0.131848	0.0901469	0.126261	0.150323	0.193402	0.204899	0.135566	0.113089	0.250515	0.132041	0.072428	0.112971	0.0164807	0.033018	0.0621315	-0.0637175	0.0445262	-0.00956245	-0.0958378	-0.0587987	-0.0082931	0.207862	0.175165	0.181284	0.248057	0.168505	0.196175	0.24414	0.259458	0.152169	0.115253	0.166327	0.193452	0.274203
3846.27	0.0999068	0.179056	0.169058	0.172581	0.170227	0.155684	0.150448	0.144097	0.133879	0.12467	0.143104	0.127253	0.163543	0.127285	0.111719	0.131818	0.0901184	0.126227	0.150275	0.193366	0.204848	0.135527	0.113048	0.250468	0.132013	0.0724128	0.112946	0.0164708	0.0330002	0.0621105	-0.0637292	0.0445077	-0.00958062	-0.0958454	-0.0588033	-0.00830326	0.207826	0.175137	0.181257	0.248012	0.168477	0.196141	0.244102	0.259419	0.152142	0.115235	0.166302	0.193421	0.274166
3845.95	0.0998848	0.179018	0.169024	0.172551	0.170196	0.155656	0.150417	0.144067	0.133842	0.124645	0.14308	0.127228	0.163513	0.12726	0.111694	0.131789	0.0900911	0.126192	0.150228	0.193331	0.204799	0.135488	0.113007	0.250422	0.131985	0.0723978	0.112921	0.0164617	0.0329823	0.0620899	-0.0637378	0.0444898	-0.0095974	-0.0958527	-0.0588077	-0.00831224	0.20779	0.175108	0.181229	0.247968	0.16845	0.196108	0.244063	0.259378	0.152115	0.115215	0.166278	0.19339	0.274129
3845.63	0.0998652	0.178981	0.168989	0.172521	0.170164	0.155628	0.150387	0.144038	0.133807	0.12462	0.143056	0.127205	0.163484	0.127236	0.111671	0.13176	0.0900655	0.126158	0.150183	0.193297	0.204752	0.135451	0.112969	0.250376	0.131957	0.0723829	0.112897	0.0164535	0.0329651	0.06207	-0.0637418	0.0444732	-0.00961134	-0.0958587	-0.0588111	-0.00831942	0.207754	0.17508	0.181202	0.247925	0.168424	0.196076	0.244026	0.259338	0.152091	0.115196	0.166256	0.193359	0.274093
3845.3	0.0998486	0.178945	0.168955	0.17249	0.170133	0.155601	0.150358	0.144009	0.133774	0.124595	0.143032	0.127182	0.163454	0.127213	0.11165	0.131733	0.090042	0.126126	0.150141	0.193264	0.204709	0.135416	0.112934	0.250332	0.131931	0.0723685	0.112873	0.0164466	0.0329495	0.0620511	-0.0637394	0.0444585	-0.00962065	-0.095861	-0.0588125	-0.00832408	0.207718	0.175052	0.181174	0.247886	0.168399	0.196045	0.243991	0.259298	0.152073	0.115181	0.166236	0.193329	0.274056
3844.98	0.0998351	0.17891	0.168922	0.17246	0.170102	0.155574	0.150331	0.14398	0.133744	0.124572	0.143009	0.12716	0.163426	0.12719	0.111631	0.131708	0.0900202	0.126095	0.150103	0.193232	0.204671	0.135383	0.112903	0.25029	0.131906	0.0723546	0.112851	0.016441	0.0329358	0.0620336	-0.0637309	0.0444459	-0.00962491	-0.0958588	-0.058811	-0.00832645	0.207682	0.175026	0.181146	0.247849	0.168378	0.196017	0.243958	0.259258	0.152061	0.115169	0.166219	0.1933	0.274019
3844.66	0.0998253	0.178876	0.16889	0.17243	0.170073	0.155549	0.150304	0.143952	0.133716	0.124549	0.142987	0.127139	0.163398	0.127169	0.111614	0.131686	0.0899998	0.126067	0.150069	0.193201	0.204636	0.135352	0.112874	0.25025	0.131882	0.0723413	0.11283	0.0164365	0.0329245	0.0620176	-0.063717	0.0444354	-0.00962408	-0.0958514	-0.0588061	-0.00832673	0.207647	0.175	0.181118	0.247815	0.168358	0.195989	0.243927	0.259219	0.152055	0.115163	0.166203	0.193271	0.273981
3844.34	0.099819	0.178843	0.16886	0.172401	0.170044	0.155524	0.150279	0.143925	0.13369	0.124528	0.142965	0.127119	0.163372	0.127149	0.111599	0.131664	0.0899799	0.12604	0.150036	0.19317	0.204603	0.135323	0.112847	0.250212	0.13186	0.0723289	0.11281	0.016433	0.0329156	0.062003	-0.0636997	0.0444268	-0.00961886	-0.0958389	-0.0587977	-0.00832585	0.207613	0.174975	0.181089	0.247781	0.168341	0.195962	0.243897	0.259181	0.152054	0.115162	0.166188	0.193241	0.273944
3844.02	0.0998161	0.178811	0.168831	0.172372	0.170017	0.1555	0.150254	0.143898	0.133665	0.124507	0.142944	0.1271	0.163347	0.12713	0.111585	0.131645	0.0899599	0.126015	0.150005	0.19314	0.204572	0.135295	0.11282	0.250176	0.131838	0.0723172	0.11279	0.0164301	0.0329085	0.0619897	-0.0636813	0.0444196	-0.00961055	-0.095822	-0.0587866	-0.00832454	0.20758	0.174949	0.18106	0.247746	0.168324	0.195934	0.243867	0.259143	0.152055	0.115165	0.166171	0.193211	0.273906
3843.7	0.0998151	0.17878	0.168803	0.172344	0.169989	0.155477	0.15023	0.143872	0.133641	0.124487	0.142922	0.127081	0.163323	0.127111	0.111571	0.131625	0.089939	0.12599	0.149972	0.193109	0.20454	0.135267	0.112792	0.25014	0.131816	0.0723059	0.11277	0.0164274	0.0329024	0.0619771	-0.0636646	0.0444131	-0.00960106	-0.0958024	-0.058774	-0.00832392	0.207548	0.174922	0.181031	0.24771	0.168307	0.195906	0.243836	0.259105	0.152057	0.115168	0.166152	0.19318	0.273867
3843.38	0.099814	0.178747	0.168776	0.172317	0.169962	0.155453	0.150205	0.143847	0.133616	0.124466	0.142901	0.127062	0.163299	0.127093	0.111557	0.131605	0.0899166	0.125965	0.149937	0.193077	0.204507	0.135237	0.112761	0.250104	0.131792	0.0722947	0.112749	0.0164242	0.0328961	0.0619644	-0.0636521	0.0444065	-0.0095925	-0.0957828	-0.0587619	-0.00832491	0.207516	0.174894	0.181001	0.247671	0.168289	0.195877	0.243803	0.259066	0.152056	0.115172	0.16613	0.193148	0.273828
3843.05	0.0998122	0.178714	0.168749	0.172289	0.169934	0.15543	0.15018	0.143821	0.133591	0.124446	0.14288	0.127043	0.163276	0.127075	0.111543	0.131584	0.089893	0.125939	0.1499	0.193044	0.204472	0.135207	0.112728	0.250067	0.131768	0.0722834	0.112728	0.0164205	0.0328895	0.0619517	-0.0636428	0.0443999	-0.00958527	-0.0957635	-0.0587504	-0.00832722	0.207484	0.174865	0.180972	0.247631	0.168269	0.195848	0.243768	0.259027	0.152052	0.115174	0.166107	0.193115	0.273789
3842.73	0.0998077	0.17868	0.168721	0.172262	0.169905	0.155406	0.150154	0.143796	0.133563	0.124425	0.142858	0.127024	0.163252	0.127057	0.111527	0.131562	0.0898684	0.125912	0.149861	0.193011	0.204436	0.135174	0.112693	0.250029	0.131742	0.0722719	0.112706	0.0164163	0.032882	0.0619383	-0.0636369	0.0443928	-0.00958062	-0.0957463	-0.0587403	-0.00833068	0.207452	0.174836	0.180944	0.247589	0.168248	0.195818	0.243731	0.258988	0.152046	0.115174	0.166082	0.193082	0.27375
3842.41	0.0997998	0.178645	0.168692	0.172234	0.169876	0.155381	0.150127	0.143771	0.133534	0.124403	0.142837	0.127004	0.163227	0.127039	0.111511	0.131538	0.0898431	0.125884	0.149821	0.192976	0.204399	0.135141	0.112657	0.24999	0.131715	0.0722601	0.112684	0.0164116	0.0328736	0.0619242	-0.063633	0.0443851	-0.00957873	-0.0957315	-0.0587313	-0.00833485	0.20742	0.174808	0.180917	0.247549	0.168226	0.195789	0.243694	0.258949	0.152037	0.115171	0.166059	0.193049	0.27371
3842.09	0.0997891	0.178609	0.168663	0.172206	0.169846	0.155355	0.150101	0.143746	0.133504	0.124382	0.142815	0.126984	0.163202	0.12702	0.111493	0.131514	0.0898181	0.125856	0.149781	0.192942	0.204362	0.135107	0.112622	0.249951	0.131688	0.0722481	0.112662	0.0164067	0.0328649	0.0619096	-0.0636289	0.044377	-0.00957901	-0.0957184	-0.0587224	-0.00833889	0.207388	0.174781	0.180891	0.24751	0.168204	0.195761	0.243658	0.258912	0.152027	0.115167	0.166037	0.193018	0.273671
3841.77	0.0997741	0.178573	0.168632	0.172177	0.169816	0.155329	0.150075	0.143719	0.133472	0.12436	0.142792	0.126963	0.163175	0.127	0.111475	0.131488	0.0897928	0.125826	0.14974	0.192907	0.204323	0.135072	0.112587	0.249911	0.131661	0.0722356	0.112641	0.0164012	0.0328553	0.0618943	-0.0636261	0.0443677	-0.00958259	-0.0957087	-0.0587144	-0.00834311	0.207356	0.174755	0.180866	0.247473	0.168182	0.195733	0.243624	0.258875	0.152014	0.115161	0.166017	0.192987	0.273632
3841.45	0.0997557	0.178536	0.168601	0.172147	0.169785	0.155302	0.150048	0.143693	0.133438	0.124337	0.142769	0.126941	0.163147	0.126979	0.111455	0.131462	0.0897675	0.125795	0.149697	0.192872	0.204283	0.135036	0.112551	0.249871	0.131634	0.0722227	0.112619	0.0163953	0.0328452	0.0618786	-0.0636244	0.0443571	-0.00958899	-0.0957019	-0.058707	-0.00834759	0.207323	0.174729	0.180842	0.247437	0.16816	0.195705	0.243591	0.25884	0.151999	0.115153	0.165998	0.192957	0.273594
3841.13	0.0997337	0.178499	0.168568	0.172116	0.169753	0.155274	0.150021	0.143665	0.133402	0.124313	0.142746	0.126918	0.163118	0.126957	0.111434	0.131436	0.0897413	0.125761	0.149651	0.192836	0.20424	0.134998	0.112513	0.24983	0.131607	0.0722091	0.112597	0.0163885	0.032834	0.0618621	-0.0636257	0.0443446	-0.00959877	-0.0956992	-0.0587012	-0.00835304	0.207291	0.174704	0.180817	0.247402	0.168138	0.195677	0.24356	0.258804	0.151981	0.115144	0.16598	0.192928	0.273557
3840.8	0.0997081	0.178463	0.168534	0.172085	0.16972	0.155246	0.149992	0.143635	0.133363	0.124289	0.142722	0.126895	0.163088	0.126933	0.111412	0.131409	0.0897142	0.125724	0.149602	0.192799	0.204192	0.134957	0.112472	0.249788	0.131581	0.0721947	0.112575	0.0163807	0.0328211	0.061845	-0.0636313	0.0443301	-0.00961175	-0.0957008	-0.0586978	-0.00835994	0.207258	0.174677	0.180791	0.247364	0.168115	0.195647	0.243528	0.258768	0.151959	0.115132	0.165962	0.192898	0.273521
3840.48	0.0996806	0.178427	0.168499	0.172053	0.169688	0.155217	0.149963	0.143606	0.133324	0.124264	0.142698	0.12687	0.163058	0.126909	0.111388	0.131383	0.0896865	0.125685	0.149551	0.192762	0.204142	0.134914	0.112429	0.249745	0.131555	0.0721798	0.112553	0.016372	0.0328069	0.0618274	-0.0636409	0.044314	-0.00962667	-0.0957053	-0.0586967	-0.00836799	0.207225	0.17465	0.180763	0.247326	0.16809	0.195616	0.243496	0.258731	0.151936	0.11512	0.165941	0.192867	0.273486
3840.16	0.0996531	0.178392	0.168465	0.172022	0.169655	0.155189	0.149933	0.143576	0.133284	0.124239	0.142673	0.126846	0.163028	0.126884	0.111364	0.131357	0.0896594	0.125647	0.1495	0.192725	0.204092	0.134872	0.112386	0.249701	0.131529	0.0721648	0.11253	0.016363	0.0327916	0.0618096	-0.0636525	0.0442974	-0.00964147	-0.0957106	-0.0586965	-0.00837635	0.207192	0.174623	0.180735	0.247286	0.168064	0.195584	0.243462	0.258693	0.151914	0.115107	0.16592	0.192836	0.27345
3839.84	0.0996275	0.178358	0.168432	0.171991	0.169622	0.155162	0.149904	0.143546	0.133245	0.124214	0.142649	0.126822	0.162999	0.126859	0.11134	0.131333	0.0896342	0.125611	0.149454	0.19269	0.204047	0.134832	0.112348	0.249658	0.131505	0.07215	0.112508	0.0163543	0.0327761	0.0617921	-0.0636641	0.0442814	-0.00965407	-0.0957141	-0.0586961	-0.00838384	0.207157	0.174595	0.180706	0.247246	0.168038	0.19555	0.243428	0.258654	0.151895	0.115096	0.165898	0.192804	0.273415
3839.52	0.099606	0.178325	0.168399	0.17196	0.169591	0.155136	0.149875	0.143518	0.133209	0.12419	0.142626	0.126798	0.162971	0.126836	0.111318	0.131311	0.089612	0.125579	0.149414	0.192657	0.204008	0.134798	0.112316	0.249614	0.131483	0.0721359	0.112486	0.0163467	0.0327615	0.0617752	-0.0636726	0.044267	-0.00966241	-0.0957138	-0.0586937	-0.00838935	0.207121	0.174569	0.180677	0.247207	0.168013	0.195516	0.243394	0.258615	0.151883	0.115086	0.165877	0.192772	0.273379
3839.2	0.0995897	0.178293	0.168368	0.171931	0.169561	0.155111	0.149848	0.143491	0.133177	0.124166	0.142603	0.126776	0.162945	0.126815	0.111298	0.13129	0.0895934	0.125552	0.149383	0.192627	0.203978	0.134769	0.112293	0.249573	0.131462	0.0721227	0.112466	0.0163407	0.0327483	0.0617591	-0.0636763	0.0442549	-0.00966551	-0.0957082	-0.0586881	-0.00839214	0.207085	0.174544	0.180649	0.247172	0.167988	0.195483	0.24336	0.258576	0.151876	0.115079	0.165858	0.192741	0.273344
3838.88	0.0995776	0.178262	0.168339	0.171902	0.169532	0.155088	0.149822	0.143465	0.133148	0.124144	0.14258	0.126756	0.162919	0.126794	0.11128	0.13127	0.0895769	0.125528	0.149358	0.192599	0.203953	0.134745	0.112275	0.249532	0.131443	0.0721102	0.112446	0.016336	0.0327365	0.0617436	-0.0636755	0.0442445	-0.00966414	-0.0956988	-0.0586796	-0.0083929	0.207048	0.174521	0.180621	0.247139	0.167964	0.19545	0.243328	0.258539	0.151875	0.115072	0.165841	0.19271	0.273307
3838.55	0.0995669	0.178231	0.168309	0.171873	0.169503	0.155064	0.149797	0.14344	0.133121	0.124121	0.142557	0.126735	0.162894	0.126774	0.111262	0.131249	0.0895602	0.125504	0.149333	0.19257	0.203929	0.134722	0.112258	0.249492	0.131425	0.0720977	0.112426	0.0163321	0.0327253	0.0617282	-0.0636728	0.0442347	-0.00966065	-0.0956881	-0.05867	-0.00839307	0.207013	0.174497	0.180594	0.247107	0.167941	0.195418	0.243296	0.258502	0.151877	0.115066	0.165824	0.192681	0.273271
3838.23	0.0995527	0.178198	0.168278	0.171844	0.169474	0.15504	0.149771	0.143413	0.133094	0.124097	0.142533	0.126714	0.162867	0.126754	0.111244	0.131227	0.0895396	0.125477	0.149302	0.192539	0.203898	0.134692	0.112234	0.249452	0.131406	0.0720844	0.112405	0.0163273	0.0327127	0.0617114	-0.0636733	0.044223	-0.00965943	-0.0956815	-0.0586629	-0.00839549	0.206978	0.174473	0.180567	0.247073	0.167917	0.195386	0.243262	0.258466	0.151877	0.115059	0.165806	0.192652	0.273234
3837.91	0.0995321	0.178163	0.168246	0.171813	0.169443	0.155013	0.149743	0.143385	0.133063	0.124072	0.142508	0.126692	0.162839	0.126732	0.111223	0.131201	0.0895125	0.125441	0.149259	0.192503	0.203853	0.134653	0.112198	0.249409	0.131383	0.0720696	0.112382	0.016321	0.0326978	0.0616929	-0.0636793	0.0442085	-0.00966297	-0.0956812	-0.05866	-0.00840161	0.206946	0.174448	0.180539	0.247037	0.167893	0.195355	0.243226	0.25843	0.151874	0.115051	0.165787	0.192623	0.273198
3837.59	0.0995027	0.178126	0.168212	0.171781	0.16941	0.154983	0.149713	0.143354	0.133029	0.124046	0.142481	0.126667	0.162808	0.126708	0.111199	0.131172	0.0894775	0.125396	0.149201	0.192463	0.203791	0.134602	0.112146	0.249364	0.131358	0.0720531	0.112357	0.0163125	0.0326795	0.061672	-0.0636928	0.0441903	-0.00967319	-0.0956885	-0.058663	-0.00841254	0.206917	0.174421	0.18051	0.246997	0.167869	0.195324	0.243189	0.258395	0.151868	0.115041	0.165765	0.192593	0.273162
3837.27	0.0994647	0.178086	0.168175	0.171748	0.169375	0.154951	0.14968	0.14332	0.132989	0.124018	0.142453	0.126641	0.162776	0.126682	0.111171	0.13114	0.0894353	0.125342	0.149129	0.192418	0.203715	0.13454	0.11208	0.249317	0.131329	0.0720351	0.11233	0.0163018	0.0326579	0.061649	-0.0637122	0.0441689	-0.0096896	-0.0957019	-0.0586714	-0.00842776	0.206889	0.174392	0.18048	0.246953	0.167845	0.195293	0.243149	0.258359	0.15186	0.115033	0.16574	0.192563	0.273127
3836.95	0.099421	0.178044	0.168138	0.171715	0.169338	0.154917	0.149645	0.143285	0.132945	0.123989	0.142424	0.126612	0.162742	0.126654	0.111142	0.131106	0.0893887	0.125283	0.149049	0.19237	0.203629	0.134472	0.112005	0.249268	0.131297	0.0720163	0.112301	0.01629	0.0326343	0.0616247	-0.0637342	0.0441458	-0.0097097	-0.095718	-0.0586831	-0.00844557	0.206863	0.174363	0.180452	0.246909	0.167823	0.195262	0.243111	0.258324	0.151853	0.115028	0.165715	0.192533	0.27309
3836.63	0.0993758	0.178003	0.1681	0.171681	0.169301	0.154883	0.14961	0.14325	0.132899	0.123961	0.142395	0.126584	0.162709	0.126626	0.111113	0.131072	0.089341	0.125222	0.148966	0.192322	0.203541	0.134402	0.111928	0.24922	0.131264	0.0719975	0.112272	0.0162781	0.0326103	0.0616003	-0.0637539	0.0441233	-0.00972975	-0.0957321	-0.058695	-0.00846345	0.206838	0.174334	0.180424	0.246866	0.167802	0.195232	0.243074	0.258289	0.15185	0.115027	0.165691	0.192503	0.273054
3836.3	0.0993334	0.177963	0.168063	0.171648	0.169265	0.15485	0.149575	0.143215	0.132853	0.123933	0.142368	0.126555	0.162676	0.126598	0.111085	0.13104	0.0892958	0.125163	0.148888	0.192276	0.203458	0.134338	0.111855	0.249173	0.131231	0.0719798	0.112245	0.0162674	0.0325879	0.0615766	-0.0637676	0.0441032	-0.00974623	-0.0957407	-0.0587043	-0.00847927	0.206812	0.174307	0.180397	0.246827	0.167783	0.195203	0.24304	0.258254	0.151852	0.115031	0.165669	0.192474	0.273016
3835.98	0.0992975	0.177924	0.168028	0.171617	0.169231	0.154818	0.149541	0.143182	0.132809	0.123907	0.142341	0.126528	0.162646	0.126573	0.11106	0.13101	0.0892554	0.125111	0.148819	0.192232	0.203385	0.134281	0.111791	0.249129	0.1312	0.0719637	0.11222	0.0162589	0.0325685	0.0615549	-0.0637725	0.0440868	-0.00975643	-0.0957413	-0.0587084	-0.00849135	0.206785	0.174281	0.180372	0.246793	0.167765	0.195174	0.243009	0.25822	0.151859	0.115038	0.16565	0.192446	0.272978
3835.66	0.0992688	0.177888	0.167995	0.171586	0.169198	0.154788	0.149509	0.143151	0.132768	0.123882	0.142315	0.126502	0.162617	0.126548	0.111037	0.130984	0.0892201	0.125064	0.148758	0.192192	0.203323	0.134233	0.111737	0.249088	0.131172	0.0719493	0.112196	0.0162524	0.0325525	0.0615351	-0.0637701	0.0440739	-0.00976059	-0.0957348	-0.0587075	-0.00849976	0.206757	0.174256	0.180347	0.246762	0.167749	0.195147	0.24298	0.258186	0.151868	0.115046	0.165633	0.192418	0.272939
3835.34	0.0992462	0.177852	0.167964	0.171557	0.169166	0.15476	0.149479	0.143122	0.13273	0.123858	0.142291	0.126478	0.16259	0.126526	0.111017	0.13096	0.0891887	0.125021	0.148703	0.192154	0.203269	0.13419	0.111689	0.24905	0.131147	0.0719361	0.112175	0.0162476	0.0325391	0.0615169	-0.0637637	0.0440633	-0.00976051	-0.0957239	-0.0587026	-0.00850539	0.206728	0.174231	0.180321	0.246733	0.167731	0.19512	0.242951	0.258152	0.151877	0.115053	0.165616	0.19239	0.272899
3835.02	0.0992272	0.177818	0.167933	0.171528	0.169135	0.154733	0.14945	0.143093	0.132694	0.123835	0.142267	0.126454	0.162563	0.126505	0.110998	0.130938	0.0891592	0.12498	0.14865	0.192117	0.203217	0.134149	0.111643	0.249014	0.131123	0.0719234	0.112154	0.0162436	0.0325273	0.0614999	-0.0637576	0.0440534	-0.00975912	-0.0957115	-0.0586961	-0.00850977	0.206699	0.174207	0.180296	0.246704	0.167713	0.195093	0.242921	0.258117	0.151882	0.115057	0.165598	0.192362	0.27286
3834.7	0.0992095	0.177784	0.167904	0.171498	0.169105	0.154706	0.149421	0.143066	0.132658	0.123812	0.142243	0.12643	0.162536	0.126484	0.110979	0.130915	0.0891297	0.124939	0.148595	0.192079	0.203165	0.134107	0.111596	0.248977	0.131102	0.0719108	0.112133	0.0162395	0.0325157	0.0614834	-0.0637551	0.0440428	-0.00975899	-0.0957003	-0.0586899	-0.00851436	0.206671	0.174182	0.180268	0.246673	0.167692	0.195067	0.242889	0.258081	0.151884	0.115057	0.165578	0.192333	0.272821
3834.38	0.0991922	0.17775	0.167875	0.171469	0.169074	0.154679	0.149393	0.143038	0.132622	0.123791	0.142219	0.126407	0.162509	0.126463	0.11096	0.130893	0.0890995	0.124896	0.148538	0.192041	0.20311	0.134062	0.111547	0.248941	0.131081	0.071898	0.112112	0.0162352	0.0325037	0.0614675	-0.0637566	0.0440312	-0.00976079	-0.0956906	-0.0586842	-0.00851939	0.206643	0.174158	0.180241	0.246638	0.16767	0.195041	0.242855	0.258045	0.151882	0.115055	0.165555	0.192303	0.272782
3834.05	0.0991746	0.177716	0.167846	0.17144	0.169042	0.154652	0.149365	0.14301	0.132584	0.12377	0.142195	0.126384	0.162482	0.126442	0.110941	0.13087	0.0890682	0.124853	0.148478	0.192001	0.203052	0.134013	0.111495	0.248904	0.131061	0.071885	0.112091	0.0162304	0.0324908	0.061452	-0.0637616	0.0440188	-0.00976468	-0.0956819	-0.0586794	-0.00852515	0.206616	0.174134	0.180212	0.246601	0.167647	0.195014	0.242821	0.258009	0.151878	0.115052	0.16553	0.192274	0.272744
3833.73	0.0991574	0.177683	0.167816	0.17141	0.169011	0.154625	0.149337	0.142982	0.132545	0.123749	0.142171	0.126362	0.162455	0.126421	0.110922	0.130848	0.0890367	0.12481	0.148419	0.191962	0.202994	0.133964	0.111445	0.248866	0.131041	0.0718719	0.11207	0.0162255	0.0324774	0.061437	-0.063767	0.0440063	-0.00976908	-0.0956728	-0.0586744	-0.00853086	0.206589	0.17411	0.180185	0.246563	0.167623	0.194986	0.242788	0.257973	0.151876	0.11505	0.165506	0.192244	0.272707
3833.41	0.0991416	0.17765	0.167787	0.171381	0.16898	0.154597	0.149309	0.142955	0.132505	0.123728	0.142147	0.12634	0.162428	0.1264	0.110903	0.130825	0.0890062	0.124769	0.148363	0.191924	0.202939	0.133916	0.111397	0.248828	0.131022	0.0718592	0.112049	0.0162211	0.0324641	0.0614227	-0.0637696	0.043995	-0.00977211	-0.0956615	-0.0586681	-0.00853574	0.206561	0.174088	0.180158	0.246525	0.167599	0.194958	0.242757	0.257938	0.151878	0.115049	0.165483	0.192216	0.27267
3833.09	0.0991271	0.177618	0.167758	0.171352	0.168948	0.15457	0.149281	0.142928	0.132464	0.123707	0.142124	0.126319	0.162401	0.126378	0.110885	0.130803	0.0889772	0.124731	0.148311	0.191887	0.202888	0.133872	0.111354	0.24879	0.131002	0.0718468	0.112029	0.0162171	0.0324513	0.0614089	-0.0637678	0.0439853	-0.00977261	-0.0956476	-0.0586597	-0.00853946	0.206531	0.174066	0.180132	0.246488	0.167576	0.194929	0.242729	0.257903	0.151885	0.115052	0.165464	0.192189	0.272633
3832.77	0.0991136	0.177587	0.167728	0.171324	0.168917	0.154544	0.149254	0.142902	0.132424	0.123685	0.1421	0.126299	0.162375	0.126357	0.110869	0.130781	0.08895	0.124695	0.148264	0.191852	0.202842	0.133831	0.111317	0.248751	0.130981	0.0718348	0.11201	0.0162138	0.0324394	0.0613955	-0.0637611	0.0439772	-0.0097705	-0.0956313	-0.0586492	-0.00854198	0.2065	0.174046	0.180108	0.246452	0.167554	0.194901	0.242703	0.257869	0.151898	0.115059	0.165447	0.192163	0.272597
3832.45	0.0990985	0.177555	0.167697	0.171295	0.168885	0.154517	0.149227	0.142876	0.132384	0.123663	0.142077	0.126278	0.162349	0.126336	0.110852	0.130759	0.0889232	0.124659	0.148218	0.191816	0.202797	0.133791	0.111282	0.248712	0.130959	0.0718227	0.11199	0.0162103	0.0324277	0.0613815	-0.0637532	0.0439691	-0.0097682	-0.0956156	-0.0586386	-0.00854484	0.206468	0.174025	0.180084	0.246419	0.167533	0.194872	0.242677	0.257835	0.151915	0.115069	0.165433	0.192137	0.272561
3832.13	0.0990807	0.177523	0.167664	0.171266	0.168853	0.154489	0.149199	0.142849	0.132343	0.123639	0.142053	0.126257	0.162322	0.126315	0.110835	0.130736	0.088896	0.124622	0.148172	0.19178	0.202751	0.133751	0.111246	0.248671	0.130936	0.07181	0.111971	0.0162062	0.0324158	0.0613665	-0.0637465	0.04396	-0.00976741	-0.0956025	-0.0586291	-0.00854881	0.206436	0.174003	0.18006	0.246386	0.167512	0.194843	0.242651	0.257802	0.151933	0.115081	0.16542	0.192112	0.272525
3831.81	0.0990583	0.177489	0.16763	0.171236	0.168819	0.15446	0.14917	0.142821	0.132302	0.123614	0.142028	0.126234	0.162295	0.126293	0.110816	0.130712	0.0888671	0.124581	0.148121	0.191742	0.2027	0.133707	0.111206	0.248629	0.130911	0.0717965	0.11195	0.0162011	0.0324031	0.06135	-0.0637445	0.0439484	-0.00977033	-0.0955943	-0.0586223	-0.00855509	0.206406	0.173979	0.180036	0.246353	0.167493	0.194815	0.242621	0.257769	0.151947	0.115093	0.165407	0.192085	0.272489
3831.48	0.09903	0.177452	0.167595	0.171205	0.168784	0.154429	0.14914	0.142792	0.13226	0.123588	0.142001	0.12621	0.162266	0.126271	0.110794	0.130685	0.0888353	0.124536	0.148063	0.191701	0.202642	0.133659	0.11116	0.248585	0.130885	0.071782	0.111927	0.0161943	0.0323889	0.0613318	-0.06375	0.0439333	-0.00977884	-0.0955929	-0.0586199	-0.00856445	0.206376	0.173954	0.180011	0.246319	0.167473	0.194787	0.242588	0.257735	0.151957	0.115105	0.165391	0.192058	0.272453
3831.16	0.0989975	0.177414	0.167559	0.171173	0.168749	0.154396	0.149109	0.142762	0.132218	0.12356	0.141974	0.126184	0.162237	0.126247	0.110771	0.130658	0.0888012	0.124486	0.148	0.191659	0.202576	0.133607	0.111107	0.24854	0.130858	0.0717667	0.111903	0.0161864	0.0323737	0.0613124	-0.0637618	0.0439153	-0.00979169	-0.0955965	-0.058621	-0.00857618	0.206348	0.173926	0.179985	0.246283	0.167452	0.194759	0.24255	0.257701	0.15196	0.115115	0.165373	0.19203	0.272417
3830.84	0.0989619	0.177374	0.167522	0.17114	0.168714	0.154362	0.149077	0.142731	0.132176	0.123532	0.141946	0.126158	0.162208	0.126222	0.110747	0.130629	0.0887653	0.124434	0.147931	0.191614	0.202505	0.133551	0.111049	0.248494	0.130832	0.0717513	0.111878	0.0161778	0.0323581	0.0612925	-0.063778	0.0438956	-0.00980737	-0.0956036	-0.0586243	-0.00858918	0.206322	0.173897	0.179957	0.246245	0.167431	0.194732	0.242511	0.257667	0.151957	0.115123	0.165351	0.192001	0.272382
3830.52	0.0989245	0.177334	0.167486	0.171107	0.168678	0.154328	0.149046	0.142699	0.132133	0.123504	0.141918	0.126132	0.162178	0.126197	0.110723	0.130601	0.0887286	0.12438	0.147859	0.191569	0.202431	0.133495	0.110988	0.248448	0.130806	0.071736	0.111853	0.016169	0.0323426	0.0612725	-0.0637963	0.0438751	-0.00982383	-0.0956122	-0.0586292	-0.00860249	0.206295	0.173867	0.179929	0.246205	0.167408	0.194703	0.24247	0.257633	0.151952	0.11513	0.165328	0.191971	0.272346
3830.2	0.0988877	0.177293	0.167452	0.171074	0.168644	0.154293	0.149015	0.142668	0.132092	0.123477	0.141891	0.126106	0.162149	0.126172	0.1107	0.130574	0.0886924	0.124328	0.147789	0.191524	0.202357	0.13344	0.110927	0.248403	0.130781	0.0717214	0.111829	0.0161608	0.0323284	0.0612534	-0.0638126	0.043856	-0.00983812	-0.0956191	-0.058633	-0.00861444	0.206269	0.173838	0.179902	0.246165	0.167385	0.194675	0.24243	0.257599	0.151947	0.115135	0.165304	0.191941	0.272311
3829.88	0.0988525	0.177254	0.167419	0.171042	0.16861	0.15426	0.148984	0.142638	0.132052	0.123451	0.141864	0.126081	0.162121	0.126148	0.110678	0.130548	0.0886575	0.124278	0.147722	0.19148	0.202286	0.133387	0.110868	0.24836	0.130758	0.0717078	0.111805	0.0161536	0.0323157	0.0612354	-0.0638251	0.0438389	-0.00984877	-0.0956228	-0.058635	-0.00862446	0.206242	0.17381	0.179874	0.246125	0.167361	0.194646	0.242393	0.257566	0.151946	0.115141	0.165282	0.191911	0.272275
3829.56	0.0988199	0.177216	0.167388	0.171011	0.168578	0.154228	0.148954	0.142609	0.132012	0.123425	0.141838	0.126057	0.162093	0.126125	0.110659	0.130523	0.0886244	0.124231	0.147658	0.191437	0.202219	0.133338	0.110812	0.248318	0.130736	0.0716951	0.111783	0.0161477	0.0323046	0.0612187	-0.0638321	0.0438248	-0.00985482	-0.0956221	-0.0586342	-0.00863214	0.206214	0.173783	0.179847	0.246087	0.167338	0.194617	0.242361	0.257534	0.151951	0.115148	0.165261	0.191882	0.272239
3829.23	0.0987902	0.177181	0.167358	0.17098	0.168545	0.154198	0.148925	0.14258	0.131974	0.123401	0.141813	0.126034	0.162065	0.126102	0.110641	0.1305	0.0885929	0.124188	0.147599	0.191396	0.202156	0.13329	0.110761	0.248278	0.130716	0.0716831	0.111761	0.0161429	0.0322949	0.0612033	-0.0638337	0.0438133	-0.00985671	-0.0956173	-0.0586305	-0.00863791	0.206186	0.173759	0.179821	0.246051	0.167317	0.194588	0.242333	0.257503	0.151962	0.115157	0.165243	0.191855	0.272203
3828.91	0.0987643	0.177148	0.16733	0.17095	0.168514	0.154169	0.148896	0.142552	0.131937	0.123378	0.141788	0.126012	0.162038	0.126081	0.110623	0.130478	0.0885632	0.124146	0.147544	0.191356	0.202099	0.133245	0.110714	0.24824	0.130697	0.0716717	0.111741	0.0161392	0.0322865	0.0611891	-0.0638292	0.0438046	-0.00985444	-0.095608	-0.0586233	-0.0086417	0.206159	0.173736	0.179796	0.246017	0.167296	0.19456	0.242309	0.257473	0.15198	0.115169	0.165229	0.191829	0.272166
3828.59	0.0987429	0.177116	0.167303	0.170921	0.168483	0.154142	0.148869	0.142525	0.131901	0.123356	0.141764	0.12599	0.162013	0.126062	0.110608	0.130457	0.088535	0.124108	0.147492	0.191318	0.202046	0.133202	0.11067	0.248205	0.13068	0.071661	0.111721	0.0161368	0.0322794	0.0611762	-0.0638182	0.0437986	-0.00984816	-0.0955941	-0.0586121	-0.00864353	0.206131	0.173714	0.179771	0.245987	0.167277	0.194532	0.24229	0.257443	0.152004	0.115183	0.165216	0.191804	0.272129
3828.27	0.0987253	0.177087	0.167277	0.170892	0.168453	0.154116	0.148842	0.142498	0.131868	0.123335	0.141741	0.125969	0.161987	0.126044	0.110592	0.130438	0.088508	0.12407	0.147444	0.191281	0.201996	0.13316	0.11063	0.248171	0.130664	0.0716507	0.111703	0.0161354	0.0322731	0.0611644	-0.063802	0.0437944	-0.00983913	-0.0955764	-0.0585976	-0.00864388	0.206105	0.173694	0.179746	0.245959	0.167259	0.194506	0.242274	0.257413	0.152032	0.1152	0.165206	0.191779	0.272091
3827.95	0.0987107	0.177059	0.167251	0.170864	0.168424	0.154091	0.148815	0.142471	0.131836	0.123314	0.141718	0.125949	0.161963	0.126026	0.110577	0.130419	0.0884818	0.124035	0.147397	0.191244	0.201948	0.133118	0.110591	0.24814	0.13065	0.0716408	0.111685	0.0161348	0.0322677	0.0611535	-0.0637814	0.0437917	-0.00982786	-0.0955554	-0.0585802	-0.00864286	0.206078	0.173674	0.179722	0.245932	0.167242	0.19448	0.24226	0.257384	0.152063	0.115219	0.165197	0.191755	0.272053
3827.63	0.0986983	0.177031	0.167226	0.170836	0.168395	0.154066	0.148789	0.142446	0.131807	0.123294	0.141695	0.125929	0.161939	0.12601	0.110562	0.130402	0.0884563	0.124	0.147351	0.191208	0.201901	0.133078	0.110554	0.248109	0.130637	0.0716313	0.111668	0.0161351	0.0322631	0.0611434	-0.0637578	0.04379	-0.00981487	-0.0955314	-0.0585605	-0.00864056	0.206052	0.173655	0.179698	0.245907	0.167225	0.194456	0.242246	0.257354	0.152094	0.115238	0.165187	0.191731	0.272015
3827.31	0.0986859	0.177003	0.1672	0.170808	0.168366	0.154041	0.148764	0.14242	0.131778	0.123274	0.141672	0.125909	0.161916	0.125995	0.110547	0.130384	0.0884309	0.123965	0.147306	0.191172	0.201853	0.133037	0.110516	0.248079	0.130625	0.0716219	0.111651	0.0161358	0.0322589	0.0611338	-0.063734	0.0437884	-0.0098014	-0.0955058	-0.0585401	-0.00863761	0.206026	0.173635	0.179674	0.245882	0.167207	0.194432	0.242229	0.257324	0.152123	0.115258	0.165177	0.191707	0.271975
3826.98	0.0986704	0.176975	0.167174	0.17078	0.168336	0.154015	0.148737	0.142395	0.131749	0.123254	0.141649	0.125889	0.161893	0.125978	0.110531	0.130367	0.0884044	0.123929	0.147258	0.191135	0.201802	0.132995	0.110476	0.248049	0.130612	0.0716121	0.111634	0.016136	0.0322538	0.0611235	-0.0637141	0.0437852	-0.00978996	-0.0954822	-0.0585218	-0.00863553	0.205998	0.173615	0.179649	0.245854	0.167188	0.194407	0.242208	0.257294	0.152147	0.115276	0.165164	0.191681	0.271935
3826.66	0.0986516	0.176946	0.167146	0.170752	0.168306	0.153989	0.148711	0.14237	0.13172	0.123233	0.141626	0.125869	0.161869	0.125961	0.110514	0.130349	0.0883767	0.12389	0.147207	0.191098	0.201747	0.132951	0.110432	0.248016	0.130597	0.0716019	0.111618	0.0161356	0.0322479	0.0611125	-0.0636992	0.0437802	-0.00978076	-0.0954609	-0.058506	-0.00863451	0.205969	0.173593	0.179624	0.245824	0.167167	0.194382	0.242182	0.257263	0.152166	0.115292	0.165149	0.191654	0.271895
3826.34	0.0986293	0.176917	0.167118	0.170724	0.168275	0.153961	0.148684	0.142345	0.131688	0.123213	0.141602	0.125848	0.161845	0.125944	0.110497	0.13033	0.0883475	0.12385	0.147153	0.191059	0.201687	0.132905	0.110385	0.247982	0.13058	0.0715912	0.111601	0.0161344	0.0322408	0.0611006	-0.0636898	0.0437733	-0.00977428	-0.095443	-0.0584931	-0.00863478	0.205938	0.173569	0.179597	0.24579	0.167145	0.194355	0.242151	0.257232	0.152177	0.115304	0.165132	0.191626	0.271854
3826.02	0.0986042	0.176888	0.167089	0.170695	0.168243	0.153933	0.148656	0.14232	0.131655	0.123191	0.141578	0.125827	0.16182	0.125925	0.11048	0.13031	0.0883169	0.123808	0.147096	0.19102	0.201624	0.132858	0.110334	0.247946	0.130562	0.07158	0.111583	0.0161325	0.0322326	0.0610879	-0.063685	0.0437646	-0.00977025	-0.0954283	-0.058483	-0.00863622	0.205907	0.173543	0.179569	0.245753	0.167122	0.194326	0.242116	0.257199	0.152183	0.115313	0.165112	0.191597	0.271814
3825.7	0.0985793	0.176858	0.167059	0.170666	0.168212	0.153905	0.148629	0.142294	0.131621	0.12317	0.141553	0.125805	0.161794	0.125905	0.110463	0.130289	0.0882859	0.123766	0.147038	0.19098	0.20156	0.13281	0.110282	0.247908	0.130543	0.0715687	0.111566	0.0161303	0.0322243	0.0610748	-0.0636809	0.0437556	-0.00976672	-0.0954145	-0.0584734	-0.00863764	0.205874	0.173516	0.179541	0.245713	0.167098	0.194296	0.24208	0.257167	0.152185	0.115319	0.165092	0.191567	0.271774
3825.38	0.0985563	0.176829	0.167029	0.170637	0.16818	0.153877	0.148602	0.142269	0.131587	0.123149	0.141528	0.125784	0.161769	0.125886	0.110447	0.130269	0.0882551	0.123723	0.14698	0.19094	0.201497	0.132763	0.110231	0.247871	0.130524	0.0715578	0.111549	0.0161283	0.0322166	0.0610621	-0.0636749	0.0437471	-0.00976234	-0.0953997	-0.058463	-0.00863812	0.205842	0.173489	0.179512	0.245671	0.167074	0.194266	0.242046	0.257134	0.152185	0.115324	0.165071	0.191538	0.271735
3825.06	0.0985366	0.1768	0.167	0.170609	0.168149	0.15385	0.148576	0.142243	0.131554	0.123129	0.141504	0.125763	0.161744	0.125868	0.110433	0.130248	0.0882252	0.123682	0.146925	0.190901	0.201436	0.132719	0.110181	0.247834	0.130505	0.0715475	0.111532	0.016127	0.0322103	0.06105	-0.0636646	0.0437401	-0.00975595	-0.0953825	-0.0584506	-0.00863705	0.205809	0.173461	0.179484	0.24563	0.167052	0.194236	0.242015	0.257102	0.152186	0.115329	0.165051	0.19151	0.271697
3824.73	0.0985211	0.176772	0.166971	0.17058	0.168119	0.153823	0.148552	0.142219	0.131523	0.123109	0.141481	0.125743	0.161719	0.12585	0.11042	0.130229	0.0881969	0.123642	0.146872	0.190862	0.20138	0.132676	0.110135	0.247798	0.130487	0.0715381	0.111517	0.0161267	0.0322059	0.0610389	-0.0636486	0.0437349	-0.00974648	-0.0953616	-0.0584355	-0.00863408	0.205778	0.173434	0.179456	0.245591	0.167031	0.194207	0.24199	0.25707	0.152191	0.115336	0.165032	0.191482	0.271661
3824.41	0.0985087	0.176743	0.166943	0.170552	0.168089	0.153797	0.148527	0.142195	0.131494	0.12309	0.141458	0.125724	0.161695	0.125833	0.110408	0.13021	0.0881703	0.123604	0.146823	0.190825	0.201328	0.132636	0.110092	0.247764	0.130471	0.0715293	0.111502	0.0161273	0.0322035	0.0610289	-0.0636277	0.0437314	-0.00973417	-0.0953374	-0.058418	-0.00862968	0.205748	0.173409	0.17943	0.245554	0.167011	0.19418	0.241969	0.25704	0.1522	0.115347	0.165015	0.191455	0.271625
3824.09	0.0984988	0.176714	0.166916	0.170525	0.168061	0.15377	0.148503	0.142172	0.131465	0.123071	0.141436	0.125705	0.161671	0.125816	0.110397	0.130192	0.0881458	0.123568	0.146777	0.190789	0.20128	0.132599	0.110053	0.247732	0.130456	0.0715212	0.111487	0.016129	0.0322028	0.0610199	-0.0636022	0.0437296	-0.00971887	-0.0953102	-0.0583981	-0.00862418	0.205719	0.173385	0.179405	0.24552	0.166993	0.194155	0.241953	0.257011	0.152215	0.115362	0.165001	0.19143	0.27159
3823.77	0.0984896	0.176685	0.166888	0.170498	0.168034	0.153744	0.14848	0.14215	0.131437	0.123051	0.141415	0.125687	0.161648	0.1258	0.110387	0.130175	0.0881231	0.123534	0.146735	0.190754	0.201237	0.132563	0.110018	0.247701	0.130442	0.0715137	0.111473	0.0161315	0.0322034	0.0610117	-0.063574	0.0437286	-0.00970158	-0.0952816	-0.0583766	-0.00861835	0.20569	0.173364	0.179382	0.245491	0.166975	0.194132	0.241941	0.256982	0.152236	0.115382	0.16499	0.191405	0.271554
3823.45	0.0984809	0.176656	0.166862	0.170471	0.168007	0.153718	0.148457	0.142129	0.13141	0.123032	0.141393	0.125669	0.161625	0.125783	0.110376	0.130158	0.0881025	0.123503	0.146696	0.19072	0.201197	0.13253	0.109987	0.247672	0.130429	0.0715066	0.111459	0.016135	0.0322049	0.0610042	-0.0635429	0.0437287	-0.00968199	-0.0952516	-0.0583535	-0.0086122	0.205662	0.173345	0.179361	0.245467	0.16696	0.19411	0.241931	0.256956	0.152261	0.115406	0.164982	0.191382	0.271517
3823.13	0.0984725	0.176626	0.166835	0.170445	0.16798	0.153692	0.148434	0.142108	0.131383	0.123013	0.141372	0.125652	0.161602	0.125767	0.110366	0.130142	0.088084	0.123474	0.146662	0.190687	0.201162	0.132499	0.109962	0.247644	0.130417	0.0715001	0.111446	0.0161396	0.0322074	0.0609976	-0.0635084	0.0437302	-0.00966013	-0.0952198	-0.058328	-0.00860544	0.205633	0.173327	0.179341	0.245446	0.166944	0.19409	0.241922	0.25693	0.152291	0.115432	0.164977	0.19136	0.271479
3822.81	0.0984643	0.176597	0.16681	0.17042	0.167955	0.153665	0.148411	0.142088	0.131356	0.122995	0.141351	0.125636	0.161581	0.12575	0.110356	0.130127	0.0880671	0.123447	0.146631	0.190656	0.201131	0.13247	0.109939	0.247617	0.130406	0.071494	0.111433	0.0161451	0.0322103	0.0609916	-0.0634709	0.043733	-0.00963651	-0.0951864	-0.0583008	-0.00859797	0.205603	0.17331	0.179322	0.245429	0.16693	0.19407	0.241915	0.256905	0.152323	0.115459	0.164976	0.191338	0.27144
3822.48	0.098457	0.176569	0.166784	0.170395	0.16793	0.153639	0.14839	0.142068	0.13133	0.122977	0.14133	0.12562	0.16156	0.125734	0.110348	0.130113	0.0880514	0.123422	0.146603	0.190625	0.201102	0.132444	0.10992	0.24759	0.130395	0.0714884	0.111421	0.0161517	0.0322138	0.0609863	-0.0634299	0.0437376	-0.00961115	-0.0951505	-0.0582711	-0.00858938	0.205572	0.173292	0.179303	0.245414	0.166915	0.194051	0.241908	0.256881	0.152355	0.115486	0.164975	0.191317	0.271399
3822.16	0.0984492	0.176541	0.16676	0.17037	0.167904	0.153613	0.148368	0.142048	0.131304	0.122959	0.141309	0.125604	0.16154	0.125718	0.110339	0.130098	0.0880355	0.123398	0.146575	0.190594	0.201071	0.132417	0.1099	0.247563	0.130385	0.0714827	0.111409	0.0161586	0.0322169	0.0609811	-0.0633878	0.0437433	-0.00958605	-0.0951138	-0.058241	-0.00858045	0.20554	0.173274	0.179284	0.245399	0.166899	0.194032	0.241901	0.256856	0.152386	0.115512	0.164975	0.191296	0.271357
3821.84	0.0984393	0.176514	0.166735	0.170345	0.167878	0.153587	0.148346	0.142026	0.131277	0.122942	0.141287	0.125587	0.161519	0.125702	0.11033	0.130083	0.0880176	0.12337	0.146544	0.190561	0.201036	0.132387	0.109875	0.247536	0.130373	0.0714764	0.111397	0.0161649	0.0322187	0.0609753	-0.0633481	0.0437486	-0.00956379	-0.0950785	-0.0582125	-0.00857225	0.205507	0.173254	0.179264	0.24538	0.166881	0.194011	0.24189	0.25683	0.152412	0.115534	0.164971	0.191274	0.271315
3821.52	0.0984256	0.176486	0.166709	0.170318	0.167851	0.15356	0.148322	0.142004	0.131249	0.122923	0.141265	0.12557	0.161498	0.125687	0.110319	0.130067	0.0879965	0.123338	0.146506	0.190526	0.200991	0.132352	0.109843	0.247507	0.13036	0.0714689	0.111384	0.0161697	0.0322182	0.0609684	-0.0633145	0.043752	-0.00954662	-0.0950472	-0.0581878	-0.00856603	0.205474	0.173231	0.179243	0.245357	0.166861	0.193989	0.241874	0.256804	0.152434	0.115551	0.164963	0.19125	0.271274
3821.2	0.0984048	0.176456	0.166682	0.17029	0.167822	0.153532	0.148296	0.141978	0.131216	0.122903	0.141241	0.12555	0.161475	0.125669	0.110306	0.130048	0.0879702	0.123298	0.146456	0.190487	0.200933	0.13231	0.109798	0.247474	0.130344	0.0714593	0.111368	0.0161718	0.0322138	0.0609592	-0.0632919	0.0437513	-0.00953783	-0.0950238	-0.0581699	-0.00856366	0.205441	0.173205	0.179219	0.245328	0.166838	0.193965	0.241852	0.256775	0.152448	0.115562	0.164949	0.191223	0.271234
3820.88	0.0983749	0.176424	0.166653	0.170259	0.167791	0.153502	0.148266	0.14195	0.131178	0.12288	0.141215	0.125529	0.161449	0.12565	0.110288	0.130026	0.0879379	0.12325	0.146393	0.190444	0.200861	0.132257	0.109741	0.247438	0.130325	0.0714471	0.111349	0.0161705	0.0322046	0.0609472	-0.0632837	0.0437448	-0.00953936	-0.0950115	-0.0581613	-0.0085666	0.20541	0.173176	0.179194	0.245291	0.166811	0.193938	0.241822	0.256744	0.152455	0.115567	0.16493	0.191195	0.271195
3820.56	0.0983351	0.176389	0.166622	0.170227	0.167756	0.15347	0.148233	0.141919	0.131135	0.122855	0.141187	0.125504	0.161421	0.125629	0.110265	0.130001	0.0878996	0.123194	0.146317	0.190396	0.200775	0.132196	0.109672	0.247397	0.130301	0.0714324	0.111327	0.0161655	0.0321901	0.0609321	-0.0632908	0.0437318	-0.00955145	-0.0950114	-0.0581623	-0.00857524	0.205381	0.173145	0.179167	0.245249	0.166782	0.193909	0.241786	0.256711	0.152455	0.115567	0.164905	0.191165	0.271157
3820.23	0.0982853	0.176352	0.166589	0.170192	0.16772	0.153435	0.148197	0.141886	0.131085	0.122828	0.141158	0.125477	0.16139	0.125604	0.110236	0.129972	0.0878559	0.123129	0.146229	0.190345	0.200677	0.132127	0.109594	0.247353	0.130274	0.0714152	0.111302	0.016157	0.0321705	0.0609139	-0.0633131	0.0437122	-0.0095734	-0.095024	-0.0581732	-0.0085896	0.205354	0.173112	0.179138	0.245203	0.16675	0.193878	0.241744	0.256678	0.15245	0.115562	0.164878	0.191133	0.27112
3819.91	0.0982282	0.176311	0.166553	0.170156	0.167681	0.153399	0.148159	0.14185	0.131031	0.122799	0.141128	0.125448	0.161357	0.125577	0.110203	0.12994	0.0878086	0.123061	0.146133	0.190291	0.200571	0.132052	0.10951	0.247305	0.130245	0.0713965	0.111274	0.016146	0.0321473	0.0608937	-0.063346	0.0436878	-0.00960172	-0.0950455	-0.0581911	-0.00860803	0.205328	0.173081	0.179109	0.245155	0.166717	0.193846	0.2417	0.256645	0.152442	0.115555	0.164849	0.191102	0.271083
3819.59	0.0981664	0.176269	0.166515	0.170119	0.167642	0.153361	0.14812	0.141814	0.130973	0.12277	0.141098	0.125419	0.161323	0.125549	0.110166	0.129906	0.0877592	0.12299	0.146034	0.190235	0.200463	0.131975	0.109425	0.247255	0.130213	0.071377	0.111245	0.0161337	0.0321218	0.0608719	-0.0633859	0.0436601	-0.00963339	-0.0950729	-0.0582137	-0.00862905	0.205303	0.17305	0.17908	0.245108	0.166684	0.193813	0.241656	0.256612	0.152436	0.115548	0.16482	0.191071	0.271046
3819.27	0.098105	0.176227	0.166476	0.170082	0.167602	0.153323	0.148082	0.141778	0.130916	0.122741	0.141068	0.125389	0.161289	0.125519	0.110129	0.129872	0.0877101	0.122921	0.145937	0.19018	0.200357	0.131899	0.109343	0.247205	0.130182	0.071358	0.111216	0.0161216	0.0320968	0.0608503	-0.063426	0.0436323	-0.00966321	-0.0950998	-0.0582362	-0.00864971	0.20528	0.173023	0.179052	0.245065	0.166651	0.19378	0.241614	0.25658	0.152432	0.115543	0.164793	0.191041	0.271009
3818.95	0.0980482	0.176187	0.166439	0.170047	0.167564	0.153286	0.148046	0.141743	0.130863	0.122713	0.141038	0.125361	0.161257	0.125491	0.110093	0.12984	0.0876637	0.122856	0.145846	0.190127	0.200258	0.131828	0.10927	0.247156	0.130154	0.0713406	0.111189	0.0161111	0.0320746	0.06083	-0.063461	0.0436067	-0.00968739	-0.0951212	-0.0582549	-0.00866768	0.205256	0.172997	0.179025	0.245026	0.16662	0.193748	0.241577	0.256549	0.152435	0.115542	0.164769	0.191012	0.270972
3818.63	0.0980001	0.17615	0.166403	0.170014	0.167528	0.153251	0.148012	0.141712	0.130815	0.122686	0.14101	0.125335	0.161227	0.125465	0.110062	0.12981	0.0876217	0.122798	0.145764	0.190078	0.20017	0.131764	0.109206	0.247111	0.130129	0.0713254	0.111165	0.0161031	0.0320569	0.0608121	-0.063486	0.0435853	-0.00970275	-0.0951326	-0.0582663	-0.00868065	0.205232	0.172975	0.178998	0.244992	0.166591	0.193718	0.241543	0.256519	0.152444	0.115545	0.164749	0.190985	0.270935
3818.31	0.0979623	0.176116	0.16637	0.169983	0.167496	0.153219	0.147982	0.141683	0.130774	0.122662	0.140984	0.125312	0.1612	0.125442	0.110036	0.129785	0.0875856	0.122749	0.145694	0.190032	0.200095	0.13171	0.109155	0.247071	0.130108	0.071313	0.111144	0.0160983	0.0320449	0.0607972	-0.0634983	0.0435691	-0.00970814	-0.0951317	-0.0582685	-0.00868743	0.205207	0.172955	0.178973	0.244963	0.166563	0.193688	0.241513	0.256489	0.15246	0.115553	0.164732	0.19096	0.270898
3817.98	0.097935	0.176085	0.16634	0.169955	0.167465	0.15319	0.147955	0.141658	0.13074	0.12264	0.140959	0.125291	0.161175	0.125423	0.110015	0.129763	0.0875558	0.122708	0.145637	0.189992	0.200034	0.131665	0.109116	0.247035	0.130092	0.0713033	0.111126	0.0160966	0.0320387	0.0607854	-0.0634975	0.0435582	-0.00970373	-0.0951181	-0.0582612	-0.00868777	0.20518	0.172936	0.178949	0.244938	0.166538	0.19366	0.241484	0.256459	0.152481	0.115564	0.164719	0.190936	0.27086
3817.66	0.097915	0.176058	0.166313	0.169929	0.167438	0.153163	0.14793	0.141635	0.130712	0.122619	0.140936	0.125273	0.161151	0.125406	0.109999	0.129745	0.0875313	0.122674	0.14559	0.189954	0.199984	0.13163	0.109087	0.247001	0.13008	0.0712954	0.111111	0.0160972	0.0320368	0.0607759	-0.0634868	0.0435512	-0.00969269	-0.0950955	-0.0582473	-0.00868332	0.205152	0.172918	0.178925	0.244915	0.166515	0.193632	0.241457	0.256428	0.152506	0.115576	0.16471	0.190913	0.270822
3817.34	0.0978987	0.176033	0.166288	0.169903	0.167411	0.153138	0.147907	0.141613	0.130686	0.122599	0.140914	0.125255	0.161129	0.12539	0.109985	0.129729	0.0875106	0.122645	0.145551	0.189919	0.199942	0.1316	0.109064	0.24697	0.13007	0.0712887	0.111098	0.0160993	0.0320376	0.0607677	-0.0634692	0.0435469	-0.00967773	-0.0950673	-0.0582297	-0.00867589	0.205122	0.1729	0.178901	0.244893	0.166492	0.193605	0.241429	0.256397	0.152531	0.115588	0.164704	0.19089	0.270783
3817.02	0.0978821	0.176008	0.166262	0.169878	0.167385	0.153112	0.147884	0.141592	0.13066	0.12258	0.140892	0.125237	0.161106	0.125375	0.109973	0.129713	0.0874913	0.122617	0.145515	0.189885	0.199902	0.131573	0.109043	0.24694	0.130061	0.0712823	0.111084	0.016102	0.0320391	0.0607597	-0.0634489	0.0435438	-0.00966211	-0.0950378	-0.0582117	-0.00866792	0.205091	0.172881	0.178878	0.244871	0.16647	0.193578	0.241399	0.256364	0.152553	0.115598	0.164698	0.190868	0.270744
3816.7	0.0978615	0.175982	0.166236	0.169853	0.167359	0.153086	0.147861	0.14157	0.130632	0.12256	0.14087	0.125218	0.161082	0.125359	0.109959	0.129696	0.0874706	0.122586	0.145477	0.189849	0.19986	0.131544	0.109017	0.246909	0.13005	0.0712752	0.11107	0.0161044	0.0320394	0.0607509	-0.0634295	0.0435403	-0.00964877	-0.0950111	-0.0581965	-0.0086618	0.205059	0.172861	0.178854	0.244847	0.166449	0.19355	0.241369	0.25633	0.152571	0.115606	0.164692	0.190845	0.270704
3816.38	0.0978358	0.175955	0.166209	0.169826	0.167331	0.153059	0.147837	0.141546	0.130601	0.12254	0.140847	0.125198	0.161057	0.125342	0.109944	0.129678	0.0874468	0.122551	0.145432	0.189811	0.199809	0.131509	0.108983	0.246877	0.130038	0.0712671	0.111054	0.0161064	0.0320378	0.0607411	-0.0634123	0.0435366	-0.00963798	-0.0949877	-0.0581848	-0.00865852	0.205027	0.172838	0.178829	0.244818	0.166427	0.193524	0.241338	0.256297	0.152584	0.115612	0.164684	0.190821	0.270664
3816.06	0.0978059	0.175925	0.166181	0.169798	0.167302	0.15303	0.147812	0.141522	0.130568	0.12252	0.140824	0.125178	0.161032	0.125323	0.109927	0.129658	0.0874186	0.12251	0.145379	0.18977	0.199748	0.131466	0.108937	0.246844	0.130023	0.071258	0.111036	0.0161078	0.0320343	0.0607302	-0.0633971	0.0435326	-0.00962976	-0.0949679	-0.0581759	-0.00865829	0.204996	0.172813	0.178804	0.244785	0.166405	0.193497	0.241306	0.256264	0.152592	0.115619	0.164671	0.190796	0.270623
3815.73	0.0977738	0.175894	0.166152	0.169769	0.167272	0.153	0.147787	0.141496	0.130533	0.122499	0.140801	0.125157	0.161006	0.125304	0.10991	0.129637	0.0873863	0.122463	0.145316	0.189727	0.199676	0.131415	0.10888	0.246811	0.130007	0.0712482	0.111018	0.016109	0.0320293	0.0607188	-0.0633828	0.043529	-0.00962289	-0.0949498	-0.0581679	-0.00866038	0.204967	0.172786	0.178777	0.244748	0.166384	0.193471	0.241277	0.256232	0.152597	0.115627	0.164654	0.190769	0.270581
3815.41	0.0977422	0.175862	0.166123	0.16974	0.167242	0.152969	0.147762	0.141471	0.130497	0.12248	0.140778	0.125137	0.160981	0.125284	0.109893	0.129616	0.0873507	0.122412	0.145245	0.189682	0.199595	0.131357	0.108813	0.246778	0.12999	0.0712382	0.110999	0.0161101	0.0320234	0.0607074	-0.0633678	0.0435264	-0.00961592	-0.0949317	-0.0581586	-0.00866327	0.204939	0.172758	0.17875	0.244708	0.166363	0.193446	0.241249	0.256202	0.1526	0.115636	0.164632	0.190742	0.270539
3815.09	0.0977131	0.175829	0.166094	0.16971	0.167211	0.152939	0.147736	0.141445	0.130463	0.12246	0.140754	0.125117	0.160957	0.125265	0.109876	0.129595	0.0873136	0.122358	0.14517	0.189636	0.199508	0.131294	0.108742	0.246746	0.129972	0.0712283	0.11098	0.0161114	0.0320174	0.0606967	-0.0633514	0.0435249	-0.00960817	-0.0949123	-0.058147	-0.00866594	0.204914	0.172729	0.178723	0.244667	0.166342	0.193421	0.241224	0.256174	0.152604	0.115648	0.164609	0.190714	0.270497
3814.77	0.0976873	0.175796	0.166066	0.169681	0.167181	0.152909	0.147712	0.14142	0.13043	0.122441	0.140732	0.125098	0.160933	0.125247	0.109861	0.129575	0.0872765	0.122304	0.145094	0.18959	0.199419	0.131231	0.108669	0.246713	0.129954	0.0712187	0.110961	0.0161128	0.0320116	0.0606867	-0.0633338	0.0435242	-0.00959932	-0.0948913	-0.0581326	-0.00866735	0.204891	0.172702	0.178696	0.244626	0.166322	0.193397	0.241201	0.256148	0.15261	0.115663	0.164585	0.190685	0.270454
3814.45	0.0976642	0.175763	0.166038	0.169651	0.16715	0.15288	0.147686	0.141396	0.130399	0.122423	0.140709	0.125079	0.16091	0.125229	0.109847	0.129555	0.0872406	0.122252	0.145019	0.189545	0.199332	0.131169	0.108599	0.246681	0.129936	0.0712095	0.110943	0.0161141	0.0320058	0.0606774	-0.0633162	0.0435235	-0.00959003	-0.0948696	-0.0581167	-0.00866727	0.204868	0.172675	0.178669	0.244587	0.166301	0.193373	0.241179	0.256122	0.152618	0.115679	0.164562	0.190657	0.270412
3814.13	0.0976426	0.17573	0.166009	0.169622	0.16712	0.152851	0.147661	0.141371	0.130368	0.122404	0.140686	0.125061	0.160887	0.12521	0.109833	0.129535	0.0872065	0.122201	0.144948	0.1895	0.19925	0.13111	0.108535	0.246648	0.129919	0.0712005	0.110926	0.016115	0.0320002	0.0606685	-0.0633	0.043522	-0.009581	-0.094848	-0.0581008	-0.00866584	0.204845	0.172649	0.178642	0.244551	0.166278	0.193349	0.241157	0.256097	0.152629	0.115695	0.164541	0.190629	0.270369
3813.81	0.0976214	0.175698	0.165981	0.169593	0.167089	0.152822	0.147635	0.141347	0.130337	0.122384	0.140662	0.125041	0.160864	0.125192	0.109818	0.129515	0.0871741	0.122152	0.144881	0.189457	0.199172	0.131056	0.108475	0.246614	0.129901	0.0711918	0.110908	0.0161157	0.0319947	0.0606599	-0.0632858	0.0435193	-0.00957248	-0.094827	-0.0580863	-0.00866324	0.204821	0.172624	0.178615	0.244515	0.166254	0.193325	0.241134	0.256071	0.152641	0.115711	0.164523	0.190602	0.270327
3813.48	0.0975991	0.175666	0.165952	0.169564	0.167059	0.152792	0.147608	0.141323	0.130305	0.122364	0.140638	0.125021	0.16084	0.125173	0.109802	0.129495	0.0871428	0.122106	0.144817	0.189413	0.199098	0.131004	0.10842	0.246579	0.129882	0.0711831	0.110891	0.0161159	0.0319891	0.0606513	-0.0632748	0.0435147	-0.00956522	-0.0948073	-0.0580746	-0.00866017	0.204797	0.1726	0.178588	0.244481	0.166227	0.1933	0.241109	0.256044	0.152653	0.115725	0.164506	0.190576	0.270286
3813.16	0.0975762	0.175635	0.165923	0.169535	0.167029	0.152763	0.147582	0.141299	0.130273	0.122344	0.140614	0.125	0.160816	0.125154	0.109786	0.129474	0.0871124	0.122061	0.144756	0.18937	0.199028	0.130956	0.108368	0.246544	0.129864	0.0711746	0.110874	0.0161163	0.0319842	0.0606432	-0.0632647	0.0435091	-0.00955794	-0.0947871	-0.0580643	-0.00865613	0.204771	0.172575	0.178561	0.244446	0.1662	0.193274	0.241083	0.256016	0.152666	0.115739	0.164491	0.190549	0.270245
3812.84	0.0975529	0.175604	0.165895	0.169506	0.166999	0.152733	0.147555	0.141275	0.130242	0.122323	0.14059	0.124979	0.160793	0.125135	0.109769	0.129454	0.0870821	0.122017	0.144697	0.189327	0.19896	0.130909	0.108318	0.246509	0.129846	0.0711663	0.110858	0.0161169	0.03198	0.0606355	-0.0632551	0.0435028	-0.00955056	-0.0947656	-0.0580547	-0.00865122	0.204746	0.17255	0.178535	0.244411	0.166172	0.193247	0.241055	0.255988	0.152678	0.115751	0.164475	0.190522	0.270205
3812.52	0.0975289	0.175574	0.165867	0.169478	0.166969	0.152703	0.147528	0.141251	0.13021	0.122303	0.140566	0.124958	0.160769	0.125116	0.109752	0.129434	0.0870514	0.121974	0.144639	0.189284	0.198893	0.130862	0.108268	0.246474	0.129829	0.0711581	0.110843	0.0161178	0.0319765	0.0606283	-0.0632455	0.043496	-0.00954311	-0.0947427	-0.0580447	-0.0086458	0.204719	0.172524	0.178508	0.244376	0.166145	0.19322	0.241028	0.25596	0.152691	0.115764	0.164459	0.190495	0.270166
3812.2	0.097505	0.175544	0.165839	0.169451	0.16694	0.152673	0.147503	0.141227	0.13018	0.122284	0.140542	0.124937	0.160745	0.125097	0.109735	0.129414	0.0870203	0.121931	0.144582	0.189241	0.198826	0.130816	0.108218	0.246441	0.129813	0.0711501	0.110828	0.016119	0.0319736	0.0606219	-0.0632341	0.0434895	-0.00953505	-0.0947178	-0.0580327	-0.00863973	0.204693	0.172499	0.178482	0.244342	0.166119	0.193192	0.241001	0.255932	0.152704	0.115776	0.164443	0.190468	0.270127
3811.88	0.0974799	0.175516	0.165811	0.169423	0.166911	0.152642	0.147477	0.141204	0.130149	0.122264	0.140518	0.124917	0.160722	0.125078	0.109718	0.129395	0.0869885	0.121889	0.144526	0.189199	0.198759	0.130769	0.108169	0.246408	0.129797	0.0711421	0.110813	0.0161202	0.0319705	0.0606156	-0.0632223	0.0434832	-0.00952745	-0.0946927	-0.0580193	-0.00863389	0.204667	0.172473	0.178456	0.244309	0.166096	0.193164	0.240974	0.255904	0.152719	0.115788	0.164426	0.190442	0.270089
3811.56	0.0974531	0.175488	0.165783	0.169396	0.166882	0.152612	0.147452	0.14118	0.130119	0.122245	0.140494	0.124897	0.160698	0.125059	0.1097	0.129375	0.086956	0.121846	0.144469	0.189156	0.198691	0.130722	0.108119	0.246375	0.129782	0.0711338	0.110798	0.0161211	0.0319669	0.0606093	-0.0632101	0.0434771	-0.00952071	-0.0946685	-0.0580048	-0.00862886	0.20464	0.172447	0.178431	0.244278	0.166073	0.193136	0.240949	0.255877	0.152734	0.115799	0.164409	0.190415	0.270051
3811.24	0.097425	0.175461	0.165755	0.169368	0.166854	0.152582	0.147428	0.141156	0.130089	0.122226	0.14047	0.124877	0.160674	0.125041	0.109683	0.129355	0.0869232	0.121802	0.144411	0.189113	0.198623	0.130674	0.108069	0.246343	0.129768	0.0711255	0.110783	0.0161217	0.0319628	0.0606027	-0.0631968	0.0434717	-0.00951443	-0.0946455	-0.0579891	-0.00862471	0.204612	0.172422	0.178407	0.244249	0.166051	0.193109	0.240925	0.25585	0.152751	0.115809	0.164391	0.190389	0.270013
3810.91	0.0973937	0.175433	0.165725	0.16934	0.166825	0.152552	0.147403	0.141132	0.130058	0.122207	0.140446	0.124857	0.160649	0.125023	0.109665	0.129334	0.0868899	0.121758	0.144352	0.18907	0.198552	0.130625	0.108018	0.24631	0.129753	0.0711167	0.110768	0.0161217	0.0319574	0.0605949	-0.0631845	0.043466	-0.00951001	-0.0946261	-0.0579749	-0.00862244	0.204584	0.172397	0.178383	0.24422	0.166029	0.193082	0.2409	0.255822	0.152769	0.115817	0.164374	0.190364	0.269974
3810.59	0.0973607	0.175405	0.165696	0.169311	0.166796	0.152522	0.147377	0.141107	0.130026	0.122187	0.140422	0.124836	0.160624	0.125005	0.109646	0.129312	0.0868569	0.121712	0.144293	0.189026	0.198481	0.130576	0.107966	0.246277	0.129738	0.0711079	0.110752	0.0161215	0.0319516	0.0605864	-0.0631718	0.0434608	-0.00950616	-0.0946091	-0.0579617	-0.00862139	0.204554	0.172371	0.178359	0.244192	0.166005	0.193056	0.240873	0.255794	0.152788	0.115823	0.164357	0.190339	0.269936
3810.27	0.0973265	0.175376	0.165666	0.169282	0.166767	0.152492	0.147352	0.141082	0.129993	0.122167	0.140398	0.124816	0.160598	0.124987	0.109628	0.12929	0.0868243	0.121665	0.144232	0.188983	0.198408	0.130526	0.107914	0.246244	0.129722	0.071099	0.110736	0.0161213	0.0319455	0.060577	-0.0631592	0.0434558	-0.00950268	-0.0945944	-0.0579502	-0.00862123	0.204523	0.172346	0.178336	0.244163	0.165979	0.193031	0.240844	0.255764	0.152807	0.115828	0.164339	0.190314	0.269896
3809.95	0.0972911	0.175345	0.165635	0.169252	0.166738	0.152463	0.147326	0.141057	0.129959	0.122146	0.140374	0.124795	0.160572	0.124968	0.109609	0.129267	0.0867922	0.121618	0.144171	0.188939	0.198333	0.130475	0.107861	0.24621	0.129707	0.0710898	0.110719	0.0161212	0.0319391	0.0605666	-0.0631476	0.0434506	-0.00949986	-0.094582	-0.057941	-0.00862177	0.204491	0.172321	0.178312	0.244133	0.165951	0.193006	0.240814	0.255732	0.152824	0.115832	0.164322	0.190288	0.269857
3809.63	0.0972561	0.175314	0.165605	0.169222	0.166709	0.152433	0.1473	0.141032	0.129925	0.122125	0.14035	0.124775	0.160547	0.124948	0.10959	0.129245	0.0867613	0.121571	0.14411	0.188896	0.198259	0.130425	0.107809	0.246176	0.129691	0.0710806	0.110702	0.0161217	0.0319333	0.0605558	-0.0631358	0.0434456	-0.00949654	-0.0945701	-0.0579326	-0.00862192	0.204458	0.172296	0.178289	0.244103	0.165921	0.192982	0.240782	0.255699	0.152841	0.115837	0.164305	0.190263	0.269817
3809.31	0.0972219	0.175282	0.165575	0.169191	0.16668	0.152403	0.147273	0.141006	0.129889	0.122104	0.140326	0.124754	0.160521	0.124929	0.109572	0.129222	0.0867315	0.121525	0.144051	0.188853	0.198187	0.130376	0.107759	0.246141	0.129675	0.071071	0.110685	0.0161226	0.0319277	0.0605448	-0.0631251	0.0434405	-0.00949328	-0.0945591	-0.0579252	-0.00862168	0.204425	0.172273	0.178266	0.244073	0.16589	0.192958	0.240751	0.255666	0.152855	0.115843	0.16429	0.190238	0.269777
3808.99	0.0971899	0.175249	0.165544	0.169161	0.166651	0.152374	0.147246	0.140981	0.129855	0.122083	0.140302	0.124733	0.160495	0.124908	0.109553	0.1292	0.0867036	0.12148	0.143994	0.188811	0.198118	0.13033	0.107713	0.246107	0.129659	0.0710614	0.110667	0.0161243	0.031923	0.0605344	-0.0631137	0.0434359	-0.00948888	-0.0945467	-0.0579169	-0.00862011	0.204392	0.172251	0.178244	0.244046	0.16586	0.192934	0.240721	0.255632	0.152868	0.115851	0.164278	0.190213	0.269737
3808.66	0.0971606	0.175217	0.165514	0.169131	0.166623	0.152346	0.14722	0.140956	0.129822	0.122062	0.140278	0.124713	0.16047	0.124889	0.109536	0.129179	0.0866776	0.121439	0.143941	0.18877	0.198054	0.130287	0.107672	0.246073	0.129642	0.0710518	0.11065	0.0161269	0.0319194	0.060525	-0.063101	0.0434322	-0.00948312	-0.0945325	-0.0579067	-0.00861704	0.204359	0.172231	0.178223	0.244022	0.165831	0.19291	0.240695	0.2556	0.152881	0.115863	0.16427	0.190189	0.269697
3808.34	0.0971353	0.175186	0.165486	0.169101	0.166596	0.152318	0.147194	0.140932	0.129792	0.122041	0.140255	0.124693	0.160446	0.124869	0.10952	0.129159	0.086654	0.121402	0.143893	0.18873	0.197994	0.130247	0.107637	0.24604	0.129626	0.0710426	0.110633	0.0161305	0.0319175	0.0605171	-0.063085	0.0434302	-0.00947484	-0.0945149	-0.057893	-0.00861186	0.204326	0.172213	0.178202	0.244	0.165805	0.192886	0.240673	0.25557	0.152894	0.115876	0.164264	0.190166	0.269656
3808.02	0.0971139	0.175155	0.165458	0.169073	0.166569	0.152291	0.14717	0.140908	0.129765	0.122022	0.140233	0.124673	0.160422	0.12485	0.109505	0.129141	0.0866322	0.121367	0.143847	0.188692	0.197939	0.13021	0.107605	0.246008	0.12961	0.0710339	0.110618	0.0161351	0.0319174	0.0605108	-0.0630649	0.0434302	-0.00946408	-0.0944933	-0.0578753	-0.00860465	0.204294	0.172195	0.178181	0.243981	0.165781	0.192863	0.240654	0.255541	0.152908	0.115891	0.164262	0.190143	0.269614
3807.7	0.0970962	0.175127	0.165432	0.169046	0.166543	0.152265	0.147146	0.140886	0.129741	0.122004	0.140211	0.124655	0.1604	0.124833	0.109491	0.129125	0.0866117	0.121335	0.143804	0.188653	0.197885	0.130175	0.107574	0.245978	0.129595	0.0710262	0.110604	0.0161404	0.0319194	0.060506	-0.0630405	0.0434321	-0.00945067	-0.0944673	-0.0578536	-0.00859561	0.204263	0.172176	0.17816	0.243962	0.165759	0.192839	0.240638	0.255514	0.152923	0.115905	0.16426	0.190121	0.269571
3807.38	0.0970806	0.175099	0.165407	0.16902	0.166517	0.152239	0.147124	0.140865	0.129719	0.121987	0.14019	0.124636	0.160378	0.124815	0.109478	0.12911	0.086591	0.121301	0.143759	0.188615	0.19783	0.130139	0.107541	0.245948	0.12958	0.0710192	0.11059	0.0161459	0.0319227	0.060502	-0.0630136	0.0434354	-0.00943577	-0.0944383	-0.057829	-0.00858561	0.204233	0.172155	0.178138	0.243939	0.165739	0.192815	0.240622	0.255489	0.152939	0.115918	0.164256	0.190097	0.269528
3807.06	0.0970666	0.175072	0.165382	0.168994	0.166491	0.152214	0.147103	0.140845	0.129699	0.12197	0.140169	0.124618	0.160357	0.124799	0.109466	0.129095	0.0865691	0.121265	0.143711	0.188576	0.19777	0.1301	0.107502	0.245919	0.129567	0.0710129	0.110577	0.0161513	0.031927	0.0604983	-0.0629852	0.0434394	-0.00941975	-0.0944065	-0.0578023	-0.00857496	0.204205	0.172131	0.178114	0.243912	0.16572	0.19279	0.240604	0.255464	0.152953	0.115928	0.164247	0.190073	0.269484
3806.74	0.0970531	0.175046	0.165358	0.168968	0.166465	0.152188	0.147081	0.140825	0.129679	0.121954	0.140148	0.1246	0.160336	0.124783	0.109453	0.12908	0.086545	0.121226	0.143657	0.188536	0.197704	0.130057	0.107457	0.245891	0.129555	0.071007	0.110564	0.0161562	0.0319314	0.0604946	-0.0629572	0.0434434	-0.00940358	-0.0943732	-0.057775	-0.00856422	0.204179	0.172105	0.178088	0.243879	0.1657	0.192765	0.240585	0.255439	0.152965	0.115937	0.164233	0.190047	0.26944
3806.41	0.0970392	0.17502	0.165334	0.168942	0.166438	0.152161	0.14706	0.140805	0.129658	0.121939	0.140126	0.124582	0.160315	0.124767	0.109441	0.129065	0.086518	0.121181	0.143598	0.188495	0.197632	0.130009	0.107404	0.245863	0.129545	0.0710009	0.110551	0.0161602	0.0319351	0.0604901	-0.0629318	0.0434464	-0.0093883	-0.09434	-0.0577487	-0.00855391	0.204155	0.172076	0.178061	0.243841	0.165679	0.192739	0.240562	0.255414	0.152975	0.115945	0.164212	0.190019	0.269397
3806.09	0.0970256	0.174995	0.165309	0.168916	0.166412	0.152135	0.147039	0.140786	0.129638	0.121923	0.140105	0.124565	0.160295	0.124751	0.109429	0.12905	0.0864888	0.121134	0.143534	0.188452	0.197554	0.129958	0.107348	0.245836	0.129536	0.0709949	0.110539	0.0161637	0.0319381	0.0604854	-0.0629081	0.0434489	-0.00937313	-0.0943065	-0.0577233	-0.00854349	0.204131	0.172047	0.178033	0.243799	0.165656	0.192713	0.240537	0.255388	0.152982	0.115953	0.164187	0.18999	0.269355
3805.77	0.0970119	0.17497	0.165283	0.168889	0.166385	0.152108	0.147017	0.140766	0.129619	0.121907	0.140084	0.124549	0.160274	0.124736	0.109416	0.129034	0.0864577	0.121085	0.143469	0.18841	0.197474	0.129905	0.10729	0.245809	0.129528	0.0709885	0.110526	0.0161666	0.03194	0.0604803	-0.0628865	0.0434504	-0.0093586	-0.0942741	-0.0576997	-0.0085331	0.204108	0.172018	0.178004	0.243756	0.165632	0.192686	0.240511	0.255361	0.152989	0.115963	0.16416	0.189961	0.269314
3805.45	0.0969969	0.174945	0.165256	0.168862	0.166358	0.152081	0.146994	0.140746	0.129599	0.12189	0.140063	0.124532	0.160252	0.12472	0.109403	0.129018	0.0864251	0.121035	0.143402	0.188366	0.197394	0.129851	0.107233	0.245781	0.129521	0.0709817	0.110513	0.016169	0.0319404	0.0604747	-0.0628674	0.0434507	-0.00934541	-0.0942441	-0.0576791	-0.00852319	0.204085	0.17199	0.177976	0.243716	0.165606	0.192659	0.240484	0.255333	0.152994	0.115973	0.164133	0.189932	0.269275
3805.13	0.0969802	0.17492	0.165227	0.168835	0.166331	0.152054	0.146971	0.140725	0.129579	0.121872	0.140041	0.124516	0.16023	0.124704	0.109389	0.129	0.0863918	0.120985	0.143335	0.188323	0.197316	0.129798	0.107179	0.245751	0.129513	0.0709745	0.110501	0.0161711	0.0319397	0.0604687	-0.06285	0.0434499	-0.0093335	-0.0942168	-0.0576614	-0.00851388	0.20406	0.171963	0.177948	0.243678	0.165579	0.192631	0.240456	0.255303	0.153	0.115985	0.164108	0.189903	0.269235
3804.81	0.0969604	0.174894	0.165198	0.168806	0.166304	0.152026	0.146947	0.140703	0.129557	0.121854	0.140019	0.124499	0.160208	0.124687	0.109374	0.128982	0.086358	0.120937	0.14327	0.18828	0.197239	0.129746	0.107128	0.24572	0.129504	0.0709669	0.110488	0.0161728	0.0319379	0.0604622	-0.0628341	0.0434479	-0.00932341	-0.0941925	-0.0576474	-0.00850558	0.204033	0.171937	0.177921	0.243645	0.16555	0.192602	0.240428	0.255272	0.153004	0.115995	0.164086	0.189875	0.269196
3804.49	0.0969355	0.174867	0.165167	0.168777	0.166276	0.151997	0.146921	0.140679	0.129532	0.121834	0.139996	0.124481	0.160183	0.124668	0.109356	0.128962	0.0863235	0.120889	0.143205	0.188236	0.197162	0.129694	0.107079	0.245685	0.129493	0.0709586	0.110474	0.0161739	0.0319347	0.0604545	-0.0628215	0.0434439	-0.0093166	-0.094173	-0.057638	-0.00849954	0.204004	0.171913	0.177895	0.243615	0.165519	0.192573	0.240397	0.25524	0.153006	0.116004	0.164068	0.189849	0.269157
3804.16	0.0969055	0.174839	0.165136	0.168747	0.166248	0.151968	0.146894	0.140655	0.129503	0.121813	0.139971	0.124462	0.160158	0.124649	0.109336	0.128939	0.0862889	0.120842	0.143139	0.188191	0.197086	0.129643	0.107031	0.245649	0.12948	0.0709497	0.11046	0.0161745	0.0319304	0.0604457	-0.0628118	0.0434378	-0.00931263	-0.0941572	-0.0576326	-0.00849562	0.203974	0.171888	0.17787	0.243587	0.165488	0.192543	0.240366	0.255206	0.153006	0.11601	0.164053	0.189823	0.269118
3803.84	0.0968714	0.174809	0.165105	0.168716	0.166219	0.151938	0.146867	0.140629	0.12947	0.121792	0.139947	0.124443	0.160132	0.124629	0.109315	0.128916	0.0862552	0.120796	0.143076	0.188147	0.197012	0.129593	0.106985	0.245611	0.129465	0.0709406	0.110444	0.0161749	0.0319257	0.0604362	-0.062804	0.0434302	-0.00931053	-0.0941437	-0.0576296	-0.00849343	0.203942	0.171864	0.177845	0.24356	0.165457	0.192514	0.240333	0.255172	0.153004	0.116015	0.16404	0.189798	0.269078
3803.52	0.0968357	0.174777	0.165075	0.168686	0.16619	0.151907	0.146839	0.140603	0.129435	0.12177	0.139921	0.124423	0.160107	0.124609	0.109293	0.128892	0.0862236	0.120752	0.143016	0.188103	0.19694	0.129546	0.106942	0.245574	0.129449	0.0709316	0.110428	0.0161758	0.0319214	0.0604267	-0.062796	0.0434219	-0.0093084	-0.0941298	-0.0576263	-0.00849155	0.20391	0.17184	0.177821	0.243534	0.165426	0.192486	0.240301	0.25514	0.153002	0.116021	0.16403	0.189773	0.269037
3803.2	0.096802	0.174745	0.165045	0.168657	0.166161	0.151876	0.146813	0.140578	0.129401	0.121748	0.139896	0.124403	0.160082	0.124589	0.109273	0.128868	0.0861957	0.120711	0.142962	0.188061	0.196874	0.129504	0.106904	0.24554	0.129434	0.0709232	0.110413	0.0161778	0.0319187	0.0604183	-0.0627849	0.0434145	-0.00930362	-0.0941127	-0.0576197	-0.00848826	0.203878	0.171817	0.177799	0.243508	0.165398	0.192459	0.240272	0.255108	0.153001	0.116027	0.164022	0.189749	0.268997
3802.88	0.0967728	0.174714	0.165018	0.168629	0.166133	0.151847	0.146788	0.140554	0.129368	0.121727	0.139872	0.124383	0.160058	0.124571	0.109255	0.128847	0.0861722	0.120676	0.142915	0.188022	0.196816	0.129467	0.106872	0.245508	0.129419	0.0709158	0.110398	0.0161815	0.0319181	0.0604116	-0.0627685	0.0434092	-0.00929442	-0.0940903	-0.0576077	-0.00848211	0.203847	0.171796	0.177778	0.243484	0.165371	0.192435	0.240248	0.255079	0.153005	0.116037	0.164017	0.189727	0.268956
3802.56	0.0967509	0.174683	0.164992	0.168603	0.166107	0.151819	0.146766	0.140532	0.12934	0.121708	0.139849	0.124365	0.160037	0.124554	0.109241	0.128829	0.0861532	0.120645	0.142877	0.187985	0.196765	0.129437	0.106847	0.24548	0.129407	0.0709097	0.110386	0.0161875	0.0319206	0.0604075	-0.0627438	0.0434076	-0.00927857	-0.0940602	-0.0575878	-0.00847159	0.203816	0.171775	0.177757	0.24346	0.165348	0.192412	0.240229	0.255052	0.153015	0.11605	0.164015	0.189705	0.268915
3802.24	0.0967354	0.174655	0.164967	0.168578	0.166081	0.151793	0.146746	0.140511	0.129317	0.12169	0.139827	0.124347	0.160016	0.124539	0.10923	0.128813	0.086137	0.120617	0.142843	0.18795	0.196718	0.12941	0.106824	0.245454	0.129395	0.0709048	0.110375	0.0161952	0.0319255	0.0604054	-0.0627121	0.0434094	-0.00925738	-0.094024	-0.0575616	-0.00845749	0.203786	0.171755	0.177737	0.243437	0.165327	0.19239	0.240215	0.255026	0.153031	0.116064	0.164012	0.189683	0.268874
3801.91	0.0967255	0.174628	0.164943	0.168554	0.166056	0.151769	0.146727	0.140492	0.129298	0.121674	0.139807	0.124331	0.159997	0.124525	0.109221	0.1288	0.0861215	0.12059	0.142811	0.187916	0.196672	0.129384	0.106801	0.24543	0.129385	0.0709008	0.110365	0.0162042	0.0319325	0.060405	-0.0626741	0.0434145	-0.00923151	-0.0939822	-0.0575298	-0.00844035	0.203756	0.171735	0.177716	0.243413	0.165308	0.192369	0.240203	0.255002	0.153051	0.11608	0.164009	0.189661	0.268833
3801.59	0.0967178	0.174602	0.164919	0.16853	0.166031	0.151745	0.146708	0.140474	0.129283	0.121658	0.139786	0.124314	0.159979	0.124511	0.109213	0.128788	0.0861038	0.12056	0.142775	0.187881	0.196621	0.129354	0.106771	0.245406	0.129374	0.0708971	0.110355	0.0162132	0.03194	0.0604051	-0.0626335	0.0434215	-0.00920395	-0.0939381	-0.0574963	-0.00842247	0.203728	0.171713	0.177694	0.243386	0.16529	0.192348	0.24019	0.254977	0.153072	0.116095	0.164002	0.189638	0.268791
3801.27	0.0967092	0.174576	0.164894	0.168505	0.166006	0.151722	0.146689	0.140456	0.129268	0.121643	0.139766	0.124298	0.15996	0.124497	0.109204	0.128776	0.0860819	0.120526	0.14273	0.187843	0.196561	0.129318	0.10673	0.245381	0.129363	0.0708931	0.110345	0.0162214	0.0319468	0.0604047	-0.0625938	0.0434289	-0.00917729	-0.0938943	-0.0574638	-0.00840578	0.2037	0.171689	0.177671	0.243355	0.165271	0.192326	0.240174	0.254953	0.153092	0.116108	0.163989	0.189613	0.26875
3800.95	0.0966972	0.174551	0.164868	0.16848	0.165981	0.151698	0.146668	0.140437	0.129253	0.121628	0.139746	0.124282	0.159941	0.124482	0.109194	0.128763	0.0860547	0.120485	0.142675	0.187802	0.196489	0.129274	0.106678	0.245354	0.12935	0.0708885	0.110333	0.0162281	0.0319517	0.060403	-0.0625578	0.0434353	-0.00915381	-0.0938531	-0.0574349	-0.00839196	0.203674	0.171663	0.177646	0.24332	0.165253	0.192302	0.240154	0.254927	0.15311	0.11612	0.163971	0.189588	0.268709
3800.63	0.09668	0.174525	0.164841	0.168453	0.165955	0.151673	0.146646	0.140418	0.129235	0.121612	0.139724	0.124264	0.15992	0.124466	0.109181	0.128749	0.0860222	0.120437	0.142611	0.187758	0.196406	0.129222	0.106615	0.245325	0.129336	0.0708827	0.11032	0.0162326	0.0319541	0.0603996	-0.0625279	0.0434394	-0.00913533	-0.0938163	-0.0574114	-0.008382	0.203649	0.171636	0.17762	0.243283	0.165232	0.192278	0.240129	0.254901	0.153124	0.116132	0.163948	0.189561	0.268667
3800.31	0.0966573	0.174497	0.164813	0.168425	0.165928	0.151646	0.146621	0.140397	0.129215	0.121595	0.139702	0.124247	0.159897	0.124449	0.109166	0.128733	0.0859858	0.120385	0.142538	0.187711	0.196315	0.129164	0.106545	0.245294	0.12932	0.0708759	0.110306	0.0162353	0.031954	0.0603946	-0.0625043	0.0434408	-0.00912216	-0.0937841	-0.0573935	-0.00837591	0.203624	0.171608	0.177593	0.243245	0.16521	0.192252	0.240099	0.254874	0.153135	0.116143	0.163921	0.189533	0.268625
3799.99	0.0966294	0.174469	0.164784	0.168397	0.165901	0.151618	0.146595	0.140375	0.129191	0.121578	0.139679	0.124228	0.159874	0.124431	0.109149	0.128714	0.0859472	0.120331	0.142462	0.187663	0.196221	0.129102	0.106472	0.245262	0.129304	0.070868	0.110291	0.0162364	0.0319517	0.0603881	-0.0624869	0.0434392	-0.00911431	-0.0937566	-0.0573808	-0.0083731	0.2036	0.171581	0.177567	0.243207	0.165187	0.192226	0.240066	0.254846	0.153145	0.116155	0.163893	0.189505	0.268583
3799.66	0.0965974	0.174439	0.164756	0.168367	0.165873	0.151589	0.146569	0.140352	0.129164	0.12156	0.139655	0.124209	0.159849	0.124413	0.109129	0.128694	0.0859082	0.120276	0.142386	0.187614	0.196127	0.129039	0.1064	0.245228	0.129287	0.070859	0.110276	0.0162364	0.0319477	0.0603807	-0.0624741	0.0434351	-0.00911086	-0.0937332	-0.0573721	-0.00837228	0.203575	0.171554	0.177542	0.243172	0.165162	0.1922	0.240032	0.254818	0.153155	0.116168	0.163866	0.189476	0.26854
3799.34	0.0965631	0.174409	0.164727	0.168338	0.165845	0.151559	0.146541	0.140328	0.129135	0.121541	0.139631	0.12419	0.159824	0.124394	0.109108	0.128672	0.0858702	0.120222	0.142312	0.187565	0.196037	0.128977	0.106333	0.245194	0.12927	0.0708495	0.110261	0.0162361	0.031943	0.0603726	-0.062464	0.0434292	-0.00911043	-0.0937126	-0.057366	-0.00837203	0.20355	0.171529	0.177518	0.243141	0.165137	0.192174	0.239998	0.254789	0.153167	0.116181	0.163842	0.189448	0.268497
3799.02	0.0965287	0.174378	0.164699	0.168308	0.165817	0.151528	0.146514	0.140303	0.129104	0.121523	0.139608	0.124171	0.159798	0.124375	0.109087	0.12865	0.0858342	0.120171	0.142242	0.187518	0.195951	0.128919	0.106271	0.245159	0.129253	0.0708397	0.110246	0.016236	0.0319388	0.0603647	-0.0624534	0.0434227	-0.00911071	-0.0936929	-0.0573602	-0.00837065	0.203524	0.171504	0.177494	0.243112	0.165112	0.192149	0.239967	0.25476	0.153182	0.116194	0.163822	0.189421	0.268454
3798.7	0.0964951	0.174347	0.164672	0.168278	0.165789	0.151498	0.146488	0.140278	0.129073	0.121504	0.139584	0.124152	0.159773	0.124356	0.109066	0.128628	0.0858006	0.120123	0.142177	0.187472	0.195872	0.128865	0.106216	0.245124	0.129237	0.07083	0.110231	0.0162365	0.0319356	0.0603572	-0.0624409	0.0434164	-0.00911036	-0.0936734	-0.0573536	-0.00836726	0.203496	0.17148	0.177471	0.243085	0.165087	0.192124	0.239939	0.25473	0.153199	0.116206	0.163804	0.189394	0.268411
3798.38	0.0964641	0.174317	0.164645	0.168249	0.165761	0.151469	0.146462	0.140253	0.129042	0.121485	0.139562	0.124133	0.159748	0.124338	0.109046	0.128606	0.0857692	0.120079	0.142117	0.187427	0.195798	0.128814	0.106167	0.24509	0.129222	0.0708208	0.110216	0.0162379	0.0319342	0.0603506	-0.0624246	0.0434113	-0.00910758	-0.0936528	-0.0573447	-0.00836095	0.203467	0.171457	0.177448	0.243059	0.165062	0.192101	0.239914	0.254701	0.153217	0.116217	0.16379	0.189367	0.268369
3798.06	0.096437	0.174288	0.164619	0.16822	0.165734	0.15144	0.146437	0.14023	0.129013	0.121466	0.139539	0.124114	0.159724	0.124319	0.109029	0.128587	0.0857402	0.120039	0.142061	0.187384	0.19573	0.128768	0.106123	0.245056	0.129207	0.0708124	0.110202	0.0162404	0.031935	0.0603454	-0.0624033	0.0434081	-0.00910082	-0.0936302	-0.0573323	-0.00835118	0.203437	0.171435	0.177424	0.243033	0.165037	0.192077	0.239893	0.254672	0.153236	0.116226	0.163779	0.189342	0.268327
3797.74	0.0964132	0.174261	0.164593	0.168192	0.165708	0.151412	0.146414	0.140207	0.128986	0.121449	0.139518	0.124095	0.159701	0.124302	0.109013	0.128569	0.0857129	0.120001	0.142007	0.187341	0.195664	0.128724	0.106081	0.245024	0.129193	0.0708048	0.110188	0.016244	0.0319376	0.0603414	-0.0623781	0.0434067	-0.00909039	-0.0936063	-0.0573168	-0.00833876	0.203406	0.171412	0.177401	0.243008	0.165011	0.192054	0.239875	0.254643	0.153254	0.116232	0.163768	0.189316	0.268285
3797.41	0.0963922	0.174235	0.164568	0.168165	0.165683	0.151385	0.146392	0.140186	0.12896	0.121431	0.139496	0.124077	0.159679	0.124286	0.108999	0.128553	0.0856866	0.119964	0.141955	0.1873	0.1956	0.128683	0.106042	0.244994	0.129181	0.0707982	0.110174	0.0162482	0.0319413	0.0603385	-0.0623508	0.0434067	-0.00907693	-0.0935816	-0.057299	-0.00832446	0.203374	0.171389	0.177377	0.242982	0.164985	0.192031	0.239857	0.254614	0.153267	0.116236	0.163757	0.189291	0.268243
3797.09	0.0963716	0.174209	0.164543	0.168138	0.165658	0.151358	0.14637	0.140166	0.128934	0.121414	0.139475	0.124059	0.159658	0.124269	0.108986	0.128537	0.0856604	0.119927	0.141902	0.187258	0.195535	0.128642	0.106001	0.244964	0.129169	0.0707918	0.110161	0.0162525	0.0319448	0.0603358	-0.0623249	0.043407	-0.0090629	-0.0935582	-0.0572812	-0.0083101	0.203343	0.171365	0.177353	0.242956	0.164957	0.192006	0.239838	0.254585	0.153275	0.116237	0.163745	0.189266	0.268201
3796.77	0.0963505	0.174184	0.164517	0.168111	0.165633	0.151331	0.146348	0.140147	0.128909	0.121397	0.139454	0.12404	0.159637	0.124253	0.108972	0.128521	0.0856336	0.119888	0.141848	0.187215	0.195467	0.1286	0.105959	0.244934	0.129158	0.0707858	0.110147	0.0162565	0.0319474	0.060333	-0.0623022	0.0434069	-0.00904984	-0.0935367	-0.0572645	-0.0082967	0.203311	0.171341	0.177328	0.242928	0.164927	0.191981	0.239815	0.254555	0.153276	0.116235	0.163731	0.18924	0.268159
3796.45	0.0963269	0.174159	0.16449	0.168085	0.165607	0.151303	0.146325	0.140128	0.128882	0.12138	0.139431	0.124021	0.159615	0.124237	0.108957	0.128504	0.0856053	0.119847	0.14179	0.187172	0.195395	0.128555	0.105914	0.244903	0.129147	0.0707795	0.110133	0.0162597	0.0319481	0.0603291	-0.062285	0.0434055	-0.00903981	-0.093518	-0.0572505	-0.00828566	0.203279	0.171314	0.177301	0.242899	0.164894	0.191953	0.239787	0.254523	0.15327	0.11623	0.163714	0.189214	0.268116
3796.13	0.0963004	0.174133	0.164462	0.168057	0.165581	0.151275	0.146302	0.140108	0.128855	0.121363	0.139409	0.124001	0.159593	0.124219	0.10894	0.128485	0.0855753	0.119803	0.141728	0.187128	0.195318	0.128507	0.105865	0.244871	0.129135	0.0707727	0.110119	0.0162618	0.0319465	0.0603239	-0.0622738	0.0434022	-0.00903364	-0.0935021	-0.0572396	-0.00827734	0.203248	0.171287	0.177274	0.242867	0.16486	0.191924	0.239752	0.25449	0.153258	0.11622	0.163694	0.189186	0.268074
3795.81	0.0962721	0.174105	0.164432	0.16803	0.165554	0.151247	0.146278	0.140087	0.128826	0.121345	0.139385	0.123981	0.15957	0.124201	0.108921	0.128464	0.085544	0.119757	0.141664	0.187083	0.195237	0.128457	0.105814	0.244837	0.129123	0.0707656	0.110105	0.0162629	0.0319434	0.0603177	-0.0622665	0.0433978	-0.00903043	-0.0934872	-0.0572305	-0.00827123	0.203216	0.171257	0.177245	0.242832	0.164824	0.191894	0.239712	0.254455	0.153242	0.116208	0.163671	0.189156	0.268031
3795.49	0.0962429	0.174077	0.164401	0.168002	0.165527	0.151218	0.146254	0.140066	0.128798	0.121327	0.139362	0.123961	0.159546	0.124183	0.108901	0.128443	0.0855119	0.119709	0.141599	0.187038	0.195154	0.128405	0.105761	0.244802	0.129111	0.0707583	0.110091	0.0162636	0.0319397	0.0603108	-0.062261	0.0433926	-0.0090288	-0.0934716	-0.0572217	-0.00826658	0.203185	0.171226	0.177216	0.242795	0.164787	0.191862	0.239667	0.254419	0.153224	0.116194	0.163646	0.189126	0.267988
3795.16	0.0962161	0.174048	0.164371	0.167974	0.1655	0.15119	0.14623	0.140045	0.128772	0.121309	0.139339	0.123942	0.159523	0.124164	0.108883	0.128422	0.0854805	0.119662	0.141536	0.186994	0.195072	0.128355	0.105708	0.244768	0.129099	0.0707512	0.110077	0.0162645	0.0319371	0.0603045	-0.0622528	0.0433882	-0.00902561	-0.093452	-0.0572103	-0.00826148	0.203155	0.171195	0.177186	0.242754	0.16475	0.191832	0.239622	0.254383	0.153208	0.11618	0.163619	0.189096	0.267945
3794.84	0.0961931	0.17402	0.164342	0.167946	0.165474	0.151163	0.146206	0.140024	0.12875	0.121292	0.139317	0.123923	0.159501	0.124146	0.108865	0.128401	0.0854504	0.119617	0.141476	0.186951	0.194993	0.128306	0.105658	0.244733	0.129087	0.0707447	0.110065	0.0162662	0.0319365	0.0602994	-0.0622398	0.0433855	-0.00901896	-0.093427	-0.0571947	-0.00825479	0.203125	0.171164	0.177157	0.242713	0.164715	0.191802	0.239578	0.254347	0.153195	0.116167	0.163593	0.189065	0.267902
3794.52	0.0961743	0.173992	0.164314	0.16792	0.165448	0.151137	0.146183	0.140003	0.12873	0.121275	0.139296	0.123906	0.159479	0.124129	0.108849	0.128383	0.0854221	0.119574	0.141421	0.18691	0.194917	0.12826	0.105609	0.2447	0.129077	0.0707388	0.110054	0.0162691	0.0319383	0.0602959	-0.0622215	0.0433847	-0.00900812	-0.0933963	-0.0571749	-0.00824585	0.203096	0.171133	0.177128	0.242672	0.164683	0.191773	0.239536	0.254313	0.153187	0.116156	0.163567	0.189035	0.267859
3794.2	0.0961589	0.173965	0.164287	0.167893	0.165423	0.151112	0.146161	0.139984	0.128714	0.121258	0.139275	0.123889	0.159457	0.124113	0.108834	0.128365	0.0853953	0.119534	0.14137	0.186869	0.194845	0.128216	0.105563	0.244668	0.129067	0.0707333	0.110043	0.0162729	0.0319421	0.0602937	-0.062199	0.0433854	-0.00899364	-0.0933613	-0.0571522	-0.00823482	0.203067	0.171104	0.1771	0.242632	0.164653	0.191746	0.239496	0.254281	0.153183	0.116149	0.163543	0.189005	0.267816
3793.88	0.0961452	0.173939	0.164261	0.167866	0.165398	0.151087	0.146139	0.139964	0.128699	0.121241	0.139255	0.123873	0.159435	0.124097	0.10882	0.128349	0.0853696	0.119496	0.141321	0.186829	0.194775	0.128174	0.105517	0.244637	0.129057	0.070728	0.110032	0.0162775	0.0319469	0.0602922	-0.0621744	0.0433871	-0.00897698	-0.0933241	-0.0571287	-0.00822228	0.203039	0.171075	0.177073	0.242593	0.164625	0.19172	0.23946	0.25425	0.153183	0.116145	0.16352	0.188976	0.267773
3793.56	0.0961299	0.173912	0.164235	0.167839	0.165373	0.151062	0.146117	0.139945	0.128683	0.121224	0.139234	0.123856	0.159413	0.124081	0.108804	0.128332	0.0853437	0.119457	0.141271	0.186789	0.194704	0.12813	0.105471	0.244605	0.129046	0.0707221	0.11002	0.0162819	0.0319509	0.0602902	-0.0621515	0.0433882	-0.00896126	-0.0932886	-0.0571078	-0.00820985	0.20301	0.171048	0.177046	0.242557	0.1646	0.191694	0.239424	0.25422	0.153184	0.116144	0.163499	0.188948	0.267731
3793.24	0.0961114	0.173884	0.164209	0.167811	0.165348	0.151037	0.146095	0.139924	0.128665	0.121207	0.139212	0.123838	0.15939	0.124063	0.108786	0.128314	0.0853171	0.119417	0.141218	0.186747	0.194631	0.128084	0.105423	0.244573	0.129033	0.0707155	0.110006	0.0162856	0.0319532	0.060287	-0.0621323	0.043388	-0.00894837	-0.0932571	-0.0570911	-0.00819838	0.202981	0.171021	0.17702	0.242523	0.164574	0.191668	0.239388	0.25419	0.153183	0.116144	0.16348	0.18892	0.267689
3792.91	0.0960876	0.173856	0.164181	0.167782	0.165322	0.15101	0.146072	0.139902	0.128643	0.121189	0.13919	0.123819	0.159366	0.124043	0.108765	0.128294	0.0852887	0.119374	0.141161	0.186704	0.194555	0.128035	0.105372	0.244539	0.129018	0.0707077	0.109991	0.0162882	0.0319527	0.0602816	-0.0621188	0.0433856	-0.00894019	-0.0932321	-0.0570802	-0.00818899	0.202952	0.170995	0.176993	0.242491	0.164549	0.19164	0.239351	0.254161	0.15318	0.116145	0.163462	0.188892	0.267648
3792.59	0.0960602	0.173827	0.164152	0.167752	0.165295	0.150984	0.146049	0.13988	0.128619	0.121171	0.139166	0.1238	0.159341	0.124023	0.108743	0.128273	0.0852594	0.11933	0.141101	0.18666	0.194476	0.127984	0.105321	0.244505	0.129001	0.0706993	0.109975	0.01629	0.0319501	0.0602745	-0.0621079	0.0433821	-0.00893537	-0.0932118	-0.0570728	-0.00818089	0.202922	0.170969	0.176967	0.24246	0.164523	0.191612	0.239314	0.25413	0.153173	0.116146	0.163444	0.188865	0.267607
3792.27	0.0960311	0.173797	0.164123	0.167723	0.165267	0.150956	0.146025	0.139857	0.128593	0.121152	0.139143	0.12378	0.159316	0.124002	0.108721	0.128251	0.0852297	0.119286	0.141039	0.186615	0.194396	0.127933	0.105269	0.24447	0.128984	0.0706905	0.109958	0.0162915	0.0319463	0.0602664	-0.0620977	0.0433782	-0.00893241	-0.0931941	-0.0570667	-0.00817332	0.202891	0.170943	0.176941	0.24243	0.164496	0.191584	0.239278	0.254099	0.153164	0.116147	0.163427	0.188838	0.267566
3791.95	0.0960023	0.173768	0.164093	0.167694	0.165241	0.150929	0.146002	0.139834	0.128568	0.121134	0.13912	0.123761	0.159291	0.123981	0.1087	0.128228	0.0852002	0.119243	0.140977	0.18657	0.194316	0.127882	0.105218	0.244437	0.128967	0.0706821	0.109942	0.0162932	0.0319424	0.060258	-0.0620851	0.0433752	-0.00892937	-0.0931763	-0.0570594	-0.00816521	0.202859	0.170916	0.176916	0.242399	0.164468	0.191555	0.239244	0.254067	0.153152	0.116147	0.16341	0.188811	0.267524
3791.63	0.0959775	0.17374	0.164064	0.167666	0.165215	0.150902	0.145979	0.139813	0.128547	0.121116	0.139097	0.123744	0.159267	0.123962	0.108683	0.128206	0.0851724	0.119202	0.14092	0.186526	0.19424	0.127834	0.105171	0.244406	0.128951	0.0706748	0.109926	0.0162963	0.0319406	0.060251	-0.0620653	0.0433747	-0.00892256	-0.0931535	-0.057047	-0.00815462	0.202828	0.170889	0.17689	0.242368	0.16444	0.191527	0.239212	0.254035	0.153139	0.116148	0.163394	0.188784	0.267482
3791.31	0.0959574	0.173713	0.164036	0.16764	0.165191	0.150876	0.145958	0.139794	0.128529	0.121099	0.139076	0.123728	0.159245	0.123944	0.108669	0.128186	0.0851465	0.119164	0.140866	0.186483	0.194167	0.127789	0.105128	0.244377	0.128937	0.070669	0.109913	0.0163008	0.0319414	0.0602459	-0.0620383	0.0433768	-0.00891125	-0.0931243	-0.057029	-0.00814126	0.202797	0.170862	0.176864	0.242336	0.164411	0.1915	0.239184	0.254002	0.153126	0.11615	0.163377	0.188758	0.267438
3790.99	0.0959421	0.173687	0.164009	0.167615	0.165168	0.150851	0.145938	0.139776	0.128517	0.121083	0.139056	0.123713	0.159224	0.123929	0.108659	0.128168	0.0851226	0.119129	0.140817	0.186442	0.194098	0.127747	0.105088	0.24435	0.128925	0.0706645	0.109902	0.0163069	0.0319452	0.0602431	-0.0620042	0.0433813	-0.0088952	-0.0930881	-0.0570055	-0.00812515	0.202766	0.170834	0.176838	0.242302	0.164382	0.191474	0.239158	0.253968	0.153112	0.116152	0.16336	0.188731	0.267393
3790.67	0.0959296	0.173663	0.163983	0.16759	0.165146	0.150828	0.14592	0.13976	0.128508	0.121068	0.139036	0.123699	0.159204	0.123915	0.108652	0.128151	0.0851002	0.119095	0.140772	0.186402	0.194033	0.127709	0.10505	0.244324	0.128914	0.070661	0.109892	0.016314	0.0319515	0.0602424	-0.0619659	0.0433873	-0.0088758	-0.0930462	-0.0569782	-0.00810715	0.202735	0.170806	0.176811	0.242267	0.164352	0.191448	0.239134	0.253934	0.153098	0.116154	0.163341	0.188704	0.267348
3790.34	0.0959176	0.173639	0.163957	0.167566	0.165125	0.150805	0.145901	0.139745	0.128501	0.121053	0.139017	0.123686	0.159185	0.123902	0.108645	0.128135	0.0850784	0.119062	0.140727	0.186362	0.193969	0.127672	0.105013	0.244298	0.128905	0.0706579	0.109883	0.0163215	0.0319594	0.060243	-0.061927	0.0433934	-0.00885518	-0.0930019	-0.0569496	-0.00808849	0.202706	0.170778	0.176785	0.242231	0.164322	0.191423	0.23911	0.253899	0.153084	0.116155	0.163322	0.188676	0.267303
3790.02	0.0959042	0.173615	0.16393	0.16754	0.165104	0.150784	0.145882	0.139729	0.128494	0.121039	0.138998	0.123672	0.159165	0.123888	0.108638	0.12812	0.0850563	0.119028	0.140682	0.186323	0.193905	0.127634	0.104974	0.244271	0.128896	0.0706546	0.109875	0.0163287	0.0319678	0.0602441	-0.0618908	0.0433984	-0.00883521	-0.0929582	-0.0569217	-0.00807056	0.202676	0.17075	0.176758	0.242195	0.164291	0.191398	0.239086	0.253864	0.15307	0.116154	0.163301	0.188648	0.267258
3789.7	0.0958879	0.17359	0.163903	0.167514	0.165083	0.150763	0.145863	0.139713	0.128486	0.121025	0.138979	0.123657	0.159145	0.123875	0.108628	0.128104	0.0850335	0.118993	0.140636	0.186283	0.19384	0.127596	0.104934	0.244242	0.128887	0.0706508	0.109865	0.0163352	0.0319759	0.0602451	-0.0618594	0.043402	-0.00881715	-0.0929176	-0.0568962	-0.00805409	0.202647	0.170722	0.176731	0.242159	0.164261	0.191374	0.239059	0.253829	0.153058	0.116151	0.16328	0.188621	0.267215
3789.38	0.0958683	0.173564	0.163875	0.167488	0.165061	0.150741	0.145843	0.139696	0.128476	0.12101	0.138959	0.123642	0.159124	0.12386	0.108616	0.128088	0.0850095	0.118956	0.140586	0.186243	0.193773	0.127556	0.10489	0.244213	0.128878	0.0706461	0.109855	0.0163408	0.031983	0.0602454	-0.0618338	0.0434038	-0.0088018	-0.0928821	-0.0568737	-0.00803957	0.202618	0.170695	0.176705	0.242125	0.164232	0.191349	0.239031	0.253794	0.153048	0.116146	0.163259	0.188593	0.267172
3789.06	0.095846	0.173537	0.163847	0.16746	0.165038	0.15072	0.145822	0.139677	0.128463	0.120995	0.138939	0.123625	0.159102	0.123844	0.108602	0.128071	0.084984	0.118917	0.140535	0.186202	0.193703	0.127514	0.104845	0.244182	0.128868	0.0706403	0.109843	0.0163455	0.0319889	0.0602446	-0.0618134	0.0434043	-0.00878891	-0.0928519	-0.0568546	-0.00802694	0.202589	0.170669	0.176678	0.242092	0.164203	0.191324	0.239001	0.253759	0.153041	0.116138	0.163238	0.188565	0.26713
3788.74	0.0958228	0.173509	0.163819	0.167433	0.165014	0.150697	0.1458	0.139657	0.128448	0.120979	0.138918	0.123608	0.15908	0.123828	0.108586	0.128053	0.0849578	0.118878	0.140482	0.18616	0.193632	0.127471	0.104797	0.24415	0.128858	0.0706339	0.10983	0.0163497	0.0319939	0.0602429	-0.0617956	0.0434043	-0.0087772	-0.0928253	-0.0568376	-0.00801526	0.20256	0.170643	0.176652	0.242061	0.164176	0.191299	0.238969	0.253725	0.153037	0.11613	0.163217	0.188538	0.267088
3788.42	0.0957993	0.17348	0.163791	0.167405	0.16499	0.150674	0.145777	0.139636	0.128431	0.120964	0.138898	0.12359	0.159057	0.12381	0.108568	0.128035	0.0849305	0.118839	0.140428	0.186119	0.19356	0.127427	0.104749	0.244118	0.128847	0.0706269	0.109816	0.0163533	0.0319979	0.0602403	-0.061779	0.0434041	-0.00876632	-0.0928016	-0.0568229	-0.00800434	0.20253	0.170617	0.176627	0.24203	0.16415	0.191274	0.238937	0.253691	0.153034	0.116121	0.163197	0.188511	0.267046
3788.09	0.0957757	0.173451	0.163764	0.167377	0.164965	0.150649	0.145754	0.139615	0.128412	0.120947	0.138877	0.123573	0.159033	0.123792	0.10855	0.128016	0.0849024	0.118799	0.140374	0.186077	0.193487	0.127383	0.104701	0.244085	0.128836	0.0706195	0.109801	0.0163565	0.0320011	0.0602368	-0.0617627	0.0434038	-0.00875632	-0.0927796	-0.0568101	-0.00799389	0.2025	0.170591	0.176602	0.242	0.164123	0.191248	0.238904	0.253658	0.153031	0.116112	0.163176	0.188484	0.267004
3787.77	0.0957524	0.173421	0.163737	0.16735	0.164939	0.150624	0.145731	0.139593	0.128393	0.120931	0.138856	0.123555	0.159009	0.123774	0.108532	0.127997	0.0848735	0.118759	0.14032	0.186035	0.193413	0.127338	0.104652	0.244052	0.128823	0.0706119	0.109785	0.0163594	0.0320036	0.0602325	-0.0617456	0.0434034	-0.00874677	-0.0927581	-0.0567989	-0.00798347	0.20247	0.170564	0.176577	0.241969	0.164096	0.191221	0.23887	0.253624	0.153026	0.116104	0.163156	0.188456	0.266962
3787.45	0.0957292	0.173391	0.16371	0.167322	0.164914	0.150598	0.145707	0.139571	0.128373	0.120914	0.138834	0.123537	0.158986	0.123756	0.108514	0.127978	0.0848442	0.118719	0.140266	0.185994	0.193339	0.127294	0.104604	0.244019	0.128809	0.0706043	0.109769	0.0163621	0.0320056	0.0602278	-0.0617271	0.0434029	-0.00873777	-0.0927364	-0.0567883	-0.00797277	0.202438	0.170537	0.176552	0.241936	0.164067	0.191193	0.238836	0.25359	0.153017	0.116095	0.163136	0.188429	0.266918
3787.13	0.095706	0.173361	0.163683	0.167294	0.164889	0.150572	0.145684	0.139549	0.128352	0.120897	0.138813	0.123518	0.158962	0.123737	0.108496	0.127958	0.0848147	0.118679	0.140213	0.185952	0.193265	0.12725	0.104556	0.243985	0.128794	0.070597	0.109752	0.0163647	0.0320071	0.0602228	-0.0617074	0.0434021	-0.00872936	-0.092714	-0.056778	-0.00796164	0.202406	0.170509	0.176527	0.241901	0.164037	0.191164	0.238802	0.253556	0.153005	0.116085	0.163116	0.188401	0.266874
3786.81	0.0956819	0.173331	0.163656	0.167267	0.164863	0.150546	0.145661	0.139527	0.128332	0.120879	0.138791	0.123499	0.158939	0.123719	0.108478	0.127939	0.0847849	0.118639	0.140159	0.18591	0.193191	0.127207	0.104509	0.24395	0.128778	0.0705898	0.109736	0.0163673	0.0320079	0.0602175	-0.0616876	0.0434006	-0.0087222	-0.092692	-0.0567674	-0.00795014	0.202374	0.170481	0.176501	0.241865	0.164004	0.191134	0.238768	0.25352	0.152988	0.116074	0.163095	0.188373	0.26683
3786.49	0.0956585	0.173302	0.163629	0.167239	0.164838	0.15052	0.145638	0.139505	0.128311	0.120861	0.138768	0.123481	0.158915	0.123701	0.108461	0.12792	0.0847557	0.1186	0.140105	0.185868	0.193117	0.127164	0.104463	0.243915	0.128762	0.0705832	0.10972	0.0163703	0.0320088	0.0602127	-0.061666	0.0433993	-0.00871504	-0.0926686	-0.0567546	-0.00793727	0.202341	0.170452	0.176474	0.241827	0.163971	0.191104	0.238734	0.253485	0.152969	0.116062	0.163075	0.188344	0.266785
3786.17	0.0956363	0.173272	0.163601	0.167212	0.164813	0.150495	0.145617	0.139484	0.128292	0.120844	0.138746	0.123462	0.158893	0.123683	0.108443	0.127901	0.0847275	0.118562	0.140052	0.185826	0.193044	0.127123	0.104418	0.243881	0.128746	0.0705772	0.109705	0.0163739	0.0320103	0.0602085	-0.0616425	0.0433987	-0.00870746	-0.0926434	-0.056739	-0.00792282	0.202307	0.170423	0.176448	0.241789	0.163939	0.191074	0.238701	0.253449	0.15295	0.116049	0.163054	0.188316	0.266739
3785.84	0.095615	0.173243	0.163573	0.167184	0.164789	0.15047	0.145595	0.139463	0.128273	0.120826	0.138725	0.123444	0.158871	0.123666	0.108426	0.127882	0.0847004	0.118524	0.139999	0.185785	0.192971	0.127082	0.104374	0.243847	0.128731	0.0705716	0.109692	0.0163781	0.0320123	0.060205	-0.0616178	0.0433985	-0.00869992	-0.0926169	-0.0567212	-0.00790708	0.202274	0.170393	0.176421	0.241752	0.163907	0.191044	0.238668	0.253413	0.15293	0.116036	0.163034	0.188288	0.266693
3785.52	0.0955951	0.173213	0.163544	0.167157	0.164765	0.150446	0.145575	0.139444	0.128254	0.120809	0.138704	0.123426	0.158849	0.12365	0.108408	0.127864	0.0846743	0.118487	0.139946	0.185744	0.192898	0.127041	0.104331	0.243813	0.128717	0.0705663	0.109679	0.0163827	0.0320151	0.0602021	-0.0615926	0.043399	-0.00869233	-0.092589	-0.0567016	-0.00789022	0.202241	0.170364	0.176394	0.241715	0.163876	0.191014	0.238634	0.253377	0.152911	0.116021	0.163013	0.18826	0.266646
3785.2	0.0955757	0.173184	0.163516	0.16713	0.164741	0.150422	0.145554	0.139425	0.128236	0.120792	0.138683	0.123408	0.158827	0.123633	0.108391	0.127845	0.0846491	0.11845	0.139893	0.185702	0.192826	0.127	0.104288	0.24378	0.128703	0.0705611	0.109666	0.0163876	0.0320187	0.0601997	-0.0615676	0.0433998	-0.008685	-0.09256	-0.0566814	-0.0078729	0.202207	0.170336	0.176366	0.241678	0.163847	0.190985	0.238599	0.253341	0.152891	0.116007	0.162992	0.188231	0.266599
3784.88	0.0955561	0.173156	0.163486	0.167103	0.164717	0.150398	0.145534	0.139406	0.128218	0.120775	0.138662	0.123391	0.158806	0.123615	0.108373	0.127826	0.0846242	0.118412	0.139839	0.185661	0.192754	0.126957	0.104245	0.243747	0.128689	0.0705555	0.109654	0.0163923	0.0320226	0.0601973	-0.0615448	0.0434004	-0.00867874	-0.0925308	-0.0566624	-0.007856	0.202174	0.170307	0.176339	0.241642	0.163818	0.190955	0.238562	0.253306	0.152871	0.115994	0.162971	0.188202	0.266551
3784.56	0.0955352	0.173127	0.163457	0.167075	0.164693	0.150374	0.145513	0.139387	0.1282	0.120759	0.138642	0.123373	0.158784	0.123598	0.108355	0.127807	0.0845991	0.118373	0.139786	0.185619	0.192682	0.126913	0.104201	0.243713	0.128674	0.0705495	0.109642	0.0163965	0.0320263	0.0601946	-0.0615251	0.0434003	-0.00867362	-0.0925021	-0.0566455	-0.0078402	0.202141	0.170278	0.176312	0.241606	0.163788	0.190925	0.238523	0.25327	0.152848	0.11598	0.162948	0.188172	0.266504
3784.24	0.0955121	0.173099	0.163426	0.167047	0.164669	0.150349	0.145491	0.139368	0.12818	0.120741	0.138621	0.123355	0.158762	0.123579	0.108335	0.127786	0.0845733	0.118333	0.139731	0.185576	0.192608	0.126866	0.104155	0.243678	0.128658	0.0705425	0.109629	0.0163997	0.032029	0.060191	-0.0615101	0.0433985	-0.00867014	-0.0924751	-0.0566322	-0.00782608	0.202107	0.170249	0.176284	0.24157	0.163758	0.190895	0.23848	0.253234	0.152823	0.115966	0.162924	0.188142	0.266458
3783.92	0.0954869	0.173071	0.163394	0.167019	0.164644	0.150323	0.145468	0.139347	0.12816	0.120723	0.138599	0.123336	0.158739	0.123559	0.108315	0.127765	0.0845468	0.118291	0.139674	0.185533	0.192533	0.126819	0.104106	0.243643	0.128641	0.0705346	0.109615	0.0164022	0.0320306	0.0601867	-0.0614989	0.0433954	-0.00866752	-0.0924496	-0.0566216	-0.00781345	0.202074	0.170219	0.176256	0.241532	0.163726	0.190864	0.238436	0.253196	0.152794	0.115953	0.1629	0.188111	0.266412
3783.59	0.0954606	0.173043	0.163363	0.16699	0.164619	0.150298	0.145445	0.139326	0.12814	0.120705	0.138578	0.123317	0.158715	0.123539	0.108295	0.127743	0.0845198	0.118249	0.139617	0.18549	0.192458	0.12677	0.104056	0.243607	0.128624	0.0705261	0.1096	0.0164039	0.0320312	0.0601819	-0.0614902	0.0433911	-0.00866484	-0.0924248	-0.0566126	-0.00780174	0.202041	0.170189	0.176227	0.241495	0.163692	0.190833	0.23839	0.253158	0.152762	0.11594	0.162874	0.18808	0.266368
3783.27	0.0954352	0.173015	0.163331	0.166961	0.164595	0.150274	0.145422	0.139305	0.128121	0.120687	0.138557	0.123298	0.158691	0.123519	0.108275	0.127721	0.0844931	0.118208	0.139561	0.185447	0.192383	0.126722	0.104006	0.243571	0.128606	0.0705174	0.109585	0.0164055	0.0320315	0.0601772	-0.0614806	0.043387	-0.00866013	-0.0923985	-0.0566027	-0.00778965	0.202008	0.170159	0.176198	0.241457	0.163659	0.190802	0.238346	0.25312	0.15273	0.115927	0.162849	0.188049	0.266324
3782.95	0.0954131	0.172988	0.1633	0.166933	0.164571	0.15025	0.1454	0.139285	0.128104	0.120669	0.138536	0.123279	0.158667	0.1235	0.108256	0.1277	0.0844674	0.118169	0.139506	0.185404	0.19231	0.126676	0.103957	0.243536	0.128588	0.0705091	0.109571	0.0164076	0.0320325	0.0601732	-0.0614666	0.0433841	-0.00865196	-0.0923687	-0.0565898	-0.00777597	0.201976	0.17013	0.17617	0.24142	0.163626	0.190772	0.238305	0.253081	0.152698	0.115916	0.162823	0.188019	0.26628
3782.63	0.0953958	0.172961	0.163271	0.166906	0.164547	0.150228	0.145379	0.139265	0.128091	0.120653	0.138516	0.123261	0.158643	0.123483	0.108239	0.127681	0.0844433	0.118132	0.139454	0.185363	0.19224	0.126633	0.103911	0.243503	0.128573	0.0705018	0.109558	0.0164108	0.0320352	0.0601705	-0.0614459	0.0433835	-0.00863931	-0.092334	-0.0565722	-0.00775983	0.201945	0.170102	0.176142	0.241384	0.163594	0.190743	0.238268	0.253044	0.152669	0.115906	0.162798	0.187988	0.266236
3782.31	0.095386	0.172935	0.163245	0.16688	0.164525	0.150208	0.14536	0.139248	0.128083	0.120638	0.138498	0.123245	0.158621	0.123468	0.108226	0.127665	0.0844217	0.1181	0.139407	0.185324	0.192175	0.126594	0.103869	0.243474	0.12856	0.0704963	0.109547	0.016416	0.0320411	0.0601699	-0.0614147	0.0433867	-0.00862061	-0.0922916	-0.0565479	-0.00773989	0.201915	0.170074	0.176114	0.24135	0.163564	0.190716	0.238236	0.253008	0.152645	0.115899	0.162773	0.187959	0.266192
3781.99	0.0953837	0.17291	0.163221	0.166856	0.164504	0.150189	0.145343	0.139233	0.12808	0.120625	0.13848	0.123231	0.1586	0.123454	0.108216	0.127651	0.0844028	0.118071	0.139365	0.185287	0.192115	0.12656	0.103833	0.243447	0.12855	0.0704926	0.109538	0.0164233	0.0320506	0.0601713	-0.0613725	0.0433938	-0.00859627	-0.0922419	-0.0565174	-0.00771614	0.201885	0.170048	0.176087	0.241317	0.163537	0.19069	0.238209	0.252973	0.152626	0.115894	0.16275	0.18793	0.266147
3781.67	0.0953871	0.172886	0.163199	0.166833	0.164484	0.150172	0.145328	0.13922	0.128079	0.120613	0.138463	0.123218	0.158581	0.123443	0.108209	0.127639	0.0843861	0.118046	0.139327	0.185252	0.192059	0.12653	0.103801	0.243422	0.128541	0.0704907	0.109531	0.0164324	0.0320633	0.0601742	-0.061321	0.0434043	-0.00856792	-0.0921868	-0.0564824	-0.00768938	0.201855	0.170022	0.176061	0.241285	0.163512	0.190665	0.238186	0.252939	0.15261	0.115891	0.162729	0.187902	0.266101
3781.34	0.0953946	0.172862	0.163178	0.166811	0.164464	0.150155	0.145314	0.139208	0.12808	0.120602	0.138447	0.123206	0.158563	0.123432	0.108205	0.127628	0.0843713	0.118023	0.139294	0.185217	0.192008	0.126503	0.103773	0.243398	0.128534	0.0704902	0.109526	0.0164432	0.032079	0.0601784	-0.0612618	0.0434179	-0.00853657	-0.0921276	-0.0564439	-0.00766015	0.201824	0.169997	0.176035	0.241254	0.163489	0.19064	0.238166	0.252907	0.152599	0.115889	0.162709	0.187875	0.266055
3781.02	0.0954026	0.172838	0.163158	0.166789	0.164445	0.150137	0.1453	0.139196	0.128081	0.120592	0.138431	0.123195	0.158546	0.123422	0.108201	0.127618	0.0843574	0.118001	0.139262	0.185183	0.191958	0.126476	0.103746	0.243374	0.128527	0.0704906	0.109521	0.0164549	0.0320959	0.0601829	-0.0612	0.0434325	-0.00850518	-0.0920682	-0.0564051	-0.00763023	0.201792	0.169971	0.176009	0.241224	0.163467	0.190616	0.238146	0.252874	0.152587	0.115885	0.16269	0.187847	0.266009
3780.7	0.0954076	0.172813	0.163136	0.166767	0.164425	0.150119	0.145286	0.139184	0.128079	0.120581	0.138414	0.123184	0.158529	0.123411	0.108197	0.127606	0.0843431	0.117978	0.13923	0.185149	0.191909	0.126448	0.103719	0.243349	0.12852	0.0704909	0.109516	0.0164665	0.0321128	0.0601868	-0.0611404	0.0434466	-0.00847608	-0.0920119	-0.0563683	-0.00760093	0.201758	0.169945	0.175984	0.241194	0.163443	0.190591	0.238123	0.252839	0.152574	0.115878	0.162673	0.18782	0.265964
3780.38	0.0954074	0.172787	0.163113	0.166744	0.164405	0.1501	0.145271	0.13917	0.128074	0.120569	0.138397	0.123173	0.158512	0.123398	0.10819	0.127593	0.0843276	0.117952	0.139195	0.185113	0.191857	0.126418	0.103689	0.243322	0.128513	0.0704907	0.109509	0.0164773	0.0321283	0.0601896	-0.0610871	0.0434587	-0.00845092	-0.0919607	-0.0563347	-0.00757358	0.201723	0.169917	0.175957	0.241163	0.163419	0.190566	0.238097	0.252802	0.152559	0.115868	0.162655	0.187792	0.26592
3780.06	0.0953998	0.17276	0.163087	0.166721	0.164383	0.150079	0.145254	0.139154	0.128065	0.120556	0.138379	0.12316	0.158493	0.123385	0.108181	0.127576	0.0843096	0.117922	0.139155	0.185076	0.191802	0.126383	0.103656	0.243293	0.128503	0.0704892	0.109499	0.0164865	0.032141	0.0601906	-0.0610442	0.0434672	-0.00843147	-0.0919168	-0.0563061	-0.00754928	0.201687	0.169888	0.17593	0.24113	0.163392	0.190539	0.238065	0.252763	0.152538	0.115852	0.162636	0.187764	0.265877
3779.74	0.0953854	0.172732	0.163059	0.166696	0.164361	0.150058	0.145235	0.139136	0.128054	0.120541	0.138359	0.123146	0.158472	0.123369	0.108169	0.127557	0.0842889	0.117888	0.13911	0.185037	0.191741	0.126344	0.103619	0.243262	0.128493	0.0704864	0.109488	0.0164938	0.0321506	0.0601899	-0.0610124	0.043472	-0.00841762	-0.0918796	-0.0562823	-0.00752831	0.201652	0.169857	0.175903	0.241094	0.163364	0.190512	0.238027	0.252721	0.152514	0.115831	0.162614	0.187734	0.265835
3779.42	0.0953654	0.172703	0.163029	0.16667	0.164338	0.150035	0.145215	0.139117	0.12804	0.120525	0.138339	0.12313	0.158451	0.123352	0.108154	0.127536	0.0842655	0.117851	0.13906	0.184997	0.191675	0.1263	0.103578	0.243228	0.128482	0.0704824	0.109475	0.0164992	0.0321574	0.0601879	-0.0609906	0.0434732	-0.00840849	-0.091848	-0.0562625	-0.00751036	0.201618	0.169826	0.175874	0.241057	0.163333	0.190483	0.237983	0.252677	0.152486	0.115806	0.16259	0.187703	0.265794
3779.09	0.0953432	0.172674	0.162999	0.166643	0.164314	0.150013	0.145194	0.139096	0.128027	0.120508	0.138319	0.123114	0.158428	0.123335	0.108137	0.127515	0.0842403	0.117812	0.139007	0.184956	0.191606	0.126254	0.103534	0.243195	0.12847	0.0704776	0.10946	0.0165034	0.032162	0.0601852	-0.0609746	0.0434721	-0.00840188	-0.0918189	-0.0562453	-0.00749414	0.201585	0.169795	0.175845	0.241016	0.163301	0.190455	0.237937	0.252632	0.152457	0.115779	0.162563	0.187672	0.265753
3778.77	0.0953211	0.172645	0.162968	0.166616	0.164291	0.149992	0.145173	0.139074	0.128015	0.120491	0.138298	0.123097	0.158406	0.123318	0.108121	0.127494	0.0842143	0.117773	0.138953	0.184915	0.191534	0.126207	0.103489	0.243161	0.128457	0.0704726	0.109445	0.016507	0.0321655	0.0601825	-0.0609606	0.04347	-0.00839597	-0.0917903	-0.0562294	-0.00747872	0.201553	0.169764	0.175816	0.240974	0.163268	0.190426	0.237889	0.252587	0.152428	0.115753	0.162533	0.18764	0.265711
3778.45	0.0953011	0.172617	0.162938	0.16659	0.164268	0.149971	0.145152	0.139054	0.128006	0.120474	0.138279	0.123081	0.158383	0.123301	0.108104	0.127474	0.0841885	0.117735	0.138899	0.184875	0.191462	0.126161	0.103443	0.243127	0.128445	0.0704677	0.109431	0.0165105	0.0321686	0.0601803	-0.0609446	0.0434683	-0.00838889	-0.0917605	-0.0562135	-0.00746297	0.201523	0.169733	0.175787	0.24093	0.163234	0.190398	0.237842	0.252544	0.152399	0.115728	0.162503	0.187607	0.265669
3778.13	0.0952851	0.172589	0.16291	0.166563	0.164246	0.149952	0.145132	0.139034	0.127999	0.120457	0.13826	0.123065	0.158362	0.123285	0.10809	0.127457	0.0841641	0.117698	0.138849	0.184836	0.191393	0.126116	0.103398	0.243094	0.128433	0.0704635	0.109417	0.0165146	0.0321724	0.0601791	-0.0609238	0.043468	-0.00837926	-0.0917282	-0.0561964	-0.00744584	0.201493	0.169702	0.175759	0.240888	0.163202	0.190369	0.237798	0.252502	0.15237	0.115706	0.162474	0.187575	0.265626
3777.81	0.0952725	0.172562	0.162883	0.166537	0.164225	0.149933	0.145113	0.139016	0.127994	0.120441	0.138242	0.123049	0.158341	0.12327	0.108077	0.127441	0.0841413	0.117664	0.138801	0.184799	0.191325	0.126074	0.103354	0.243062	0.128422	0.0704597	0.109404	0.0165196	0.0321768	0.060179	-0.0608982	0.0434695	-0.00836725	-0.091694	-0.0561778	-0.00742738	0.201464	0.169672	0.175731	0.240847	0.163169	0.190341	0.237757	0.252463	0.152341	0.115686	0.162445	0.187544	0.265582
3777.49	0.0952623	0.172535	0.162858	0.166512	0.164204	0.149914	0.145094	0.138998	0.127991	0.120425	0.138224	0.123034	0.15832	0.123256	0.108065	0.127427	0.0841197	0.11763	0.138756	0.184762	0.19126	0.126033	0.10331	0.24303	0.12841	0.0704562	0.109392	0.0165251	0.0321816	0.0601794	-0.0608699	0.0434722	-0.00835378	-0.0916594	-0.0561583	-0.007408	0.201434	0.169643	0.175704	0.240808	0.163137	0.190312	0.237719	0.252425	0.152309	0.115667	0.162417	0.187512	0.265536
3777.17	0.0952527	0.172508	0.162833	0.166487	0.164182	0.149896	0.145076	0.138981	0.127987	0.120409	0.138207	0.123018	0.1583	0.123241	0.108054	0.127413	0.0840988	0.117598	0.138713	0.184725	0.191196	0.125994	0.103267	0.242998	0.128398	0.0704525	0.109381	0.016531	0.0321864	0.0601799	-0.0608414	0.0434753	-0.00834034	-0.0916259	-0.0561382	-0.00738832	0.201403	0.169613	0.175677	0.24077	0.163106	0.190282	0.237681	0.252387	0.152273	0.115647	0.162391	0.187481	0.26549
3776.84	0.0952421	0.172481	0.162809	0.166462	0.164161	0.149877	0.145057	0.138964	0.127983	0.120393	0.138189	0.123002	0.158279	0.123226	0.108042	0.127398	0.0840777	0.117565	0.138669	0.184688	0.191132	0.125955	0.103223	0.242965	0.128386	0.0704483	0.109369	0.0165368	0.0321907	0.0601798	-0.0608149	0.043478	-0.00832816	-0.0915942	-0.0561177	-0.00736898	0.20137	0.169584	0.17565	0.240733	0.163074	0.190252	0.237643	0.25235	0.152233	0.115623	0.162366	0.18745	0.265444
3776.52	0.0952293	0.172453	0.162784	0.166437	0.164139	0.149858	0.145038	0.138947	0.127977	0.120377	0.138171	0.122985	0.158258	0.12321	0.10803	0.127381	0.0840557	0.117531	0.138624	0.184651	0.191067	0.125916	0.103177	0.242931	0.128373	0.0704431	0.109358	0.016542	0.032194	0.0601788	-0.0607925	0.0434794	-0.00831854	-0.091565	-0.0560975	-0.00735061	0.201336	0.169554	0.175623	0.240695	0.163043	0.19022	0.237603	0.252311	0.152189	0.115595	0.162341	0.187419	0.265398
3776.2	0.0952155	0.172426	0.162759	0.166411	0.164117	0.149839	0.145019	0.138929	0.127971	0.120361	0.138152	0.122968	0.158237	0.123194	0.108017	0.127364	0.084033	0.117496	0.138578	0.184613	0.191002	0.125877	0.103132	0.242897	0.128359	0.0704371	0.109346	0.0165469	0.0321971	0.0601771	-0.060772	0.0434801	-0.00831042	-0.091536	-0.0560761	-0.0073325	0.201301	0.169524	0.175594	0.240656	0.163013	0.190188	0.23756	0.252271	0.152143	0.115564	0.162315	0.187387	0.265352
3775.88	0.0952005	0.172397	0.162732	0.166386	0.164094	0.14982	0.144999	0.13891	0.127963	0.120345	0.138133	0.12295	0.158216	0.123176	0.108003	0.127345	0.0840091	0.117461	0.13853	0.184574	0.190937	0.125838	0.103086	0.242862	0.128346	0.0704306	0.109334	0.0165513	0.0321998	0.0601746	-0.0607532	0.04348	-0.00830401	-0.0915065	-0.0560538	-0.00731465	0.201265	0.169494	0.175565	0.240615	0.162984	0.190156	0.237515	0.252229	0.152097	0.115531	0.16229	0.187356	0.265307
3775.56	0.0951873	0.17237	0.162704	0.16636	0.164072	0.149801	0.14498	0.138892	0.127955	0.120329	0.138113	0.122933	0.158195	0.123158	0.10799	0.127327	0.0839853	0.117427	0.138483	0.184536	0.190873	0.125799	0.103041	0.242828	0.128334	0.070424	0.109322	0.0165561	0.0322036	0.0601723	-0.0607318	0.0434804	-0.00829677	-0.0914733	-0.056029	-0.00729577	0.201227	0.169464	0.175536	0.240573	0.162955	0.190124	0.23747	0.252186	0.152053	0.115498	0.162264	0.187324	0.265262
3775.24	0.0951776	0.172343	0.162676	0.166334	0.16405	0.149783	0.144961	0.138874	0.127949	0.120314	0.138094	0.122918	0.158174	0.123141	0.107978	0.127309	0.0839623	0.117394	0.138438	0.184499	0.190811	0.125763	0.102999	0.242796	0.128322	0.0704179	0.109311	0.0165618	0.0322091	0.0601708	-0.0607053	0.0434824	-0.00828678	-0.0914348	-0.0560008	-0.00727487	0.20119	0.169434	0.175506	0.240531	0.162928	0.190094	0.237426	0.252143	0.152013	0.11547	0.162238	0.187293	0.265217
3774.92	0.0951726	0.172316	0.162648	0.16631	0.164029	0.149765	0.144943	0.138858	0.127944	0.120299	0.138076	0.122903	0.158154	0.123124	0.107968	0.127294	0.0839405	0.117364	0.138396	0.184463	0.190753	0.125728	0.102961	0.242766	0.128313	0.0704128	0.1093	0.0165687	0.0322169	0.0601706	-0.0606725	0.0434868	-0.00827281	-0.0913903	-0.0559689	-0.00725157	0.201154	0.169403	0.175477	0.240489	0.162902	0.190064	0.237385	0.2521	0.151978	0.115446	0.162212	0.187262	0.265172
3774.59	0.0951723	0.17229	0.16262	0.166286	0.164009	0.149749	0.144926	0.138842	0.127941	0.120286	0.138058	0.12289	0.158135	0.123108	0.10796	0.12728	0.0839204	0.117336	0.138357	0.184428	0.190697	0.125695	0.102926	0.242737	0.128305	0.0704086	0.109291	0.0165768	0.032227	0.0601718	-0.0606336	0.0434938	-0.0082544	-0.0913402	-0.0559339	-0.00722588	0.201118	0.169373	0.175448	0.240449	0.162878	0.190037	0.237349	0.252058	0.151948	0.11543	0.162187	0.187232	0.265127
3774.27	0.0951754	0.172265	0.162593	0.166262	0.163989	0.149732	0.144909	0.138827	0.127938	0.120273	0.138042	0.122877	0.158117	0.123093	0.107953	0.127267	0.0839016	0.11731	0.138321	0.184394	0.190644	0.125662	0.102895	0.242709	0.128297	0.0704052	0.109281	0.0165858	0.0322389	0.060174	-0.0605902	0.043503	-0.00823212	-0.0912867	-0.0558971	-0.00719861	0.201085	0.169342	0.17542	0.240413	0.162855	0.19001	0.237317	0.252018	0.151921	0.115421	0.162162	0.187202	0.265083
3773.95	0.0951787	0.172239	0.162567	0.166239	0.16397	0.149716	0.144892	0.138813	0.127935	0.120259	0.138026	0.122865	0.158098	0.123078	0.107946	0.127255	0.0838831	0.117284	0.138286	0.184361	0.190591	0.125629	0.102864	0.242681	0.128289	0.070402	0.109272	0.016595	0.0322511	0.0601766	-0.0605462	0.043513	-0.00820817	-0.0912333	-0.0558607	-0.00717118	0.201053	0.169312	0.175392	0.240379	0.162833	0.189983	0.237289	0.251979	0.151897	0.115415	0.162138	0.187173	0.265039
3773.63	0.0951792	0.172212	0.16254	0.166216	0.16395	0.149699	0.144875	0.138797	0.12793	0.120245	0.138009	0.122852	0.158078	0.123063	0.107938	0.127242	0.0838641	0.117258	0.138248	0.184326	0.190537	0.125595	0.102833	0.242653	0.128281	0.0703986	0.109262	0.0166035	0.0322626	0.0601785	-0.0605051	0.0435224	-0.00818485	-0.0911833	-0.0558267	-0.00714513	0.201023	0.169282	0.175364	0.240347	0.162811	0.189956	0.237262	0.251942	0.151872	0.115411	0.162115	0.187145	0.264996
3773.31	0.0951739	0.172184	0.162513	0.166191	0.163929	0.149681	0.144856	0.138779	0.127923	0.12023	0.137991	0.122838	0.158058	0.123047	0.107926	0.127228	0.0838433	0.117228	0.138207	0.18429	0.190479	0.125557	0.102799	0.242623	0.12827	0.0703944	0.10925	0.0166105	0.0322719	0.0601788	-0.0604703	0.0435296	-0.00816474	-0.0911402	-0.0557971	-0.00712202	0.200994	0.169252	0.175337	0.240316	0.162789	0.189929	0.237234	0.251905	0.151845	0.115406	0.162092	0.187116	0.264953
3772.99	0.0951606	0.172155	0.162485	0.166166	0.163906	0.14966	0.144835	0.138759	0.127911	0.120214	0.137972	0.122822	0.158035	0.123029	0.107911	0.127211	0.0838201	0.117195	0.13816	0.184253	0.190417	0.125515	0.10276	0.242589	0.128256	0.0703891	0.109237	0.0166155	0.032278	0.0601768	-0.0604441	0.0435334	-0.00815	-0.0911065	-0.0557736	-0.00710293	0.200964	0.169223	0.175311	0.240285	0.162766	0.189899	0.237203	0.251867	0.151813	0.115397	0.162069	0.187088	0.264912
3772.67	0.0951391	0.172124	0.162455	0.166138	0.163881	0.149638	0.144813	0.138737	0.127895	0.120196	0.137951	0.122804	0.158011	0.12301	0.107892	0.127191	0.0837943	0.117159	0.138107	0.184213	0.19035	0.125469	0.102718	0.242553	0.12824	0.0703825	0.109222	0.0166184	0.0322806	0.0601722	-0.0604265	0.043533	-0.00814138	-0.0910826	-0.0557561	-0.00708778	0.200933	0.169193	0.175284	0.240252	0.16274	0.189868	0.237169	0.251829	0.151777	0.115382	0.162046	0.187059	0.26487
3772.34	0.0951106	0.172092	0.162424	0.16611	0.163855	0.149614	0.144789	0.138712	0.127874	0.120176	0.137929	0.122784	0.157986	0.12299	0.10787	0.127168	0.0837663	0.117119	0.138048	0.184171	0.190279	0.125421	0.102671	0.242514	0.128222	0.0703749	0.109205	0.0166195	0.0322802	0.0601653	-0.060416	0.0435287	-0.00813853	-0.0910676	-0.0557439	-0.00707609	0.200901	0.169164	0.175258	0.240218	0.162713	0.189836	0.237131	0.251789	0.151736	0.115361	0.162024	0.18703	0.264829
3772.02	0.0950781	0.17206	0.162393	0.16608	0.163828	0.149589	0.144764	0.138686	0.127851	0.120156	0.137906	0.122763	0.157959	0.122969	0.107846	0.127143	0.0837372	0.117078	0.137985	0.184129	0.190207	0.125372	0.102623	0.242474	0.128203	0.0703668	0.109187	0.0166197	0.0322778	0.0601571	-0.0604086	0.0435218	-0.00813949	-0.0910576	-0.0557346	-0.00706596	0.200867	0.169136	0.175232	0.240182	0.162683	0.189803	0.23709	0.251748	0.151692	0.115337	0.162002	0.187002	0.264787
3771.7	0.0950449	0.172029	0.162362	0.166051	0.1638	0.149564	0.144739	0.138659	0.127826	0.120135	0.137883	0.122742	0.157932	0.122947	0.107822	0.127116	0.0837082	0.117037	0.137923	0.184086	0.190136	0.125324	0.102575	0.242433	0.128184	0.0703585	0.109169	0.0166198	0.0322749	0.0601483	-0.0604002	0.0435139	-0.00814185	-0.0910489	-0.0557259	-0.00705568	0.200831	0.169108	0.175205	0.240146	0.162652	0.18977	0.237048	0.251706	0.151648	0.115311	0.161981	0.186973	0.264745
3771.38	0.0950134	0.171998	0.16233	0.166021	0.163773	0.14954	0.144716	0.138634	0.1278	0.120114	0.137861	0.12272	0.157905	0.122927	0.107798	0.127089	0.0836803	0.116998	0.137864	0.184045	0.190068	0.125278	0.102529	0.242393	0.128165	0.0703505	0.109151	0.0166207	0.0322726	0.0601401	-0.0603876	0.0435065	-0.00814354	-0.0910377	-0.0557155	-0.00704373	0.200794	0.169081	0.175179	0.24011	0.16262	0.189738	0.237007	0.251663	0.151604	0.115286	0.161961	0.186945	0.264703
3771.06	0.0949864	0.171968	0.1623	0.165992	0.163748	0.149518	0.144694	0.138609	0.127776	0.120094	0.137839	0.1227	0.157879	0.122908	0.107778	0.127064	0.0836546	0.116961	0.137809	0.184005	0.190005	0.125237	0.102487	0.242355	0.128149	0.0703432	0.109134	0.0166232	0.0322722	0.0601333	-0.0603677	0.0435015	-0.00814203	-0.0910198	-0.0557012	-0.00702871	0.200756	0.169056	0.175153	0.240076	0.162589	0.189706	0.236969	0.251621	0.151564	0.115262	0.161943	0.186917	0.26466
3770.74	0.0949651	0.171939	0.162272	0.165965	0.163723	0.149497	0.144674	0.138587	0.127754	0.120074	0.137818	0.122681	0.157854	0.12289	0.107761	0.12704	0.0836314	0.116928	0.137761	0.183966	0.189947	0.125199	0.102449	0.242319	0.128134	0.0703369	0.10912	0.0166275	0.0322743	0.0601286	-0.0603401	0.0434999	-0.00813622	-0.090993	-0.0556818	-0.00701023	0.200718	0.16903	0.175127	0.240042	0.162559	0.189676	0.236933	0.25158	0.151527	0.115241	0.161926	0.186889	0.264616
3770.42	0.0949491	0.171911	0.162245	0.165939	0.1637	0.149478	0.144656	0.138567	0.127736	0.120056	0.137798	0.122663	0.15783	0.122873	0.107747	0.127019	0.0836102	0.116896	0.137717	0.183929	0.189893	0.125163	0.102413	0.242286	0.128121	0.0703315	0.109107	0.0166334	0.0322786	0.0601257	-0.060307	0.0435015	-0.00812664	-0.0909579	-0.0556581	-0.00698903	0.200681	0.169004	0.175101	0.240007	0.162531	0.189647	0.236898	0.251539	0.151492	0.115221	0.161908	0.18686	0.264573
3770.1	0.094938	0.171884	0.162219	0.165915	0.163678	0.14946	0.144638	0.138549	0.127723	0.120038	0.137779	0.122646	0.157807	0.122858	0.107737	0.127	0.0835907	0.116867	0.137678	0.183893	0.18984	0.125129	0.102379	0.242254	0.12811	0.070327	0.109095	0.0166404	0.0322848	0.0601246	-0.060271	0.043506	-0.00811365	-0.0909152	-0.0556304	-0.00696585	0.200645	0.168977	0.175074	0.239972	0.162504	0.18962	0.236862	0.251498	0.151459	0.115202	0.161888	0.18683	0.264529
3769.77	0.0949291	0.171857	0.162193	0.165891	0.163657	0.149443	0.144622	0.138532	0.127714	0.120021	0.13776	0.12263	0.157785	0.122842	0.107728	0.126983	0.0835712	0.116838	0.13764	0.183857	0.189787	0.125094	0.102344	0.242223	0.128099	0.0703228	0.109084	0.0166475	0.0322915	0.060124	-0.0602372	0.0435113	-0.00810005	-0.0908693	-0.0556016	-0.00694264	0.200611	0.168949	0.175046	0.239934	0.162479	0.189592	0.236824	0.251456	0.151426	0.115183	0.161865	0.186799	0.264485
3769.45	0.0949221	0.17183	0.162167	0.165868	0.163636	0.149426	0.144605	0.138516	0.127709	0.120005	0.137742	0.122614	0.157764	0.122828	0.10772	0.126966	0.0835515	0.116808	0.137602	0.183821	0.189731	0.125057	0.102307	0.242192	0.128089	0.0703188	0.109074	0.0166546	0.0322985	0.0601239	-0.0602068	0.0435168	-0.00808608	-0.0908217	-0.055572	-0.00691997	0.200577	0.168919	0.175016	0.239893	0.162454	0.189565	0.236782	0.251414	0.151392	0.115161	0.161838	0.186767	0.264441
3769.13	0.0949155	0.171802	0.162142	0.165845	0.163614	0.149409	0.144587	0.1385	0.127707	0.119988	0.137724	0.122599	0.157743	0.122813	0.107712	0.126951	0.0835308	0.116776	0.137562	0.183785	0.189673	0.125018	0.102266	0.242161	0.128078	0.0703146	0.109063	0.0166608	0.0323049	0.0601234	-0.0601819	0.0435208	-0.0080734	-0.0907762	-0.0555433	-0.00689863	0.200545	0.168889	0.174986	0.23985	0.162428	0.189536	0.236736	0.251371	0.151356	0.115138	0.161807	0.186734	0.264397
3768.81	0.0949083	0.171772	0.162116	0.165822	0.163592	0.149391	0.144568	0.138485	0.127707	0.119972	0.137705	0.122583	0.157722	0.122798	0.107703	0.126935	0.0835088	0.116743	0.13752	0.183749	0.189611	0.124977	0.102223	0.242129	0.128066	0.0703099	0.109051	0.0166662	0.0323105	0.0601223	-0.0601618	0.0435228	-0.00806203	-0.090734	-0.0555159	-0.00687872	0.200514	0.168858	0.174955	0.239806	0.162402	0.189507	0.236687	0.251327	0.151318	0.115113	0.161774	0.186699	0.264352
3768.49	0.0949007	0.171742	0.162089	0.165798	0.16357	0.149373	0.144549	0.138469	0.127706	0.119955	0.137686	0.122568	0.157701	0.122782	0.107692	0.126919	0.0834859	0.116709	0.137477	0.183712	0.189549	0.124934	0.102178	0.242096	0.128054	0.0703047	0.109039	0.016671	0.0323152	0.0601203	-0.0601443	0.0435227	-0.00805166	-0.0906955	-0.0554897	-0.00685975	0.200483	0.168828	0.174924	0.239762	0.162375	0.189477	0.236639	0.251283	0.151281	0.115088	0.161741	0.186665	0.264307
3768.17	0.0948924	0.171712	0.162062	0.165773	0.163547	0.149355	0.144529	0.138452	0.127703	0.119938	0.137667	0.122552	0.157679	0.122766	0.107679	0.126903	0.0834623	0.116675	0.137433	0.183675	0.189487	0.124891	0.102132	0.242062	0.128042	0.0702988	0.109026	0.0166753	0.032319	0.0601175	-0.060127	0.0435209	-0.00804207	-0.0906607	-0.0554648	-0.00684128	0.200451	0.168798	0.174894	0.23972	0.162347	0.189447	0.236591	0.251239	0.151245	0.115063	0.161708	0.186632	0.264262
3767.85	0.0948855	0.171681	0.162035	0.165749	0.163524	0.149337	0.144509	0.138434	0.127698	0.119922	0.137648	0.122536	0.157657	0.12275	0.107665	0.126886	0.0834393	0.116641	0.13739	0.183639	0.189427	0.12485	0.102087	0.242029	0.128029	0.0702928	0.109012	0.0166801	0.0323232	0.0601148	-0.0601054	0.0435194	-0.00803096	-0.0906259	-0.055439	-0.00682174	0.200418	0.168769	0.174865	0.23968	0.162319	0.189417	0.236546	0.251195	0.151212	0.115041	0.161677	0.1866	0.264217
3767.52	0.0948791	0.171651	0.162007	0.165724	0.163501	0.149319	0.144489	0.138416	0.127691	0.119906	0.137629	0.12252	0.157635	0.122733	0.107651	0.126869	0.083417	0.116608	0.137348	0.183602	0.18937	0.124811	0.102045	0.241995	0.128016	0.0702868	0.108998	0.0166854	0.0323275	0.060112	-0.060079	0.0435187	-0.00801877	-0.090591	-0.0554126	-0.00680136	0.200384	0.168741	0.174837	0.239644	0.162292	0.189388	0.236504	0.251152	0.15118	0.115021	0.161649	0.186568	0.264171
3767.2	0.0948743	0.171621	0.16198	0.165699	0.163479	0.1493	0.14447	0.138398	0.127682	0.11989	0.13761	0.122505	0.157614	0.122717	0.107638	0.126852	0.0833961	0.116576	0.137309	0.183566	0.189316	0.124774	0.102005	0.241962	0.128003	0.0702813	0.108985	0.0166914	0.0323326	0.0601099	-0.0600467	0.04352	-0.00800463	-0.0905536	-0.0553844	-0.00677954	0.200349	0.168712	0.17481	0.239612	0.162264	0.18936	0.236465	0.251109	0.151151	0.115003	0.161623	0.186538	0.264126
3766.88	0.0948722	0.171592	0.161953	0.165675	0.163457	0.149282	0.144452	0.13838	0.127672	0.119874	0.137592	0.12249	0.157592	0.122701	0.107626	0.126835	0.0833769	0.116547	0.137271	0.183531	0.189265	0.124741	0.101969	0.24193	0.127991	0.0702767	0.108972	0.0166985	0.0323392	0.0601091	-0.0600084	0.0435241	-0.00798786	-0.090512	-0.0553534	-0.00675603	0.200313	0.168683	0.174784	0.23958	0.162238	0.189332	0.236428	0.251066	0.151121	0.114985	0.1616	0.186509	0.264081
3766.56	0.0948718	0.171564	0.161926	0.165652	0.163436	0.149264	0.144434	0.138362	0.127661	0.119859	0.137575	0.122475	0.157572	0.122685	0.107616	0.126819	0.0833589	0.116519	0.137235	0.183497	0.189215	0.124709	0.101935	0.241899	0.127978	0.0702731	0.10896	0.0167065	0.032347	0.0601097	-0.0599667	0.0435308	-0.00796922	-0.0904668	-0.0553201	-0.00673163	0.200277	0.168653	0.174757	0.23955	0.162212	0.189304	0.236391	0.251023	0.151089	0.114968	0.161577	0.18648	0.264036
3766.24	0.0948729	0.171537	0.161901	0.165629	0.163415	0.149246	0.144417	0.138344	0.127651	0.119843	0.137558	0.122461	0.157551	0.12267	0.107608	0.126804	0.0833417	0.116492	0.137199	0.183463	0.189166	0.124679	0.101903	0.241869	0.127965	0.0702705	0.10895	0.0167151	0.0323561	0.0601116	-0.0599239	0.0435394	-0.00794911	-0.0904187	-0.0552845	-0.00670678	0.20024	0.168622	0.174729	0.239517	0.162186	0.189276	0.236353	0.250981	0.151055	0.114949	0.161553	0.186451	0.263991
3765.92	0.0948745	0.171511	0.161877	0.165606	0.163395	0.149229	0.144401	0.138326	0.127641	0.119828	0.137541	0.122447	0.157531	0.122656	0.1076	0.126789	0.0833245	0.116465	0.137163	0.18343	0.189117	0.124648	0.101871	0.24184	0.127952	0.0702684	0.10894	0.0167239	0.0323659	0.0601144	-0.0598827	0.0435487	-0.00792848	-0.0903695	-0.0552479	-0.00668223	0.200204	0.168589	0.174701	0.239482	0.16216	0.189247	0.236313	0.250937	0.151017	0.114929	0.161528	0.186421	0.263948
3765.6	0.0948752	0.171485	0.161853	0.165583	0.163374	0.149211	0.144384	0.138309	0.127632	0.119813	0.137524	0.122434	0.157511	0.122641	0.107592	0.126774	0.0833066	0.116438	0.137125	0.183397	0.189065	0.124615	0.101837	0.241811	0.127939	0.0702665	0.108931	0.0167324	0.0323756	0.0601174	-0.0598456	0.0435575	-0.00790837	-0.0903215	-0.0552117	-0.00665868	0.200169	0.168555	0.174671	0.239443	0.162134	0.189216	0.236271	0.250894	0.150975	0.114906	0.161501	0.18639	0.263904
3765.27	0.0948735	0.171458	0.16183	0.16556	0.163353	0.149194	0.144366	0.138291	0.127624	0.119797	0.137506	0.122421	0.157491	0.122627	0.107583	0.126759	0.0832871	0.11641	0.137085	0.183363	0.189011	0.124579	0.1018	0.241781	0.127925	0.0702642	0.108921	0.0167402	0.0323843	0.0601196	-0.0598146	0.0435642	-0.00789028	-0.0902768	-0.0551779	-0.00663674	0.200135	0.168521	0.174639	0.239402	0.162108	0.189185	0.236227	0.250849	0.150932	0.114881	0.161472	0.186359	0.263861
3764.95	0.0948688	0.171431	0.161805	0.165536	0.163331	0.149176	0.144348	0.138273	0.127615	0.119781	0.137488	0.122407	0.157469	0.122611	0.107572	0.126743	0.083266	0.11638	0.137043	0.183328	0.188955	0.124541	0.101761	0.24175	0.12791	0.0702611	0.108911	0.016747	0.0323914	0.0601205	-0.0597894	0.0435685	-0.00787453	-0.0902363	-0.055147	-0.00661648	0.200102	0.168488	0.174608	0.239358	0.162083	0.189153	0.236182	0.250804	0.15089	0.114855	0.161441	0.186326	0.263819
3764.63	0.0948615	0.171403	0.16178	0.16551	0.163308	0.149158	0.144328	0.138254	0.127608	0.119764	0.13747	0.122393	0.157448	0.122595	0.107559	0.126726	0.0832434	0.116349	0.136998	0.183292	0.188897	0.124501	0.10172	0.241718	0.127895	0.0702572	0.1089	0.0167529	0.0323969	0.0601197	-0.059769	0.0435705	-0.00786104	-0.0901997	-0.0551189	-0.00659734	0.200071	0.168455	0.174576	0.239313	0.162057	0.189121	0.236136	0.250759	0.150849	0.11483	0.16141	0.186293	0.263777
3764.31	0.094852	0.171375	0.161754	0.165484	0.163285	0.14914	0.144308	0.138234	0.1276	0.119746	0.13745	0.122378	0.157425	0.122578	0.107544	0.126708	0.0832199	0.116317	0.136952	0.183256	0.188839	0.124459	0.101678	0.241686	0.127879	0.0702526	0.108888	0.0167579	0.0324009	0.0601176	-0.0597514	0.0435707	-0.00784941	-0.0901659	-0.0550931	-0.0065789	0.20004	0.168424	0.174545	0.239268	0.162032	0.189088	0.236092	0.250714	0.150811	0.114805	0.161378	0.186259	0.263735
3763.99	0.0948404	0.171346	0.161727	0.165457	0.163261	0.149121	0.144286	0.138215	0.127593	0.119728	0.137431	0.122362	0.157402	0.122561	0.107528	0.126689	0.0831957	0.116284	0.136906	0.183219	0.188781	0.124416	0.101636	0.241652	0.127864	0.0702475	0.108874	0.0167622	0.0324037	0.0601142	-0.0597352	0.0435696	-0.00783935	-0.0901339	-0.0550686	-0.00656073	0.20001	0.168395	0.174515	0.239225	0.162007	0.189056	0.236048	0.250669	0.150775	0.114782	0.161348	0.186226	0.263693
3763.67	0.0948283	0.171318	0.161699	0.16543	0.163238	0.149103	0.144265	0.138195	0.127586	0.119709	0.137411	0.122346	0.157379	0.122543	0.107511	0.12667	0.0831717	0.116251	0.13686	0.183181	0.188723	0.124373	0.101595	0.241618	0.127849	0.070242	0.108861	0.0167663	0.0324061	0.0601104	-0.059718	0.0435683	-0.00782961	-0.0901014	-0.0550437	-0.0065421	0.199979	0.168367	0.174486	0.239183	0.161981	0.189023	0.236006	0.250625	0.150741	0.114762	0.161318	0.186194	0.26365
3763.35	0.0948161	0.171289	0.161671	0.165403	0.163214	0.149084	0.144244	0.138176	0.12758	0.119691	0.137392	0.122329	0.157356	0.122526	0.107495	0.126651	0.0831482	0.116217	0.136816	0.183144	0.188667	0.124332	0.101555	0.241584	0.127835	0.0702364	0.108847	0.0167704	0.0324086	0.0601066	-0.0596991	0.0435673	-0.00781985	-0.0900676	-0.0550175	-0.0065229	0.199948	0.168339	0.174458	0.239142	0.161955	0.188992	0.235966	0.250583	0.150708	0.114743	0.16129	0.186162	0.263608
3763.02	0.0948043	0.171261	0.161644	0.165377	0.163191	0.149066	0.144224	0.138158	0.127573	0.119673	0.137373	0.122312	0.157333	0.122509	0.10748	0.126632	0.0831252	0.116184	0.136772	0.183107	0.188612	0.124291	0.101517	0.24155	0.127821	0.0702307	0.108833	0.0167747	0.0324114	0.0601031	-0.0596784	0.043567	-0.00780977	-0.0900318	-0.0549896	-0.00650299	0.199917	0.168313	0.174431	0.239102	0.161928	0.18896	0.235925	0.250543	0.150675	0.114726	0.161262	0.186132	0.263565
3762.7	0.0947924	0.171233	0.161617	0.165351	0.163167	0.149047	0.144204	0.138139	0.127565	0.119655	0.137354	0.122294	0.15731	0.122492	0.107466	0.126613	0.0831026	0.116151	0.136729	0.18307	0.188557	0.124251	0.10148	0.241516	0.127809	0.0702248	0.108819	0.016779	0.0324142	0.0600997	-0.0596568	0.0435671	-0.00779976	-0.0899952	-0.0549608	-0.00648288	0.199885	0.168286	0.174404	0.239062	0.1619	0.188929	0.235884	0.250503	0.150642	0.11471	0.161235	0.186101	0.263522
3762.38	0.0947811	0.171204	0.161591	0.165325	0.163144	0.149027	0.144185	0.138121	0.127557	0.119637	0.137336	0.122277	0.157288	0.122476	0.107453	0.126595	0.0830804	0.116119	0.136686	0.183033	0.188502	0.124212	0.101443	0.241482	0.127797	0.0702188	0.108806	0.0167835	0.0324171	0.0600964	-0.0596343	0.0435676	-0.00778958	-0.0899578	-0.0549314	-0.00646258	0.199853	0.168259	0.174378	0.239022	0.161872	0.188898	0.235842	0.250464	0.150608	0.114694	0.161208	0.186072	0.263479
3762.06	0.0947696	0.171175	0.161564	0.1653	0.16312	0.149007	0.144166	0.138102	0.127546	0.119619	0.137317	0.122259	0.157265	0.122459	0.10744	0.126577	0.083058	0.116088	0.136643	0.182997	0.188447	0.124174	0.101407	0.241447	0.127785	0.0702125	0.108792	0.0167878	0.0324194	0.0600928	-0.059612	0.0435682	-0.00778003	-0.0899216	-0.054903	-0.00644264	0.19982	0.168232	0.174351	0.238981	0.161842	0.188868	0.235799	0.250424	0.150574	0.114677	0.161183	0.186042	0.263435
3761.74	0.0947586	0.171146	0.161538	0.165275	0.163096	0.148987	0.144147	0.138083	0.127533	0.119601	0.137297	0.122241	0.157241	0.122443	0.107427	0.126558	0.0830355	0.116056	0.1366	0.182962	0.188393	0.124136	0.10137	0.241411	0.127773	0.0702061	0.108778	0.016792	0.0324214	0.0600891	-0.0595889	0.043569	-0.00777042	-0.0898865	-0.0548759	-0.00642283	0.199786	0.168204	0.174325	0.238941	0.161813	0.188837	0.235755	0.250384	0.15054	0.114657	0.161159	0.186013	0.26339
3761.42	0.0947486	0.171116	0.161511	0.165249	0.163072	0.148966	0.144128	0.138063	0.127519	0.119582	0.137277	0.122223	0.157217	0.122426	0.107414	0.12654	0.083013	0.116026	0.136558	0.182926	0.188339	0.1241	0.101334	0.241375	0.127761	0.0701998	0.108764	0.0167962	0.0324233	0.0600853	-0.0595642	0.0435703	-0.00776024	-0.0898526	-0.05485	-0.00640299	0.199751	0.168176	0.174299	0.238901	0.161783	0.188807	0.235711	0.250342	0.150505	0.114634	0.161137	0.185983	0.263346
3761.1	0.0947393	0.171086	0.161484	0.165223	0.163047	0.148945	0.144108	0.138043	0.127503	0.119564	0.137257	0.122205	0.157193	0.122408	0.107401	0.126521	0.0829904	0.115995	0.136516	0.182891	0.188286	0.124064	0.101297	0.241338	0.127749	0.0701938	0.108751	0.0168004	0.0324252	0.0600815	-0.0595377	0.043572	-0.00774949	-0.0898204	-0.0548256	-0.00638339	0.199715	0.168149	0.174272	0.238862	0.161754	0.188776	0.235668	0.2503	0.150469	0.114608	0.161116	0.185954	0.263301
3760.77	0.0947312	0.171056	0.161456	0.165197	0.163023	0.148924	0.144088	0.138022	0.127487	0.119545	0.137236	0.122187	0.157169	0.12239	0.107386	0.126503	0.082968	0.115965	0.136474	0.182856	0.188235	0.124029	0.10126	0.241301	0.127737	0.0701881	0.108737	0.0168047	0.0324278	0.060078	-0.0595085	0.0435744	-0.00773732	-0.0897887	-0.0548018	-0.00636383	0.199678	0.16812	0.174245	0.238825	0.161726	0.188745	0.235626	0.250256	0.15043	0.11458	0.161096	0.185924	0.263256
3760.45	0.0947236	0.171026	0.161427	0.16517	0.162998	0.148904	0.144068	0.138001	0.12747	0.119526	0.137215	0.122169	0.157145	0.122372	0.107372	0.126484	0.0829458	0.115935	0.136432	0.182821	0.188185	0.123995	0.101223	0.241264	0.127724	0.0701825	0.108723	0.0168091	0.0324312	0.0600748	-0.0594777	0.0435772	-0.00772405	-0.0897574	-0.0547786	-0.00634481	0.199641	0.168092	0.174217	0.238788	0.161698	0.188715	0.235586	0.250211	0.150389	0.114551	0.161075	0.185893	0.263211
3760.13	0.0947154	0.170996	0.161398	0.165144	0.162973	0.148883	0.144046	0.13798	0.127452	0.119507	0.137194	0.122151	0.157121	0.122354	0.107356	0.126465	0.0829235	0.115904	0.13639	0.182786	0.188134	0.12396	0.101185	0.241227	0.127709	0.070177	0.108709	0.0168134	0.0324352	0.0600717	-0.0594477	0.0435799	-0.00771048	-0.0897269	-0.0547559	-0.00632703	0.199603	0.168063	0.174189	0.238751	0.161671	0.188683	0.235545	0.250165	0.150343	0.114522	0.161053	0.185862	0.263166
3759.81	0.0947062	0.170966	0.161368	0.165117	0.162949	0.148863	0.144024	0.137959	0.127436	0.119487	0.137173	0.122132	0.157098	0.122336	0.107341	0.126445	0.082901	0.115872	0.136347	0.18275	0.188082	0.123923	0.101145	0.24119	0.127694	0.0701711	0.108695	0.0168175	0.0324396	0.0600682	-0.0594202	0.043582	-0.00769723	-0.0896968	-0.0547336	-0.00631092	0.199566	0.168034	0.174159	0.238713	0.161645	0.188653	0.235505	0.250119	0.150294	0.114493	0.161028	0.18583	0.263121
3759.49	0.0946954	0.170934	0.161339	0.165091	0.162924	0.148843	0.144002	0.137938	0.12742	0.119468	0.137152	0.122113	0.157074	0.122318	0.107326	0.126425	0.0828779	0.115839	0.136302	0.182713	0.188028	0.123885	0.101103	0.241154	0.127677	0.0701647	0.10868	0.0168213	0.0324438	0.0600642	-0.0593967	0.0435829	-0.00768508	-0.089667	-0.0547118	-0.00629645	0.199529	0.168003	0.17413	0.238675	0.161619	0.188621	0.235464	0.250073	0.150242	0.114466	0.161001	0.185797	0.263077
3759.17	0.0946832	0.170903	0.16131	0.165065	0.1629	0.148823	0.14398	0.137916	0.127404	0.119449	0.137132	0.122093	0.157051	0.1223	0.10731	0.126405	0.0828541	0.115805	0.136255	0.182675	0.187971	0.123846	0.101059	0.241117	0.12766	0.0701577	0.108665	0.0168246	0.0324474	0.0600594	-0.0593783	0.0435826	-0.00767443	-0.0896375	-0.0546903	-0.00628353	0.199495	0.167973	0.174099	0.238636	0.161594	0.18859	0.235421	0.250026	0.15019	0.11444	0.160972	0.185764	0.263034
3758.85	0.0946706	0.170872	0.161281	0.165038	0.162875	0.148802	0.143957	0.137895	0.12739	0.119431	0.137112	0.122074	0.157028	0.122282	0.107296	0.126384	0.0828296	0.115771	0.136208	0.182637	0.187912	0.123805	0.101016	0.24108	0.127642	0.0701503	0.10865	0.0168277	0.0324504	0.0600539	-0.0593635	0.043581	-0.00766501	-0.0896076	-0.0546687	-0.00627123	0.199462	0.167942	0.174069	0.238597	0.161569	0.188559	0.235376	0.24998	0.150141	0.114415	0.160942	0.185732	0.262991
3758.52	0.0946588	0.17084	0.161253	0.165013	0.162851	0.148781	0.143935	0.137874	0.127377	0.119412	0.137093	0.122054	0.157005	0.122264	0.107281	0.126363	0.0828049	0.115736	0.13616	0.182599	0.187854	0.123764	0.100973	0.241044	0.127624	0.0701429	0.108635	0.016831	0.032453	0.060048	-0.0593503	0.043579	-0.0076558	-0.0895764	-0.0546462	-0.00625818	0.19943	0.167912	0.17404	0.238557	0.161543	0.188527	0.235331	0.249934	0.150095	0.114392	0.160914	0.185699	0.262949
3758.2	0.0946499	0.17081	0.161226	0.164987	0.162826	0.14876	0.143913	0.137852	0.127366	0.119395	0.137074	0.122035	0.156983	0.122247	0.107268	0.126344	0.0827808	0.115704	0.136114	0.182562	0.187798	0.123723	0.100933	0.241008	0.127607	0.0701358	0.10862	0.0168351	0.0324561	0.0600425	-0.0593348	0.0435777	-0.0076452	-0.0895421	-0.0546216	-0.00624319	0.199398	0.167883	0.174011	0.238518	0.161518	0.188495	0.235286	0.249888	0.150054	0.114369	0.160886	0.185668	0.262907
3757.88	0.0946448	0.170781	0.161199	0.164962	0.162803	0.14874	0.143893	0.137831	0.127357	0.119377	0.137055	0.122017	0.156961	0.12223	0.107256	0.126325	0.082758	0.115673	0.13607	0.182526	0.187745	0.123685	0.100897	0.240974	0.127592	0.0701296	0.108607	0.0168403	0.0324605	0.0600378	-0.0593146	0.0435779	-0.00763204	-0.0895039	-0.0545938	-0.00622518	0.199366	0.167854	0.173983	0.238478	0.161492	0.188463	0.235242	0.249843	0.150018	0.114348	0.16086	0.185637	0.262866
3757.56	0.0946434	0.170753	0.161173	0.164938	0.16278	0.148721	0.143874	0.137811	0.127349	0.119361	0.137038	0.122001	0.156939	0.122214	0.107246	0.126308	0.0827366	0.115643	0.136028	0.182491	0.187695	0.123648	0.100864	0.240942	0.127579	0.0701242	0.108595	0.0168466	0.0324662	0.0600341	-0.059289	0.0435798	-0.00761623	-0.0894621	-0.0545633	-0.00620444	0.199334	0.167825	0.173955	0.238438	0.161466	0.188431	0.235199	0.249799	0.149985	0.114327	0.160834	0.185607	0.262824
3757.24	0.0946449	0.170726	0.161148	0.164914	0.162757	0.148703	0.143856	0.137791	0.127342	0.119344	0.13702	0.121985	0.156918	0.122199	0.107236	0.126292	0.0827168	0.115615	0.135989	0.182457	0.187648	0.123614	0.100834	0.24091	0.127567	0.0701196	0.108584	0.016854	0.0324735	0.0600314	-0.0592586	0.0435835	-0.00759829	-0.0894177	-0.0545304	-0.00618152	0.1993	0.167795	0.173927	0.238397	0.161441	0.188399	0.235157	0.249756	0.149954	0.114306	0.160809	0.185576	0.262782
3756.92	0.0946476	0.170699	0.161124	0.16489	0.162736	0.148685	0.143838	0.137772	0.127335	0.119328	0.137002	0.121971	0.156897	0.122183	0.107227	0.126277	0.082698	0.115588	0.135952	0.182424	0.187602	0.123579	0.100804	0.240879	0.127556	0.0701154	0.108573	0.0168618	0.0324819	0.0600294	-0.0592256	0.0435882	-0.00757948	-0.0893722	-0.0544964	-0.00615772	0.199265	0.167764	0.173898	0.238354	0.161415	0.188366	0.235115	0.249713	0.149922	0.114284	0.160783	0.185545	0.262739
3756.6	0.0946491	0.170672	0.161099	0.164867	0.162714	0.148668	0.14382	0.137753	0.127327	0.119311	0.136984	0.121956	0.156876	0.122168	0.107218	0.126261	0.0826792	0.11556	0.135913	0.182391	0.187554	0.123545	0.100772	0.240848	0.127546	0.070111	0.108561	0.0168692	0.0324899	0.0600271	-0.0591938	0.0435923	-0.00756236	-0.0893289	-0.0544636	-0.00613497	0.199229	0.167733	0.173868	0.238308	0.161388	0.188334	0.235074	0.249669	0.149887	0.11426	0.160754	0.185514	0.262694
3756.27	0.0946483	0.170644	0.161075	0.164843	0.162691	0.148651	0.143801	0.137734	0.127317	0.119294	0.136965	0.121942	0.156854	0.122152	0.107208	0.126246	0.0826597	0.11553	0.135874	0.182358	0.187504	0.123509	0.100738	0.240816	0.127535	0.0701062	0.108548	0.0168758	0.0324972	0.0600244	-0.059165	0.0435953	-0.00754781	-0.0892887	-0.0544324	-0.0061139	0.199192	0.1677	0.173838	0.238259	0.161362	0.188302	0.235031	0.249626	0.149848	0.114234	0.160725	0.185481	0.262649
3755.95	0.0946436	0.170615	0.16105	0.164819	0.162668	0.148634	0.143781	0.137715	0.127305	0.119276	0.136946	0.121926	0.156832	0.122136	0.107197	0.126229	0.0826386	0.115498	0.135833	0.182324	0.18745	0.123471	0.100701	0.240782	0.127523	0.0701005	0.108534	0.0168809	0.0325023	0.0600205	-0.0591421	0.0435957	-0.00753768	-0.0892542	-0.0544048	-0.00609569	0.199155	0.167666	0.173807	0.238209	0.161335	0.188269	0.234985	0.249582	0.149805	0.114206	0.160694	0.185448	0.262604
3755.63	0.0946354	0.170585	0.161023	0.164794	0.162644	0.148615	0.14376	0.137695	0.127289	0.119257	0.136926	0.12191	0.15681	0.122118	0.107184	0.126211	0.0826155	0.115465	0.135788	0.182289	0.187392	0.123431	0.100661	0.240747	0.12751	0.0700938	0.108519	0.0168846	0.0325052	0.0600154	-0.0591248	0.0435935	-0.00753182	-0.0892253	-0.0543805	-0.00608016	0.199119	0.167633	0.173776	0.238159	0.161308	0.188237	0.234939	0.249538	0.149762	0.114177	0.160663	0.185415	0.262559
3755.31	0.0946249	0.170553	0.160996	0.164768	0.162619	0.148595	0.143737	0.137674	0.127272	0.119237	0.136905	0.121892	0.156786	0.122099	0.10717	0.126192	0.0825909	0.115429	0.135743	0.182253	0.187332	0.123389	0.100618	0.24071	0.127494	0.0700864	0.108502	0.0168871	0.0325062	0.0600094	-0.0591118	0.043589	-0.00752892	-0.0892006	-0.0543585	-0.00606629	0.199084	0.167601	0.173746	0.238111	0.161281	0.188204	0.23489	0.249494	0.149718	0.114147	0.160634	0.185382	0.262514
3754.99	0.094613	0.170521	0.160968	0.164742	0.162593	0.148574	0.143714	0.137652	0.127253	0.119216	0.136884	0.121873	0.156762	0.12208	0.107155	0.126172	0.0825652	0.115394	0.135696	0.182216	0.187273	0.123346	0.100576	0.240671	0.127478	0.0700783	0.108485	0.0168888	0.0325055	0.0600027	-0.0591015	0.0435828	-0.00752776	-0.0891791	-0.0543382	-0.00605316	0.199049	0.16757	0.173717	0.238067	0.161254	0.188171	0.234841	0.24945	0.149676	0.114118	0.160606	0.18535	0.26247
3754.67	0.0946017	0.170488	0.160938	0.164715	0.162566	0.148552	0.143691	0.13763	0.127233	0.119196	0.136862	0.121854	0.156737	0.12206	0.10714	0.126151	0.0825397	0.11536	0.135651	0.182179	0.187218	0.123304	0.100534	0.240632	0.12746	0.0700699	0.108467	0.0168904	0.0325042	0.059996	-0.0590918	0.0435758	-0.00752649	-0.0891586	-0.0543182	-0.00603967	0.199014	0.167542	0.17369	0.238028	0.161228	0.188137	0.234792	0.249405	0.149639	0.11409	0.160582	0.185318	0.262427
3754.35	0.0945922	0.170455	0.160908	0.164689	0.162539	0.14853	0.143668	0.137608	0.127214	0.119176	0.136841	0.121835	0.156711	0.12204	0.107124	0.126131	0.0825154	0.115327	0.13561	0.182143	0.187168	0.123264	0.100497	0.240592	0.127441	0.0700615	0.10845	0.0168925	0.0325031	0.0599897	-0.0590806	0.0435694	-0.00752314	-0.0891367	-0.054297	-0.00602466	0.19898	0.167516	0.173663	0.237995	0.161201	0.188105	0.234745	0.249361	0.149605	0.114065	0.160562	0.185288	0.262385
3754.02	0.0945849	0.170422	0.160878	0.164662	0.162513	0.148508	0.143646	0.137586	0.127195	0.119156	0.13682	0.121815	0.156685	0.12202	0.107109	0.12611	0.0824934	0.115298	0.135573	0.182108	0.187126	0.123227	0.100464	0.240553	0.127423	0.0700533	0.108434	0.0168955	0.0325031	0.0599841	-0.0590671	0.0435642	-0.00751708	-0.0891123	-0.0542741	-0.00600785	0.198943	0.167493	0.173638	0.237969	0.161176	0.188072	0.2347	0.249316	0.149575	0.114043	0.160546	0.185259	0.262343
3753.7	0.09458	0.170391	0.160849	0.164636	0.162487	0.148487	0.143625	0.137564	0.127177	0.119137	0.136799	0.121797	0.156659	0.122001	0.107094	0.126091	0.082474	0.115273	0.135541	0.182074	0.187092	0.123196	0.100436	0.240514	0.127405	0.0700454	0.108419	0.0168996	0.0325045	0.0599793	-0.0590509	0.043561	-0.00750776	-0.0890848	-0.054249	-0.00598913	0.198906	0.16747	0.173614	0.237948	0.16115	0.188039	0.234656	0.249272	0.149547	0.114023	0.160532	0.185231	0.262303
3753.38	0.0945766	0.170361	0.16082	0.164611	0.162461	0.148466	0.143605	0.137543	0.12716	0.119118	0.136778	0.121778	0.156633	0.121982	0.107079	0.126072	0.0824571	0.11525	0.135513	0.182041	0.187062	0.123167	0.100412	0.240477	0.127388	0.0700378	0.108405	0.0169047	0.0325077	0.0599751	-0.0590321	0.04356	-0.0074956	-0.0890542	-0.0542221	-0.00596902	0.198867	0.167447	0.17359	0.237928	0.161125	0.188006	0.234614	0.249226	0.149518	0.114004	0.160521	0.185203	0.262263
3753.06	0.094573	0.170332	0.160792	0.164585	0.162436	0.148447	0.143586	0.137522	0.127143	0.119099	0.136757	0.12176	0.156607	0.121963	0.107064	0.126053	0.0824415	0.115227	0.135486	0.182008	0.187033	0.123141	0.100389	0.24044	0.127371	0.0700304	0.108391	0.0169105	0.032512	0.0599712	-0.0590124	0.0435606	-0.00748215	-0.0890221	-0.0541945	-0.00594876	0.198827	0.167423	0.173565	0.237907	0.1611	0.187973	0.234571	0.24918	0.149487	0.113985	0.160508	0.185175	0.262222
3752.74	0.0945674	0.170303	0.160764	0.16456	0.16241	0.148427	0.143566	0.137501	0.127127	0.119081	0.136736	0.12174	0.156582	0.121945	0.107048	0.126034	0.0824257	0.115204	0.135456	0.181975	0.186999	0.123113	0.100363	0.240404	0.127356	0.0700229	0.108377	0.0169164	0.0325166	0.0599669	-0.0589933	0.0435621	-0.00746919	-0.0889901	-0.0541675	-0.00592943	0.198787	0.167397	0.173539	0.23788	0.161074	0.187939	0.234528	0.249133	0.14945	0.113963	0.160492	0.185147	0.262182
3752.42	0.0945584	0.170274	0.160736	0.164534	0.162385	0.148408	0.143546	0.13748	0.127111	0.119061	0.136716	0.121721	0.156556	0.121927	0.107032	0.126014	0.0824082	0.115177	0.13542	0.18194	0.186958	0.123081	0.100332	0.240368	0.127341	0.0700153	0.108362	0.0169217	0.0325207	0.0599619	-0.0589756	0.0435636	-0.00745785	-0.0889596	-0.054142	-0.00591183	0.198748	0.167368	0.17351	0.237847	0.161047	0.187906	0.234481	0.249085	0.149407	0.113939	0.16047	0.185117	0.262141
3752.1	0.0945457	0.170244	0.160708	0.164508	0.162359	0.148389	0.143526	0.137458	0.127094	0.119042	0.136694	0.121701	0.156531	0.121909	0.107016	0.125993	0.0823879	0.115146	0.135377	0.181903	0.186908	0.123044	0.100293	0.240332	0.127326	0.0700075	0.108346	0.016926	0.0325238	0.059956	-0.0589596	0.0435642	-0.0074489	-0.0889313	-0.0541185	-0.00589619	0.19871	0.167336	0.173478	0.237805	0.16102	0.187872	0.234433	0.249037	0.149359	0.113911	0.160443	0.185085	0.262099
3751.77	0.0945302	0.170213	0.160681	0.164481	0.162333	0.148369	0.143504	0.137435	0.127075	0.119021	0.136673	0.12168	0.156506	0.12189	0.106999	0.125971	0.0823647	0.115112	0.135328	0.181865	0.186849	0.123002	0.100248	0.240296	0.127312	0.0699995	0.108328	0.0169291	0.0325254	0.0599492	-0.0589449	0.0435636	-0.00744204	-0.0889053	-0.0540967	-0.00588194	0.198675	0.167302	0.173445	0.237758	0.160992	0.187838	0.234383	0.248989	0.149309	0.11388	0.160411	0.185053	0.262057
3751.45	0.0945145	0.170183	0.160653	0.164455	0.162307	0.148349	0.143482	0.137413	0.127057	0.119001	0.136652	0.12166	0.156481	0.121872	0.106983	0.125949	0.0823397	0.115076	0.135275	0.181827	0.186787	0.122958	0.1002	0.240261	0.127298	0.0699919	0.10831	0.0169314	0.0325263	0.0599423	-0.0589284	0.0435624	-0.00743528	-0.0888789	-0.0540747	-0.00586745	0.198641	0.167268	0.173413	0.237708	0.160964	0.187805	0.234333	0.248942	0.149259	0.11385	0.160377	0.18502	0.262014
3751.13	0.094503	0.170153	0.160627	0.16443	0.162282	0.148331	0.143461	0.137392	0.12704	0.118981	0.136631	0.121641	0.156457	0.121855	0.106969	0.125929	0.0823154	0.115042	0.135223	0.18179	0.186728	0.122916	0.100155	0.240227	0.127286	0.0699852	0.108293	0.0169341	0.0325283	0.0599363	-0.0589059	0.0435622	-0.00742497	-0.0888484	-0.0540493	-0.0058504	0.198608	0.167236	0.173381	0.237661	0.160939	0.187774	0.234288	0.248896	0.149216	0.113823	0.160346	0.184988	0.261971
3750.81	0.0944981	0.170125	0.160602	0.164406	0.162259	0.148313	0.14344	0.137373	0.127026	0.118963	0.136612	0.121624	0.156435	0.121839	0.106958	0.125911	0.0822931	0.115012	0.135178	0.181756	0.186678	0.122878	0.100117	0.240195	0.127275	0.0699795	0.108277	0.0169379	0.0325323	0.059932	-0.0588761	0.043564	-0.00740958	-0.088812	-0.0540193	-0.00582981	0.198575	0.167206	0.173352	0.237619	0.160915	0.187745	0.234248	0.248852	0.14918	0.113801	0.160318	0.184958	0.261928
3750.49	0.0945031	0.170099	0.16058	0.164383	0.162237	0.148298	0.143423	0.137356	0.127017	0.118946	0.136593	0.121609	0.156415	0.121825	0.106951	0.125897	0.082275	0.114987	0.135142	0.181725	0.186639	0.122847	0.100088	0.240165	0.127266	0.0699757	0.108264	0.016944	0.0325403	0.0599308	-0.0588357	0.0435697	-0.00738602	-0.0887656	-0.0539818	-0.00580426	0.198542	0.167179	0.173325	0.237584	0.160893	0.187718	0.234214	0.248811	0.149152	0.113785	0.160296	0.184928	0.261884
3750.17	0.0945167	0.170076	0.160559	0.164362	0.162217	0.148285	0.143407	0.13734	0.127012	0.118931	0.136576	0.121596	0.156397	0.121813	0.106948	0.125886	0.0822607	0.114968	0.135114	0.181696	0.186609	0.122822	0.100067	0.240138	0.127259	0.0699732	0.108254	0.0169525	0.0325519	0.0599322	-0.0587872	0.043579	-0.0073557	-0.0887103	-0.0539382	-0.00577507	0.198507	0.167154	0.1733	0.237553	0.160873	0.187692	0.234185	0.24877	0.149131	0.113776	0.160278	0.1849	0.261841
3749.85	0.0945365	0.170054	0.16054	0.164341	0.162199	0.148272	0.143392	0.137326	0.127012	0.118917	0.13656	0.121585	0.15638	0.121802	0.106946	0.125877	0.0822488	0.114952	0.135092	0.181669	0.186585	0.122801	0.10005	0.240112	0.127252	0.0699716	0.108246	0.0169629	0.0325663	0.059936	-0.0587342	0.043591	-0.00732083	-0.0886481	-0.0538903	-0.00574427	0.198472	0.167129	0.173276	0.237523	0.160855	0.187667	0.234159	0.24873	0.149113	0.11377	0.160261	0.184872	0.261797
3749.53	0.0945573	0.170032	0.16052	0.16432	0.16218	0.148259	0.143378	0.137312	0.127012	0.118903	0.136543	0.121573	0.156363	0.121791	0.106946	0.125868	0.0822368	0.114935	0.135069	0.181643	0.186559	0.122777	0.10003	0.240085	0.127243	0.0699698	0.108239	0.016974	0.0325814	0.0599405	-0.0586828	0.0436033	-0.00728615	-0.0885841	-0.0538423	-0.00571504	0.198437	0.167104	0.173251	0.237491	0.160836	0.187641	0.234131	0.248689	0.149092	0.113765	0.16024	0.184842	0.261754
3749.2	0.094573	0.170008	0.160499	0.164297	0.162161	0.148245	0.143362	0.137296	0.127009	0.118888	0.136526	0.12156	0.156345	0.121779	0.106942	0.125857	0.0822215	0.114913	0.135038	0.181613	0.186523	0.122746	0.100003	0.240056	0.127232	0.0699668	0.108231	0.0169839	0.0325941	0.0599438	-0.0586398	0.0436129	-0.00725707	-0.0885245	-0.0537989	-0.00569044	0.198404	0.167076	0.173223	0.237453	0.160816	0.187614	0.234099	0.248648	0.149065	0.113757	0.160214	0.184811	0.26171
3748.88	0.0945795	0.16998	0.160476	0.164273	0.162139	0.148227	0.143343	0.137278	0.127002	0.118871	0.136506	0.121544	0.156325	0.121763	0.106935	0.125843	0.0822011	0.114885	0.134997	0.181581	0.186474	0.122707	0.0999643	0.240023	0.127217	0.0699618	0.10822	0.0169914	0.0326024	0.0599444	-0.058609	0.0436176	-0.00723721	-0.088474	-0.0537629	-0.0056723	0.198374	0.167046	0.173194	0.237408	0.160793	0.187584	0.234061	0.248604	0.149032	0.113746	0.160181	0.184778	0.261667
3748.56	0.0945743	0.169949	0.16045	0.164246	0.162114	0.148205	0.14332	0.137257	0.126986	0.118851	0.136485	0.121526	0.156302	0.121745	0.106922	0.125825	0.0821745	0.114848	0.134944	0.181544	0.186411	0.122659	0.0999133	0.239985	0.127198	0.0699543	0.108206	0.0169952	0.0326048	0.0599412	-0.0585925	0.0436159	-0.00722863	-0.088436	-0.053736	-0.00566129	0.198345	0.167014	0.173162	0.237357	0.160769	0.187553	0.234017	0.24856	0.148992	0.11373	0.160142	0.184744	0.261624
3748.24	0.0945582	0.169915	0.160423	0.164217	0.162087	0.14818	0.143295	0.137233	0.126963	0.118829	0.136462	0.121506	0.156276	0.121725	0.106905	0.125804	0.0821426	0.114805	0.13488	0.181504	0.186337	0.122603	0.0998531	0.239943	0.127176	0.0699448	0.108189	0.0169958	0.0326017	0.0599344	-0.0585881	0.0436084	-0.00722991	-0.0884102	-0.0537171	-0.0056559	0.198317	0.16698	0.17313	0.237303	0.160743	0.18752	0.233968	0.248515	0.148948	0.113709	0.1601	0.184708	0.261581
3747.92	0.0945346	0.169879	0.160393	0.164188	0.162058	0.148153	0.143267	0.137208	0.126934	0.118806	0.136437	0.121484	0.156249	0.121703	0.106884	0.12578	0.0821078	0.114758	0.134811	0.181462	0.186258	0.122546	0.0997884	0.239898	0.127153	0.069934	0.108169	0.0169938	0.0325947	0.0599249	-0.0585914	0.0435968	-0.00723747	-0.0883937	-0.0537032	-0.00565371	0.19829	0.166947	0.173097	0.237249	0.160716	0.187487	0.233917	0.24847	0.148904	0.113684	0.160058	0.184673	0.261539
3747.6	0.0945088	0.169842	0.160364	0.164158	0.162028	0.148126	0.143239	0.137182	0.126902	0.118782	0.136413	0.121461	0.15622	0.121681	0.106862	0.125755	0.082073	0.114711	0.134743	0.181419	0.186183	0.12249	0.0997251	0.239852	0.127131	0.0699231	0.108149	0.016991	0.0325865	0.0599142	-0.0585956	0.0435842	-0.00724598	-0.0883811	-0.0536895	-0.00565126	0.198263	0.166915	0.173066	0.237199	0.16069	0.187453	0.233867	0.248425	0.148862	0.113659	0.16002	0.184639	0.261497
3747.28	0.0944861	0.169807	0.160335	0.16413	0.161999	0.148099	0.143212	0.137157	0.126872	0.118758	0.136389	0.121438	0.156193	0.121661	0.106842	0.125732	0.0820409	0.114666	0.134681	0.181379	0.186116	0.122441	0.0996686	0.239808	0.127111	0.069913	0.10813	0.016989	0.0325797	0.059904	-0.0585946	0.0435735	-0.00725038	-0.0883671	-0.0536723	-0.00564572	0.198233	0.166885	0.173036	0.237155	0.160664	0.18742	0.233819	0.248382	0.148826	0.113633	0.159989	0.184607	0.261454
3746.95	0.0944713	0.169775	0.160309	0.164103	0.161972	0.148075	0.143187	0.137135	0.126846	0.118736	0.136366	0.121417	0.156167	0.121643	0.106826	0.125711	0.082014	0.114628	0.13463	0.181342	0.186064	0.122402	0.0996236	0.239768	0.127096	0.0699049	0.108114	0.0169895	0.0325769	0.0598961	-0.0585823	0.0435677	-0.00724581	-0.0883455	-0.0536475	-0.00563415	0.1982	0.166858	0.173009	0.237117	0.160641	0.187389	0.233775	0.248339	0.148797	0.11361	0.159965	0.184577	0.261412
3746.63	0.0944665	0.169745	0.160284	0.164079	0.161946	0.148054	0.143165	0.137114	0.126826	0.118716	0.136345	0.121398	0.156142	0.121628	0.106814	0.125694	0.0819934	0.114597	0.134591	0.181308	0.186028	0.122373	0.0995916	0.239732	0.127084	0.0698988	0.1081	0.0169933	0.0325789	0.0598908	-0.0585564	0.0435677	-0.00723072	-0.0883145	-0.0536141	-0.0056158	0.198164	0.166834	0.172983	0.237087	0.160619	0.187359	0.233735	0.248296	0.148774	0.11359	0.159949	0.18455	0.26137
3746.31	0.0944726	0.169718	0.160262	0.164057	0.161923	0.148037	0.143145	0.137095	0.126813	0.118697	0.136326	0.121382	0.15612	0.121615	0.106806	0.12568	0.0819793	0.114574	0.134566	0.181279	0.186007	0.122354	0.0995736	0.2397	0.127076	0.0698949	0.108089	0.0170008	0.0325864	0.0598884	-0.058515	0.0435744	-0.0072042	-0.0882718	-0.0535714	-0.00559022	0.198123	0.166812	0.17296	0.237064	0.1606	0.18733	0.2337	0.248254	0.148757	0.113575	0.159943	0.184525	0.261327
3745.99	0.0944862	0.169693	0.160241	0.164036	0.1619	0.148021	0.143127	0.137078	0.126804	0.11868	0.136308	0.121367	0.1561	0.121603	0.106802	0.125668	0.0819701	0.114557	0.134551	0.181252	0.185997	0.122343	0.0995661	0.239671	0.12707	0.0698921	0.108079	0.0170112	0.0325978	0.0598879	-0.0584623	0.0435859	-0.00716993	-0.0882212	-0.0535227	-0.00555963	0.19808	0.166792	0.172938	0.237046	0.160582	0.187301	0.233668	0.248213	0.148743	0.113562	0.159943	0.184502	0.261285
3745.67	0.0945031	0.169669	0.16022	0.164015	0.161878	0.148006	0.14311	0.13706	0.126796	0.118663	0.136291	0.121353	0.156079	0.121591	0.106799	0.125656	0.0819634	0.114543	0.134541	0.181226	0.185993	0.122334	0.0995643	0.239644	0.127064	0.0698896	0.108069	0.0170232	0.0326112	0.0598878	-0.0584038	0.0435996	-0.00713232	-0.0881667	-0.0534721	-0.005527	0.198034	0.166773	0.172916	0.237032	0.160564	0.187273	0.233637	0.248171	0.148727	0.113551	0.159947	0.18448	0.261243
3745.35	0.0945182	0.169644	0.160198	0.163995	0.161855	0.147991	0.143091	0.137042	0.126786	0.118646	0.136273	0.121338	0.156057	0.121577	0.106795	0.125644	0.0819566	0.114529	0.134529	0.1812	0.185985	0.122323	0.0995615	0.239616	0.127057	0.0698861	0.108058	0.017035	0.0326243	0.0598867	-0.0583468	0.0436127	-0.00709652	-0.0881138	-0.0534241	-0.00549579	0.197988	0.166753	0.172894	0.237016	0.160546	0.187244	0.233605	0.248128	0.148708	0.113538	0.15995	0.184457	0.261201
3745.03	0.0945263	0.169617	0.160174	0.163973	0.16183	0.147974	0.143071	0.137021	0.126771	0.118628	0.136254	0.121322	0.156034	0.12156	0.106787	0.12563	0.0819466	0.11451	0.134508	0.181171	0.185967	0.122303	0.0995506	0.239585	0.127047	0.0698808	0.108045	0.0170448	0.0326347	0.0598831	-0.0582996	0.0436222	-0.00706804	-0.0880679	-0.0533835	-0.0054697	0.197944	0.166731	0.17287	0.236996	0.160526	0.187214	0.233569	0.248084	0.148679	0.113522	0.159947	0.184433	0.26116
3744.7	0.0945227	0.169586	0.160148	0.163948	0.161803	0.147954	0.143048	0.136998	0.126749	0.118608	0.136232	0.121304	0.156008	0.12154	0.106775	0.125611	0.0819307	0.114483	0.134474	0.181139	0.185931	0.122271	0.0995251	0.239549	0.127033	0.0698728	0.108028	0.0170509	0.03264	0.0598758	-0.0582701	0.0436251	-0.00705149	-0.0880339	-0.0533546	-0.00545198	0.197905	0.166706	0.172843	0.236966	0.160503	0.187182	0.233526	0.248038	0.14864	0.113499	0.159934	0.184404	0.26112
3744.38	0.0945073	0.169553	0.16012	0.163922	0.161774	0.147931	0.143022	0.136973	0.12672	0.118586	0.136207	0.121283	0.155981	0.121517	0.106758	0.12559	0.0819081	0.114445	0.134423	0.181102	0.185875	0.122225	0.0994825	0.23951	0.127014	0.0698622	0.108008	0.0170528	0.0326398	0.059865	-0.0582602	0.0436209	-0.00704733	-0.0880121	-0.0533377	-0.0054432	0.197871	0.166675	0.172813	0.236924	0.160478	0.187149	0.233475	0.247991	0.14859	0.11347	0.159909	0.184372	0.261079
3744.06	0.0944803	0.169517	0.160089	0.163893	0.161743	0.147905	0.142994	0.136946	0.126686	0.118562	0.136181	0.121259	0.155951	0.121491	0.106736	0.125565	0.0818785	0.114398	0.134357	0.181061	0.185801	0.122166	0.099423	0.239466	0.126991	0.0698495	0.107985	0.0170505	0.0326338	0.0598509	-0.0582697	0.0436097	-0.00705479	-0.0880021	-0.053332	-0.00544286	0.197843	0.166641	0.17278	0.236872	0.160451	0.187115	0.233417	0.247941	0.148531	0.113439	0.15987	0.184335	0.261039
3743.74	0.0944464	0.16948	0.160057	0.163863	0.161711	0.147878	0.142965	0.136918	0.126649	0.118537	0.136154	0.121234	0.155921	0.121465	0.106712	0.125538	0.0818437	0.114345	0.134281	0.181017	0.185715	0.122098	0.0993517	0.239421	0.126966	0.0698357	0.107961	0.0170452	0.0326238	0.0598351	-0.0582921	0.0435939	-0.00706923	-0.0879991	-0.0533329	-0.00544805	0.19782	0.166604	0.172745	0.236811	0.160423	0.187081	0.233355	0.247892	0.14847	0.113406	0.159821	0.184296	0.260999
3743.42	0.0944108	0.169443	0.160026	0.163832	0.16168	0.147849	0.142935	0.13689	0.126613	0.118512	0.136126	0.12121	0.155892	0.121439	0.106687	0.125511	0.0818062	0.114289	0.134199	0.180973	0.185624	0.122027	0.0992752	0.239374	0.126941	0.0698221	0.107937	0.0170384	0.0326117	0.059819	-0.0583192	0.0435761	-0.00708539	-0.0879977	-0.0533353	-0.00545522	0.197799	0.166567	0.172709	0.236748	0.160396	0.187047	0.233293	0.247842	0.148412	0.113376	0.159768	0.184256	0.260958
3743.1	0.0943787	0.169407	0.159995	0.163802	0.161649	0.147821	0.142907	0.136864	0.12658	0.118487	0.1361	0.121186	0.155864	0.121415	0.106665	0.125486	0.0817688	0.114234	0.13412	0.180929	0.185538	0.121959	0.0992008	0.239329	0.126918	0.0698096	0.107915	0.0170321	0.0325998	0.0598043	-0.0583421	0.0435594	-0.00709776	-0.0879925	-0.0533338	-0.00546061	0.19778	0.166531	0.172675	0.236686	0.160371	0.187015	0.233234	0.247794	0.148362	0.113352	0.159715	0.184216	0.260918
3742.78	0.0943546	0.169374	0.159967	0.163773	0.161621	0.147795	0.142881	0.136839	0.12655	0.118464	0.136075	0.121163	0.155837	0.121393	0.106647	0.125463	0.0817338	0.114183	0.134049	0.180888	0.185461	0.121897	0.099134	0.239287	0.126898	0.069799	0.107896	0.0170275	0.0325903	0.0597921	-0.058354	0.0435464	-0.00710258	-0.0879795	-0.0533246	-0.00546159	0.19776	0.166497	0.172642	0.23663	0.160348	0.186984	0.23318	0.247748	0.148322	0.113334	0.159667	0.184179	0.260877
3742.45	0.0943406	0.169344	0.159941	0.163746	0.161594	0.14777	0.142857	0.136817	0.126525	0.118443	0.136052	0.121143	0.155812	0.121373	0.106633	0.125444	0.0817027	0.114139	0.133989	0.18085	0.185398	0.121844	0.0990778	0.239249	0.126881	0.0697905	0.107879	0.0170256	0.0325844	0.0597831	-0.0583516	0.0435381	-0.00709797	-0.0879565	-0.0533053	-0.00545659	0.197738	0.166466	0.172612	0.236582	0.160327	0.186954	0.233134	0.247704	0.148293	0.113321	0.159627	0.184144	0.260835
3742.13	0.0943366	0.169316	0.159918	0.163721	0.161569	0.147748	0.142836	0.136796	0.126505	0.118423	0.136031	0.121125	0.15579	0.121356	0.106623	0.125428	0.0816758	0.114101	0.133939	0.180814	0.185347	0.1218	0.099032	0.239214	0.126868	0.0697839	0.107865	0.0170265	0.0325824	0.0597769	-0.0583358	0.0435347	-0.00708476	-0.0879242	-0.0532771	-0.00544603	0.197713	0.166438	0.172584	0.236541	0.160307	0.186925	0.233093	0.247662	0.148273	0.113311	0.159594	0.184112	0.260794
3741.81	0.0943406	0.169291	0.159896	0.163697	0.161545	0.147727	0.142816	0.136778	0.126487	0.118404	0.13601	0.121107	0.155768	0.121341	0.106616	0.125414	0.0816526	0.114068	0.133898	0.180781	0.185305	0.121763	0.0989944	0.239182	0.126858	0.0697785	0.107853	0.0170297	0.0325837	0.0597731	-0.0583099	0.0435349	-0.00706543	-0.0878846	-0.0532418	-0.00543114	0.197687	0.166411	0.172557	0.236504	0.160288	0.186897	0.233057	0.247622	0.148257	0.113302	0.159566	0.184082	0.260752
3741.49	0.0943491	0.169267	0.159875	0.163674	0.161521	0.147708	0.142796	0.13676	0.126471	0.118386	0.135991	0.121091	0.155748	0.121327	0.106611	0.125401	0.0816319	0.114038	0.133862	0.180749	0.185267	0.12173	0.0989617	0.239151	0.126849	0.0697736	0.107842	0.0170344	0.032587	0.0597706	-0.058279	0.0435371	-0.00704306	-0.087841	-0.0532028	-0.00541369	0.197658	0.166385	0.17253	0.23647	0.160268	0.186867	0.233023	0.247582	0.148243	0.113293	0.159541	0.184054	0.260711
3741.17	0.0943593	0.169244	0.159855	0.163651	0.161498	0.147689	0.142776	0.136741	0.126455	0.118369	0.135971	0.121075	0.155727	0.121314	0.106604	0.125389	0.0816124	0.11401	0.133828	0.180717	0.185231	0.121697	0.0989307	0.239121	0.126841	0.0697685	0.107832	0.0170396	0.0325912	0.0597684	-0.0582478	0.0435396	-0.00702075	-0.0877967	-0.0531631	-0.00539547	0.197629	0.166359	0.172504	0.236434	0.160247	0.186837	0.232989	0.247542	0.148227	0.113284	0.159518	0.184025	0.260669
3740.85	0.0943681	0.16922	0.159834	0.163628	0.161474	0.147669	0.142756	0.136723	0.126438	0.118351	0.135951	0.121058	0.155707	0.1213	0.106597	0.125376	0.0815932	0.113981	0.133794	0.180685	0.185193	0.121665	0.0988995	0.239091	0.126832	0.0697627	0.107821	0.0170449	0.0325952	0.0597661	-0.0582194	0.0435413	-0.00700047	-0.0877541	-0.0531247	-0.00537766	0.1976	0.166332	0.172477	0.236397	0.160225	0.186806	0.232955	0.247503	0.148209	0.113275	0.159494	0.183996	0.260627
3740.53	0.0943729	0.169195	0.159813	0.163604	0.161448	0.147649	0.142735	0.136703	0.12642	0.118333	0.135929	0.121041	0.155686	0.121287	0.106586	0.125362	0.0815732	0.113951	0.133758	0.180652	0.185151	0.12163	0.0988665	0.239059	0.126822	0.0697556	0.107808	0.0170494	0.0325977	0.0597626	-0.0581959	0.0435411	-0.00698398	-0.0877162	-0.0530896	-0.00536157	0.19757	0.166305	0.172449	0.236358	0.160202	0.186775	0.23292	0.247463	0.148189	0.113267	0.15947	0.183966	0.260586
3740.2	0.0943731	0.169168	0.159792	0.16358	0.161422	0.147628	0.142712	0.136681	0.126399	0.118314	0.135908	0.121023	0.155664	0.121272	0.106574	0.125347	0.0815522	0.113919	0.133718	0.180619	0.185107	0.121592	0.0988317	0.239027	0.126811	0.0697474	0.107795	0.0170531	0.0325988	0.059758	-0.0581771	0.043539	-0.00697117	-0.0876834	-0.0530578	-0.00534743	0.197541	0.166278	0.172422	0.236318	0.16018	0.186743	0.232884	0.247423	0.14817	0.113261	0.159446	0.183937	0.260545
3739.88	0.0943681	0.16914	0.159769	0.163555	0.161395	0.147606	0.142688	0.136659	0.126377	0.118295	0.135885	0.121004	0.15564	0.121256	0.106559	0.125331	0.0815298	0.113886	0.133674	0.180584	0.18506	0.121553	0.0987952	0.238992	0.126798	0.069738	0.10778	0.0170558	0.0325982	0.0597521	-0.0581623	0.0435351	-0.00696182	-0.0876563	-0.0530293	-0.00533559	0.197512	0.166252	0.172396	0.236278	0.160159	0.186712	0.232848	0.247383	0.148152	0.113257	0.159423	0.183907	0.260504
3739.56	0.094358	0.169111	0.159745	0.163529	0.161368	0.147582	0.142664	0.136635	0.126352	0.118274	0.135861	0.120983	0.155615	0.121238	0.106541	0.125313	0.081506	0.113851	0.133626	0.180549	0.18501	0.121512	0.0987574	0.238956	0.126784	0.0697277	0.107763	0.0170576	0.0325959	0.0597449	-0.0581508	0.0435297	-0.00695542	-0.0876348	-0.0530041	-0.00532618	0.197483	0.166228	0.172371	0.23624	0.160139	0.186681	0.232812	0.247343	0.148136	0.113255	0.159401	0.183879	0.260464
3739.24	0.0943455	0.16908	0.159721	0.163502	0.161339	0.147557	0.142639	0.136611	0.126325	0.118253	0.135837	0.120962	0.155589	0.121218	0.106524	0.125294	0.0814818	0.113816	0.133577	0.180514	0.184962	0.12147	0.0987197	0.238919	0.126769	0.069717	0.107745	0.017059	0.0325932	0.0597371	-0.058139	0.0435242	-0.00694937	-0.0876157	-0.0529799	-0.00531804	0.197454	0.166205	0.172348	0.236205	0.160119	0.186652	0.232777	0.247302	0.148125	0.113253	0.159381	0.183852	0.260424
3738.92	0.0943323	0.169049	0.159696	0.163476	0.161311	0.147533	0.142615	0.136586	0.126298	0.118231	0.135813	0.120941	0.155563	0.121198	0.106506	0.125274	0.0814578	0.113781	0.133528	0.180478	0.184915	0.12143	0.0986831	0.238881	0.126753	0.0697063	0.107727	0.0170605	0.0325906	0.059729	-0.0581252	0.0435195	-0.00694216	-0.0875971	-0.0529559	-0.00531041	0.197424	0.166183	0.172325	0.236173	0.160101	0.186624	0.232743	0.247262	0.148118	0.113252	0.159363	0.183825	0.260385
3738.6	0.0943206	0.169019	0.159672	0.163449	0.161283	0.147508	0.142591	0.136562	0.126271	0.118209	0.135789	0.120919	0.155536	0.121178	0.10649	0.125255	0.0814348	0.113747	0.13348	0.180443	0.184871	0.121392	0.0986488	0.238843	0.126737	0.0696961	0.107709	0.0170627	0.0325894	0.0597212	-0.0581068	0.0435166	-0.00693195	-0.087576	-0.0529305	-0.00530218	0.197394	0.166161	0.172303	0.236144	0.160084	0.186597	0.23271	0.247222	0.148116	0.113251	0.159348	0.1838	0.260345
3738.28	0.0943135	0.16899	0.159648	0.163423	0.161256	0.147485	0.142569	0.13654	0.126245	0.118188	0.135765	0.120899	0.155511	0.121159	0.106477	0.125236	0.081414	0.113715	0.133437	0.180409	0.184832	0.121357	0.0986181	0.238807	0.126723	0.0696871	0.107693	0.0170664	0.0325906	0.0597147	-0.0580809	0.043517	-0.0069163	-0.0875488	-0.0529015	-0.00529166	0.197363	0.16614	0.17228	0.236118	0.160068	0.186571	0.232678	0.247183	0.148119	0.11325	0.159336	0.183776	0.260306
3737.95	0.0943119	0.168963	0.159626	0.163399	0.16123	0.147463	0.142548	0.136519	0.126223	0.118168	0.135743	0.12088	0.155487	0.121142	0.106468	0.12522	0.0813958	0.113687	0.133398	0.180376	0.184799	0.121325	0.0985913	0.238773	0.126712	0.0696796	0.107678	0.017072	0.0325948	0.0597097	-0.058046	0.0435213	-0.00689441	-0.0875138	-0.0528683	-0.00527807	0.197331	0.166118	0.172257	0.236094	0.160052	0.186545	0.232648	0.247145	0.148124	0.113251	0.159325	0.183753	0.260267
3737.63	0.0943168	0.168938	0.159605	0.163375	0.161205	0.147442	0.142529	0.136501	0.126204	0.11815	0.135722	0.120862	0.155465	0.121126	0.106463	0.125206	0.0813805	0.113662	0.133365	0.180344	0.184771	0.121297	0.0985683	0.238742	0.126702	0.0696737	0.107667	0.0170799	0.0326023	0.0597066	-0.0580019	0.0435297	-0.00686603	-0.0874701	-0.0528299	-0.00526089	0.197298	0.166095	0.172233	0.236071	0.160037	0.18652	0.232619	0.247107	0.148131	0.113252	0.159315	0.183729	0.260226
3737.31	0.0943266	0.168915	0.159585	0.163352	0.161181	0.147422	0.14251	0.136483	0.126188	0.118133	0.135702	0.120846	0.155445	0.121113	0.10646	0.125194	0.0813673	0.113639	0.133336	0.180313	0.184746	0.121271	0.0985478	0.238714	0.126696	0.0696691	0.107657	0.0170895	0.0326125	0.059705	-0.0579505	0.0435414	-0.00683287	-0.0874193	-0.0527873	-0.00524076	0.197263	0.166073	0.172208	0.236048	0.160023	0.186495	0.232592	0.24707	0.148138	0.113255	0.159305	0.183705	0.260185
3736.99	0.0943395	0.168893	0.159567	0.16333	0.161157	0.147403	0.142493	0.136467	0.126174	0.118117	0.135682	0.12083	0.155426	0.121101	0.106459	0.125184	0.0813553	0.113616	0.133311	0.180283	0.184721	0.121247	0.0985281	0.238687	0.12669	0.0696656	0.107649	0.0171002	0.0326245	0.0597044	-0.0578944	0.0435549	-0.00679697	-0.0873637	-0.0527419	-0.00521879	0.197229	0.16605	0.172182	0.236025	0.160009	0.18647	0.232566	0.247034	0.148145	0.113258	0.159295	0.18368	0.260144
3736.67	0.0943525	0.168871	0.159548	0.163308	0.161134	0.147383	0.142474	0.136452	0.126159	0.118102	0.135663	0.120815	0.155407	0.121089	0.106458	0.125175	0.0813433	0.113594	0.133285	0.180253	0.184695	0.121222	0.0985068	0.238661	0.126685	0.0696625	0.107641	0.0171109	0.0326368	0.059704	-0.0578381	0.0435685	-0.00676143	-0.0873074	-0.0526962	-0.00519683	0.197194	0.166027	0.172156	0.236	0.159996	0.186446	0.23254	0.246997	0.14815	0.113261	0.159283	0.183655	0.260102
3736.35	0.0943632	0.16885	0.159529	0.163286	0.16111	0.147363	0.142455	0.136435	0.126144	0.118086	0.135644	0.1208	0.155387	0.121078	0.106456	0.125165	0.0813301	0.113569	0.133258	0.180222	0.184665	0.121194	0.0984821	0.238636	0.126679	0.0696592	0.107633	0.0171207	0.032648	0.0597029	-0.0577854	0.0435803	-0.00672882	-0.0872538	-0.0526523	-0.00517652	0.19716	0.166005	0.172129	0.235973	0.159983	0.186421	0.232513	0.246961	0.148151	0.113262	0.159269	0.183628	0.26006
3736.03	0.0943687	0.168827	0.159508	0.163264	0.161085	0.147341	0.142433	0.136417	0.126125	0.11807	0.135624	0.120783	0.155367	0.121065	0.106451	0.125153	0.0813146	0.11354	0.133226	0.18019	0.184628	0.121164	0.0984523	0.238608	0.12667	0.0696549	0.107623	0.0171284	0.032657	0.0597003	-0.0577405	0.0435886	-0.00670187	-0.0872065	-0.052613	-0.00515973	0.197128	0.165983	0.172101	0.235943	0.159969	0.186395	0.232483	0.246924	0.148149	0.11326	0.159252	0.1836	0.260018
3735.7	0.0943689	0.168802	0.159486	0.16324	0.16106	0.147319	0.14241	0.136398	0.126103	0.118052	0.135603	0.120766	0.155345	0.121051	0.106443	0.12514	0.0812966	0.113509	0.133189	0.180157	0.184585	0.121131	0.0984173	0.238578	0.126659	0.0696494	0.107611	0.017134	0.0326632	0.0596963	-0.0577047	0.0435929	-0.00668074	-0.0871662	-0.0525789	-0.00514687	0.197096	0.16596	0.172074	0.23591	0.159955	0.186368	0.232451	0.246887	0.148143	0.113255	0.159232	0.183572	0.259977
3735.38	0.0943629	0.168776	0.159463	0.163216	0.161034	0.147295	0.142385	0.136378	0.126077	0.118032	0.135581	0.120747	0.155323	0.121036	0.106431	0.125124	0.0812759	0.113474	0.133147	0.180123	0.184537	0.121095	0.098377	0.238546	0.126645	0.0696424	0.107596	0.0171371	0.0326663	0.0596903	-0.0576801	0.0435926	-0.0066665	-0.0871344	-0.0525512	-0.00513865	0.197065	0.165935	0.172047	0.235873	0.159939	0.18634	0.232413	0.24685	0.148133	0.113247	0.159208	0.183542	0.259936
3735.06	0.0943526	0.168749	0.159438	0.16319	0.161007	0.14727	0.14236	0.136356	0.126049	0.118011	0.135558	0.120728	0.155299	0.121019	0.106417	0.125106	0.0812531	0.113438	0.1331	0.180087	0.184484	0.121056	0.0983333	0.238511	0.126629	0.0696341	0.10758	0.0171382	0.032667	0.0596832	-0.0576651	0.0435887	-0.00665719	-0.0871091	-0.0525288	-0.00513397	0.197036	0.165909	0.17202	0.235832	0.159922	0.18631	0.232372	0.246812	0.14812	0.113238	0.159182	0.183512	0.259896
3734.74	0.0943392	0.16872	0.159412	0.163164	0.16098	0.147245	0.142334	0.136333	0.126019	0.11799	0.135535	0.120708	0.155275	0.121	0.106401	0.125087	0.0812284	0.1134	0.13305	0.180051	0.184428	0.121016	0.0982873	0.238474	0.126612	0.0696246	0.107562	0.0171379	0.0326654	0.059675	-0.0576587	0.0435818	-0.0066519	-0.0870891	-0.0525107	-0.00513209	0.197006	0.165881	0.171993	0.235788	0.159903	0.186279	0.232328	0.246773	0.148105	0.113227	0.159153	0.18348	0.259857
3734.42	0.0943251	0.168691	0.159387	0.163137	0.160953	0.14722	0.142308	0.13631	0.12599	0.117968	0.135511	0.120687	0.155251	0.12098	0.106385	0.125068	0.081203	0.113362	0.132999	0.180015	0.184372	0.120975	0.0982417	0.238436	0.126594	0.0696146	0.107543	0.0171368	0.0326626	0.0596665	-0.0576579	0.0435733	-0.00664823	-0.0870716	-0.052495	-0.00513124	0.196977	0.165852	0.171965	0.235742	0.159884	0.186247	0.232283	0.246734	0.148088	0.113217	0.159123	0.183449	0.259817
3734.1	0.0943123	0.168662	0.159361	0.163111	0.160925	0.147195	0.142282	0.136287	0.12596	0.117946	0.135487	0.120667	0.155226	0.120961	0.106368	0.125049	0.0811774	0.113325	0.13295	0.179979	0.184319	0.120935	0.0981983	0.238398	0.126576	0.0696045	0.107525	0.0171357	0.0326592	0.0596581	-0.0576595	0.0435644	-0.00664421	-0.0870542	-0.0524799	-0.00512996	0.196948	0.165824	0.171939	0.235697	0.159863	0.186215	0.232239	0.246695	0.148073	0.113207	0.159094	0.183417	0.259779
3733.78	0.0943018	0.168633	0.159336	0.163084	0.160897	0.147171	0.142257	0.136264	0.125931	0.117925	0.135462	0.120647	0.155202	0.120941	0.106352	0.125031	0.0811524	0.11329	0.132903	0.179943	0.184269	0.120897	0.0981583	0.23836	0.126559	0.0695947	0.107507	0.0171351	0.0326556	0.0596499	-0.0576607	0.0435561	-0.0066383	-0.0870353	-0.0524635	-0.00512715	0.196919	0.165796	0.171913	0.235653	0.159843	0.186184	0.232199	0.246656	0.14806	0.1132	0.159068	0.183387	0.25974
3733.45	0.0942929	0.168605	0.159311	0.163057	0.160869	0.147146	0.142233	0.136241	0.125901	0.117904	0.135438	0.120627	0.155177	0.120922	0.106337	0.125012	0.0811277	0.113255	0.132859	0.179909	0.184223	0.12086	0.0981216	0.238323	0.126544	0.0695852	0.10749	0.0171349	0.0326517	0.0596415	-0.057661	0.0435483	-0.00663076	-0.0870153	-0.0524461	-0.00512301	0.196891	0.16577	0.171888	0.235614	0.159822	0.186154	0.232162	0.246618	0.148051	0.113194	0.159046	0.183358	0.259701
3733.13	0.0942851	0.168576	0.159286	0.163031	0.160841	0.147121	0.142208	0.136217	0.12587	0.117884	0.135413	0.120607	0.155153	0.120904	0.106322	0.124994	0.0811034	0.113221	0.132817	0.179874	0.184179	0.120823	0.0980873	0.238287	0.126528	0.0695759	0.107473	0.0171351	0.0326476	0.0596327	-0.0576596	0.0435412	-0.0066216	-0.0869942	-0.0524275	-0.00511774	0.196862	0.165746	0.171864	0.235578	0.159802	0.186124	0.232128	0.246581	0.148045	0.11319	0.159028	0.183331	0.259663
3732.81	0.094276	0.168547	0.15926	0.163004	0.160812	0.147095	0.142183	0.136194	0.125837	0.117864	0.135388	0.120587	0.155127	0.120885	0.106307	0.124975	0.0810788	0.113187	0.132774	0.179839	0.184136	0.120785	0.0980531	0.238251	0.126513	0.0695663	0.107457	0.0171352	0.0326426	0.0596229	-0.0576587	0.0435337	-0.00661265	-0.0869745	-0.0524095	-0.00511306	0.196834	0.165724	0.171841	0.235546	0.159781	0.186095	0.232095	0.246544	0.148042	0.113187	0.159013	0.183304	0.259624
3732.49	0.0942637	0.168517	0.159234	0.162977	0.160782	0.147068	0.142157	0.136169	0.125801	0.117843	0.135363	0.120565	0.155101	0.120865	0.10629	0.124955	0.0810534	0.11315	0.132729	0.179803	0.18409	0.120745	0.0980167	0.238214	0.126497	0.0695561	0.10744	0.0171347	0.0326362	0.0596115	-0.0576598	0.043525	-0.00660564	-0.0869581	-0.0523936	-0.00511019	0.196807	0.165702	0.171818	0.235515	0.15976	0.186067	0.232062	0.246508	0.148038	0.113183	0.158999	0.183278	0.259584
3732.17	0.0942455	0.168486	0.159207	0.16295	0.160751	0.147039	0.14213	0.136144	0.125761	0.117821	0.135336	0.120542	0.155073	0.120845	0.106271	0.124933	0.0810262	0.11311	0.132679	0.179765	0.184038	0.120699	0.0979755	0.238176	0.12648	0.0695447	0.107422	0.0171328	0.0326276	0.0595982	-0.0576661	0.043514	-0.00660293	-0.0869477	-0.0523821	-0.00511089	0.196781	0.16568	0.171794	0.235484	0.159737	0.186037	0.232027	0.246471	0.148032	0.113179	0.158983	0.183251	0.259545
3731.85	0.0942225	0.168454	0.159179	0.162922	0.160718	0.147008	0.142101	0.136118	0.12572	0.117798	0.135309	0.120518	0.155045	0.120823	0.106249	0.12491	0.0809973	0.113066	0.132624	0.179725	0.18398	0.120649	0.097929	0.238136	0.126462	0.0695322	0.107403	0.0171296	0.0326173	0.0595835	-0.0576767	0.043501	-0.00660426	-0.0869425	-0.0523747	-0.00511491	0.196755	0.165656	0.171769	0.235449	0.159713	0.186008	0.231987	0.246434	0.148023	0.113174	0.158963	0.183224	0.259506
3731.53	0.0941952	0.168422	0.159151	0.162893	0.160685	0.146976	0.142072	0.136091	0.125677	0.117774	0.135281	0.120494	0.155016	0.1208	0.106225	0.124885	0.080967	0.113021	0.132564	0.179684	0.183917	0.120595	0.0978776	0.238094	0.126443	0.0695189	0.107383	0.0171254	0.0326056	0.0595678	-0.0576909	0.0434863	-0.00660947	-0.0869419	-0.052371	-0.00512171	0.19673	0.165631	0.171743	0.235411	0.159686	0.185977	0.231944	0.246396	0.148009	0.113167	0.158939	0.183195	0.259466
3731.2	0.0941662	0.168389	0.159123	0.162864	0.160652	0.146944	0.142042	0.136065	0.125635	0.11775	0.135253	0.120469	0.154987	0.120777	0.106201	0.124861	0.0809359	0.112974	0.132502	0.179641	0.183849	0.120539	0.0978231	0.238051	0.126424	0.0695053	0.107363	0.0171205	0.0325934	0.0595524	-0.0577061	0.043471	-0.00661659	-0.0869431	-0.0523688	-0.00512975	0.196705	0.165603	0.171715	0.235369	0.159659	0.185945	0.231898	0.246357	0.147991	0.113159	0.158911	0.183165	0.259427
3730.88	0.0941392	0.168358	0.159095	0.162836	0.16062	0.146913	0.142013	0.136038	0.125595	0.117726	0.135226	0.120445	0.154959	0.120754	0.106176	0.124838	0.0809053	0.112929	0.13244	0.179599	0.183782	0.120485	0.0977688	0.238009	0.126406	0.0694921	0.107343	0.017116	0.0325822	0.0595386	-0.0577179	0.043457	-0.00662265	-0.0869423	-0.052365	-0.00513664	0.19668	0.165574	0.171687	0.235325	0.159631	0.185913	0.231851	0.246318	0.14797	0.113151	0.15888	0.183133	0.259387
3730.56	0.0941169	0.168328	0.159069	0.162808	0.160589	0.146883	0.141986	0.136013	0.125558	0.117704	0.1352	0.120423	0.154932	0.120733	0.106154	0.124816	0.0808762	0.112886	0.132381	0.179558	0.183718	0.120435	0.0977174	0.237968	0.126389	0.0694798	0.107324	0.0171128	0.0325729	0.059527	-0.0577235	0.0434453	-0.00662519	-0.0869365	-0.0523568	-0.00514081	0.196655	0.165544	0.171658	0.23528	0.159605	0.185881	0.231805	0.246277	0.14795	0.113144	0.15885	0.183102	0.259347
3730.24	0.0941007	0.1683	0.159045	0.162782	0.16056	0.146855	0.141959	0.135989	0.125525	0.117683	0.135176	0.120401	0.154906	0.120713	0.106134	0.124796	0.0808492	0.112846	0.132327	0.179519	0.18366	0.12039	0.0976709	0.23793	0.126374	0.0694689	0.107306	0.0171112	0.0325661	0.0595181	-0.0577214	0.0434367	-0.00662254	-0.0869243	-0.0523428	-0.00514115	0.196628	0.165515	0.171629	0.235237	0.15958	0.18585	0.231763	0.246237	0.147933	0.113139	0.15882	0.18307	0.259307
3729.92	0.094092	0.168274	0.159022	0.162756	0.160533	0.14683	0.141935	0.135965	0.125497	0.117663	0.135153	0.120381	0.154882	0.120695	0.106118	0.124779	0.0808249	0.112811	0.13228	0.179481	0.183609	0.120351	0.0976311	0.237894	0.126361	0.0694597	0.10729	0.0171119	0.0325627	0.0595119	-0.0577099	0.043432	-0.00661305	-0.0869035	-0.0523211	-0.00513703	0.196601	0.165487	0.171601	0.235196	0.159557	0.185819	0.231725	0.246197	0.147921	0.113137	0.158794	0.183039	0.259267
3729.6	0.0940897	0.16825	0.159	0.162731	0.160507	0.146806	0.141912	0.135944	0.125472	0.117644	0.135131	0.120363	0.15486	0.120679	0.106106	0.124764	0.0808033	0.112779	0.132238	0.179445	0.183563	0.120318	0.0975977	0.237862	0.12635	0.069452	0.107276	0.0171147	0.0325622	0.0595079	-0.0576902	0.0434309	-0.00659724	-0.0868752	-0.0522925	-0.00512908	0.196573	0.16546	0.171573	0.235159	0.159536	0.185788	0.231691	0.246159	0.147916	0.113137	0.158771	0.183009	0.259226
3729.28	0.0940929	0.168227	0.15898	0.162707	0.160484	0.146783	0.14189	0.135923	0.125451	0.117627	0.135111	0.120346	0.15484	0.120664	0.106097	0.124751	0.0807841	0.11275	0.1322	0.179411	0.183523	0.120289	0.0975703	0.237833	0.126341	0.0694457	0.107264	0.0171195	0.0325647	0.0595056	-0.0576625	0.043433	-0.00657518	-0.0868395	-0.0522574	-0.00511764	0.196544	0.165434	0.171547	0.235126	0.159518	0.185759	0.231662	0.246122	0.147919	0.11314	0.158751	0.182981	0.259185
3728.96	0.0941002	0.168205	0.15896	0.162684	0.160461	0.146762	0.141869	0.135904	0.125433	0.117611	0.135091	0.12033	0.15482	0.120652	0.106091	0.124739	0.0807672	0.112723	0.132167	0.179379	0.183487	0.120264	0.0975477	0.237805	0.126333	0.0694405	0.107253	0.0171261	0.0325698	0.0595043	-0.0576275	0.043438	-0.00654782	-0.0867978	-0.0522172	-0.0051037	0.196515	0.16541	0.171521	0.235097	0.159502	0.185732	0.231635	0.246087	0.147928	0.113145	0.158734	0.182954	0.259144
3728.63	0.0941106	0.168183	0.158941	0.162661	0.160438	0.146741	0.14185	0.135886	0.125418	0.117595	0.135073	0.120315	0.154802	0.12064	0.106087	0.12473	0.080752	0.112698	0.132137	0.179347	0.183454	0.12024	0.0975285	0.237778	0.126325	0.0694361	0.107244	0.0171341	0.0325773	0.0595039	-0.0575857	0.0434455	-0.006516	-0.0867508	-0.0521731	-0.00508762	0.196486	0.165387	0.171497	0.23507	0.159487	0.185706	0.231612	0.246054	0.147943	0.113153	0.15872	0.182928	0.259102
3728.31	0.0941232	0.168162	0.158923	0.162639	0.160416	0.146721	0.141832	0.135869	0.125404	0.11758	0.135055	0.1203	0.154784	0.12063	0.106085	0.124721	0.0807384	0.112675	0.132109	0.179318	0.183423	0.120218	0.0975116	0.237753	0.126318	0.0694323	0.107236	0.0171431	0.0325868	0.0595043	-0.0575373	0.0434553	-0.00648049	-0.0866996	-0.0521264	-0.00507001	0.196457	0.165364	0.171473	0.235046	0.159473	0.185682	0.23159	0.246023	0.14796	0.113163	0.158708	0.182904	0.259059
3727.99	0.0941372	0.16814	0.158906	0.162617	0.160394	0.146701	0.141816	0.135853	0.125392	0.117566	0.135037	0.120287	0.154767	0.12062	0.106083	0.124714	0.0807259	0.112653	0.132084	0.179289	0.183395	0.120196	0.0974957	0.237727	0.12631	0.0694288	0.107229	0.0171529	0.0325979	0.0595053	-0.0574835	0.0434666	-0.00644246	-0.0866455	-0.0520785	-0.00505122	0.196427	0.165342	0.17145	0.235022	0.15946	0.185659	0.231569	0.245994	0.147978	0.113175	0.158697	0.182881	0.259018
3727.67	0.0941506	0.168118	0.158889	0.162595	0.160373	0.146681	0.141799	0.135838	0.12538	0.117551	0.135019	0.120273	0.15475	0.12061	0.106082	0.124707	0.0807137	0.112631	0.132059	0.17926	0.183367	0.120175	0.097479	0.237702	0.126301	0.0694251	0.107222	0.0171626	0.0326095	0.0595065	-0.0574276	0.0434786	-0.00640404	-0.0865912	-0.0520318	-0.00503253	0.196396	0.16532	0.171427	0.234999	0.159446	0.185636	0.231548	0.245965	0.147995	0.113188	0.158687	0.182859	0.258976
3727.35	0.0941626	0.168095	0.158871	0.162574	0.16035	0.14666	0.141783	0.135822	0.125366	0.117537	0.135	0.120259	0.154732	0.120598	0.10608	0.124699	0.0807012	0.112609	0.132034	0.179232	0.183339	0.120152	0.0974605	0.237676	0.126291	0.0694209	0.107215	0.0171718	0.0326208	0.0595077	-0.0573725	0.0434903	-0.00636658	-0.0865384	-0.0519878	-0.00501459	0.196365	0.165298	0.171404	0.234974	0.159431	0.185615	0.231527	0.245937	0.148007	0.113201	0.158676	0.182836	0.258936
3727.03	0.0941713	0.16807	0.158853	0.162551	0.160327	0.146638	0.141765	0.135805	0.125351	0.117522	0.13498	0.120244	0.154713	0.120586	0.106075	0.12469	0.0806874	0.112586	0.132007	0.179203	0.183308	0.120127	0.0974387	0.237648	0.126279	0.0694159	0.107207	0.0171799	0.0326304	0.059508	-0.057323	0.0435003	-0.0063328	-0.0864906	-0.0519491	-0.00499894	0.196334	0.165275	0.171381	0.234948	0.159414	0.185592	0.231504	0.245908	0.148014	0.113212	0.158664	0.182812	0.258896
3726.71	0.0941753	0.168045	0.158833	0.162528	0.160303	0.146614	0.141747	0.135787	0.125332	0.117505	0.134959	0.120228	0.154693	0.120571	0.106068	0.124679	0.0806716	0.11256	0.131975	0.179172	0.183274	0.1201	0.0974127	0.237619	0.126267	0.0694096	0.107197	0.0171862	0.0326372	0.0595068	-0.0572824	0.0435075	-0.00630428	-0.0864496	-0.0519168	-0.0049867	0.196304	0.165251	0.171356	0.234918	0.159396	0.185569	0.231479	0.245877	0.148017	0.113219	0.158649	0.182787	0.258857
3726.38	0.0941737	0.168018	0.158811	0.162504	0.160277	0.146589	0.141726	0.135767	0.125309	0.117488	0.134937	0.120211	0.154672	0.120554	0.106057	0.124665	0.0806531	0.11253	0.131938	0.179139	0.183234	0.120068	0.0973822	0.237587	0.126253	0.0694021	0.107184	0.0171905	0.0326404	0.0595035	-0.0572535	0.0435107	-0.00628263	-0.0864173	-0.051892	-0.00497876	0.196275	0.165227	0.171331	0.234885	0.159375	0.185543	0.23145	0.245845	0.148014	0.113223	0.158632	0.182761	0.258818
3726.06	0.0941671	0.167991	0.158789	0.162478	0.16025	0.146563	0.141704	0.135745	0.125283	0.117469	0.134913	0.120192	0.154649	0.120536	0.106043	0.124648	0.0806319	0.112498	0.131896	0.179104	0.183188	0.120034	0.0973475	0.237553	0.126239	0.0693935	0.10717	0.0171926	0.0326402	0.059498	-0.0572364	0.0435101	-0.00626765	-0.0863932	-0.0518736	-0.00497504	0.196246	0.165202	0.171305	0.234849	0.159354	0.185516	0.231418	0.245812	0.148008	0.113223	0.158613	0.182734	0.258779
3725.74	0.0941563	0.167963	0.158765	0.162452	0.160221	0.146535	0.14168	0.135723	0.125255	0.11745	0.134889	0.120172	0.154624	0.120516	0.106027	0.124629	0.0806085	0.112462	0.13185	0.179068	0.183138	0.119996	0.0973096	0.237518	0.126225	0.069384	0.107154	0.017193	0.0326369	0.0594907	-0.0572293	0.0435059	-0.00625864	-0.0863759	-0.0518599	-0.00497503	0.196219	0.165178	0.171278	0.23481	0.159331	0.185487	0.231383	0.245777	0.147999	0.11322	0.158591	0.182706	0.258741
3725.42	0.0941426	0.167936	0.15874	0.162425	0.160192	0.146507	0.141656	0.135699	0.125225	0.117429	0.134864	0.120152	0.154599	0.120496	0.106009	0.124608	0.0805834	0.112424	0.131801	0.17903	0.183084	0.119957	0.0972697	0.237482	0.126211	0.0693741	0.107137	0.0171922	0.0326316	0.0594821	-0.0572295	0.0434988	-0.00625421	-0.0863637	-0.0518488	-0.00497784	0.196193	0.165153	0.171251	0.234769	0.159307	0.185456	0.231345	0.245741	0.147988	0.113215	0.158568	0.182677	0.258702
3725.1	0.0941274	0.167908	0.158716	0.162397	0.160162	0.146479	0.14163	0.135676	0.125194	0.117408	0.134839	0.12013	0.154573	0.120476	0.105991	0.124587	0.0805572	0.112385	0.131751	0.178992	0.183028	0.119917	0.0972289	0.237445	0.126196	0.069364	0.107119	0.0171905	0.0326251	0.0594725	-0.0572334	0.04349	-0.00625253	-0.0863543	-0.0518383	-0.00498228	0.196167	0.165128	0.171224	0.234727	0.159284	0.185425	0.231304	0.245704	0.147978	0.113209	0.158545	0.182648	0.258662
[truncated: 9,101 more rows]
[truncated: 23 more columns]

## Sheet: Derivatives
Wavenumber	65C Outlier I	65C Outlier II	65C Outlier III	65C Outlier IV	65C Cluster I	65C Cluster II	65C Cluster III	65C Cluster IV	60C Outlier I	60C Outlier II	60C Outlier III	60C Outlier IV	60C Cluster I	60C Cluster II	60C Cluster III	60C Cluster IV	55C Outlier I	55C Outlier II	55C Outlier III	55C Outlier IV	55C Cluster I	55C Cluster II	55C Cluster III	55C Cluster IV	50C Outlier I	50C Outlier II	50C Outlier III	50C Outlier IV	50C Cluster I	50C Cluster II	50C Cluster III	50C Cluster IV	45C Outlier I	45C Outlier II	45C Outlier III	45C Outlier IV	45C Cluster I	45C Cluster II	45C Cluster III	45C Cluster IV	40C Outlier I	40C Outlier II	40C Outlier III	40C Outlier IV	40C Cluster I	40C Cluster II	40C Cluster III	40C Cluster IV	35C Outlier I
[truncated: 9,922 more rows]
[truncated: 23 more columns]
